# Supplementary material for: Pam16 and Pam18 were repurposed during Trypanosoma brucei evolution to regulate the replication of mitochondrial DNA
Source: PLoS Biol. 2024 Aug 15;22(8):e3002449. doi: 10.1371/journal.pbio.3002449 (PMC11349236; doi:10.1371/journal.pbio.3002449)
Supplement: S1 Table — (XLSX) [file pbio.3002449.s013.xlsx]

## Sheet: TbPam18 SILAC RNAi
																	TbPam18 SILAC RNAi
Protein group ID	Protein IDs	Gene names	Protein description	Molecular weight [kDa]	Q-value	Score	Mitochondrial protein	Mitochondrial ribosomal protein	OXPHOS component	kDNA replication factors	Protein transport, folding, processing and degradation	FeS cluster synthesis	Lipid metabolism	Core metabolic pathways (carbohydrate & aa metabolism)	Cofactor & vitamin metabolism	Metabolite and ion transport	Mean log2 ratio induced/uninduced	p-Value	p-Value adjusted	-Log10 p-value adjusted	adjusted p-value < 0.05	Sequence coverage [%] Replicate 1	Peptides Replicate 1	Unique peptides Replicate 1	Ratio L/H Replicate 1	Ratio variability [%] Replicate 1	Ratio count Replicate 1	Ratio iso-count Replicate 1	Intensity Replicate 1	Intensity L Replicate 1	Intensity H Replicate 1	Sequence coverage [%] Replicate 2	Peptides Replicate 2	Unique peptides Replicate 2	Ratio L/H Replicate 2	Ratio variability [%] Replicate 2	Ratio count Replicate 2	Ratio iso-count Replicate 2	Intensity Replicate 2	Intensity L Replicate 2	Intensity H Replicate 2	Sequence coverage [%] Replicate 3	Peptides Replicate 3	Unique peptides Replicate 3	Ratio H/L Replicate 3	Ratio variability [%] Replicate 3	Ratio count Replicate 3	Ratio iso-count Replicate 3	Intensity Replicate 3
3130	Tb927.6.2470	TIM54	Mitochondrial import inner membrane translocase subunit 54	54.648	0	5.8282	1										-2.37669	0.000267735	0.00204797	2.68868	+	6.7	3	3	0.286148	23.621	2	1	14384000	2770900	11613000	2.6	1	1	0.265097	NaN	1	0	16111000	5574000	10537000	2.2	1	1	0.12034	NaN	1	1	1464000
325	Tb927.1.1390		hypothetical protein, conserved	28.393	0	31.937	1										-1.71335	4.79888e-05	0.00111628	2.95223	+	19.6	3	3	0.345638	30.744	3	1	69613000	18466000	51147000	15.9	2	2	0.23566	23.206	3	0	57372000	14601000	42771000	19.6	3	3	0.33801	76.255	3	1	51238000
3438	Tb927.7.3460	KRIT2	LSU ribosomal protein, mitochondrial, putative	50.252	0	7.7182	1	1									-1.68583	0.00219306	0.00883008	2.05404	+	0	0	0	NaN	NaN	0	0	0	0	0	2	1	1	0.201082	NaN	1	1	16249000	3059400	13189000	4	1	1	0.28241	NaN	1	1	12702000
3441	Tb927.7.3510	mt-LAF21	Mitoribosomal LSU assembly factor 21	56.445	0	6.4187	1										-1.64895	0.000443597	0.00275172	2.5604	+	6.2	2	2	0.457959	49.508	3	1	16165000	4874000	11291000	8.1	3	3	0.395444	221.12	3	2	382250000	12857000	369390000	3.1	1	1	0.28873	NaN	1	0	11172000
988	Tb927.10.6200		hypothetical protein, conserved	12.255	0	73.409	1										-1.6209	0.000432871	0.00269779	2.56899	+	19.2	1	1	0.405795	16.677	2	0	116850000	36062000	80789000	19.2	1	1	0.363928	91.283	3	1	115920000	37478000	78446000	19.2	1	1	0.39305	13.394	2	0	73192000
264	Tb927.10.380;Tb11.v5.0637	KRIPP5	kinetoplast ribosomal PPR-repeat containing protein 5	39.683	0	63.217	1	1									-1.61025	2.64021e-06	0.000810432	3.09128	+	26.9	6	6	0.345877	32.573	5	3	154300000	38496000	115810000	27.2	8	8	0.319051	2.1587	7	4	277660000	148010000	129650000	29.8	6	6	0.35907	53.092	7	5	141580000
2968	Tb927.5.3410	MRPL9	Mitochondrial ribosomal protein L9	30.982	0	13.47	1	1									-1.60965	5.90956e-06	0.000810432	3.09128	+	13.7	3	3	0.417624	28.72	4	1	68926000	19643000	49284000	13.7	3	3	0.30077	8.8848	4	1	109270000	23671000	85602000	13.7	3	3	0.3223	5.7065	3	0	41677000
2575	Tb927.3.820		LSU ribosomal protein, mitochondrial, putative	22.174	0	7.6464	1	1									-1.59765	0.000305038	0.00219243	2.65908	+	5.9	1	1	0.446588	NaN	1	0	2311000	671050	1640000	3.7	1	1	0.425568	NaN	1	0	30478000	10506000	19972000	5.9	1	1	0.27781	NaN	1	0	10638000
3205	Tb927.6.3930	KRIT1	LSU ribosomal protein, mitochondrial, putative	49.246	0	28.238	1	1									-1.58846	2.73356e-05	0.00103067	2.98688	+	23.5	8	8	0.375277	32.217	8	4	207110000	59490000	147620000	16.7	6	6	0.304127	19.268	6	3	180640000	49785000	130850000	12.9	5	5	0.29129	49.602	5	2	101910000
2662	Tb927.4.2330		hypothetical protein, conserved	9.7256	0	4.4606	1	1									-1.56547	2.20317e-06	0.000810432	3.09128	+	17.5		1	0.351198	NaN	1	0	12460000	3266400	9193800	17.5	1	1	0.358847	NaN	1	0	13008000	3689100	9319300	17.5	1	1	0.35074	NaN	1	1	8845900
4396	Tb927.9.7060		hypothetical protein, conserved	32.799	0	4.9743											-1.55899	0.0526291	0.107556	0.968367		4	2	2	0.11957	NaN	1	1	6510000	694000	5816000	0	0	0	NaN	NaN	0	0	0	0	0	4	1	1	0.91646	NaN	1	0	1384500
278	Tb11.v5.0700;Tb927.4.680		hypothetical protein, conserved	42.288	0.0048465	2.0843	1										-1.51702	1.58867e-05	0.000892071	3.0496	+	2.1	1	1	0.407199	NaN	1	0	9054400	2507300	6547100	5.3	2	2	0.3778	4.2684	2	0	16040000	4056300	11984000	2.1	1	1	0.36369	NaN	1	0	4617600
2794	Tb927.4.4980	FDXB	ferredoxin B	17.62	0.0019102	2.6909						1					-1.51559	0.0251262	0.0593661	1.22646		0	0	0	NaN	NaN	0	0	0	0	0	9.6	1	1	0.140319	NaN	1	1	76422000	4732400	71689000	9.6	1	1	0.73899	NaN	1	1	6493800
1225	Tb927.11.10400	mS70	SSU ribosomal protein, mitochondrial, putative	21.238	0	5.8125	1	1									-1.50561	2.16686e-05	0.000947517	3.02341	+	3.9	1	1	0.343654	NaN	1	0	24039000	7806100	16233000	3.9	1	1	0.330885	NaN	1	0	15281000	3420800	11860000	3.9	1	1	0.39967	NaN	1	0	11759000
320	Tb927.1.1200	MRPS15	Mitochondrial ribosomal protein S15	50.307	0	9.1553	1	1									-1.50019	0.000268977	0.00205299	2.68761	+	10.7	4	4	0.31834	12.327	4	1	71879000	19263000	52616000	5.4	2	2	0.338845	4.907	2	1	38632000	7944800	30687000	9.3	3	3	0.32193	24.088	3	2	50161000
2317	Tb927.3.1410	COXVII	cytochrome oxidase subunit VII	19.264	0	37.261	1		1								-1.44243	1.19175e-06	0.000810432	3.09128	+	47.9	7	7	0.398979	7.6321	8	2	672340000	194120000	478230000	38.8	5	5	0.362188	11.501	6	0	608210000	168550000	439660000	32.1	5	5	0.38293	6.9531	8	3	401910000
3056	Tb927.6.1440		LSU ribosomal protein, mitochondrial, putative	29.996	0	18.318	1	1									-1.44215	3.7362e-06	0.000810432	3.09128	+	8.5	2	2	0.442948	2.4273	2	0	64326000	21917000	42410000	9.3	2	2	0.338581	28.123	2	0	31109000	7884000	23225000	12.8	3	3	0.37106	13.182	3	2	57584000
2589	Tb927.4.1070	MRPL13	Mitochondrial ribosomal protein L13	24.299	0	13.457	1	1									-1.44021	6.07341e-05	0.00118588	2.92596	+	15.3	3	3	0.371512	26.173	3	0	64122000	18598000	45524000	15.3	3	3	0.456433	20.699	3	1	53609000	15335000	38273000	9.9	2	2	0.31421	NaN	1	0	25216000
410	Tb927.1.540	RPC128	DNA-directed RNA polymerase III, putative	126.58	0	10.548											-1.43935	0.417727	0.536444	0.270476		0	0	0	NaN	NaN	0	0	0	0	0	0.9	1	1	0.0173464	NaN	1	0	72964000	1677700	71287000	1.9	1	1	1.1061	NaN	1	0	10021000
749	Tb927.10.1870		LSU ribosomal protein, mitochondrial, putative	21.648	0	43.042	1	1									-1.42859	0.00233686	0.00929185	2.0319	+	9.4	1	1	0.599664	NaN	1	0	17414000	7150900	10263000	0	0	0	NaN	NaN	0	0	0	0	0	13.8	2	2	0.23062	NaN	1	0	20193000
3215	Tb927.6.4080		ribosomal protein, putative	24.735	0	29.251	1	1									-1.42238	2.21891e-06	0.000810432	3.09128	+	31.7	4	4	0.39188	24.29	5	2	105630000	36746000	68885000	31.7	4	4	0.368772	8.6593	6	3	141220000	43400000	97818000	34.6	4	4	0.36928	33.652	4	3	70221000
2993	Tb927.5.3980	MRPL15	mitochondrial ribosomal protein L15	43.71	0	31.849	1	1									-1.39337	3.99015e-05	0.0010734	2.96924	+	28.3	9	9	0.439657	32.654	12	3	330040000	104800000	225240000	19.5	6	6	0.3475	24.537	6	1	197320000	52701000	144620000	29.7	9	9	0.33294	26.054	10	4	291240000
1209	Tb927.11.10170	MRPL20	Mitochondrial ribosomal protein L20	24.353	0	21.156	1	1									-1.38922	0.00683382	0.0211924	1.67382	+	10.8	2	2	0.46966	11.482	3	2	51153000	16862000	34291000	6.6	1	1	0.393887	NaN	1	0	22532000	5558500	16973000	10.8	2	2	0.19412	149.04	2	1	33159000
2025	Tb927.11.8040		LSU ribosomal protein, mitochondrial, putative	22.255	0	13.74	1	1									-1.37377	0.000828682	0.00422893	2.37377	+	14.1	1	1	0.298659	NaN	1	0	15003000	4018100	10985000	10.3	2	2	0.539229	28.711	2	0	22222000	7124500	15098000	5.4	1	1	0.39416	NaN	1	0	10721000
2946	Tb927.5.3110	MRPL49	Mitochondrial ribosomal protein L49	24.469	0	56.407	1	1									-1.36797	2.9491e-06	0.000810432	3.09128	+	45.4	6	6	0.401639	3.9916	6	3	210430000	106910000	103520000	38.5	4	4	0.416927	23.442	3	1	84302000	28193000	56109000	34.9	4	4	0.37544	12.865	4	0	112910000
3610	Tb927.7.7010		LSU ribosomal protein, mitochondrial, putative	18.121	0	4.4243	1	1									-1.32728	8.78574e-05	0.00126421	2.89818	+	11	1	1	0.372523	NaN	1	0	29220000	7972000	21248000	11	1	1	0.416406	NaN	1	0	32977000	10523000	22454000	11	1	1	0.36936	NaN	1	1	24201000
1043	Tb927.10.7380		LSU ribosomal protein, mitochondrial, putative	39.706	0	41.077	1										-1.32412	6.53509e-05	0.00120483	2.91908	+	19.5	3	3	0.458316	21.872	4	2	95745000	30942000	64803000	19.5	3	3	0.487116	45.857	4	2	122810000	42177000	80637000	22.6	4	4	0.33379	59.664	5	3	124520000
2831	Tb927.4.830	PET191	cytochrome c oxidase assembly protein PET191, putative	11.341	0	5.0439											-1.31167	0.00322931	0.0119223	1.92364	+	0	0	0	NaN	NaN	0	0	0	0	0	24	2	2	0.396967	60.997	2	1	34671000	12507000	22163000	11.5	1	1	0.24383	NaN	1	1	19288000
1908	Tb927.11.6000	MRPL4	mitochondrial ribosomal protein L4	40.82	0	152.96	1	1									-1.30033	4.91385e-06	0.000810432	3.09128	+	37.6	9	9	0.460915	43.836	10	5	210460000	63715000	146740000	30.8	10	10	0.447588	4.5548	10	5	265610000	68512000	197100000	30.5	8	8	0.37772	14.956	8	3	176380000
1234	Tb927.11.10570		LSU ribosomal protein, mitochondrial, putative	39.513	0	21.368	1	1									-1.27157	1.67291e-05	0.000892071	3.0496	+	18.6	5	5	0.495638	15.143	4	1	83909000	28367000	55541000	6.6	2	2	0.429978	10.886	2	1	65125000	21793000	43332000	14.4	4	4	0.35045	14.517	4	2	109590000
2377	Tb927.3.2370		hypothetical protein, conserved	15.403	0	7.3258	1										-1.25416	0.000163797	0.0015998	2.79593	+	26.9	2	2	0.518296	16.29	2	0	40714000	13661000	27054000	26.9	2	2	0.505	26.651	2	1	33378000	9604100	23774000	26.9	2	2	0.327	45.362	2	2	31547000
3752	Tb927.8.2760		50S ribosome-binding GTPase, putative	52.159	0.00049542	3.3597											-1.25061	0.00656573	0.020564	1.68689	+	5	2	2	0.688658	83.607	2	0	33619000	13599000	20020000	5	2	2	0.601323	94.923	2	0	210810000	108780000	102020000	2.9	1	1	0.24285	NaN	1	0	9472000
3905	Tb927.8.5860	MRPL17	mitochondrial ribosomal protein L17	35.06	0	22.503	1	1									-1.23682	0.00074756	0.00391618	2.40714	+	3.7	1	1	0.400753	23.525	2	0	72461000	21543000	50918000	16.9	4	4	0.427515	3.0235	5	1	104980000	29224000	75753000	3.7	1	1	0.34456	25.502	2	0	63810000
1979	Tb927.11.7070		ATP-dependent DEAD/H RNA helicase, putative	60.825	0	4.4983	1										-1.22551	0.000136105	0.00148537	2.82816	+	2.5	1	1	0.414113	NaN	1	0	9896000	3006400	6889600	2.5	1	1	0.378731	NaN	1	0	7904100	2530500	5373600	3.1	1	1	0.48123	NaN	1	1	8505500
3615	Tb927.7.7090		hypothetical protein, conserved	17.127	0	8.422	1										-1.21909	1.56515e-06	0.000810432	3.09128	+	9.9	1	1	0.469263	2.4377	3	2	248890000	84999000	163890000	9.9	1	1	0.44613	6.8461	3	2	230570000	69231000	161340000	9.9	1	1	0.42886	1.7589	3	2	225480000
274	Tb927.10.13010;Tb11.v5.0671	PKAC3	cAMP-dependent protein kinase catalytic subunit 3	39.183	0	6.1835											-1.2154	8.73726e-05	0.00126421	2.89818	+	3.3	1	1	0.41632	NaN	1	1	29716000	7991600	21724000	3.3	1	1	0.394945	NaN	1	1	35330000	9680500	25650000	3.3	1	1	NaN	NaN	0	0	0
111	Tb11.0400;Tb927.11.7700;Tb11.0300	P27	P27 protein, putative	27.701	0	67.939	1		1								-1.20565	2.67163e-06	0.000810432	3.09128	+	46.1	10	10	0.457498	33.87	16	5	1316400000	439740000	876680000	41.1	9	9	0.455955	62.428	15	5	1210300000	388700000	821580000	46.1	10	10	0.43328	10.258	15	5	939640000
3409	Tb927.7.3030;Tb927.7.2990		hypothetical protein, conserved	35.572	0	17.042	1										-1.20188	3.2427e-05	0.00105235	2.97784	+	17.8	4	4	0.466853	15.249	4	2	63400000	18010000	45390000	15.5	4	4	0.442733	13.37	4	0	56811000	18885000	37927000	17.8	4	4	0.48782	18.697	4	2	50079000
979	Tb927.10.600	MRPL29	Mitochondrial ribosomal protein L29	62.775	0	86.366	1	1									-1.19183	1.24085e-05	0.000892071	3.0496	+	25.7	10	10	0.447928	52.961	11	3	512760000	287790000	224970000	30.7	11	11	0.428009	60.282	11	6	284160000	97736000	186430000	18.9	7	7	0.4661	59.433	7	3	138290000
2769	Tb927.4.440		NADH:ubiquinone oxidoreductase, ESSS subunit, putative	13.767	0.0021408	2.6076	1		1								-1.19053	6.28352e-05	0.00119823	2.92146	+	0	0	0	NaN	NaN	0	0	0	0	0	12.5	1	1	0.372426	NaN	1	0	28178000	7802700	20376000	12.5	1	1	0.46379	NaN	1	0	18331000
3076	Tb927.6.1700		zinc finger protein, LIM-type, putative	22.082	0	5.3867	1	1									-1.1799	2.23993e-05	0.000947517	3.02341	+	10.5	2	2	0.50025	15.497	2	0	28543000	7735900	20807000	11.1	2	2	0.505996	28.466	2	0	23408000	8045200	15362000	10.5	2	2	0.41434	3.4024	2	1	16308000
1885	Tb927.11.5530		LSU ribosomal protein, mitochondrial, putative	29.304	0.00025044	3.5654	1	1									-1.17273	8.60202e-05	0.00126367	2.89837	+	3.4	1	1	0.436472	NaN	1	1	13000000	3585100	9415200	6.9	2	2	0.403828	NaN	1	0	21027000	5564700	15462000	0	0	0	NaN	NaN	0	0	0
3001	Tb927.5.4120		LSU ribosomal protein, mitochondrial, putative	22.32	0	6.6081	1	1									-1.16436	3.09522e-05	0.00104706	2.98003	+	19.4	3	3	0.559441	38.774	3	2	76357000	30224000	46133000	23	4	4	0.47824	46.739	4	2	87353000	28348000	59005000	8.4	2	2	0.40295	NaN	1	0	22686000
3400	Tb927.7.2760	MRPL22	Mitochondrial ribosomal protein L22	31.986	0	19.428	1	1									-1.15415	2.34013e-06	0.000810432	3.09128	+	22.3	6	6	0.513057	111.33	6	4	162080000	90649000	71435000	23.4	6	6	0.445593	15.921	6	2	130420000	51164000	79260000	4.7	1	1	0.45113	NaN	1	0	17845000
4153	Tb927.9.12850	mt-LAF5	Mitoribosomal LSU assembly factor 5	66.991	0	8.8416	1										-1.13686	0.00839941	0.0248654	1.60441	+	7.3	3	3	0.458148	15.05	4	2	28794000	6091600	22703000	9	3	3	0.855359	19.788	2	2	84717000	39495000	45222000	2.4	1	1	0.30376	10.341	2	0	2892700
4031	Tb927.8.8310	J70	chaperone protein DnaJ, putative	51.72	0	31.956											-1.13594	0.146247	0.239828	0.6201		17.3	4	4	0.164747	106.8	4	3	137000000	32143000	104860000	4.8	1	1	0.220361	NaN	1	1	90103000	10506000	79597000	6	2	2	1.0992	6.1301	2	0	20032000
1103	Tb927.10.8320	COXIX	cytochrome oxidase subunit IX, putative	13.786	0	15.872	1		1								-1.13205	1.81372e-05	0.000892071	3.0496	+	39.5	2	2	0.538909	10.327	3	1	170010000	49727000	120280000	39.5	2	2	0.410492	25.676	3	1	180920000	55228000	125690000	39.5	2	2	0.45818	5.9246	3	1	151070000
810	Tb927.10.280	COXVI	cytochrome oxidase subunit VI	19.154	0	37.881	1		1								-1.11036	9.84823e-06	0.000875758	3.05762	+	46.2	6	6	0.487972	2.2645	8	1	815340000	272120000	543210000	46.2	7	7	0.456475	8.8719	9	0	804850000	252490000	552360000	46.2	7	7	0.49109	9.2054	8	1	644240000
1306	Tb927.11.11630		LSU ribosomal protein, mitochondrial, putative	28.476	0	15.497	1	1									-1.10994	0.000373925	0.00249118	2.60359	+	21.1	3	3	0.578737	18.776	3	0	92286000	35645000	56641000	4.5	1	1	0.516769	NaN	1	0	44261000	14566000	29695000	14.9	2	2	0.33922	12.718	2	0	59029000
1587	Tb927.11.1630		LSU ribosomal protein, mitochondrial, putative	93.434	0	45.644	1	1									-1.10436	0.0215706	0.0527766	1.27756		5.9	4	4	0.387282	35.658	3	2	67196000	16718000	50477000	7.2	3	3	0.258238	55.293	2	1	51364000	8006400	43357000	9.5	6	6	0.7105	123.58	5	4	157320000
3538	Tb927.7.5520		peptidyl-tRNA hydrolase, putative	22.366	0	8.6646											-1.10102	0.286452	0.404234	0.393367		13.6	2	2	1.81009	56.134	2	1	49707000	34643000	15064000	13.6	2	2	1.62414	63.189	2	1	64581000	43545000	21036000	7.3	1	1	0.26011	NaN	1	1	32365000
4433	Tb927.9.8290	MRPL30	mitochondrial ribosomal protein l30	25.114	0	15.801	1	1									-1.10005	3.79357e-06	0.000810432	3.09128	+	17	2	2	0.5527	12.951	2	0	65430000	23836000	41594000	6	1	1	0.460236	NaN	1	0	38479000	12828000	25651000	21.6	3	3	0.44525	8.86	4	3	130150000
4459	Tb927.9.9150	mt-LAF13	Mitoribosomal LSU assembly factor 13	50.353	0	8.0495	1										-1.04831	0.0310884	0.0701939	1.1537		2.9	1	1	0.428908	NaN	1	0	10596000	3400800	7194800	2.9	1	1	1.15292	NaN	1	1	16112000	8242900	7868900	2.9	1	1	0.35737	NaN	1	0	6817700
582	Tb927.10.13300	MRPS8	Mitochondrial ribosomal protein S8	32.681	0.001218	3.0306	1	1									-1.02787	0.000498168	0.00299761	2.52322	+	2.5	1	1	0.698714	NaN	1	0	20168000	8428200	11740000	3.9	1	1	0.425423	NaN	1	0	26898000	8074300	18824000	3.9	1	1	0.49127	NaN	1	0	18904000
1331	Tb927.11.12040		Cytochrome c oxidase component, putative	12.331	0	56.872	1		1								-1.02708	0.00110364	0.00528631	2.27685	+	51.4	6	6	0.450714	4.836	6	2	430140000	154600000	275540000	57.9	6	6	0.442713	11.82	7	4	411880000	136410000	275470000	47.7	4	4	0.64886	39.027	4	1	289990000
3415	Tb927.7.3100	mt-SAF9	Mitoribosomal SSU assembly factor 9	69.706	0.0021444	2.6497											-1.00544	0.000170051	0.00161802	2.79102	+	1.3	1	1	0.583226	NaN	1	0	8657300	3462000	5195300	1.3	1	1	0.416112	NaN	1	0	9764400	2545100	7219300	3.1	2	2	0.51341	NaN	1	0	8653000
2624	Tb927.4.1810	MRPL33	mitochondrial ribosomal protein L33	13.015	0.0026017	2.5074	1	1									-0.985292	0.000538387	0.00313999	2.50307	+	7.9	1	1	0.568634	NaN	1	0	21800000	7700800	14099000	7.9	1	1	0.654836	NaN	1	0	17491000	7304700	10187000	0	0	0	NaN	NaN	0	0	0
2476	Tb927.3.4250		hypothetical protein, conserved	25.138	0	180.49											-0.978706	0.54201	0.653726	0.184604		9.9	1	1	0.0132074	NaN	1	1	302130000	9075800	293050000	7.2	1	1	1.92064	NaN	1	1	3022300	2286600	735740	13.1	2	2	1.7352	0.94322	2	1	7790400
2486	Tb927.3.4550	KRIPP6	kinetoplast ribosomal PPR-repeat containing protein 6	74.839	0.0012174	3.0234											-0.969971	0.00341127	0.0124372	1.90528	+	1.9	1	1	0.501278	NaN	1	0	10653000	3888400	6764700	2.8	1	1	0.373134	NaN	1	1	10308000	2248400	8060000	0	0	0	NaN	NaN	0	0	0
597	Tb927.10.13600	CLDP18	Cardiolipin-dependent protein 18kDa	18.522	0	18.218	1		1								-0.96919	3.55056e-05	0.00107088	2.97026	+	20.3	3	3	0.506252	3.5418	2	1	65140000	22564000	42576000	23.4	3	3	0.54057	48.143	3	1	75800000	29472000	46327000	23.4	3	3	0.52985	18.47	3	1	58503000
3771	Tb927.8.3170	KRIPP9	kinetoplast ribosomal PPR-repeat containing protein 9	90.466	0	17.723	1										-0.956502	0.000451008	0.00278293	2.5555	+	3	2	2	0.651678	18.641	2	2	19898000	7714100	12184000	9.2	5	5	0.605914	47.279	4	4	38837000	15455000	23382000	1.5	1	1	NaN	NaN	0	0	0
1833	Tb927.11.4650	MRPL52	kinetoplast ribosomal PPR-repeat containing protein 13, Mitochondrial ribosomal protein L52	167.85	0	59.161	1	1									-0.943959	0.00032564	0.0022698	2.64401	+	4.5	4	4	0.701557	44.673	4	0	238870000	102760000	136110000	4.4	4	4	0.557787	37.575	4	2	129150000	43818000	85337000	4.8	4	4	0.43105	20.016	4	0	131930000
4289	Tb927.9.3340		hypothetical protein, conserved	20.051	0	12.616	1		1								-0.940638	0.00498369	0.0165541	1.78109	+	11.9	1	1	0.649224	NaN	1	0	17978000	7162400	10816000	19	2	2	0.507846	NaN	1	0	15052000	5178600	9873400	11.9	1	1	0.69745	NaN	1	0	18571000
4166	Tb927.9.13240		hypothetical protein, conserved	18.381	0	7.2144											-0.927191	0.144147	0.237491	0.624352		11.5	2	2	0.68686	NaN	1	1	8266100	3527900	4738200	7.9	1	1	0.828432	NaN	1	0	14311000	6565400	7745800	19.4	3	3	1.016	NaN	1	0	3515100
924	Tb927.10.4880		hypothetical protein, conserved	25.965	0	35.574	1		1								-0.92156	5.3322e-05	0.00112437	2.94909	+	26.3	3	3	0.534017	10.877	5	2	973360000	353720000	619640000	26.3	3	3	0.515597	5.5793	5	1	800410000	269330000	531080000	26.3	3	3	0.54475	21.497	4	1	659930000
1072	Tb927.10.7870		hypothetical protein, conserved	22.784	0	4.8479	1										-0.918154	0.0145906	0.0390753	1.4081	+	5.8	1	1	NaN	NaN	0	0	0	0	0	11	2	2	0.338352	74.206	2	2	96779000	24763000	72015000	9.9	1	1	0.60908	NaN	1	1	6570700
4339	Tb927.9.5170		phosphomevalonate kinase protein, putative	51.593	0	43.358											-0.91054	0.157153	0.253801	0.595506		1.5	1	1	0.542623	65.887	2	1	44447000	17436000	27011000	1.5	1	1	0.484215	65.725	2	1	38632000	15292000	23340000	1.5	1	1	0.18979	NaN	1	1	4791100
2778	Tb927.4.4620	COXVIII	cytochrome oxidase subunit VIII	18.729	0	26.043	1		1								-0.909847	0.0358839	0.0791032	1.10181		27.4	3	3	0.400593	110.88	4	3	1157500000	629610000	527870000	14.6	2	2	0.33728	NaN	1	1	149380000	38160000	111220000	15.9	3	3	0.87695	54.364	4	2	293280000
3481	Tb927.7.4140	MRPL21	mitochondrial ribosomal protein L21	20.852	0.0014524	2.9083	1	1									-0.908414	0.00181352	0.00768067	2.1146	+	0	0	0	NaN	NaN	0	0	0	0	0	12.2	2	2	0.4329	0.87226	2	0	37657000	10586000	27071000	12.2	2	2	0.50215	35.01	2	0	26998000
360	Tb927.1.2990	KRIPP2	kinetoplast ribosomal PPR-repeat containing protein 2	115.95	0	9.6824	1										-0.868251	0.0168069	0.0433571	1.36294	+	3.7	2	2	0.601866	48.26	2	0	32940000	11294000	21646000	3.3	3	3	0.450674	50.86	3	1	44730000	16726000	28004000	3.7	2	2	0.38392	14.827	2	1	19545000
2965	Tb927.5.3360	MRPL2	mitochondrial ribosomal protein L2	46.727	0	8.6651	1										-0.866401	5.69651e-06	0.000810432	3.09128	+	6.3	2	2	0.595344	6.492	2	0	90404000	33163000	57241000	8.8	3	3	0.565387	14.104	3	0	95728000	35808000	59920000	8.8	3	3	0.52509	6.9432	3	0	75033000
3222	Tb927.6.4200		LSU ribosomal protein, mitochondrial, putative	50.398	0	59.166	1	1									-0.856422	2.54147e-05	0.0010026	2.99887	+	16.4	6	6	0.599628	15.645	7	1	157270000	58284000	98990000	18.9	6	6	0.531745	32.18	6	2	161470000	61074000	100400000	25.2	7	7	0.54289	6.8244	8	3	178150000
2865	Tb927.5.1510	mS23	Mitochondrial SSU ribosomal protein, putative	35.464	0	14.267	1	1									-0.851642	6.62183e-06	0.000860482	3.06526	+	7.1	1	1	0.618544	NaN	1	0	19812000	6864600	12947000	7.1	1	1	0.578603	NaN	1	0	23043000	8804200	14239000	7.1	1	1	0.54316	NaN	1	1	16732000
2013	Tb927.11.7790	MRPS16	Mitochondrial ribosomal protein S16	22.038	0	4.9087	1	1									-0.850776	0.051247	0.105283	0.977643		14.9	2	2	1.36975	110.23	2	1	64492000	42539000	21953000	6.9	1	1	0.507022	7.0817	2	2	62506000	21417000	41090000	6.9	1	1	0.37286	NaN	1	1	31732000
3054	Tb927.6.1410		NADH dehydrogenase (ubiquinone) 1 alpha subcomplex subunit, putative	27.154	0.00025628	4.0345	1		1								-0.843441	0.00128653	0.00589902	2.22922	+	14.4	3	3	0.580349	1.9079	2	1	24319000	9382500	14937000	14.4	3	3	0.452817	34.769	3	1	32133000	10680000	21452000	0	0	0	NaN	NaN	0	0	0
4287	Tb927.9.3170	COXV	cytochrome oxidase subunit V	22.229	0	90.933	1		1								-0.835478	1.10767e-05	0.000892071	3.0496	+	46.4	7	7	0.601938	16.446	8	0	1718400000	640840000	1077600000	50	8	8	0.567054	12.389	10	1	1528000000	547110000	980930000	38.3	6	6	0.54189	15.223	7	0	1039500000
2126	Tb927.11.9830		LSU ribosomal protein, mitochondrial, putative	22.572	0	14.092	1	1									-0.834141	0.0236617	0.0569405	1.24458		19.8	3	3	0.57169	49.831	3	2	46662000	22167000	24495000	26.4	4	4	1.04977	93.617	3	1	52016000	20701000	31315000	0	0	0	NaN	NaN	0	0	0
2053	Tb927.11.870	MRPL23	mitochondrial ribosomal protein l23	28.776	0	23.861	1	1									-0.825897	1.79925e-05	0.000892071	3.0496	+	17.9	4	4	0.668807	61.295	4	2	231100000	142860000	88231000	14.6	3	3	0.563412	12.745	4	2	107180000	39038000	68140000	11	2	2	0.54861	32.104	2	1	83990000
3355	Tb927.7.2100	GMPS	GMP synthase [glutamine-hydrolysing]	71.794	0	137.15											-0.823209	0.385692	0.505851	0.295977		0	0	0	NaN	NaN	0	0	0	0	0	2.4	1	1	0.109492	NaN	1	1	19916000	2072700	17844000	3.8	2	2	1.4124	12.646	2	2	11708000
387	Tb927.1.4100	COXIV	cytochrome oxidase subunit IV	40.534	0	204.84	1		1								-0.820804	1.3841e-05	0.000892071	3.0496	+	42.5	12	12	0.607386	12.17	15	3	2642800000	989360000	1653400000	41.6	11	11	0.568602	5.7195	16	5	2779400000	1019500000	1760000000	41.6	11	11	0.55113	4.0723	15	4	2371900000
4420	Tb927.9.7830		tRNA import complex component, putative	22.986	0	10.048	1		1								-0.797561	0.001672	0.00719512	2.14296	+	4	1	1	0.844523	NaN	1	1	93122000	47392000	45730000	8.6	2	2	0.524054	10.384	2	1	105030000	36245000	68783000	3.5	1	1	NaN	NaN	0	0	0
2578	Tb927.3.880		Ankyrin repeats (3 copies), putative	27.133	0	6.9341											-0.79256	0.259936	0.376035	0.424772		8.2	2	2	1.31101	18.237	2	0	17996000	10771000	7224700	7.4	1	1	0.135512	NaN	1	1	4324700	212250	4112500	4.9	1	1	0.58255	NaN	1	0	9765700
1728	Tb927.11.2930		membrane-associated protein, putative	13.477	0	29.008	1										-0.785112	1.4418e-05	0.000892071	3.0496	+	41.3	5	5	0.658892	14.853	4	0	331800000	127930000	203880000	52.9	5	5	0.569282	34.571	6	1	299320000	109700000	189620000	41.3	5	5	0.5572	16.412	4	0	277730000
3120	Tb927.6.2350;Tb927.6.2290		50S ribosome-binding GTPase, putative	103.35	0	9.0147											-0.784063	0.0016534	0.00714034	2.14628	+	3.2	2	2	0.722543	41.473	2	0	17079000	5896100	11182000	3.2	2	2	0.700771	9.0316	2	0	26836000	11211000	15626000	3.2	2	2	0.42671	36.146	2	1	19054000
898	Tb927.10.4240		hypothetical protein, conserved	14.753	0	39.743	1										-0.778474	5.24285e-05	0.00112437	2.94909	+	45.8	7	7	0.656987	9.437	8	0	863610000	344650000	518960000	45.8	9	9	0.640082	16.094	11	2	1257900000	453610000	804310000	49.2	7	7	0.57321	14.713	6	0	616560000
2566	Tb927.3.700		hypothetical protein, conserved	9.1377	0	5.9505	1										-0.773392	0.00295936	0.0111604	1.95232	+	18.8	1	1	0.716332	5.0128	2	0	506720000	211000000	295720000	18.8	2	2	0.614251	2.2624	2	0	470080000	179670000	290420000	18.8	1	1	0.68073	14.327	2	0	302290000
2559	Tb927.3.590	AT-E	adenosine transporter, putative	50.753	0	50.849	1									1	-0.771834	0.000384412	0.00252275	2.59813	+	6.5	1	1	0.632471	NaN	1	0	34705000	12052000	22653000	6.5	1	1	0.514245	NaN	1	0	23068000	7988100	15080000	0	0	0	NaN	NaN	0	0	0
1436	Tb927.11.13840		hypothetical protein, conserved	79.025	0.00025342	3.753											-0.761786	0.193842	0.300344	0.522381		1.7	1	1	1.74298	NaN	1	1	6875200	3831000	3044200	2.7	1	1	0.911411	NaN	1	0	8065300	3732300	4332900	1.7	1	1	0.22177	NaN	1	0	8465000
2779	Tb927.4.4630		hypothetical protein, conserved	18.467	0	14.296	1										-0.756921	0.000190346	0.00170486	2.76831	+	20	3	3	0.584283	76.205	3	2	93370000	38189000	55181000	13.3	2	2	0.688705	NaN	1	1	49028000	28884000	20144000	6.7	1	1	0.55349	NaN	1	1	14676000
186	Tb927.10.6300;Tb11.v5.0276	MRPS5	Mitochondrial ribosomal protein S5	50.038	0	42.344	1	1									-0.753584	0.000548681	0.00317891	2.49772	+	6.7	2	2	0.688089	26.001	2	0	16455000	7254300	9200600	13.1	6	6	0.729714	13.863	5	0	105790000	39723000	66063000	9.7	3	3	0.50568	22.495	3	0	19363000
1075	Tb927.10.7910	RESC19	RNA-editing substrate binding complex protein RESC19	21.451	0	6.0379	1										-0.751209	0.0238733	0.0572616	1.24214		0	0	0	NaN	NaN	0	0	0	0	0	6.3	1	1	0.39165	NaN	1	1	18439000	4358900	14080000	5.8	1	1	0.8208	NaN	1	1	46374000
3784	Tb927.8.3450		hypothetical protein, conserved	16.536	0	17.208	1										-0.736049	1.3709e-05	0.000892071	3.0496	+	10	1	1	0.678656	NaN	1	0	7009200	2918000	4091200	10	1	1	0.623597	NaN	1	0	12738000	4814400	7924100	0	0	0	NaN	NaN	0	0	0
448	Tb927.10.10400	MRPS11	Mitochondrial ribosomal protein S11	37.867	0	31.999	1	1									-0.735741	1.68526e-05	0.000892071	3.0496	+	21.8	4	4	0.670601	24.931	3	0	60191000	25187000	35004000	21.5	5	5	0.606134	18.076	4	0	59131000	24563000	34568000	25.2	5	5	0.60166	20.952	5	1	70709000
2929	Tb927.5.2810		hypothetical protein, conserved	20.322	0	18.707	1	1									-0.71841	0.000333454	0.00230562	2.63721	+	29.9	4	4	0.630239	53.471	4	3	90175000	51509000	38666000	14.1	1	1	0.652358	NaN	1	0	6079800	2937000	3142900	29.4	3	3	0.52552	11.076	3	0	30383000
2555	Tb927.3.5610	MRPL3	Mitochondrial ribosomal protein L3	54.986	0	69.359	1	1									-0.715883	0.0135753	0.0370905	1.43074	+	13.7	4	4	0.525459	55.353	4	4	48809000	14304000	34505000	15.6	5	5	0.711794	72.572	5	5	76581000	30652000	45929000	9.7	3	3	0.46129	12.184	3	3	27645000
1016	Tb927.10.6850	MRPS18	Mitochondrial ribosomal protein S18, putative	36.918	0	14.363	1	1									-0.715391	0.0708764	0.136739	0.864108		25.3	5	5	0.515836	18.834	4	1	59024000	21766000	37258000	19.4	4	4	0.608347	37.85	3	1	49556000	18355000	31201000	15	3	3	0.38524	24.59	3	1	30104000
2960	Tb927.5.3300		hypothetical protein, conserved	20.126	0	16.581											-0.708788	0.0356893	0.0789572	1.10261		17.2	1	1	0.554232	NaN	1	0	17786000	6603300	11183000	17.2	1	1	1.1454	NaN	1	1	12584000	4774900	7808700	0	0	0	NaN	NaN	0	0	0
2776	Tb927.4.4600	MRPL43	mitochondrial ribosomal protein l43	31.248	0	22.665	1	1									-0.708365	0.000141779	0.00151303	2.82015	+	23.5	5	5	0.648593	31.081	5	3	157880000	53295000	104580000	18.8	4	4	0.594106	32.955	4	2	119610000	46059000	73548000	18.5	4	4	0.58662	11.161	5	4	104870000
844	Tb927.10.3270		hypothetical protein, conserved	18.206	0	11.334	1										-0.705763	0.00506761	0.0168011	1.77466	+	10.4	1	1	0.900414	NaN	1	0	10539000	4251900	6287000	20.8	2	2	0.641849	0.60896	2	1	24477000	9664200	14813000	10.4	1	1	0.58455	NaN	1	1	11601000
1347	Tb927.11.12370		hypothetical protein, conserved	27.689	0	12.835	1										-0.705121	0.00013929	0.00149556	2.8252	+	0	0	0	NaN	NaN	0	0	0	0	0	12.8	2	2	0.671456	NaN	1	1	6523500	2384900	4138700	6.2	1	1	0.52696	NaN	1	1	4626300
3779	Tb927.8.3330	MCP18	mitochondrial carrier protein	37.667	0.004851	2.0949										1	-0.704761	0.00117382	0.0055245	2.25771	+	5.9	2	2	0.728757	5.3105	2	2	26733000	11086000	15647000	2.9	1	1	0.505945	NaN	1	1	12360000	5479200	6880900	0	0	0	NaN	NaN	0	0	0
902	Tb927.10.4280		ubiquinol-cytochrome c reductase complex 14 kda protein	24.055	0	85.797	1		1								-0.697895	1.25276e-05	0.000892071	3.0496	+	43.8	7	7	0.694637	31.947	7	0	744440000	304690000	439750000	43.8	8	8	0.637796	13.359	10	2	953830000	372280000	581550000	25.4	4	4	0.57622	8.5578	5	0	534300000
3835	Tb927.8.4550	mS69	Mitochondrial SSU ribosomal protein, putative	21.585	0	16.64	1	1									-0.696745	0.000579367	0.00329152	2.4826	+	16.4	2	2	0.604668	16.041	2	0	49593000	19158000	30434000	9.3	1	1	0.664717	NaN	1	0	33895000	15407000	18487000	16.4	2	2	0.68707	NaN	1	0	28370000
1414	Tb927.11.13560	SET10	SET domain protein 10	60.61	0	5.0411	1										-0.692804	0.000126134	0.00146536	2.83405	+	2.8	1	1	0.757576	NaN	1	1	10378000	3698400	6679700	2.6	1	1	0.586923	NaN	1	0	4062800	2050000	2012800	0	0	0	NaN	NaN	0	0	0
3869	Tb927.8.5280	MRPS34	mitochondrial ribosomal protein s34	28.693	0	16.586	1	1									-0.686253	3.39505e-05	0.00106383	2.97313	+	31.9	4	4	0.66827	30.093	5	4	207470000	89205000	118270000	24.9	4	4	0.683901	18.196	4	2	160140000	69486000	90653000	16.3	2	2	0.59781	10.7	2	1	49403000
1201	Tb927.11.10080		LSU ribosomal protein, mitochondrial, putative	21.564	0	41.942	1	1									-0.681665	0.1839	0.287859	0.54082		35.4	4	4	1.84468	56.729	4	2	334550000	216460000	118090000	35.4	4	4	0.722178	96.045	4	3	356360000	227160000	129210000	19.6	2	2	0.29142	59.168	2	1	83836000
3850	Tb927.8.4920		hypothetical protein, conserved	58.293	0	26.484	1										-0.666308	0.00015939	0.00158983	2.79865	+	10.7	4	4	0.768226	6.3552	5	3	69545000	29982000	39563000	10.7	4	4	0.668717	14.742	4	0	58687000	24080000	34607000	10.6	4	4	0.54084	9.4533	4	0	51742000
3213	Tb927.6.4040	MRPL28	mitochondrial ribosomal protein L28	28.009	0	4.8598	1	1									-0.660022	4.31074e-05	0.0010734	2.96924	+	11.6	2	2	0.748783	8.7193	2	0	63515000	28681000	34835000	4.1	1	1	0.670781	NaN	1	0	33076000	8291300	24784000	11.6	2	2	0.57771	5.6122	2	0	50423000
2240	Tb927.2.4890;Tb927.2.4740	MRPL11	mitochondrial ribosomal protein l11	40.186	0	58.393	1										-0.659084	0.000129394	0.00146536	2.83405	+	19.3	5	5	0.785546	15.318	5	2	77022000	30041000	46981000	11.4	3	3	0.617627	7.3721	3	1	47482000	17711000	29771000	16.4	4	4	0.58297	12.048	3	1	48439000
321	Tb927.1.1210		conserved protein, unknown function	16.902	0	6.1649	1	1									-0.65742	4.28283e-05	0.0010734	2.96924	+	0	0	0	NaN	NaN	0	0	0	0	0	11.8	1	1	0.656426	NaN	1	1	4953400	1422100	3531300	0	0	0	NaN	NaN	0	0	0
3226	Tb927.6.4260		hypothetical protein, conserved	34.251	0	13.979											-0.655293	0.11804	0.203858	0.690673		5.6	1	1	NaN	NaN	0	0	0	0	0	5	1	1	0.347524	NaN	1	1	29784000	7592300	22192000	13.9	2	2	0.75688	NaN	1	1	8856500
4065	Tb927.9.10520		hypothetical protein, conserved	29.587	0	48.756	1		1								-0.654323	0.000192454	0.00171362	2.76609	+	28.1	6	6	0.765228	17.151	6	3	109190000	45460000	63735000	25.7	5	5	0.599269	33.574	5	4	141350000	52177000	89177000	15	3	3	0.5836	47.281	3	2	74205000
2571	Tb927.3.770	mS33	Mitochondrial SSU ribosomal protein, putative	21.212	0	9.2318	1	1									-0.648589	0.0254841	0.0600906	1.22119		21	3	3	0.51784	4.2386	2	1	50683000	19172000	31512000	6.6	1	1	NaN	NaN	0	0	0	0	0	16	2	2	0.95502	63.774	2	1	32794000
1601	Tb927.11.16510		hypothetical protein, conserved	16.327	0	48.418	1										-0.63531	3.72529e-05	0.0010734	2.96924	+	43.8	5	5	0.724848	10.695	8	2	589080000	243120000	345960000	53.4	6	6	0.68451	30.322	10	5	660180000	263940000	396250000	53.4	6	6	0.63186	20.938	9	1	481070000
4022	Tb927.8.8170	RESC12A	RNA-editing substrate binding complex protein RESC12A	100.4	0	124.18	1										-0.62112	0.00165691	0.00714668	2.1459	+	30.8	18	14	0.747161	15.27	13	4	359920000	151620000	208290000	31.2	18	14	0.819336	21.449	14	3	494840000	249400000	245440000	30.5	17	12	0.53284	22.409	12	6	351010000
1536	Tb927.11.15500		LSU ribosomal protein, mitochondrial, putative	33.025	0	11.569	1	1									-0.618017	0.000101995	0.00134116	2.87252	+	11.3	2	2	0.78796	2.0917	2	1	27551000	11224000	16328000	4.2	1	1	0.680782	NaN	1	0	10143000	4138900	6004300	4.2	1	1	0.5766	NaN	1	1	8771400
4328	Tb927.9.4630		hypothetical protein, conserved	147.14	0.0019148	2.721	1										-0.616688	0.000619143	0.00343958	2.4635	+	0.9	1	1	0.735564	NaN	1	0	6126800	2885200	3241600	0.9	1	1	0.580686	NaN	1	1	4282500	1361400	2921100	0.5	1	1	NaN	NaN	0	0	0
842	Tb927.10.3250;Tb11.v5.0824	mS59	Mitochondrial SSU ribosomal protein, putative	35.309	0	15.192	1	1									-0.611094	0.000259865	0.00200084	2.69879	+	16	3	3	0.677186	5.4598	3	0	64320000	26560000	37760000	16	3	3	0.65647	20.072	3	0	49816000	20945000	28870000	19.9	4	4	0.69498	18.592	4	1	49955000
3607	Tb927.7.6990		hypothetical protein, conserved	32.721	0	33.728	1		1								-0.610267	0.000133998	0.00148222	2.82909	+	24.7	4	4	0.775314	23.14	5	2	177890000	66725000	111160000	30.7	5	5	0.624103	12.369	6	3	231560000	84259000	147300000	17.7	4	4	0.62274	26.197	4	2	166960000
4119	Tb927.9.11880	mS26	Mitochondrial SSU ribosomal protein, putative	51.045	0	23.389	1	1									-0.608646	8.94281e-05	0.00127788	2.89351	+	23.4	6	6	0.688326	8.0087	6	2	130700000	50283000	80421000	15.5	4	4	0.670511	8.2332	4	1	111230000	41525000	69700000	18.4	4	4	0.65204	18.017	5	2	91128000
4421	Tb927.9.7980		hypothetical protein, conserved	15.754	0	98.285											-0.606516	0.00260369	0.0101012	1.99563	+	32.4	2	2	0.82631	6.8386	2	0	92660000	41190000	51470000	41.2	3	3	0.74118	5.0202	2	0	56411000	23314000	33097000	32.4	2	2	0.65412	30.131	2	0	83176000
1047	Tb927.10.7430		GTP-binding protein, putative	51.559	0	9.6981	1										-0.606403	0.00384275	0.0136356	1.86533	+	3.2	1	1	0.718391	NaN	1	0	14737000	5869400	8867900	6.1	2	2	0.570125	10.622	2	2	28280000	10216000	18064000	3.2	1	1	0.60548	11.377	2	1	27368000
3422	Tb927.7.3240	mS72	Mitochondrial SSU ribosomal protein, putative	19.285	0.0021388	2.5958	1	1									-0.601051	0.246732	0.361854	0.441467		18.4	2	2	1.41056	43.467	2	0	42076000	23000000	19076000	9.2	1	1	1.29648	NaN	1	0	19429000	10747000	8681800	9.2	1	1	0.2646	NaN	1	0	24651000
3864	Tb927.8.5200		Mitochondrial SSU ribosomal protein, putative	201.55	0	60.996	1	1									-0.600738	0.000148498	0.00153147	2.81489	+	7.2	9	9	0.675813	35.542	8	4	207730000	92082000	115650000	7.7	11	11	0.732493	16.455	9	2	190400000	83351000	107050000	7.7	11	11	0.63186	37.086	10	2	175780000
2786	Tb927.4.4720	KRIPP7	kinetoplast ribosomal PPR-repeat containing protein 7	59.081	0.0032818	2.3445											-0.600649	0.208784	0.316375	0.499799		3.6	1	1	0.343242	NaN	1	1	756330	149420	606910	3.6	1	1	NaN	NaN	0	0	0	0	0	0	0	0	NaN	NaN	0	0	0
295	Tb927.4.2720;Tb11.v5.0842	RH	ATP dependent DEAD-box helicase	83.637	0	13.213	1										-0.598563	0.0751899	0.143396	0.843464		2.2	1	1	0.534645	NaN	1	0	4789100	1658300	3130800	4.6	2	2	1.30421	59.759	2	1	27467000	16839000	10628000	0	0	0	NaN	NaN	0	0	0
2915	Tb927.5.2560		hypothetical protein, conserved	8.7229	0	56.714	1										-0.594103	0.000694993	0.00372537	2.42883	+	93.2	5	5	0.712606	7.5015	9	1	554160000	238970000	315190000	93.2	5	5	0.61954	23.374	7	2	541720000	263600000	278120000	93.2	5	5	0.72746	19.228	7	1	386570000
3212	Tb927.6.4030		superoxide dismutase, putative	29.652	0	6.6624	1	1									-0.586816	0.000719393	0.00382116	2.4178	+	10.3	2	2	0.81182	5.0683	2	0	40520000	15081000	25438000	18.3	3	3	0.733837	14.917	3	1	42960000	19058000	23902000	18.3	3	3	0.54193	6.8326	3	1	33664000
1115	Tb927.10.8630		Sucrase/ferredoxin-like, putative	27.968	0	28.339											-0.581113	0.0784125	0.147776	0.830397		8.6	1	1	NaN	NaN	0	0	0	0	0	8.2	2	2	0.423334	65.671	2	2	57305000	16404000	40901000	0	0	0	NaN	NaN	0	0	0
621	Tb927.10.13990		Pentatricopeptide repeat protein (PPR), putative	39.633	0	14.614	1										-0.572835	0.137108	0.228795	0.640553		12.7	3	3	0.360231	45.172	3	1	33388000	11720000	21667000	12.7	3	3	0.713725	42.435	4	1	44382000	17599000	26783000	6.1	1	1	1.0468	NaN	1	1	9612700
545	Tb927.10.12540	NDUFS1	NADH-ubiquinone oxidoreductase complex I subunit, putative	33.754	0	17.032	1		1								-0.572252	0.000852494	0.00430663	2.36586	+	11.2	2	2	0.675037	26.839	3	3	92144000	41737000	50407000	8.6	2	2	0.802118	8.133	2	0	30171000	13392000	16779000	16.5	3	3	0.60252	33.407	2	1	47263000
4401	Tb927.9.7170	MRPL47	Mitochondrial ribosomal protein L47	53.98	0	18.098	1	1									-0.565496	0.00177356	0.00752959	2.12323	+	15.7	5	5	0.697545	14.482	4	1	82037000	33500000	48537000	12.7	4	4	0.759936	45.959	4	0	79486000	30908000	48578000	9.3	3	3	0.56181	14.495	3	1	47765000
1179	Tb927.10.9810		hypothetical protein, conserved	33.886	0	114.11	1										-0.562588	4.1157e-05	0.0010734	2.96924	+	32.6	6	6	0.745212	10.587	7	0	162200000	72340000	89864000	40.9	8	8	0.73497	11.074	11	4	308960000	163510000	145450000	24.9	4	4	0.63964	22.98	7	4	134130000
4391	Tb927.9.6910		hypothetical protein, conserved	17.806	0	4.5215	1	1									-0.562106	0.000616254	0.00343958	2.4635	+	0	0	0	NaN	NaN	0	0	0	0	0	0	0	0	NaN	NaN	0	0	0	0	0	4.9	1	1	0.56604	NaN	1	1	15916000
489	Tb927.10.11350		LSU ribosomal protein, mitochondrial, putative	16.667	0	6.9234	1	1									-0.557049	0.151919	0.24687	0.607532		16.5	2	2	0.70368	96.305	2	1	38270000	18226000	20044000	22.6	3	3	1.51923	78.084	3	1	60422000	28482000	31941000	7.5	1	1	0.38053	NaN	1	0	9695000
2232	Tb927.2.4540	SmB	Small nuclear ribonucleoprotein-associated protein B (snRNP-B) (Sm protein B) (Sm-B) (SmB), putative	12.331	0	25.628											-0.555529	0.368051	0.487817	0.311743		0	0	0	NaN	NaN	0	0	0	0	0	11.9	1	1	0.238789	NaN	1	1	36383000	6856500	29526000	16.5	1	1	1.509	NaN	1	0	15655000
2228	Tb927.2.4460	KRIPP21	Kinetoplast ribosomal PPR-repeat containing protein 21	67.753	0.00025674	4.0812	1										-0.553532	0.0323166	0.07264	1.13882		2.7	1	1	0.553679	NaN	1	0	15287000	5872600	9414500	0	0	0	NaN	NaN	0	0	0	0	0	4.7	2	2	0.94919	NaN	1	0	16834000
3337	Tb927.7.1640	mt-LAF1	Mitoribosomal LSU assembly factor 1	65.504	0	19.321	1										-0.550305	0.0559351	0.112685	0.948132		2.6	1	1	0.503373	NaN	1	1	9169300	2095200	7074000	0	0	0	NaN	NaN	0	0	0	0	0	2.6	1	1	0.89275	NaN	1	0	11544000
1137	Tb927.10.8980		hypothetical protein, conserved	17.598	0	37.533	1										-0.527118	9.38379e-05	0.00131261	2.88186	+	39.1	7	7	0.775434	13.026	9	2	1814100000	785920000	1028200000	39.1	7	7	0.769349	10.942	9	0	1958400000	790100000	1168300000	39.1	7	7	0.63051	16.924	9	0	1709700000
2528	Tb927.3.5240	KRIPP8	kinetoplast ribosomal PPR-repeat containing protein 8	66.655	0	58.906	1	1									-0.526967	0.00590507	0.0188548	1.72458	+	12.4	5	5	0.706764	37.452	5	1	134160000	50140000	84024000	15.3	6	6	0.66011	13.116	6	1	155600000	65086000	90515000	11.9	4	4	0.62374	24.791	3	1	50995000
4385	Tb927.9.6620		hypothetical protein, conserved	25.522	0	24.637	1										-0.524732	0.0144663	0.0388311	1.41082	+	19.1	3	3	1.0454	9.1861	3	0	72940000	34411000	38528000	32.5	6	6	0.765755	26.612	6	1	177340000	75465000	101870000	9.6	2	2	0.58883	58.264	2	0	68810000
4184	Tb927.9.13780		Mitochondrial SSU ribosomal protein, putative	33.466	0	7.7282	1	1									-0.524115	0.00154218	0.00676824	2.16952	+	7.8	2	2	0.822098	16.826	2	0	24525000	10517000	14008000	7.8	2	2	0.83949	9.1537	2	0	32913000	13826000	19086000	4.1	1	1	0.58223	NaN	1	0	2984200
3281	Tb927.6.590	ATPEG3	mitochondrial ATP synthase subunit ATPEG3	12.277	0	36.134	1		1								-0.503844	0.000156285	0.00157225	2.80348	+	39.8	2	2	0.761905	112.48	3	1	142370000	70885000	71482000	39.8	2	2	0.751202	95.892	3	1	103730000	50597000	53136000	39.8	2	2	0.71241	63.722	3	1	86479000
3026	Tb927.5.770	mt-SAF8	Mitoribosomal SSU assembly factor 8	76.378	0	27.415	1										-0.494036	0.000274781	0.00208465	2.68097	+	5	2	2	0.81314	NaN	1	0	16117000	6155100	9961900	8.3	3	3	0.685824	3.2703	2	1	21931000	10706000	11225000	0	0	0	NaN	NaN	0	0	0
2620	Tb927.4.1720	NDPK3	Nucleoside diphosphate kinase 3	38.948	0	11.729											-0.493867	0.284441	0.401881	0.395903		12	4	4	1.06265	9.6863	4	0	125200000	65858000	59339000	8.3	3	3	0.269215	212.27	2	1	152840000	37010000	115830000	11.5	4	4	0.97705	17.994	4	1	111590000
2331	Tb927.3.1710	MRPL24	mitochondrial ribosomal protein l24	43.986	0	25.41	1	1									-0.492836	7.92184e-05	0.00123616	2.90793	+	2.1	1	1	0.781067	NaN	1	0	35595000	15715000	19880000	9.8	3	3	0.778877	48.159	4	2	142260000	64929000	77332000	10.1	3	3	0.66436	10.15	3	1	51566000
730	Tb927.10.15830		SUMO-interacting motif-containing protein	29.207	0	5.9013	1	1									-0.486638	0.0432093	0.0918329	1.037		3.4	1	1	0.900901	NaN	1	0	23649000	9738500	13910000	7.1	2	2	0.885975	5.0379	2	0	42836000	20681000	22155000	7.1	2	2	0.43904	86.91	2	1	48182000
1508	Tb927.11.15050		Cation efflux family, putative	51.912	0.0081949	1.8414											-0.484369	0.704126	0.786318	0.104402		0	0	0	NaN	NaN	0	0	0	0	0	1.7	1	1	0.127304	NaN	1	1	50260000	7208100	43052000	1.7	1	1	12.17	NaN	1	1	44034000
1547	Tb927.11.15730		cyclic nucleotide-binding domain containing protein, putative	79.908	0	10.558											-0.483371	0.0242216	0.0576643	1.23909		1.6	1	1	0.607496	NaN	1	1	6918600	3201000	3717600	0	0	0	NaN	NaN	0	0	0	0	0	1.6	1	1	0.8538	NaN	1	1	5391500
733	Tb927.10.16060		hypothetical protein, conserved	13.498	0.0082023	1.8537	1										-0.477678	0.130488	0.219838	0.657897		7.8	1	1	0.490436	NaN	1	1	26962000	9125500	17837000	7.8	1	1	NaN	NaN	0	0	0	0	0	14.8	2	2	1.0561	NaN	1	0	15691000
1388	Tb927.11.13140	COXX	cytochrome oxidase subunit X	13.672	0	16.497	1		1								-0.474421	0.000286937	0.00213398	2.67081	+	37.1	4	4	0.814465	13.451	4	0	677740000	313160000	364580000	23.3	3	3	0.817929	6.78	3	0	811800000	376130000	435670000	23.3	3	3	0.63709	5.4555	3	0	655160000
1882	Tb927.11.5500	KRIPP1	Mitochondrial SSU ribosomal protein, putative	94.96	0	81.814	1	1									-0.469729	0.000126724	0.00146536	2.83405	+	19.8	13	13	0.808996	11.583	13	2	384040000	166320000	217720000	16.1	11	11	0.804182	15.018	12	2	465400000	188880000	276520000	11.8	8	8	0.67375	22.853	9	1	223540000
3965	Tb927.8.680	KREPA5	KREPA5	19.083	0.0002482	3.4068	1										-0.46888	0.144795	0.23767	0.624026		7.1	1	1	0.526898	NaN	1	1	30760000	10530000	20230000	7.1	1	1	0.548276	NaN	1	1	34095000	10948000	23147000	7.1	1	1	1.105	NaN	1	1	16109000
3736	Tb927.8.2530		Cytochrome c oxidase copper chaperone, related	13.299	0.0007371	3.1861	1		1								-0.463617	0.0969298	0.173899	0.759703		11.4	1	1	0.514324	NaN	1	0	11135000	4622300	6512900	11.4	1	1	0.673582	NaN	1	0	8012900	3412400	4600500	22.8	2	2	0.99175	35.634	2	1	16540000
222	Tb927.10.15650;Tb11.v5.0465	mt-SAF11	Mitoribosomal SSU assembly factor 11	64.812	0	4.5898	1										-0.461229	0.00146784	0.00650707	2.18661	+	0	0	0	NaN	NaN	0	0	0	0	0	2.2	1	1	NaN	NaN	0	0	0	0	0	2.2	1	1	0.69423	NaN	1	1	30219000
526	Tb927.10.12190		RAB-interacting protein, putative	23.819	0	13.201											-0.459254	0.809363	0.869341	0.0608098		7.1	1	1	0.0801282	NaN	1	1	181200000	9308800	171890000	7.1	1	1	0.0430163	NaN	1	1	326210000	12568000	313640000	7.1	1	1	12.931	NaN	1	1	190290000
2584	Tb927.3.970	mt-SAF21	Mitoribosomal SSU assembly factor 21	39.639	0	34.034	1							1			-0.449164	0.0150612	0.0400908	1.39696	+	27	6	6	0.887075	33.865	6	0	102720000	48648000	54070000	35.4	7	7	0.978282	31.008	7	0	129170000	63916000	65251000	24.6	5	5	0.5646	26.617	5	1	79524000
4275	Tb927.9.2620	mt-SAF6	Mitoribosomal SSU assembly factor 6	76.723	0	11.184	1										-0.446533	0.00298369	0.011216	1.95016	+	4	2	2	0.937295	26.895	2	1	33168000	16655000	16513000	5.6	3	3	0.799169	28.925	2	1	20509000	10835000	9674600	4	2	2	0.69955	16.303	2	1	17162000
3702	Tb927.8.1890	CYC1	cytochrome c1, heme protein, mitochondrial, putative	30.071	0	238.84	1		1								-0.443921	0.000152244	0.00154759	2.81034	+	58.1	10	10	0.80782	15.722	15	3	1560800000	690540000	870230000	58.1	11	11	0.772559	16.61	15	2	1468300000	627930000	840410000	58.1	11	11	0.72918	45.819	13	2	1186900000
4286	Tb927.9.3120		STE/STE11 serine/threonine-protein kinase, putative	113.39	0	5.006											-0.443342	0.29379	0.411119	0.386032		0	0	0	NaN	NaN	0	0	0	0	0	0.9	1	1	0.376989	NaN	1	1	20691000	4349700	16341000	1.5	1	1	1.3213	NaN	1	0	10446000
811	Tb927.10.2800	MRPS6	mitochondrial ribosomal protein s6	18.838	0	5.8606	1	1									-0.442719	0.00812917	0.0242288	1.61567	+	20	3	3	1.00956	12.221	3	0	93113000	46774000	46339000	22.5	3	3	0.825968	15.649	4	3	150710000	70960000	79752000	6.9	1	1	0.60984	NaN	1	1	56270000
2364	Tb927.3.2180	ATPTB11	mitochondrial ATP synthase subunit ATPTB11	17.908	0	83.359	1		1								-0.442397	0.00120201	0.00562702	2.24972	+	41	3	3	0.784068	43.898	5	0	1286800000	588030000	698790000	41	3	3	0.718288	45.995	6	1	808800000	363300000	445510000	41	3	3	0.72466	10.698	6	2	523320000
4381	Tb927.9.6510	mS53	Mitochondrial SSU ribosomal protein, putative	75.135	0	43.735	1	1									-0.441927	0.00116703	0.00549991	2.25964	+	16.1	9	9	0.782656	27.7	7	3	186750000	76225000	110530000	21.5	11	11	0.736594	12.623	11	6	346970000	160920000	186050000	11.9	5	5	0.78573	41.171	4	2	94373000
4090	Tb927.9.11120	mS22	Chromosome passenger complex (CPC) protein INCENP N terminal, putative	72.949	0	49.491	1	1									-0.439985	0.000624052	0.00345591	2.46144	+	15.9	7	7	0.889126	12.667	7	0	137570000	64110000	73458000	11.8	5	5	0.823723	22.821	5	1	86559000	39770000	46788000	12.8	6	6	0.66475	9.4754	6	2	90378000
2977	Tb927.5.3640	mS65	Mitochondrial SSU ribosomal protein, putative	30.64	0	23.208	1	1									-0.43679	0.0248124	0.0588517	1.23024		21.1	4	4	1.147	60.878	3	1	120880000	60284000	60596000	18.5	3	3	0.675539	25.988	3	0	76364000	36855000	39508000	25.2	5	5	0.64256	50.275	4	0	129740000
210	Tb11.v5.0412;Tb927.10.16090		hypothetical protein, conserved	89.646	0.0034973	2.2467											-0.432159	0.0276175	0.0642154	1.19236		2	2	2	0.918442	12.58	2	0	19803000	8789300	11014000	1	1	1	0.636537	NaN	1	0	8126800	3610800	4516000	2	2	2	0.60642	0.033387	2	0	15641000
1795	Tb927.11.3920		hypothetical protein, conserved	74.746	0	28.379											-0.429187	0.00242175	0.00957517	2.01885	+	3.7	2	2	0.734376	1.8114	2	0	14359000	6472600	7886100	1.9	1	1	NaN	NaN	0	0	0	0	0	1.8	1	1	0.76693	NaN	1	0	5740400
3975	Tb927.8.6970		3-methylcrotonyl-CoA carboxylase alpha subunit, putative	73.906	0	61.045	1							1			-0.42641	0.0608261	0.120248	0.919922		13.1	6	1	0.57006	NaN	1	0	41048000	20091000	20957000	15.9	7	2	0.911826	13.539	2	1	34736000	16134000	18603000	12.1	6	1	0.68848	NaN	1	0	51011000
3077	Tb927.6.1720		hypothetical protein, conserved	82.444	0	4.2623											-0.424501	0.0111149	0.0314771	1.50201	+	1.8	1	1	NaN	NaN	0	0	0	0	0	3	2	2	0.647207	NaN	1	0	13523000	6274900	7248500	0	0	0	NaN	NaN	0	0	0
3452	Tb927.7.3710		hypothetical protein, conserved	51.815	0	4.8834											-0.42309	0.0124134	0.0343176	1.46448	+	2.3	1	1	0.956023	NaN	1	1	13295000	6425400	6869800	2.3	1	1	0.618276	NaN	1	1	12875000	4555100	8319700	0	0	0	NaN	NaN	0	0	0
3293	Tb927.6.820	PUF4	Pumilio homology domain family member 4	106.48	0	4.764											-0.422634	0.00509526	0.0168292	1.77394	+	1.8	1	1	0.705766	NaN	1	0	17604000	7687300	9917000	2.6	2	2	0.784375	NaN	1	0	13534000	5193700	8340000	1.8	1	1	0.78153	NaN	1	0	12713000
4197	Tb927.9.14160	RISP	rieske iron-sulfur protein, mitochondrial precursor	33.655	0	323.31	1		1								-0.421463	0.00015826	0.00158306	2.8005	+	64	14	14	0.844951	9.009	16	0	1389700000	614490000	775180000	67.7	17	17	0.818465	12.738	21	4	2046200000	886250000	1160000000	65	15	15	0.71015	13.183	20	3	1450000000
3435	Tb927.7.3430	PPIase	LSU ribosomal protein, mitochondrial, putative, cyclophilin-type peptidyl-prolyl cis-trans isomerase, putative	25.548	0	74.399	1	1									-0.420809	0.000111762	0.00140573	2.8521	+	51.1	7	7	0.847529	18.962	8	3	379680000	174170000	205510000	47.6	7	7	0.809454	10.637	8	1	313910000	130350000	183550000	38.1	6	6	0.69192	8.7054	8	3	316480000
3966	Tb927.8.6800		hypothetical protein, conserved	64.661	0	17.068	1										-0.419284	0.0085817	0.0253409	1.59618	+	6.3	3	3	0.750075	16.455	3	1	50624000	24187000	26436000	11.1	5	5	0.747049	27.547	5	2	83764000	38570000	45194000	6.8	3	3	0.68214	30.965	2	0	25718000
113	Tb927.10.1160;Tb11.0550		NADH dehydrogenase (ubiquinone) 1 beta subcomplex subunit, putative	17.503	0.00024869	3.4319	1		1								-0.417966	0.00607795	0.0192604	1.71533	+	8.1	1	1	NaN	NaN	0	0	0	0	0	18.9	2	2	0.670961	13.356	3	0	15067000	5519500	9547100	0	0	0	NaN	NaN	0	0	0
3033	Tb927.5.920		rhodanese-like domain containing protein, putative	50.734	0	25.535	1										-0.417258	0.000177094	0.00163786	2.78572	+	13.1	3	3	0.815927	13.525	3	0	83885000	35650000	48235000	10.5	3	3	0.816727	10.48	3	1	75758000	32584000	43174000	13.1	3	3	0.69668	4.2776	3	0	70951000
2329	Tb927.3.1690		mitochondrial ATP synthase subunit f	17.154	0	53.78	1		1								-0.417009	0.000146562	0.00153147	2.81489	+	42.1	6	6	0.835422	14.48	8	0	1111900000	531320000	580620000	57.9	11	11	0.779849	64.194	14	5	2024300000	1021800000	1002500000	42.1	6	6	0.72912	5.0578	7	1	875250000
2945	Tb927.5.3090	ATPTB12	mitochondrial ATP synthase subunit ATPTB12	11.655	0	54.329	1		1								-0.415136	0.000501504	0.00299761	2.52322	+	44.6	3	3	0.805607	32.83	5	2	981670000	452800000	528870000	54.5	4	4	0.833125	7.9474	6	2	909340000	413420000	495920000	44.6	3	3	0.74885	26.8	4	2	715150000
4388	Tb927.9.6870	RBSR1	RNA-binding protein, putative	17.565	0	35.232											-0.412627	0.63143	0.7295	0.136975		9.5	1	1	0.111361	NaN	1	1	304120000	20466000	283660000	22.3	3	3	1.62678	273.1	3	1	670310000	69730000	600580000	29.7	3	3	1.4372	18.281	2	1	68545000
4223	Tb927.9.15260		ubx domain containing protein, putative	36.871	0	8.5866											-0.412504	0.40043	0.519768	0.284191		0	0	0	NaN	NaN	0	0	0	0	0	7.3	2	2	0.359868	52.06	2	1	98646000	23053000	75594000	4.8	1	1	1.805	NaN	1	1	8672900
968	Tb927.10.5790		hypothetical protein, conserved	59.193	0	25.141											-0.411431	0.152081	0.246973	0.60735		7.3	3	3	1.10595	53.468	3	1	41180000	21678000	19503000	7.8	4	4	1.15437	36.725	4	2	59295000	30333000	28963000	2.1	1	1	0.42529	NaN	1	1	13517000
4027	Tb927.8.8240		amino acid transporter, putative	49.511	0	16.83											-0.411376	0.0198078	0.049253	1.30757	+	10	2	1	1.03095	NaN	1	0	30576000	17181000	13395000	10	2	1	0.909422	NaN	1	0	21661000	9469100	12192000	10	2	1	0.62093	NaN	1	0	16744000
180	Tb927.7.4550;Tb11.v5.0268	MRPL7/12	Mitochondrial ribosomal protein L7/L12	19.423	0	67.392	1										-0.401863	0.00101794	0.00497077	2.30358	+	50.8	6	6	0.914327	10.298	6	0	348050000	163170000	184880000	50.8	7	7	0.843668	24.658	10	3	467250000	206460000	260790000	50.8	6	6	0.6514	10.306	6	1	277300000
3523	Tb927.7.5240	FAZ21	Flagellum attachment zone protein 21	53.49	0	43.495											-0.399106	0.269099	0.386109	0.41329		16.5	6	6	1.23006	38.354	7	4	401110000	342350000	58754000	4.7	2	2	0.896459	12.019	2	0	25332000	12880000	12452000	12.2	5	5	0.98055	140.95	5	3	401750000
3493	Tb927.7.4360		hypothetical protein, conserved	36.944	0	15.392											-0.398647	0.0395082	0.0854697	1.06819		12.4	2	2	1.11841	NaN	1	1	8252600	3490200	4762400	7.6	1	1	0.608569	NaN	1	0	10606000	5234400	5371500	0	0	0	NaN	NaN	0	0	0
847	Tb927.10.3310	CMF76b	Component of motile flagella 76b	110.24	0	4.9966											-0.397643	0.00254492	0.00993908	2.00265	+	1.1	1	1	NaN	NaN	0	0	0	0	0	0	0	0	NaN	NaN	0	0	0	0	0	1.1	1	1	0.73187	NaN	1	1	11673000
2410	Tb927.3.3120		hypothetical protein, conserved	47.636	0	7.0093											-0.39601	0.0659222	0.128656	0.890569		3.2	1	1	NaN	NaN	0	0	0	0	0	8.3	3	3	0.614742	45.497	2	2	17906000	6571000	11335000	8.5	3	3	0.72401	NaN	1	1	1959300
1602	Tb927.11.16530		hypothetical protein, conserved	117.5	0	17.994	1										-0.395063	0.072344	0.138722	0.857855		4.5	2	2	1.12233	16.985	2	0	26697000	13854000	12843000	2.1	1	1	0.670017	NaN	1	0	3219000	1795700	1423300	1.2	1	1	0.88442	NaN	1	0	13418000
1555	Tb927.11.15860;Tb927.11.15840		L-Lysine transport protein, putative	50.086	0	14.272	1									1	-0.383549	0.125491	0.213365	0.670876		5	2	2	1.06151	83.628	3	1	712830000	471520000	241310000	5	2	2	0.953562	93.883	3	1	633500000	411800000	221700000	5	2	2	0.43456	108.73	2	1	425580000
2355	Tb927.3.2070	TZP151	hypothetical protein, conserved	150.7	0	4.3867											-0.382079	0.035894	0.0791032	1.10181		1.9	2	2	0.911328	10.789	2	0	50303000	24239000	26064000	0.7	1	1	0.890155	NaN	1	0	51684000	22277000	29407000	1.2	1	1	0.86138	NaN	1	0	2616200
3647	Tb927.7.840		mitochondrial ATP synthase subunit k	14.51	0	36.745	1		1								-0.381431	0.000247869	0.0019575	2.7083	+	36.3	5	5	0.862441	4.1284	6	1	1260700000	582090000	678570000	36.3	6	6	0.806322	31.833	7	0	1256000000	568960000	687080000	36.3	5	5	0.7539	17.694	6	0	1135800000
3049	Tb927.6.1250;Tb11.v5.0743	MRPS29	Mitochondrial SSU ribosomal protein 29	56.918	0	8.6681	1	1									-0.380063	0.0235802	0.0568101	1.24557		12.7	5	5	0.770951	61.657	3	1	61534000	20236000	41298000	5.6	2	2	1.07261	NaN	1	1	24126000	11904000	12222000	10	4	4	0.70838	NaN	1	0	10136000
2109	Tb927.11.9600		hypothetical protein, conserved	34.241	0	16.84	1										-0.37936	0.00483663	0.0162069	1.7903	+	4.1	1	1	0.896057	NaN	1	0	40368000	21165000	19203000	4.1	1	1	0.710934	NaN	1	0	44310000	18046000	26265000	4.1	1	1	0.81601	NaN	1	0	28211000
4099	Tb927.9.11280	MRPS17	Mitochondrial ribosomal protein S17	35.601	0	16.042											-0.379189	0.294326	0.411705	0.385414		8.1	2	2	1.91077	119.19	2	2	109460000	75839000	33626000	6.2	2	2	0.623092	15.623	2	0	97882000	46509000	51373000	0	0	0	NaN	NaN	0	0	0
4444	Tb927.9.8760	TZP251	hypothetical protein, conserved	251.39	0.00024857	3.4302											-0.378497	0.1239	0.211892	0.673886		0.4	1	1	0.594424	NaN	1	0	4017100	1348900	2668100	0.6	1	1	1.15981	NaN	1	0	860220	368480	491740	0.4	1	1	0.61017	NaN	1	0	6533500
2718	Tb927.4.3460;Tb927.4.3190		ubiquitin-conjugating enzyme E2, putative	19.118	0	5.9914											-0.371946	0.436483	0.554046	0.256454		0	0	0	NaN	NaN	0	0	0	0	0	6.6	1	1	0.363055	NaN	1	1	67374000	29322000	38052000	0	0	0	NaN	NaN	0	0	0
3701	Tb927.8.1880		LSU ribosomal protein, mitochondrial, putative	22.189	0	41.136	1										-0.371716	0.00710365	0.021878	1.65999	+	27.4	4	4	0.777242	43.149	4	2	198850000	91119000	107730000	27.4	4	4	0.753182	52.553	4	2	222970000	103950000	119020000	27.4	4	4	0.80351	30.27	4	2	158170000
1481	Tb927.11.14490	RPB7	RNA polymerase subunit, putative	21.229	0	34.341											-0.368603	0.140876	0.233642	0.63145		21.1	2	2	NaN	NaN	0	0	0	0	0	31.1	4	4	0.570776	98.183	2	2	103840000	30128000	73708000	46.3	5	5	0.78854	41.218	5	3	79146000
792	Tb927.10.2540	ADKC	adenylate kinase, putative	25.656	0.00049407	3.308											-0.367494	0.374488	0.494481	0.30585		0	0	0	NaN	NaN	0	0	0	0	0	13.5	2	2	1.36737	27.795	2	2	38502000	22437000	16064000	13.5	2	2	0.84098	29.496	2	1	37122000
851	Tb927.10.340		mitochondrial structure specific endonuclease I (SSE-1), putative	33.567	0.0081986	1.8475	1			1							-0.365829	0.00336707	0.0122991	1.91013	+	4.7	1	1	0.890472	NaN	1	1	13326000	6640600	6685100	0	0	0	NaN	NaN	0	0	0	0	0	8.5	2	2	0.63945	17.125	2	2	27194000
3298	Tb927.6.920		helicase, putative	107.47	0	4.6377	1										-0.364725	0.000293308	0.00214991	2.66758	+	4.3	2	2	0.87604	NaN	1	0	12770000	6854900	5914700	2.8	1	1	0.860067	NaN	1	0	8275300	3725200	4550100	4.3	2	2	0.70447	80.982	2	1	18521000
4110	Tb927.9.11640		hypothetical protein, conserved	26.958	0.00024845	3.4251											-0.361193	0.138942	0.231307	0.635811		4.1	1	1	0.868282	NaN	1	0	31067000	15365000	15702000	10.2	2	2	0.540219	91.4	2	2	69699000	19399000	50299000	8.9	2	2	1.0661	181.26	2	2	117710000
3104	Tb927.6.2080	mS57	Mitochondrial SSU ribosomal protein, putative	45.886	0	24.786	1	1									-0.360767	0.00407321	0.0142354	1.84663	+	28.3	7	7	1.01595	26.406	7	2	209740000	143110000	66631000	26.3	7	7	0.786535	27.918	8	2	145730000	68300000	77434000	26.3	7	7	0.71737	29.72	7	0	113390000
483	Tb927.10.11260	mS41	SSU ribosomal protein, mitochondrial, putative	22.384	0	17.262	1	1									-0.359069	0.415447	0.534494	0.272057		7.5	1	1	1.5813	NaN	1	1	14662000	8423800	6238200	5.3	2	2	1.16221	52.415	2	1	22110000	11112000	10998000	5.3	1	1	0.76375	NaN	1	1	10495000
3556	Tb927.7.5810		Protein of unknown function (DUF1637), putative	27.653	0	17.855											-0.358992	0.0891363	0.162154	0.790072		6.6	1	1	0.622084	NaN	1	0	13159000	5130200	8028500	6.6	1	1	0.860215	NaN	1	0	12396000	5172600	7223400	6.6	1	1	1.0162	NaN	1	0	10846000
2940	Tb927.5.3010;Tb11.v5.0691	RESC6	RNA-editing substrate binding complex protein RESC6	57.748	0	77.949	1										-0.357818	0.00025879	0.00199694	2.69963	+	34.9	14	14	0.855505	24.703	15	5	440950000	211220000	229730000	33.9	14	14	0.844024	9.9512	15	4	526140000	243070000	283070000	30.6	12	12	0.74966	12.687	11	4	335170000
1553	Tb927.11.15820	SODC	iron superoxide dismutase C, mitochondrial	36.047	0	38.821	1		1								-0.349111	0.0175034	0.0447917	1.3488	+	11.7	2	2	0.904732	8.8716	2	1	51958000	27838000	24119000	14.9	3	3	1.02087	1.3468	3	0	60328000	28197000	32132000	15.5	3	3	0.62128	13.773	3	1	50507000
2944	Tb927.5.3060		hypothetical protein, conserved	36.657	0.0094958	1.7208											-0.34698	0.636449	0.733105	0.134834		4.8	1	1	0.239498	NaN	1	1	35095000	7022500	28073000	8.4	2	2	0.454298	105.6	2	1	38693000	9875500	28817000	4.8	1	1	2.5806	NaN	1	1	26911000
835	Tb927.10.3120	COX11	cytochrome c oxidase assembly protein COX11, putative	26.948	0	20.436	1		1								-0.346117	0.132813	0.2229	0.651889		12.1	2	2	1.07604	27.84	2	0	63873000	31644000	32229000	16.8	3	3	1.15768	124.18	3	2	191220000	145930000	45288000	12.1	2	2	0.50705	38.438	2	1	54082000
1504	Tb927.11.15010	NEK21	Serine/threonine-protein kinase NEK21, putative	64.466	0.00025439	3.8595											-0.345064	0.0543562	0.110315	0.957366		2.1	1	1	0.796242	NaN	1	0	25151000	10570000	14581000	2.1	1	1	0.668315	NaN	1	0	29160000	11083000	18077000	2.1	1	1	0.80761	NaN	1	0	33339000
3005	Tb927.5.4290		hypothetical protein, conserved	40.083	0	5.6564											-0.3414	0.0263929	0.0619404	1.20803		3.6	1	1	1.00808	NaN	1	0	26241000	13514000	12727000	3.6	1	1	0.735727	NaN	1	0	30227000	13329000	16898000	3.6	1	1	0.87703	NaN	1	0	18167000
2018	Tb927.11.7920		SUMO-interacting motif-containing protein	47.989	0	12.91											-0.340691	0.0588271	0.117439	0.930188		0	0	0	NaN	NaN	0	0	0	0	0	11.8	4	4	0.652018	88.099	3	2	18602000	5248700	13353000	0	0	0	NaN	NaN	0	0	0
3677	Tb927.8.1430	uS14m	SSU ribosomal protein, mitochondrial, putative	19.865	0.0037201	2.2051	1	1									-0.338212	0.00407554	0.0142354	1.84663	+	0	0	0	NaN	NaN	0	0	0	0	0	6.6	1	1	0.91508	NaN	1	0	496990	254010	242980	0	0	0	NaN	NaN	0	0	0
2805	Tb927.4.5170		ribosomal protein L7/L12, putative	17.255	0	4.9045	1	1									-0.33758	0.00348623	0.0126057	1.89943	+	21	3	3	0.967492	27.294	2	1	66885000	34117000	32768000	14.4	2	2	NaN	NaN	0	0	0	0	0	21	3	3	0.70168	1.3715	2	1	74032000
102	Tb927.11.7218;Tb11.02.5120b	MERS2	mitochondrial edited mRNA stability factor 1 subunit	104.09	0	6.2668	1										-0.336094	0.050444	0.103998	0.982974		1.2	1	1	0.701213	NaN	1	0	5262300	2680800	2581600	7.4	4	4	1.07432	32.066	5	2	50664000	22277000	28388000	4.5	2	2	0.81963	50.451	2	0	21384000
4023	Tb927.8.8180;Tb927.4.4150	RESC11A	RNA-editing substrate binding complex protein RESC11A	103.45	0	214.95											-0.335863	0.00100341	0.00490665	2.30921	+	32.3	20	20	0.931099	11.085	20	3	902570000	455490000	447090000	30.3	19	19	0.89214	11.452	21	2	774850000	366760000	408090000	24.9	15	15	0.72518	18.104	18	3	459300000
3757	Tb927.8.2860		hypothetical protein, conserved	99.326	0	11.088											-0.332692	0.431171	0.548294	0.260986		0	0	0	NaN	NaN	0	0	0	0	0	4.9	3	3	0.413702	77.442	3	1	24148000	10393000	13755000	0	0	0	NaN	NaN	0	0	0
2210	Tb927.2.4000		zinc finger protein, C2H2 type, putative	97.393	0	22.261	1										-0.332573	0.00140518	0.0062848	2.20171	+	3.7	2	2	0.887233	NaN	1	0	7331900	3892300	3439500	5	3	3	0.838926	26.818	3	1	30703000	15100000	15604000	2.1	1	1	0.70777	NaN	1	0	6415700
1552	Tb927.11.15810	NDUFB9	NADH-ubiquinone oxidoreductase B22 subunit	36.29	0.00025458	3.8626	1		1								-0.332176	0.120244	0.206645	0.684774		9.9	2	2	0.754489	20.125	2	1	14347000	5875300	8471500	0	0	0	NaN	NaN	0	0	0	0	0	5.6	1	1	0.61763	NaN	1	0	1443500
3766	Tb927.8.3090	CLDP16	Cardiolipin-dependent protein 16kDa	16.292	0.0021423	2.6133	1										-0.328613	0.030093	0.0687868	1.16249		14.1	1	1	1.05715	NaN	1	0	28685000	14298000	14388000	0	0	0	NaN	NaN	0	0	0	0	0	0	0	0	NaN	NaN	0	0	0
1844	Tb927.11.4870		hypothetical protein, conserved	25.784	0	41.595	1										-0.327273	0.0159748	0.0418876	1.37791	+	5	1	1	0.760803	NaN	1	0	26312000	11303000	15008000	13.6	2	2	0.857927	7.909	2	2	51944000	22728000	29217000	13.6	2	2	0.75117	8.3757	2	1	43065000
3045	Tb927.6.1110		ubiquitin carboxyl-terminal hydrolase, putative, cysteine peptidase, Clan CA, family C19, putative	119.63	0	4.1607											-0.324988	0.357971	0.478676	0.319959		1	1	1	1.17119	NaN	1	0	71692000	39169000	32523000	1	1	1	0.972384	0	2	0	173250000	86136000	87117000	1	1	1	1.1169	NaN	1	0	42470000
92	Tb927.10.4490;Tb10.v4.0039		hypothetical protein, conserved	115.32	0	9.2674											-0.324626	0.254852	0.370365	0.43137		2.7	2	2	0.486476	22.549	2	2	141970000	27271000	114700000	2.8	2	2	0.992162	11.123	2	0	20833000	10733000	10100000	0.9	1	1	1.0132	NaN	1	0	9778400
4045	Tb927.9.10060		hypothetical protein, conserved	15.736	0.00025126	3.6009											-0.319241	0.0238604	0.0572616	1.24214		13.6	1	1	0.72722	NaN	1	0	9243100	3427000	5816100	13.6	1	1	0.981643	NaN	1	0	8811000	3629100	5181900	0	0	0	NaN	NaN	0	0	0
4250	Tb927.9.1910		hypothetical protein, conserved	25.311	0	7.9914											-0.314308	0.521028	0.634925	0.197278		11.2	2	2	0.819001	50.878	2	2	17856000	8189000	9666800	11.2	2	2	0.305567	NaN	1	1	9882600	2845700	7036900	5.6	1	1	1.5605	NaN	1	1	6028300
913	Tb927.10.4680	NH5	Mutt-Nudix-related hydrolase 5, putative	32.246	0	19.107											-0.313101	0.0115715	0.0324275	1.48909	+	13.8	2	2	0.917179	1.1013	2	0	12059000	5234300	6824700	9.4	1	1	0.934929	NaN	1	0	7212900	3152300	4060500	13.8	2	2	0.82276	7.8913	3	1	16488000
3247	Tb927.6.4560	mS56	Mitochondrial SSU ribosomal protein, putative	47.192	0	7.213	1	1									-0.313082	0.00256334	0.00997771	2.00097	+	6.1	3	3	0.961723	1.2643	3	1	88899000	38651000	50248000	9.1	4	4	0.812612	23.517	4	0	78040000	35430000	42610000	8.6	4	4	0.71913	11.28	4	2	102660000
2399	Tb927.3.2880		mitochondrial ATP synthase subunit i/j	12.643	0	36.876	1		1								-0.311406	0.00400555	0.0140354	1.85277	+	33.7	3	3	0.922424	2.3871	4	0	1150900000	520820000	630120000	36.5	4	4	0.963113	14.132	5	2	1322700000	641490000	681180000	33.7	3	3	0.73488	47.526	5	1	967040000
828	Tb927.10.3020		hypothetical protein, conserved	86.707	0.0039416	2.1746											-0.307593	0.0074647	0.0226914	1.64414	+	1.6	1	1	0.962001	NaN	1	0	3127600	1469400	1658200	1.6	1	1	0.751654	NaN	1	1	4272200	1551500	2720700	0	0	0	NaN	NaN	0	0	0
3131	Tb927.6.2480	J49	chaperone protein DnaJ, putative	38.896	0	5.8918	1	1									-0.30402	0.667254	0.75841	0.120096		3.5	1	1	0.371154	NaN	1	1	11958000	2636400	9321800	3.5	1	1	0.398549	NaN	1	1	11630000	3806500	7823400	4.1	1	1	0.90956	NaN	1	1	9065000
3362	Tb927.7.2220		hypothetical protein, conserved	74.361	0	5.5221	1										-0.301332	0.511501	0.626179	0.203302		1.3	1	1	1.46563	NaN	1	0	22815000	10170000	12644000	1.3	1	1	1.01636	NaN	1	0	20187000	10251000	9936700	5.4	2	2	0.2682	110	2	1	45049000
358	Tb927.1.2730		conserved protein, unknown function	38.735	0	24.493	1										-0.300735	0.00209069	0.00853534	2.06878	+	17.2	4	4	0.904977	9.7828	5	1	151900000	68413000	83489000	19.8	5	5	0.815594	36.756	6	3	129130000	57118000	72013000	14.7	3	3	0.77414	13.447	4	1	74570000
1891	Tb927.11.570		DnaJ domain containing protein, putative	21.079	0	134.15	1										-0.300443	0.00130387	0.00593628	2.22649	+	29.4	3	3	0.91954	5.8108	4	0	190770000	90143000	100630000	37.4	4	4	0.920133	5.6284	5	0	202190000	93157000	109030000	29.4	3	3	0.77064	8.3292	4	0	156680000
3832	Tb927.8.4480		hypothetical protein, conserved	28.604	0.0094872	1.7156											-0.300036	0.00941409	0.027461	1.56128	+	4.9	1	1	0.786411	NaN	1	0	8963100	5095400	3867700	4.9	1	1	0.935279	NaN	1	0	11874000	6109700	5763900	0	0	0	NaN	NaN	0	0	0
428	Tb927.10.10000		hypothetical protein, conserved	44.084	0	4.8566											-0.299993	0.00825046	0.0245694	1.6096	+	6.6	2	2	0.898634	27.035	2	1	30205000	14243000	15962000	3.7	1	1	0.971912	NaN	1	0	29667000	14750000	14917000	5.9	2	2	0.79752	NaN	1	0	21400000
162	Tb927.5.440;Tb11.v5.0223		trans-sialidase, putative	84.562	0	205.22	1										-0.299352	0.00312524	0.011636	1.9342	+	40	24	24	0.955384	32.555	27	4	1617400000	785970000	831400000	44.5	25	25	0.943931	13.938	31	3	1946100000	926370000	1019700000	39.2	24	24	0.71373	15.884	28	8	1551200000
4120	Tb927.9.11900	mt-SAF36	Mitoribosomal SSU assembly factor 36	60.778	0	27.012	1						1				-0.297635	0.268476	0.385688	0.413764		4.7	2	2	0.511247	120.08	2	1	72273000	19426000	52847000	1.8	1	1	1.05684	NaN	1	1	10986000	5873500	5112100	2	1	1	NaN	NaN	0	0	0
409	Tb927.1.530		hypothetical protein, conserved	30.748	0.0016888	2.8368											-0.293148	0.343185	0.463076	0.334348		8.4	2	2	1.18161	66.307	2	0	25815000	13497000	12318000	8.4	2	2	1.20939	12.89	2	0	27320000	14092000	13229000	8.4	2	2	0.86408	31.175	2	1	22450000
3443	Tb927.7.3530		Vacuolar protein 14 C-terminal Fig4p binding, putative	77.548	0.0052922	2.0408											-0.289026	0.0166058	0.0430398	1.36613	+	6.8	2	2	0.791766	22.448	3	1	58792000	27099000	31693000	5.2	1	1	0.871308	NaN	1	0	18477000	7120800	11357000	5.2	1	1	0.88006	NaN	1	0	19613000
1338	Tb927.11.12200		hypothetical protein, conserved	10.796	0	4.2631	1										-0.287644	0.0242021	0.0576643	1.23909		28.3	2	2	0.909587	47.45	2	0	104660000	54745000	49911000	28.3	2	2	0.889996	35.888	2	0	87747000	41344000	46403000	28.3	2	2	0.65704	38.728	2	0	55947000
650	Tb927.10.14370		hypothetical protein, conserved	13.337	0	36.132	1										-0.286589	0.156374	0.252659	0.597465		23.3	2	2	1.07641	29.751	2	0	18015000	9692400	8322700	13.3	1	1	0.628496	NaN	1	1	7624200	2722500	4901700	13.3	1	1	1.0302	NaN	1	0	9778100
1651	Tb927.11.1960		leucine-rich repeat protein (LRRP), putative	42.608	0	44.924											-0.28568	0.0325999	0.0732298	1.13531		25.8	5	5	0.752219	34.121	4	1	66534000	27501000	39033000	25	5	5	0.878889	21.787	5	3	73574000	37802000	35772000	22.7	4	4	0.8661	18.075	3	2	41348000
976	Tb927.10.5900		hypothetical protein, conserved	51.739	0.0032695	2.2692	1										-0.284833	0.00194242	0.00811886	2.0905	+	2.8	1	1	0.888257	NaN	1	0	7943700	3562100	4381600	2.8	1	1	0.847099	NaN	1	0	7352500	3461900	3890500	0	0	0	NaN	NaN	0	0	0
1672	Tb927.11.2230	CAT	carnitine O-acetyltransferase, putative	82.426	0	105.95											-0.284124	0.732283	0.807997	0.0925903		0.9	1	1	0.200666	NaN	1	0	40947000	7259000	33688000	0	0	0	NaN	NaN	0	0	0	0	0	9.8	6	6	2.4338	36.013	5	2	98615000
1530	Tb927.11.15440	TAP151	NADH dehydrogenase (ubiquinone) 1 beta subcomplex subunit, putative	23.683	0	6.8901	1										-0.282473	0.0118396	0.0329388	1.48229	+	8.7	2	2	0.868206	12.317	2	0	38525000	16400000	22125000	8.7	2	2	0.799872	19.548	2	0	41502000	20374000	21128000	12.6	3	3	0.81385	25.911	3	2	53710000
1294	Tb927.11.11470	KRIPP14	kinetoplast ribosomal PPR-repeat containing protein 14	32.022	0	15.905	1	1									-0.279836	0.00181688	0.00768563	2.11432	+	22	5	5	0.883861	16.413	5	1	108030000	53388000	54643000	15.2	4	4	0.923446	23.649	4	0	113260000	53494000	59761000	11.7	3	3	0.75176	26.369	3	0	71657000
3153	Tb927.6.2890		single strand-specific nuclease, putative	31.362	0	9.5555											-0.27483	0.0106347	0.030258	1.51916	+	13	3	3	1.01242	48.098	2	1	41944000	22493000	19451000	7.6	2	2	0.777847	NaN	1	0	22072000	10951000	11121000	8.7	2	2	0.79291	12.745	2	1	37064000
3789	Tb927.8.3540		hypothetical protein, conserved	105.84	0	4.5132											-0.274551	0.175596	0.277585	0.556604		0	0	0	NaN	NaN	0	0	0	0	0	3.6	2	2	1.20438	NaN	1	0	10762000	4150500	6611800	1.8	1	1	0.56916	NaN	1	0	12888000
2275	Tb927.2.5830		hypothetical protein, conserved	32.953	0.0037157	2.1914											-0.274452	0.468575	0.585548	0.232438		3.6	1	1	1.72688	NaN	1	1	11305000	7369400	3935400	0	0	0	NaN	NaN	0	0	0	0	0	0	0	0	NaN	NaN	0	0	0
2935	Tb927.5.2930		mitochondrial ATP synthase subunit d	43.308	0	278.44	1		1								-0.270429	0.000738523	0.00387937	2.41124	+	51.4	24	24	0.942863	18.677	25	5	3301800000	1532300000	1769500000	52.7	25	25	0.893895	16.979	37	7	4555800000	2109400000	2446400000	51.6	24	24	0.79001	7.2865	28	5	3172000000
1857	Tb927.11.5060	mt-SAF1	Mitoribosomal SSU assembly factor 1	119.59	0	50.182	1										-0.269584	0.00537922	0.0175413	1.75594	+	12.4	9	9	0.923531	13.201	8	3	120290000	58941000	61347000	9.7	6	6	0.994827	40.53	6	0	110200000	54551000	55644000	11.8	8	8	0.73584	18.77	8	3	127740000
4403	Tb927.9.7190	ENR1	Trans-2-enoyl-ACP reductase 1, putative	49.92	0	43.538	1						1				-0.268588	0.0129289	0.035547	1.4492	+	20.2	5	5	0.941708	1.4237	5	1	190130000	91522000	98612000	19.1	6	6	0.794029	19.63	6	1	216090000	109860000	106230000	19.8	6	6	0.77596	31.765	5	0	148730000
4191	Tb927.9.14050	mt-LAF18	Mitoribosomal LSU assembly factor 18	58.727	0	43.981	1										-0.268264	0.0114288	0.0322124	1.49198	+	11.8	3	3	0.848969	11.87	4	0	105490000	50112000	55376000	10.3	5	5	0.89815	12.931	5	2	92708000	40791000	51916000	11.8	3	3	0.75634	12.153	4	0	89984000
2882	Tb927.5.1790	mS54	Mitochondrial SSU ribosomal protein, putative	71.956	0	21.923	1	1									-0.268094	0.00372539	0.013306	1.87595	+	5.4	3	3	0.886368	7.6127	2	0	66662000	31914000	34748000	15.4	8	8	0.854117	16.807	6	3	160480000	78374000	82105000	7.1	4	4	0.83722	97.657	3	0	67988000
2120	Tb927.11.9750		Protein of unknown function (DUF498/DUF598), putative	72.849	0	7.0306	1		1								-0.266913	0.479344	0.595585	0.225057		2.5	1	1	1.24187	NaN	1	1	10200000	6748400	3451900	4.3	2	2	1.60699	NaN	1	1	11436000	6895500	4540200	2.5	1	1	0.70992	NaN	1	1	9507700
2554	Tb927.3.5600		hypothetical protein, conserved	31.553	0	8.9888	1										-0.266876	0.344787	0.465059	0.332492		8.9	2	2	0.716025	7.6141	2	2	41501000	18125000	23376000	8.9	2	2	1.04325	NaN	1	1	28720000	14407000	14314000	4.4	1	1	0.52037	NaN	1	1	20400000
773	Tb927.10.2250		ubiquitin-conjugating enzyme variant Kua homologue, putative	33.781	0.00025069	3.5868											-0.264181	0.355691	0.477017	0.321466		0	0	0	NaN	NaN	0	0	0	0	0	10	2	2	1.42416	40.7	2	1	53454000	33569000	19885000	5	1	1	0.47065	NaN	1	0	22430000
2717	Tb927.4.3450		mitochondrial ATP synthase subunit 8	13.735	0	55.501	1		1								-0.264053	0.00116207	0.0054913	2.26033	+	29.8	2	2	0.905797	2.2221	3	0	292310000	141310000	151010000	36.8	3	3	0.901226	12.025	4	1	4655500000	2361200000	2294200000	36.8	3	3	0.80934	15.891	4	1	3989100000
3482	Tb927.7.4160	ELO3	Fatty acid elongase	34.397	0	14.425							1				-0.263055	0.00534005	0.0174408	1.75843	+	13.6	3	3	0.9758	9.6231	4	0	148020000	76912000	71106000	13.6	3	3	0.973615	7.7197	4	0	133300000	63228000	70072000	13.6	3	3	0.73613	13.902	4	1	137420000
4151	Tb927.9.12820	LC2	dynein light chain 2	14.653	0.00049554	3.3616											-0.262306	0.219253	0.329114	0.482654		8.9	1	1	0.736703	111.73	2	0	69781000	25817000	43964000	8.9	1	1	0.686106	117.6	2	0	71307000	24695000	46612000	8.9	1	1	1.1029	NaN	1	0	19272000
2525	Tb927.3.5180	COF	ADF/Cofilin	15.119	0	238.92											-0.261872	0.423333	0.540945	0.266847		0	0	0	NaN	NaN	0	0	0	0	0	10.3	1	1	0.495221	NaN	1	0	42248000	21273000	20975000	24.3	2	2	1.241	NaN	1	0	58338000
2108	Tb927.11.960		ATPase, putative	71.189	0.0019189	2.7376											-0.260975	0.00147778	0.00652638	2.18533	+	0	0	0	NaN	NaN	0	0	0	0	0	6.7	2	2	0.860956	17.217	2	0	97957000	54815000	43142000	6.7	2	2	0.81563	9.3819	2	0	70199000
2134	Tb927.11.9930	NIDM	NADH dehydrogenase (ubiquinone) 1 beta subcomplex subunit, putative	30.327	0	5.0142	1		1								-0.260242	0.223639	0.334695	0.47535		12.1	3	3	0.648382	35.844	3	1	50403000	24910000	25492000	16.4	3	3	0.820479	16.537	3	1	68460000	29117000	39343000	15.2	3	3	0.88795	31.812	3	2	63762000
4345	Tb927.9.5280	KRIPP16	kinetoplast ribosomal PPR-repeat containing protein 16	31.896	0	26.355	1										-0.259935	0.0965153	0.173244	0.761342		25.9	3	3	0.861772	49.562	5	2	76589000	41226000	35363000	29.6	4	4	0.784314	19.799	5	4	97321000	41080000	56240000	25.9	3	3	1.061	38.092	3	3	70317000
4285	Tb927.9.3010		hypothetical protein, conserved	8.3381	0	5.3954											-0.25972	0.822453	0.878945	0.0560381		14.5	1	1	0.30888	NaN	1	1	101790000	16080000	85712000	14.5	1	1	0.120651	NaN	1	1	190630000	27627000	163010000	14.5	1	1	3.5006	NaN	1	1	125820000
4382	Tb927.9.6530		hypothetical protein	113.29	0	8.1215											-0.258635	0.505937	0.620882	0.206991		1.3	1	1	0.603537	NaN	1	0	12774000	5333500	7440000	2.9	2	2	0.509762	46.158	2	1	141370000	40708000	100660000	0	0	0	NaN	NaN	0	0	0
1383	Tb927.11.13060		translation-associated element 2, putative	121.32	0	12.168											-0.257381	0.315905	0.435984	0.360529		1	1	1	1.35142	0	2	0	28810000	15374000	13436000	1	1	1	1.176	NaN	1	0	20912000	13135000	7777000	0	0	0	NaN	NaN	0	0	0
3670	Tb927.8.1310	MCP15	mitochondrial carrier protein	36.85	0	4.1203	1									1	-0.256343	0.00264298	0.010231	1.99008	+	0	0	0	NaN	NaN	0	0	0	0	0	3.6	1	1	0.932053	NaN	1	0	2509700	1261600	1248100	0	0	0	NaN	NaN	0	0	0
2755	Tb927.4.4160	RESC12	RNA-editing substrate binding complex protein RESC12	102.78	0	32.152											-0.255571	0.196827	0.30302	0.518529		11.6	8	4	0.912659	3.6841	3	1	99315000	45386000	53928000	11.3	8	4	1.35102	28.224	4	0	136370000	64896000	71477000	14.5	10	5	0.69165	23.275	5	1	132300000
3010	Tb927.5.4360;Tb05.5K5.20		hypothetical protein, conserved	36.427	0	15.929	1										-0.253684	0.0168237	0.0433686	1.36282	+	2.2	1	1	1.01866	NaN	1	0	19361000	9437900	9923200	2.2	1	1	0.99295	NaN	1	0	17621000	8589900	9031000	20.2	4	4	0.7568	36.035	4	1	41892000
4133	Tb927.9.12300		replication factor C, subunit 3, putative	39.624	0	58.961											-0.25079	0.644	0.739027	0.13134		3.4	1	1	NaN	NaN	0	0	0	0	0	3.6	1	1	0.34195	NaN	1	1	20789000	7244400	13545000	7.8	2	2	2.0682	NaN	1	1	25013000
3229	Tb927.6.4330		telomere-associated protein	23.949	0.00049346	3.2944											-0.250679	0.38743	0.507373	0.294673		10.8	1	1	1.47167	NaN	1	1	12923000	8083600	4839200	10.8	1	1	1.19243	NaN	1	1	5119900	2747200	2372700	8.5	1	1	NaN	NaN	0	0	0
2290	Tb927.3.1020	FAZ13	Flagellum attachment zone protein 13	54.34	0	11.209											-0.245519	0.317348	0.437518	0.359004		0	0	0	NaN	NaN	0	0	0	0	0	2.6	1	1	1.33495	NaN	1	0	13074000	7607100	5466500	2.6	1	1	NaN	NaN	0	0	0
1616	Tb927.11.16750		hypothetical protein, conserved	25.871	0	44.533	1										-0.244212	0.00628561	0.0197749	1.70389	+	29.5	4	4	0.913743	12.046	5	1	173360000	89898000	83459000	35	5	5	0.989413	5.6796	7	2	178900000	89267000	89638000	29.5	4	4	0.74503	11.022	3	0	65116000
1557	Tb927.11.15870		hypothetical protein, conserved	42.433	0	12.041											-0.243546	0.258423	0.374462	0.426592		13.8	3	3	0.654493	84.36	4	2	81048000	29650000	51398000	7.3	1	1	1.28007	NaN	1	0	14818000	7852700	6965000	13.8	3	3	0.93064	102.21	2	1	18099000
3485	Tb927.7.4200		hypothetical protein, conserved	38.863	0.00024876	3.4351	1										-0.242946	0.0806958	0.150945	0.821182		2.8	1	1	1.11185	NaN	1	0	18282000	8150200	10132000	6.8	2	2	1.02316	5.2769	2	1	25580000	11783000	13797000	2.8	1	1	0.63265	NaN	1	0	10075000
940	Tb927.10.520	ATPTB1	mitochondrial ATP synthase subunit ATPTB1	46.781	0	178.93	1		1								-0.242617	0.00114424	0.00542898	2.26528	+	37.9	14	14	0.956938	24.575	19	1	2212400000	1096200000	1116200000	49.2	17	17	0.928505	19.697	24	4	3026200000	1545500000	1480700000	36.9	13	13	0.78636	11.044	18	1	1733800000
4026	Tb927.8.8230;Tb927.8.8220		amino acid transporter, putative	49.701	0	15.871											-0.239651	0.0175763	0.0449456	1.34731	+	8.5	3	2	0.829807	11.032	2	0	22020000	10147000	11873000	8.5	3	2	0.990099	23.315	2	0	17938000	7957200	9981100	2.6	1	0	NaN	NaN	0	0	0
3592	Tb927.7.6660	J10	chaperone protein DnaJ, putative	29.887	0	98.341	1				1						-0.236331	0.00349079	0.0126092	1.89931	+	3.1	1	1	0.995025	NaN	1	0	81981000	40424000	41557000	20.2	4	4	0.914913	11.5	4	2	197820000	84237000	113590000	11.7	2	2	0.74973	10.65	2	0	57960000
304	Tb927.11.1780;Tb11.v5.0991		protein phosphatase 2C, putative	36.559	0.00049529	3.3595	1				1						-0.235449	0.358357	0.478764	0.319878		9.3	2	2	0.620309	NaN	1	1	26790000	6756800	20034000	0	0	0	NaN	NaN	0	0	0	0	0	0	0	0	NaN	NaN	0	0	0
2777	Tb927.4.4610	mt-LAF15	Mitoribosomal LSU assembly factor 15	34.626	0	9.1759											-0.235438	0.0139288	0.0378222	1.42225	+	11	2	2	0.877347	41.886	3	3	46487000	23688000	22799000	3.1	1	1	0.865651	NaN	1	1	15108000	8086000	7022500	7.8	1	1	0.86786	NaN	1	1	19407000
1806	Tb927.11.4160		predicted C2 domain protein	136.31	0	22.822											-0.234658	0.404997	0.524123	0.280567		4.6	4	4	1.6509	52.071	4	3	73090000	40290000	32800000	3.3	3	3	0.55991	7.0658	2	2	30429000	9414800	21015000	6.9	5	5	0.73671	24.786	3	1	49000000
4377	Tb927.9.6410		hypothetical protein, conserved	75.105	0.0021449	2.655	1										-0.234315	0.0201947	0.0500378	1.3007		0	0	0	NaN	NaN	0	0	0	0	0	3.1	2	2	0.813537	NaN	1	1	6779900	2841200	3938700	0	0	0	NaN	NaN	0	0	0
2787	Tb927.4.4740	DHCS	Sphingosine N-acyltransferase, putative	44.419	0	4.7806											-0.233217	0.0101852	0.0292594	1.53373	+	2.8	1	1	0.883392	NaN	1	0	7382100	3488900	3893200	0	0	0	NaN	NaN	0	0	0	0	0	2.8	1	1	0.88543	NaN	1	0	4689400
4083	Tb927.9.10890		Regulatory subunit of type II PKA R-subunit, putative	30.774	0	27.363											-0.232992	0.262348	0.378899	0.421477		38.2	5	5	1.31905	45.964	5	3	205140000	110680000	94458000	29.8	4	4	0.84631	8.5127	3	2	154160000	68555000	85605000	8.8	2	2	0.54772	76.438	2	0	132910000
1634	Tb927.11.17010	EMC6	ER membrane protein complex subunit 6	11.4	0	6.7587											-0.230084	0.288079	0.40539	0.392127		15.9	1	1	0.932314	NaN	1	0	53910000	26280000	27630000	15.9	1	1	0.6391	NaN	1	0	47717000	21178000	26539000	15.9	1	1	1.21	NaN	1	0	45401000
2697	Tb927.4.3040	ESP11	Enriched in surface-labeled proteome protein 11	22.642	0.001456	2.9383											-0.229914	0.371134	0.490792	0.309103		3.9	1	1	0.618927	NaN	1	0	14831000	5316400	9514400	3.9	1	1	0.793525	NaN	1	0	11573000	4056700	7516700	3.9	1	1	1.2822	NaN	1	0	10523000
2361	Tb927.3.2130		RNA pseudouridylate synthase, putative	81.531	0	40.881	1										-0.22966	0.0477956	0.0998277	1.00075		12.2	5	5	1.06846	18.95	5	3	48737000	24351000	24386000	10.1	4	4	0.991473	27.949	4	2	35573000	18213000	17360000	10.2	4	4	0.8117	12.717	3	1	22494000
3517	Tb927.7.5160	DUT	deoxyuridine triphosphatase	31.943	0	36.144	1										-0.229446	0.354674	0.475834	0.322544		10.5	3	3	0.918949	16.577	3	0	98603000	50410000	48193000	6.3	2	2	0.554232	84.693	2	1	101530000	18223000	83309000	10.5	2	2	1.0777	27.395	2	1	33909000
1231	Tb927.11.10520	KKT2	kinetoplastid kinetochore protein 2	139.2	0.0084034	1.7896											-0.228246	0.00458201	0.015572	1.80766	+	1	1	1	0.906783	NaN	1	0	6980100	3470600	3509500	0	0	0	NaN	NaN	0	0	0	0	0	1	1	1	0.8052	NaN	1	0	3989200
1271	Tb927.11.1110;Tb11.v5.1011		calpain, putative	171.46	0	23.352											-0.227843	0.354111	0.475262	0.323067		24.1	9	3	0.810176	33.021	3	1	93805000	41632000	52172000	29.1	10	3	1.04825	38.712	2	0	56576000	27038000	29538000	23.7	8	2	0.53761	75.987	2	1	69744000
1645	Tb927.11.1850;Tb11.1420;Tb11.1370		hypothetical protein, conserved	57.107	0	37.118											-0.225715	0.042955	0.0914584	1.03878		19	7	7	1.14636	22.713	7	5	163180000	90128000	73049000	18.6	7	7	0.930579	31.755	6	2	111840000	52067000	59772000	10.9	4	4	0.74198	35.999	4	2	59223000
971	Tb927.10.5830		zinc finger protein, RanBP2-type, putative	59.941	0	91.945	1										-0.22524	0.0257184	0.0606021	1.21751		20.9	6	6	0.906783	24.698	7	0	192680000	85861000	106820000	17	5	5	0.857412	29.194	8	3	188510000	91604000	96904000	22.5	7	7	0.79575	14.411	9	0	177020000
2897	Tb927.5.2100	RBP30	RNA-binding protein, putative	49.665	0	51.065	1										-0.221825	0.122942	0.21056	0.676624		14.6	4	4	0.750976	38.46	3	0	117880000	54486000	63390000	24.1	7	7	0.894534	31.842	7	2	240410000	99565000	140840000	12.5	3	3	0.96396	29.496	3	0	94112000
2208	Tb927.2.3990		GRIP-related Arf-binding domain containing protein, putative	115.86	0	18.784											-0.217819	0.0738366	0.141134	0.850367		1.2	1	1	0.995818	NaN	1	0	8603800	4567000	4036700	0	0	0	NaN	NaN	0	0	0	0	0	1.2	1	1	0.6589	NaN	1	0	6850200
1135	Tb927.10.8950;Tb927.10.8970	KAP4-1	kinetoplast-associated protein 4 isoform 1	14.183	0	20.028	1			1							-0.216908	0.144785	0.23767	0.624026		9.5	1	1	1.24637	24.038	2	1	92198000	46184000	46014000	9.5	1	1	0.980392	10.543	3	2	154860000	75254000	79604000	16.7	2	2	0.74108	52.891	3	1	200760000
170	Tb927.11.7290;Tb11.v5.0254		pantothenate kinase subunit, putative	162.1	0	323.31	1								1		-0.215408	0.00222889	0.00893337	2.04898	+	36.2	34	34	0.985707	18.083	38	9	2040300000	1018900000	1021400000	46.8	43	43	0.924471	17.411	52	18	2523500000	1190500000	1333000000	35.9	33	33	0.82562	40.443	36	6	1494800000
1940	Tb927.11.6400		kinesin, putative	108.65	0	14.679											-0.214701	0.330767	0.450474	0.34633		3.5	3	3	1.08386	14.565	3	1	35477000	19920000	15558000	2.1	2	2	1.07921	7.8498	2	0	30367000	14696000	15671000	0.7	1	1	1.0197	15.375	2	0	110570000
2241	Tb927.2.4900;Tb927.2.4750		hypothetical protein, conserved	34.716	0	9.3311											-0.212049	0.289929	0.40734	0.390043		12.3	3	3	0.955292	20.481	2	1	41411000	16308000	25103000	8	2	2	0.655308	55.261	2	2	40661000	15593000	25068000	4.3	1	1	0.817	NaN	1	0	11013000
3622	Tb927.7.7230	NTR	NADH dehydrogenase, putative, nitroreductase	35.522	0	22.082	1										-0.210551	0.416655	0.535454	0.271278		7.8	2	2	1.1782	23.727	2	1	44335000	24358000	19977000	9.7	2	2	0.552059	119.19	2	1	27764000	10324000	17440000	6.9	2	2	0.77161	0.39478	2	2	54798000
3421	Tb927.7.3200		hypothetical protein, conserved	40.195	0	17.212	1										-0.207546	0.146529	0.240178	0.619466		10.7	3	3	0.942241	44.454	3	2	101450000	46330000	55122000	10.5	3	3	1.01706	21.956	3	0	131130000	68343000	62782000	7.3	2	2	0.99684	12.119	2	1	55604000
511	Tb927.10.11800		Axonemal inner arm dynein light chain, putative	42.092	0	10.618											-0.206352	0.0335489	0.0751692	1.12396		4	1	1	1.01615	NaN	1	1	7975600	3811500	4164100	5.9	2	2	0.804764	NaN	1	0	7000500	3233900	3766600	4	1	1	0.86574	NaN	1	1	5443900
3578	Tb927.7.6340		hypothetical protein, conserved	48.093	0	10.956											-0.206018	0.118041	0.203858	0.690673		4.8	2	2	0.793903	NaN	1	1	14014000	6210500	7803600	0	0	0	NaN	NaN	0	0	0	0	0	10	3	3	0.93833	34.347	3	2	49636000
385	Tb927.1.4010	PRI2	primase 2	129.41	0	14.625	1			1							-0.204518	0.0179855	0.0457308	1.33979	+	3.8	3	3	0.953471	13.565	3	1	12540000	5460900	7079300	2.4	2	2	NaN	NaN	0	0	0	0	0	1.4	1	1	0.90326	NaN	1	1	3437300
3930	Tb927.8.6230	MC7	microtubule inner protein MC7	37.268	0	14.352											-0.204075	0.306932	0.42544	0.371162		19.1	4	4	1.36859	152.9	3	2	152620000	133940000	18674000	10.3	3	3	1.09467	47.264	3	1	58930000	35296000	23634000	5.8	1	1	0.65851	NaN	1	0	2341900
708	Tb927.10.15430		Ankyrin repeats (3 copies), putative	59.61	0	29.403											-0.200566	0.260167	0.376214	0.424565		8.3	2	2	0.683574	92.825	2	1	52810000	23227000	29583000	6.9	3	3	1.2068	3.9163	2	0	45540000	24622000	20919000	4.2	2	2	0.87231	5.5719	2	0	37588000
998	Tb927.10.6490		KIAA1430 homologue, putative	19.53	0	6.9933											-0.197425	0.12185	0.208895	0.680072		19.3	3	3	1.06553	15.699	3	1	105330000	53927000	51400000	11.8	2	2	1.04577	96.619	3	1	137370000	73904000	63469000	11.8	2	2	0.64075	NaN	1	0	32143000
1874	Tb927.11.5350	HMIT	myo-inositol/proton symporter (MIT)	52.242	0.0025852	2.4047											-0.196468	0.563864	0.673835	0.171446		3.7	1	1	1.53027	NaN	1	0	713630	393960	319670	0	0	0	NaN	NaN	0	0	0	0	0	3.7	1	1	0.89507	NaN	1	0	1428300
2655	Tb927.4.2250		hypothetical protein, conserved	38.669	0	5.5608	1										-0.195413	0.116233	0.201032	0.696734		9.6	2	2	1.1118	6.3685	2	0	22342000	12942000	9399500	9.6	2	2	1.08844	17	2	0	20083000	10613000	9470400	4.8	1	1	0.67988	NaN	1	0	10325000
3714	Tb927.8.2070;Tb927.8.2270	POMP39-1	Present in the outer mitochondrial membrane proteome 39-1	21.799	0.0004931	3.2678											-0.195113	0.61888	0.719464	0.142991		70.4	8	1	0.623053	NaN	1	0	49501000	24759000	24742000	38.2	4	1	0.525127	NaN	1	0	53743000	20584000	33158000	52.8	5	1	1.6074	NaN	1	0	38238000
2714	Tb927.4.3390		tuzin, putative	74.179	0	9.3347	1										-0.193606	0.119212	0.205375	0.687452		2.4	1	1	1.0613	25.322	2	2	32827000	19776000	13050000	5.6	3	3	1.09369	21.225	3	1	30200000	14955000	15245000	2.4	1	1	0.65754	NaN	1	0	13577000
4400	Tb927.9.7150		RNA pseudouridylate synthase protein, putative	140.81	0	57.039	1										-0.193098	0.00300856	0.0112853	1.94749	+	10.8	9	9	0.995718	16.523	9	2	108210000	52075000	56130000	8.5	8	8	0.927472	18.171	6	1	69684000	35431000	34253000	8.4	7	7	0.81846	17.944	7	2	65234000
3402	Tb927.7.2790	CMF10	Component of motile flagella 10	79.302	0	45.683											-0.192727	0.176195	0.278157	0.555711		12.6	7	7	1.00962	112.11	7	3	215970000	90937000	125030000	11.1	6	6	1.03919	75.411	6	4	129050000	57473000	71573000	9.3	6	6	0.6221	37.23	4	3	91115000
2731	Tb927.4.3690		Mitochondrial SSU ribosomal protein, putative	48.527	0	20.705	1	1									-0.192693	0.0347912	0.0772625	1.11203		14.4	4	4	0.916674	28.502	4	1	103000000	63464000	39532000	10.3	3	3	0.94038	18.406	3	0	43779000	21494000	22284000	5.9	2	2	0.9426	25.455	3	0	257090000
3060	Tb927.6.1510		lysyl-tRNA synthetase, putative	72.145	0	5.6198	1										-0.190753	0.103775	0.183738	0.7358		3.2	2	2	1.12227	41.471	2	0	22444000	10447000	11998000	3.2	2	2	0.793336	26.187	2	0	23479000	10501000	12979000	3.5	2	2	0.769	20.158	2	1	14593000
2466	Tb927.3.4080;Tb927.3.4100;Tb927.3.4090;Tb927.3.4070;Tb927.3.4110	PT2	Pyruvate transporter, putative	62.704	0	16.605											-0.190524	0.00448012	0.0152864	1.81569	+	5.1	3	3	1.00086	4.4968	4	0	341340000	153660000	187680000	6.7	5	5	0.945716	21.955	5	1	517200000	212750000	304440000	5.1	3	3	0.84647	0.97018	4	0	386130000
3279	Tb927.6.570		conserved protein	11.847	0	4.7906											-0.19032	0.0165782	0.04302	1.36633	+	0	0	0	NaN	NaN	0	0	0	0	0	37.5	2	2	0.996711	4.5325	2	1	36396000	16503000	19894000	15.4	1	1	0.75127	NaN	1	0	19847000
1358	Tb927.11.12560		hypothetical protein	83.737	0	28.36											-0.190315	0.321763	0.44174	0.354833		6.9	4	4	1.12236	21.024	3	2	37370000	17847000	19523000	3.3	2	2	1.00411	43.046	2	2	45628000	21765000	23863000	5.6	3	3	1.0332	31.867	2	1	21610000
1439	Tb927.11.13890		AKAP7 2'5' RNA ligase-like domain containing protein, putative	30.693	0	13.118	1	1									-0.189471	0.00731261	0.0223085	1.65153	+	16.8	4	4	1.03035	9.2238	3	0	97456000	42966000	54490000	23.9	6	6	0.96609	91.129	5	0	143080000	64611000	78471000	12.3	3	3	0.78071	11.035	3	0	82725000
3057	Tb927.6.1450		hypothetical protein, conserved	31.393	0.00025272	3.7	1										-0.189233	0.299702	0.41723	0.379624		12.9	2	2	0.785299	NaN	1	1	41240000	18735000	22505000	4.3	1	1	0.757576	NaN	1	1	32018000	12300000	19718000	4.3	1	1	1.0988	NaN	1	1	18388000
3260	Tb927.6.4780		DNA ligase I, putative	82.67	0	33.029											-0.188592	0.521881	0.635562	0.196842		1.7	1	1	0.608717	NaN	1	0	6868600	2846900	4021700	0	0	0	NaN	NaN	0	0	0	0	0	3.6	2	2	0.93208	55.461	2	1	26639000
1342	Tb927.11.12240		cysteine peptidase, Clan CA, family C19, putative	89.061	0	56.433	1				1						-0.188086	0.0899455	0.163306	0.786997		9.6	5	5	1.10307	9.6125	5	1	176990000	99308000	77677000	5.4	3	3	1.07489	5.7424	3	1	107710000	53374000	54340000	6.3	4	4	0.74408	43.382	5	1	153260000
2635	Tb927.4.1970		Domain of unknown function DUF21, putative	62.008	0	9.3439											-0.187762	0.520147	0.63445	0.197602		9.3	5	5	1.1669	15.462	4	1	773010000	401800000	371210000	4.8	2	2	1.66434	26.469	2	1	47104000	28697000	18407000	4.8	2	2	0.58559	61.073	2	1	40949000
1141	Tb927.10.9070		hypothetical protein, conserved	65.927	0.0025913	2.4565	1										-0.187121	0.0203602	0.0502706	1.29869		1.5	1	1	1.05649	NaN	1	1	17886000	9250100	8636300	1.5	1	1	1.00087	NaN	1	0	21457000	10377000	11080000	1.5	1	1	0.76267	NaN	1	0	14333000
2699	Tb927.4.3070		hypothetical protein, conserved	51.431	0	23.269	1										-0.186967	0.0358383	0.0790876	1.10189		11.6	3	3	1.11697	12.167	2	0	31158000	17877000	13281000	17.9	5	5	0.937471	14.788	3	0	42443000	19312000	23131000	12.3	3	3	0.81915	5.2724	3	1	64341000
2736	Tb927.4.3770		calcium/calmodulin-dependent protein kinase, putative	54.338	0	7.6289											-0.186734	0.288865	0.406332	0.391118		0	0	0	NaN	NaN	0	0	0	0	0	2.9	1	1	1.23801	NaN	1	1	859120	578330	280780	0	0	0	NaN	NaN	0	0	0
3908	Tb927.8.590		carnitine O-palmitoyltransferase, putative	75.905	0.00049456	3.3231											-0.186257	0.195668	0.302292	0.519573		4.3	2	2	0.754375	78.475	2	1	28335000	12926000	15409000	2.5	1	1	1.16903	NaN	1	0	10716000	6135300	4580400	0	0	0	NaN	NaN	0	0	0
4091	Tb927.9.11130		unc-50 related protein homolog	27.973	0.00049517	3.3569											-0.185503	0.801088	0.862351	0.0643159		11.4	1	1	0.269382	NaN	1	1	20229000	7838600	12391000	0	0	0	NaN	NaN	0	0	0	0	0	11.4	1	1	2.8121	NaN	1	1	14401000
2021	Tb927.11.7960	KPAP1	kinetoplast poly(A) polymerase 1	58.436	0.0048443	2.0808	1										-0.183623	0.12582	0.213638	0.670322		1.3	1	1	0.787154	NaN	1	0	18227000	7023400	11204000	4	2	2	1.05547	36.452	2	1	32104000	18093000	14011000	0	0	0	NaN	NaN	0	0	0
4407	Tb927.9.7260	RESC14	RNA-editing substrate binding complex protein RESC14	41.248	0	16.506	1										-0.182693	0.356203	0.477166	0.321331		17.8	4	4	1.05091	26.106	4	1	83898000	48465000	35433000	16.9	3	3	1.20433	33.32	2	0	82612000	51685000	30926000	18.3	4	4	0.94913	134.9	4	1	59031000
1502	Tb927.11.14980	MRPL38	mitochondrial ribosomal protein L38	58.419	0	45.259	1	1									-0.182093	0.16288	0.26089	0.583542		17.2	5	5	1.10632	13.901	5	0	1027500000	553630000	473820000	12.8	4	4	0.869414	34.197	5	0	1879600000	975440000	904130000	19.7	6	6	0.67915	27.312	6	2	2900400000
2563	Tb927.3.640		hypothetical protein, conserved	32.723	0	10.196											-0.179909	0.403226	0.522044	0.282293		13.2	2	2	0.62822	70.149	2	0	171670000	104640000	67027000	21.3	4	4	0.959601	11.835	4	2	302350000	139100000	163250000	9.8	2	2	1.0944	4.4299	2	2	110690000
3071	Tb927.6.1630		mitochondrial carrier protein, putative	39.208	0	5.0985	1										-0.179493	0.0428977	0.0913919	1.03909		6	1	1	1.06174	NaN	1	0	13699000	6774100	6924500	8.9	2	2	0.829531	36.454	2	1	26462000	12241000	14221000	0	0	0	NaN	NaN	0	0	0
2995	Tb927.5.4040	uS10m	Mitochondrial SSU ribosomal protein, putative	94.263	0	73.326	1	1									-0.179462	0.00580602	0.0185824	1.7309	+	19.2	12	12	0.96367	49.911	13	7	423240000	189170000	234080000	24.2	18	18	0.979432	35.263	17	6	628340000	358850000	269490000	18.8	12	12	0.85035	10.29	12	3	390180000
680	Tb927.10.14860	NDUFA6	NADH-ubiquinone oxidoreductase B14 subunit	83.434	0	77.317	1										-0.178681	0.0258977	0.0609022	1.21537		18.8	11	11	1.01845	16.511	13	3	365080000	185320000	179760000	22.6	13	13	0.855139	16.15	12	2	342630000	168980000	173650000	21	12	12	0.8848	17.254	12	4	318200000
431	Tb927.10.10050		hypothetical protein, conserved	132.74	0.000249	3.4866											-0.176973	0.359973	0.479645	0.31908		0	0	0	NaN	NaN	0	0	0	0	0	1.4	1	1	1.29232	NaN	1	0	1849300	918790	930500	0	0	0	NaN	NaN	0	0	0
1070	Tb927.10.7760		hypothetical protein, conserved	21.966	0.0032802	2.338	1										-0.17692	0.0531693	0.108407	0.964941		6.1	1	1	0.859919	NaN	1	1	30462000	14386000	16076000	6.1	1	1	1.03511	NaN	1	0	22781000	10360000	12421000	6.1	1	1	NaN	NaN	0	0	0
83	Tb06.3A7.270		zinc finger protein, C2H2 type, putative	123.84	0	29.678	1										-0.175754	0.0497827	0.102755	0.988195		7.1	4	4	0.863632	31.618	3	0	26025000	11973000	14052000	3.4	2	2	0.979144	8.3386	2	1	18599000	9381400	9217300	4.3	3	3	0.87087	16.267	3	1	20396000
2295	Tb927.3.1100		exonuclease, putative	44.793	0	5.589	1										-0.17464	0.0817245	0.152561	0.816556		6.8	2	2	1.01427	27.69	2	0	47752000	23674000	24077000	12.1	4	4	0.805867	29.88	4	1	92109000	62846000	29264000	9.8	3	3	0.93128	13.542	3	1	36361000
3614	Tb927.7.7080	mt-SAF19	Mitoribosomal SSU assembly factor 19	41.205	0	69.853	1										-0.174295	0.0264098	0.0619404	1.20803		28	7	7	1.02137	21.768	7	1	195740000	98277000	97460000	28	7	7	0.879662	10.671	7	0	184810000	84772000	100040000	24.7	6	6	0.81194	15.854	6	0	137170000
3777	Tb927.8.3300	mt-LAF12	Mitoribosomal LSU assembly factor 12	77.891	0	36.324	1										-0.173861	0.102293	0.181573	0.740948		15.8	8	8	0.936944	30.955	9	3	291690000	119600000	172080000	15.8	8	8	1.03809	26.816	7	2	239190000	95001000	144190000	15.8	8	8	0.71512	17.211	8	2	159730000
3100	Tb927.6.2010		acyl-CoA synthetase, putative	58.952	0	185.16	1	1					1				-0.173751	0.00564721	0.0181902	1.74016	+	32.5	14	14	1.00653	9.5862	17	8	987990000	533110000	454880000	38	15	15	0.937207	11.296	19	8	946250000	489590000	456660000	41.3	16	16	0.86003	6.1701	19	10	922290000
1906	Tb927.11.5990	mt-LAF4	Mitoribosomal LSU assembly factor 4	69.307	0	18.45	1										-0.173395	0.539882	0.651831	0.185865		13.8	5	5	0.812876	61.021	5	3	120610000	69903000	50708000	1.8	1	1	1.83786	NaN	1	1	47018000	34335000	12683000	6.5	2	2	0.70954	NaN	1	0	15674000
3631	Tb927.7.7330		NADH dehydrogenase (ubiquinone) 1 alpha subcomplex subunit, putative	47.401	0	34.166	1		1								-0.173252	0.234489	0.348262	0.458093		16	4	4	1.02817	17.365	4	1	73217000	36011000	37206000	9.7	3	3	0.732493	32.385	3	1	55698000	22811000	32888000	18.4	5	5	1.0564	8.1458	5	2	208840000
237	Tb11.v5.0524;Tb927.1.790		hypothetical protein, conserved	60.47	0	15.552											-0.173145	0.271215	0.388263	0.410874		11.3	3	3	1.15678	24.375	3	1	33621000	18572000	15049000	7.9	2	2	1.1718	22.267	2	0	18143000	10047000	8095500	7.9	2	2	0.79191	47.574	2	1	17410000
2434	Tb927.3.3500	CMP1	closed mitosis protein 1	40.344	0.00073278	3.0947											-0.172688	0.0387931	0.0840237	1.0756		0	0	0	NaN	NaN	0	0	0	0	0	3	1	1	0.892538	NaN	1	0	16523000	8309200	8213500	6.4	2	2	0.80208	9.3934	2	0	26333000
3099	Tb927.6.2000		spliceosome-associated protein, putative	52.511	0	11.234											-0.170703	0.31739	0.437518	0.359004		9.6	2	2	0.754603	NaN	1	1	17729000	5883300	11846000	0	0	0	NaN	NaN	0	0	0	0	0	4.2	1	1	NaN	NaN	0	0	0
3180	Tb927.6.3420	mt-LAF9	Mitoribosomal LSU assembly factor 9	39.505	0	34.826	1										-0.170028	0.0444874	0.0939238	1.02722		16	4	4	1.06812	23.757	4	2	64940000	35975000	28965000	13.2	3	3	0.879198	37.6	3	0	55496000	22806000	32690000	17.2	5	5	0.9121	35.207	5	1	61038000
4300	Tb927.9.3620		hypothetical protein, conserved	25.222	0	7.4289											-0.1699	0.0859556	0.158254	0.800646		3.9	1	1	0.917431	NaN	1	0	17503000	8980500	8522800	13.9	3	3	0.95039	18.333	3	2	68647000	34108000	34539000	9.5	2	2	0.77567	21.136	2	0	52127000
1975	Tb927.11.6980		Phosphoenolpyruvate carboxykinase, related	68.158	0	85.986	1		1								-0.168237	0.132164	0.221916	0.65381		22.9	11	11	0.914077	15.172	11	2	621350000	306270000	315070000	23.1	12	12	0.823655	17.043	12	4	578290000	271470000	306820000	21.1	10	10	0.97298	20.647	11	2	437310000
3696	Tb927.8.1820		sterol carrier protein, putative, nonspecific lipid-transfer protein, putative	43.439	0	14.059	1										-0.167044	0.141581	0.234587	0.629696		8.6	3	3	1.0617	36.305	3	1	81199000	37373000	43827000	8.6	3	3	0.768935	40.463	3	2	82575000	39576000	42998000	5.9	2	2	0.91041	11.007	2	1	34093000
2973	Tb927.5.3550		thioredoxin-like, putative	47.983	0	6.5693	1										-0.165851	0.101356	0.180183	0.744286		4.5	2	2	1.11347	8.3023	2	0	76420000	37646000	38774000	6.4	3	3	0.995619	12.579	3	2	139710000	56122000	83591000	2.1	1	1	0.87485	NaN	1	0	52754000
1019	Tb927.10.6960;Tb927.10.6920;Tb10.v4.0248		EF-hand domain pair, putative	36.056	0	18.982											-0.1656	0.346176	0.466351	0.331287		8.1	2	2	1.17352	12.467	2	0	73326000	32230000	41096000	15.9	4	4	1.09601	10.404	4	3	82714000	38082000	44633000	11.6	3	3	0.56905	70.483	2	2	66712000
2085	Tb927.11.9230		hypothetical protein, conserved	37.815	0	9.6855											-0.165018	0.699766	0.784249	0.105546		3.7	1	1	NaN	NaN	0	0	0	0	0	7.4	2	2	0.43367	NaN	1	1	20316000	6015900	14300000	7.4	2	2	1.2299	NaN	1	1	9346600
4224	Tb927.9.15270		NADH dehydrogenase (ubiquinone) 1 alpha subcomplex subunit, putative	65.909	0	9.2762	1		1								-0.164477	0.0142114	0.0382934	1.41688	+	1.9	1	1	0.944733	NaN	1	1	18322000	8755400	9566900	6.1	3	3	0.985707	20.961	3	1	73986000	38622000	35364000	4.2	2	2	0.88062	15.561	2	0	28796000
711	Tb927.10.15490	GMD	GDP-mannose 4,6 dehydratase	40.548	0	8.7236	1										-0.164253	0.0704138	0.136061	0.866266		7.7	2	2	0.885661	14.25	2	0	37968000	18539000	19428000	5.2	1	1	1.07916	NaN	1	0	14863000	8113400	6749200	5.2	1	1	0.80888	NaN	1	0	14874000
1365	Tb927.11.1270	ATPTB6	mitochondrial ATP synthase subunit ATPTB6	20.267	0	145.63	1		1								-0.163573	0.0103487	0.0296365	1.52817	+	49.7	8	8	1.00142	11.727	9	2	1226700000	607710000	619000000	42	7	7	0.925583	9.5842	8	0	1177800000	569020000	608740000	46.7	8	8	0.88278	9.2882	8	1	1026500000
2622	Tb927.4.1760	CLDP17	Cardiolipin-dependent protein 17kDa	17.442	0	41.691	1										-0.162597	0.0601009	0.119285	0.923416		33.1	4	4	1.05098	40.104	4	2	103660000	53376000	50283000	44.6	5	5	0.963298	23.487	5	2	149790000	76604000	73182000	28	3	3	0.91852	53.581	3	1	59995000
3388	Tb927.7.2650	CAP51V	Cytoskeleton associated protein 51V	62.171	0	45.851											-0.161501	0.199348	0.305105	0.51555		21.2	8	5	1.11763	12.106	4	1	291490000	121790000	169710000	18.8	8	6	1.04933	11.844	5	2	412990000	167510000	245480000	20.3	8	6	0.6501	50.862	5	1	161050000
1142	Tb927.10.9080;Tb927.1.2880;Tb927.1.2850;Tb927.1.2820		pteridine transporter, putative	69.998	0	94	1									1	-0.16093	0.245573	0.360819	0.44271		16.2	10	10	0.886761	9.6238	10	0	954400000	449710000	504690000	19.4	13	13	0.802375	14.449	14	5	1037300000	421300000	616010000	20.9	12	12	1.0806	18.175	11	0	766010000
364	Tb927.1.3040		hypothetical protein, conserved	29.227	0	7.9293	1										-0.160325	0.0105157	0.0300655	1.52193	+	5.2	1	1	0.955749	NaN	1	0	5797900	2550600	3247300	5.2	1	1	0.985319	NaN	1	0	7833800	4127400	3706300	0	0	0	NaN	NaN	0	0	0
1546	Tb927.11.15700		hypothetical protein, conserved	19.138	0	23.718	1										-0.159764	0.128847	0.217701	0.66214		30.4	4	4	1.0806	22.341	3	0	65750000	34972000	30779000	30.4	4	4	1.12288	19.227	4	1	98473000	54299000	44174000	22.4	3	3	0.7765	11.616	3	1	71750000
2752	Tb927.4.4090		hypothetical protein, conserved	35.549	0	15.186											-0.159491	0.202772	0.309536	0.509289		4.9	1	1	0.830979	NaN	1	0	11824000	4752800	7071400	8.8	2	2	0.885504	20.354	2	0	15386000	5220700	10165000	0	0	0	NaN	NaN	0	0	0
1624	Tb927.11.16870	NDUFA2	NADH-ubiquinone oxidoreductase B8 subunit	18.805	0	36.324	1		1								-0.157914	0.197408	0.303326	0.518091		47.9	3	3	1.1566	18.665	4	2	125930000	62740000	63193000	25.5	2	2	1.12448	9.3568	2	0	100810000	53916000	46895000	47.9	3	3	0.71769	17.176	3	0	87905000
1665	Tb927.11.2140		cyclic nucleotide-binding domain containing protein, putative	122.96	0	17.689											-0.157033	0.125173	0.213134	0.671348		4.1	3	3	0.971251	48.432	3	1	49939000	23570000	26369000	4.1	3	3	0.837591	6.6114	2	1	30766000	13956000	16810000	4.3	3	3	1.0002	44.338	3	0	33448000
2980	Tb927.5.3730		hypothetical protein, conserved	67.935	0	6.255											-0.156562	0.0193913	0.0485674	1.31366	+	1.9	1	1	0.93791	NaN	1	1	10440000	4795800	5644000	6.9	3	3	0.975991	94.325	3	2	29503000	8589200	20914000	0	0	0	NaN	NaN	0	0	0
752	Tb927.10.1900		DNA topoisomerase IA, putative	88.925	0	47.342	1			1							-0.155935	0.224926	0.336192	0.473413		13.9	6	6	1.20247	32.989	6	0	100860000	52275000	48582000	18	8	8	1.07258	38.916	8	3	133880000	67135000	66744000	8.9	4	4	0.67199	28.987	4	1	58496000
2105	Tb927.11.9560		oxidoreductase, putative	58.621	0	30.973	1										-0.1535	0.18248	0.286148	0.543409		16.5	6	6	1.12442	46.612	5	3	69521000	41223000	28298000	18.9	7	7	0.772201	17.05	2	1	47773000	22269000	25504000	10.1	4	4	0.92981	10.895	3	2	69372000
3106	Tb927.6.2120		hypothetical protein, conserved	27.385	0	4.9666											-0.152961	0.241547	0.356632	0.44778		10.4	1	1	NaN	NaN	0	0	3593000	0	3593000	6.4	1	1	1.18356	NaN	1	0	10760000	6981900	3778100	6.4	1	1	0.7653	NaN	1	0	13516000
1760	Tb927.11.3400	FAZ41	Flagellum attachment zone protein 41	34.88	0.0025846	2.4044											-0.152297	0.447559	0.565448	0.247607		6.7	2	2	1.44036	34.159	2	2	18122000	9301700	8820500	3.5	1	1	1.09296	NaN	1	0	30135000	14994000	15140000	6.7	2	2	0.60444	13.417	2	1	20678000
1801	Tb927.11.4020		Complex1_LYR-like, putative	19.159	0.0023674	2.5238	1		1								-0.151759	0.319831	0.440018	0.356529		4.9	1	1	0.788581	NaN	1	1	212510000	63958000	148550000	4.9	1	1	0.866626	NaN	1	1	214900000	63194000	151710000	4.9	1	1	1.0684	NaN	1	1	178310000
1407	Tb927.11.13410		hypothetical protein, conserved	30.882	0.0035006	2.2539											-0.149729	0.0280173	0.0649727	1.18727		5.7	2	2	1.0683	NaN	1	1	909530	431110	478420	0	0	0	NaN	NaN	0	0	0	0	0	5.3	1	1	0.78935	NaN	1	0	1745200
941	Tb927.10.5230;Tb11.v5.0234	ARL13	ADP-ribosylation factor-like protein 13, putative	30.327	0	10.387											-0.149648	0.55752	0.668073	0.175176		4.8	1	1	0.716076	NaN	1	0	27892000	11722000	16171000	9.6	2	2	0.808669	46.005	2	1	56896000	25218000	31678000	4.8	1	1	0.82335	NaN	1	1	27046000
908	Tb927.10.4550		hypothetical protein, conserved	18.658	0	4.6143	1										-0.149607	0.457733	0.575815	0.239717		9	1	1	1.10319	NaN	1	1	41895000	21697000	20198000	9	1	1	1.41123	NaN	1	1	40984000	21877000	19107000	0	0	0	NaN	NaN	0	0	0
3386	Tb927.7.2620		SSU ribosomal protein, mitochondrial, putative	34.549	0	5.705	1	1									-0.149095	0.272558	0.388808	0.410265		7.1	2	2	1.14605	27.416	2	0	35418000	17930000	17488000	7.1	2	2	1.13148	25.035	2	0	34716000	19016000	15700000	7.1	2	2	0.64605	48.245	2	0	29751000
814	Tb927.10.2860	POC1	POC1 centriolar protein homolog	84.322	0	19.569											-0.148428	0.0574565	0.115208	0.938516		4.2	3	3	0.959141	43.06	2	2	14479000	5937700	8541000	4.5	3	3	0.895255	33.487	2	1	28151000	14954000	13197000	0	0	0	NaN	NaN	0	0	0
2763	Tb927.4.4320		divalent cation tolerance protein, putative	12.973	0	13.037	1										-0.148193	0.430391	0.547501	0.261615		32.8	2	2	0.883861	22.184	2	0	54573000	24848000	29725000	12.9	1	1	0.69667	NaN	1	0	30569000	12535000	18035000	46.6	3	3	1.0506	32.09	3	1	62495000
457	Tb927.10.10690	CEP19	CEP19-like protein, putative	43.206	0	4.8419											-0.148103	0.0559415	0.112685	0.948132		0	0	0	NaN	NaN	0	0	0	0	0	5	1	1	0.898231	NaN	1	0	13139000	5970800	7167800	5	1	1	0.83516	NaN	1	0	7031300
820	Tb927.10.2940		Soluble NSF attachment protein, SNAP, putative	38.468	0	33.245											-0.147295	0.18973	0.294623	0.530733		9.6	2	2	1.06956	41.766	2	2	26953000	15390000	11563000	15.8	3	3	1.06443	14.888	4	3	59642000	31539000	28103000	15	3	3	0.67791	38.981	3	0	49857000
1205	Tb927.11.10120		hypothetical protein, conserved	92.377	0	22.056											-0.147279	0.222995	0.333874	0.476418		3.1	2	2	0.822368	20.836	2	1	24049000	12171000	11878000	3.2	2	2	0.94509	3.2142	2	1	20773000	9152700	11620000	3.2	2	2	1.03	NaN	1	0	5885800
1207	Tb927.11.10150		Enoyl-CoA hydratase/isomerase family, putative	137.64	0	148.91	1	1									-0.145673	0.0371739	0.0811676	1.09062		21.4	15	15	0.951475	28.686	16	4	388540000	189350000	199190000	13.1	10	10	0.9997	21.073	11	2	246790000	124490000	122300000	18.7	13	13	0.81907	21.99	14	5	205450000
2512	Tb927.3.4960		kinesin, putative	182.49	0	45.863											-0.145606	0.873882	0.91588	0.0381613		1.6	1	1	0.185007	NaN	1	1	17859000	2680600	15179000	1.6	1	1	1.01747	NaN	1	1	6366500	3713900	2652600	1.6	1	1	5.4845	NaN	1	1	22555000
3644	Tb927.7.800	RESC10	RNA-editing substrate binding complex protein RESC10	60.484	0	70.396	1										-0.143994	0.0243726	0.0579758	1.23675		11.6	4	4	1.00215	13.45	5	3	86760000	41455000	45304000	18.6	6	6	1.04153	9.7037	6	2	109670000	54994000	54676000	7.9	3	3	0.80937	12.356	3	0	44826000
3564	Tb927.7.5950;Tb927.7.5960;Tb927.7.5980	PAD3	protein associated with differentiation 3, putative	65.344	0	89.328	1										-0.143358	0.0865323	0.158484	0.800013		21.4	8	2	1.13846	1.7156	4	1	68358000	33761000	34597000	24.6	10	2	0.88968	9.4381	4	0	49357000	24725000	24632000	22.7	9	2	0.89372	1.9335	2	0	45717000
3460	Tb927.7.3860		PQ loop repeat, putative	26.643	0	9.0648											-0.143056	0.428515	0.545906	0.262882		8.8	2	2	1.18284	1.0459	2	1	31760000	16679000	15081000	8.8	2	2	1.12135	8.9027	2	1	44771000	24025000	20746000	16.7	3	3	0.95927	19.626	3	1	44941000
1256	Tb927.11.10870	ERAP32	32 kDa ER-associated protein	27.317	0	15.498	1										-0.142288	0.184863	0.28911	0.538937		12	2	2	1.24502	8.6143	2	0	64917000	33662000	31255000	12	2	2	0.96665	14.64	2	0	55418000	28894000	26524000	16.5	3	3	0.80499	34.176	2	0	38925000
1058	Tb927.10.7610		NADH-ubiquinone oxidoreductase complex I subunit, putative	165.1	0	70.585	1		1								-0.142068	0.0581151	0.116263	0.934557		11.4	10	10	1.13565	21.625	10	4	219910000	130750000	89159000	10	9	9	0.943931	9.6496	9	2	157970000	75525000	82447000	11.8	10	10	0.7936	21.595	9	3	216980000
380	Tb927.1.3800	POMP18	Present in the outer mitochondrial membrane proteome 18	19.907	0	4.4043	1										-0.141143	0.0114668	0.0322595	1.49134	+	9.9	1	1	0.989805	3.2084	2	2	65867000	34736000	31131000	0	0	0	NaN	NaN	0	0	0	0	0	0	0	0	NaN	NaN	0	0	0
1510	Tb927.11.15080		Transmembrane proteins 14C, putative	11.005	0	64.639											-0.140656	0.543441	0.655002	0.183757		23.1	2	2	1.34856	51.459	4	4	255160000	164680000	90481000	22.1	1	1	1.05679	2.3053	2	1	35103000	19010000	16093000	22.1	1	1	1.0049	NaN	1	0	22643000
1960	Tb927.11.6680		amino acid permease/transporter, putative	56.062	0	42.743											-0.140106	0.127349	0.215584	0.666383		10.3	3	3	1.11167	22.151	6	0	159630000	80151000	79478000	10.3	3	3	0.834028	27.38	5	1	181190000	80496000	100700000	10.3	3	3	0.8455	16.601	7	2	138540000
2557	Tb927.3.5630		3,2-trans-enoyl-CoA isomerase, mitochondrial precursor, putative	33.883	0	26.505							1				-0.139495	0.0300262	0.0686787	1.16318		21.5	4	4	0.966184	27.579	4	0	119310000	59257000	60050000	12.5	3	3	0.952925	3.9954	3	1	102020000	46271000	55752000	12.5	3	3	0.865	22.672	3	0	82101000
4055	Tb927.9.10250	Sm-F	small nuclear ribonucleoprotein Sm-F	8.3616	0	131.08											-0.139323	0.798086	0.861118	0.0649373		84	4	4	0.280167	122.1	4	2	223060000	63909000	159150000	73.3	3	3	1.36095	127.63	5	3	327370000	114690000	212680000	73.3	3	3	1.3266	56.501	5	3	126690000
2056	Tb927.11.8790		target SNARE, putative	35.541	0	16.206											-0.137934	0.555565	0.66664	0.176109		11.3	3	3	1.14953	8.3322	3	1	70276000	37249000	33027000	6.6	2	2	0.577968	NaN	1	0	1695000	488160	1206800	6.6	2	2	1.1557	15.559	2	0	37160000
2905	Tb927.5.2280	LPLAT1	Lysophospholipid acyltransferase 1, putative	49.808	0	22.029											-0.137264	0.359224	0.479193	0.31949		13.4	3	3	1.08808	20.599	2	0	55451000	29599000	25853000	4.4	1	1	1.30151	NaN	1	0	25053000	13914000	11139000	4.4	1	1	0.71455	NaN	1	0	21840000
1354	Tb927.11.1250	mS35	Mitochondrial SSU ribosomal protein, putative	98.264	0	146.86	1	1									-0.136605	0.0350987	0.0778961	1.10848		25.6	14	14	1.05302	9.4741	14	1	395800000	200010000	195790000	29.3	15	15	1.04252	14.731	19	6	510040000	247480000	262550000	26.9	14	14	0.81273	16.883	13	1	315620000
1307	Tb927.11.11650	CEP164B	Centrosomal protein of 164 kDa, putative	111.17	0	7.7536											-0.13643	0.571039	0.679633	0.167725		1.4	1	1	1.22411	NaN	1	1	3169100	1653700	1515300	1.7	1	1	1.09306	NaN	1	0	2943700	1554000	1389700	1.4	1	1	0.49291	NaN	1	1	4402300
3768	Tb927.8.3110;Tb11.v5.0685	MRPS9	Mitochondrial ribosomal protein S9	50.157	0	32.316	1	1									-0.135933	0.0383358	0.083136	1.08021		8.8	3	3	1.06219	12.631	3	0	135380000	67500000	67878000	23.5	6	6	1.01335	25.589	5	1	173610000	81715000	91898000	11.5	4	4	0.86776	62.1	4	2	118790000
288	Tb927.11.15780;Tb11.v5.0771		hypothetical protein, conserved	10.98	0	13.595	1										-0.135516	0.543092	0.654807	0.183887		33.7	2	2	0.620617	88.505	2	0	143210000	72345000	70867000	35.7	2	2	1.06652	NaN	1	0	116720000	57919000	58806000	35.7	2	2	1.1215	NaN	1	0	89308000
903	Tb927.10.4290		hypothetical protein, conserved	31.775	0.0014584	2.9701											-0.135424	0.336892	0.456515	0.340545		3.3	1	1	1.09934	NaN	1	0	20113000	10283000	9830500	3.3	1	1	0.740247	NaN	1	0	16235000	6200600	10034000	3.3	1	1	0.85709	NaN	1	1	10734000
963	Tb927.10.5740		Protein of unknown function (DUF778), putative	22.484	0.0014581	2.9672											-0.13524	0.577256	0.684711	0.164493		6.7	1	1	0.903914	NaN	1	1	13453000	6498000	6954800	6.7	1	1	0.62461	NaN	1	1	9486000	4182200	5303800	6.7	1	1	1.3208	NaN	1	1	10142000
2244	Tb927.2.4830		TFIIF-stimulated CTD phosphatase, putative	38.807	0	34.002	1				1						-0.134687	0.0173602	0.0444578	1.35205	+	29.8	8	8	1.00248	5.2	8	3	217230000	101740000	115490000	32.4	9	9	1.02201	13.96	10	4	265030000	130180000	134850000	23.8	6	6	0.86015	42.271	6	0	154580000
520	Tb927.10.12050		LSU ribosomal protein, mitochondrial, putative	33.571	0	10.687	1	1									-0.132652	0.0761726	0.14472	0.839473		21.8	4	4	1.06952	17.249	4	1	112650000	58833000	53818000	5.5	2	2	0.954745	8.4774	2	0	47839000	20946000	26892000	24.6	4	4	0.77667	16.02	3	2	63580000
3741	Tb927.8.2590	BBP60	Basal body protein	58.522	0	19.957											-0.132349	0.555819	0.666704	0.176067		5.1	2	2	0.983187	28.444	2	0	6296700	3100000	3196800	6.6	3	3	0.610091	29.694	4	2	28266000	11796000	16469000	5.1	2	2	1.1193	1.9599	2	0	9935500
2789	Tb927.4.4820;Tb927.4.4860;Tb927.4.4840;Tb11.v5.0540	AATP10	amino acid transporter 10, putative	52.838	0	29.677											-0.130746	0.180698	0.284115	0.546505		11.2	3	3	1.09475	20.063	3	0	30376000	14342000	16033000	8.2	2	2	1.09794	27.056	2	0	12482000	6224200	6257800	8.2	2	2	0.71683	17.386	2	0	9294300
633	Tb927.10.14160;Tb927.10.14170	AQP3	Aquaglyceroporin 3	32.751	0	36.12											-0.129424	0.106218	0.186653	0.728965		12.2	3	3	1.15915	7.8909	4	0	160440000	80769000	79668000	12.2	3	3	1.00996	6.8778	3	0	67990000	32700000	35291000	12.2	3	3	0.79408	17.538	3	1	57476000
3734	Tb927.8.2490	SET20	SET domain protein 20	35.229	0	5.3418	1										-0.129414	0.187778	0.292496	0.533879		6.1	2	2	0.888494	29.475	2	0	33714000	18130000	15584000	5.5	2	2	1.01747	18.029	2	0	32316000	15687000	16629000	5.8	2	2	1.0111	NaN	1	0	7416300
466	Tb927.10.10830	RESC13	RNA-editing substrate binding complex protein RESC13	32.404	0	103.91	1										-0.128668	0.0423035	0.0903452	1.04409		25.6	9	9	1.02443	15.901	11	2	735950000	376560000	359390000	25.6	9	9	1.03201	14.356	12	0	775280000	383300000	391970000	24.4	8	8	0.88854	19.535	11	1	614130000
2985	Tb927.5.3840		hypothetical protein, conserved	63.647	0	16.129	1										-0.127923	0.0408894	0.0880753	1.05515		6.8	1	1	1.07685	NaN	1	0	11090000	6433300	4656200	0	0	0	NaN	NaN	0	0	0	0	0	0	0	0	NaN	NaN	0	0	0
3312	Tb927.7.1200		Protein of unknown function (DUF525), putative	48.808	0	33.101	1										-0.127857	0.416305	0.535205	0.27148		7.3	2	2	0.805283	15.888	3	1	36332000	19421000	16912000	16.6	5	5	0.857412	39.109	4	3	61140000	30686000	30455000	7.3	2	2	1.1349	5.2415	2	0	21409000
2159	Tb927.2.2140		hypothetical protein, conserved	12.703	0	34.336	1										-0.1266	0.547837	0.659402	0.18085		18.5	2	2	1.32586	9.6238	2	0	57021000	32507000	24514000	20.4	2	2	0.620694	93.426	2	0	52660000	22916000	29744000	20.4	2	2	1.0482	5.2564	2	0	58178000
2716	Tb927.4.3430	TIM12	Mitochondrial import inner membrane translocase subunit TIM12	12.369	0	60.83	1										-0.126553	0.021408	0.0525251	1.27963		13.8	1	1	0.987654	NaN	1	0	18500000	8694600	9805300	23.9	2	2	0.980969	6.9358	3	1	44615000	24438000	20177000	0	0	0	NaN	NaN	0	0	0
3896	Tb927.8.5660		hypothetical protein, conserved	24.492	0	17.338	1										-0.125546	0.0744728	0.142183	0.847153		22	3	3	1.04239	67.832	5	4	303010000	194370000	108630000	27.5	4	4	0.958222	67.85	5	3	222250000	142560000	79687000	27.5	4	4	0.94897	63.061	5	5	251690000
4296	Tb927.9.3540		hypothetical protein, conserved	13.711	0	5.5727	1										-0.12552	0.170453	0.270674	0.567553		13.7	1	1	1.14262	NaN	1	0	19387000	8758200	10629000	22.2	2	2	0.997108	22.11	2	0	24956000	11081000	13875000	13.7	1	1	0.72932	NaN	1	0	16230000
2446	Tb927.3.3660		NADH-ubiquinone oxidoreductase complex I subunit, putative	29.594	0	27.358	1		1								-0.12434	0.207504	0.315035	0.501641		18.6	3	3	1.22459	17.215	3	0	88999000	46826000	42173000	18.6	3	3	0.874126	16.988	3	0	63969000	31702000	32267000	8	2	2	0.88997	8.9328	2	0	34196000
3149	Tb927.6.2840	RIO2	Serine/threonine-protein kinase RIO2, putative	54.931	0	18.328											-0.124191	0.788251	0.854445	0.0683157		3.1	1	1	0.45467	NaN	1	1	6836200	2506500	4329700	0	0	0	NaN	NaN	0	0	0	0	0	3.1	1	1	1.859	NaN	1	1	7601100
3570	Tb927.7.6200	J26	chaperone protein DnaJ, putative	31.594	0	29.812	1				1						-0.123367	0.2778	0.394501	0.403952		22.5	4	4	1.07386	19.994	3	0	68647000	30917000	37730000	21.8	4	4	0.839419	8.413	3	1	100180000	44950000	55226000	18	3	3	0.7947	15.232	2	1	45663000
3859	Tb927.8.5100		hypothetical protein, conserved	313.77	0	34.801	1										-0.121904	0.0986107	0.176195	0.754008		2.8	5	5	1.0112	0.85078	4	1	36022000	14272000	21750000	3.4	7	7	0.897344	10.619	6	1	51023000	21846000	29177000	2	4	4	0.95986	27.359	3	0	23763000
4148	Tb927.9.12770	KPAF3	Kinetoplast polyadenylation factor 3	116.54	0	126.74	1										-0.121829	0.113093	0.196375	0.706914		31.1	21	21	1.04538	19.37	23	6	767720000	465710000	302000000	23.7	16	16	0.870398	24.535	17	1	490350000	223350000	267000000	20.8	14	14	0.89094	34.373	15	1	298170000
3300	Tb927.7.1000	PIF8	ATP-dependent DNA helicase-like PIF8	77.919	0	14.886	1			1							-0.121547	0.147352	0.240966	0.618044		3	2	2	1.08412	13.6	2	1	20402000	9789100	10613000	10.4	5	5	1.09629	31.979	5	3	61324000	33009000	28315000	3	2	2	0.75313	20.033	2	0	20335000
4192	Tb927.9.14070		short-chain dehydrogenase, putative	51.103	0	57.271									1		-0.121485	0.0524503	0.107378	0.969085		20.7	6	6	1.02942	141.78	7	2	451350000	141940000	309410000	26.3	7	7	0.913075	106.93	7	2	466630000	146670000	319960000	31.1	9	9	0.89436	110.83	10	4	515430000
3424	Tb927.7.3280	mt-IF-2	Mitochondrial initiation factor 2	79.66	0	43.56	1										-0.12066	0.18398	0.287859	0.54082		17.5	9	9	1.17476	16.472	8	2	166210000	89756000	76449000	13.5	8	8	0.864454	18.648	8	2	158980000	72129000	86856000	10.8	6	6	0.92103	17.664	6	2	82056000
2730	Tb927.4.3680		protein phosphatase 2C, putative	29.99	0	39.497	1				1						-0.120276	0.189457	0.294459	0.530976		25.4	5	5	0.921404	9.6012	5	0	330120000	154960000	175160000	35.5	6	6	0.907935	21.08	6	0	357050000	181060000	175990000	35.5	6	6	0.99333	22.544	6	0	294320000
1902	Tb927.11.590		hypothetical protein, conserved	22.651	0.0039388	2.1632	1										-0.119915	0.0694309	0.13431	0.871893		9	1	1	1.07327	NaN	1	1	16856000	8072700	8783300	9	1	1	0.895977	NaN	1	1	10974000	6783500	4190400	0	0	0	NaN	NaN	0	0	0
144	Tb927.7.4980;Tb11.v5.0179	ZC3H23	Present in the outer mitochondrial membrane proteome 35	43.431	0	5.1733											-0.1195	0.347277	0.467519	0.3302		0	0	0	NaN	NaN	0	0	0	0	0	6.8	2	2	1.17101	6.7641	2	1	37354000	20187000	17166000	6.8	2	2	0.66824	NaN	1	1	19307000
1829	Tb927.11.4550		Domain of unknown function (DUF4200), putative	35.629	0	7.6095											-0.119376	0.63671	0.733105	0.134834		6.7	2	2	1.32039	33.273	2	1	36134000	22187000	13947000	15.1	4	4	1.15908	70.982	3	1	61428000	37310000	24118000	3.7	1	1	0.48037	NaN	1	1	8854600
999	Tb927.10.650	CMF17	Component of motile flagella 17	25.588	0	48.741											-0.11932	0.326521	0.44608	0.350587		23.2	3	3	1.10595	23.481	3	0	99184000	50226000	48958000	16.4	2	2	1.19514	10.206	2	0	61345000	32595000	28749000	11.8	1	1	0.69184	NaN	1	0	28153000
1053	Tb927.10.7510		chromatin binding protein, putative	52.287	0	4.8008											-0.119001	0.567092	0.675851	0.170149		2.2	1	1	NaN	NaN	0	0	0	0	0	5.5	2	2	0.688516	124.89	2	1	49839000	23325000	26514000	0	0	0	NaN	NaN	0	0	0
2930	Tb927.5.2820	NEK6	Serine/threonine-protein kinase NEK6, putative	111.62	0	46.793											-0.118525	0.124303	0.212271	0.673109		8.3	5	5	1.00344	11.01	5	2	81949000	36147000	45802000	5.2	3	3	0.909918	17.136	4	3	62786000	28306000	34480000	2.4	2	2	0.85362	16.771	2	1	33811000
4270	Tb927.9.2520	GB4	microtubule-associated protein	928.36	0	283.58											-0.117947	0.618533	0.719464	0.142991		51.1	10	1	1.56065	NaN	1	0	22323000	13162000	9161600	51.3	11	2	0.608865	NaN	1	1	17772000	7524300	10248000	52	11	0	NaN	NaN	0	0	0
363	Tb927.1.3030	KREL2	KREL2	47.576	0	26.456	1										-0.11793	0.209447	0.317243	0.498608		19.2	4	4	0.879894	13.153	7	5	246270000	117290000	128980000	19.2	4	4	1.10125	17.817	4	2	132870000	59330000	73544000	19.2	4	4	0.83739	32.483	4	1	113990000
477	Tb927.10.11160	NFU2	NFU2 iron-sulfur cluster scaffold homolog, mitochondrial	26.717	0	16.247	1					1					-0.117829	0.455757	0.57374	0.241285		14	2	2	1.10666	10.392	2	0	32862000	15821000	17041000	7.8	1	1	1.34289	NaN	1	1	20795000	10988000	9807100	19.3	3	3	0.74987	25.234	2	0	29709000
2094	Tb927.11.9390	LIPT	octanoyltransferase	29.64	0	17.712	1								1		-0.117398	0.0663541	0.129356	0.888215		18.5	3	3	0.949397	1.0411	3	1	65262000	24518000	40744000	12.8	2	2	1.03803	25.396	2	0	35990000	16694000	19296000	18.5	3	3	0.86328	20.966	3	0	52391000
3002	Tb927.5.4150		hypothetical protein, conserved	42.589	0	20.736											-0.116961	0.0633999	0.124565	0.904605		13.5	4	4	1.12619	10.907	4	0	104110000	50767000	53338000	23.3	6	6	0.960707	16.981	6	1	144060000	77509000	66548000	15.5	4	4	0.86573	25.251	4	0	81347000
3758	Tb927.8.2880		hypothetical protein, conserved	125.11	0	7.0372	1										-0.116785	0.283612	0.400871	0.396996		3.3	3	3	1.10999	43.565	3	0	31434000	13891000	17543000	3.3	3	3	0.858811	33.922	3	0	29742000	15913000	13829000	3.5	3	3	1.0403	12.394	3	1	30251000
3334	Tb927.7.1600	DHCH1	C-1-tetrahydrofolate synthase, cytoplasmic, putative	31.931	0	34.253	1										-0.116698	0.0270264	0.0630495	1.20032		26.5	4	4	1.06806	31.022	4	1	56138000	25562000	30576000	26.5	4	4	0.984446	9.7532	5	3	64832000	28380000	36452000	5.4	1	1	0.87771	NaN	1	0	31038000
936	Tb927.10.5110	KREPA4	KREPA4	23.697	0	16.026	1										-0.115961	0.41966	0.538027	0.269196		16.1	2	2	1.04722	1.3317	2	1	20729000	10604000	10125000	16.1	2	2	1.32693	29.69	2	1	22126000	12285000	9841100	16.1	2	2	0.78995	27.586	2	0	19828000
2661	Tb927.4.2320	EMC5	ER membrane protein complex subunit 5	15.722	0	6.2617											-0.115697	0.082141	0.153158	0.81486		6.2	1	1	1.09321	NaN	1	0	28258000	14859000	13399000	17.4	2	2	1.05694	1.0087	3	0	38772000	19625000	19148000	17.4	2	2	0.83044	16.651	3	1	34840000
2838	Tb927.4.970		hypothetical protein, conserved	20.057	0.00025138	3.6096	1										-0.115683	0.336456	0.456275	0.340773		0	0	0	NaN	NaN	0	0	0	0	0	23	3	3	1.19175	4.9866	2	0	23553000	12667000	10886000	4.3	1	1	0.71531	NaN	1	0	10316000
3557	Tb927.7.5820		Monooxygenase, putative	55.086	0	7.1095	1								1		-0.1146	0.0860933	0.158258	0.800633		3.1	1	1	0.941265	NaN	1	0	63853000	32133000	31720000	6.6	3	3	1.06465	10.766	3	0	126740000	65463000	61277000	0	0	0	NaN	NaN	0	0	0
296	Tb927.8.4080;Tb927.8.4030;Tb11.v5.0861		hypothetical protein, conserved	23.557	0	11.387											-0.113143	0.716124	0.79461	0.0998462		6.6	1	0	NaN	NaN	0	0	0	0	0	6.6	1	1	1.1623	NaN	1	0	9467200	5100200	4367000	6.6	1	1	1.3589	NaN	1	1	12160000
3857	Tb927.8.5070		hypothetical protein, conserved	14.117	0	28.815											-0.112987	0.796424	0.860272	0.0653643		0	0	0	NaN	NaN	0	0	0	0	0	0	0	0	NaN	NaN	0	0	0	0	0	19.2	1	1	0.38688	NaN	1	1	5137500
2647	Tb927.4.2140	CMF8	Component of motile flagella 8	114.76	0	24.167											-0.112407	0.419726	0.538027	0.269196		4.5	2	2	0.773635	31.024	2	1	21373000	8416600	12956000	1.5	1	1	1.00059	NaN	1	0	16619000	8139100	8480100	1.5	1	1	0.98522	NaN	1	0	16096000
3911	Tb927.8.5970	CUL5	Cullin 5, putative	84.834	0	20.408											-0.110957	0.314331	0.434494	0.362016		2.7	2	2	0.897666	12.734	2	2	250770000	93591000	157180000	1.5	1	1	0.886132	NaN	1	1	9989300	4617200	5372100	3.1	2	2	1.0259	9.2891	2	2	14355000
2284	Tb927.2.6070	MRB6070	mitochondrial RNA binding complex 1 subunit	31.486	0	98.679	1										-0.11048	0.0553314	0.111841	0.951397		35.4	7	7	0.970968	11.57	6	1	280530000	134120000	146410000	34.4	7	7	0.995223	9.447	7	0	246470000	122590000	123880000	30.2	6	6	0.8931	6.1646	6	1	289720000
436	Tb927.10.10130	RESC8	RNA-editing substrate binding complex protein RESC8	61.046	0	75.257	1										-0.110157	0.0345155	0.0768894	1.11413		27.9	10	10	1.03949	13.438	11	2	278130000	141040000	137080000	26.4	9	9	0.985416	11.918	10	1	254270000	115170000	139100000	24.2	8	8	0.84423	26.368	9	1	175970000
438	Tb927.10.10160	KPAF4	Kinetoplast polyadenylation factor 4	42.907	0	26.175	1										-0.109696	0.316834	0.437094	0.359425		14.2	3	3	0.845809	15.69	3	0	173860000	87202000	86655000	14.2	3	3	0.973331	11.483	3	1	149070000	67941000	81125000	19.8	4	4	1.017	22.172	4	2	134460000
1907	Tb927.11.600		mitochondrial ATP synthase subunit e	12.081	0	34.709	1		1								-0.109608	0.171323	0.271688	0.56593		21.7	1	1	1.08653	2.6204	2	0	833070000	434950000	398120000	41.5	3	3	0.989609	2.3396	4	0	1471900000	729460000	742450000	34.9	2	2	0.96176	20.809	3	0	615190000
3339	Tb927.7.1680		Uncharacterised conserved protein (DUF2305), putative	36.328	0	4.9376											-0.109434	0.0310399	0.0701295	1.1541		13.1	3	3	1.05712	89.219	3	2	58664000	25634000	33029000	0	0	0	NaN	NaN	0	0	0	0	0	0	0	0	NaN	NaN	0	0	0
766	Tb927.10.210	TbGAA1	GPI transamidase component GAA1	51.313	0	8.5768					1						-0.108948	0.421901	0.539654	0.267884		5.2	2	2	1.03823	25.751	2	1	90127000	47722000	42405000	4.6	2	2	0.761673	29.26	2	1	25202000	13780000	11422000	5.2	2	2	1.0825	7.5834	2	1	71140000
2921	Tb927.5.2650	ALO	D-arabinono-1,4-lactone oxidase, L-galactonolactone oxidase	58.791	0	12.048											-0.108888	0.252284	0.368054	0.434089		11.5	4	4	1.09293	5.0101	4	1	130080000	87422000	42661000	7.1	3	3	1.12357	63.916	3	1	146930000	102420000	44514000	5	2	2	0.7274	NaN	1	0	20786000
4014	Tb927.8.7990		Thioredoxin-like/Protein of unknown function (DUF3638)/Protein of unknown function (DUF3645), putative	550.54	0	5.8677											-0.10691	0.774714	0.844202	0.0735535		0	0	0	NaN	NaN	0	0	0	0	0	0.3	1	1	0.518269	NaN	1	1	1267800	577240	690520	0	0	0	NaN	NaN	0	0	0
3718	Tb927.8.2130		cyclic nucleotide-binding domain containing protein, putative	56.991	0	7.049											-0.106253	0.105841	0.186177	0.730075		2.9	1	1	1.05941	NaN	1	0	9440100	3694100	5746000	2.9	1	1	1.08608	NaN	1	0	8647000	4704100	3942900	2.9	1	1	0.80535	NaN	1	0	9104500
1278	Tb927.11.11170		hypothetical protein, conserved	19.424	0	9.8739											-0.106096	0.139633	0.232126	0.634276		8.2	1	1	1.13167	NaN	1	1	18997000	8429800	10567000	0	0	0	NaN	NaN	0	0	0	0	0	0	0	0	NaN	NaN	0	0	0
3491	Tb927.7.4320		mRNA capping enzyme, beta chain, putative	31.197	0	6.9574	1										-0.10599	0.576839	0.684449	0.164659		6.5	1	1	1.34755	16.207	2	2	48193000	26121000	22072000	0	0	0	NaN	NaN	0	0	0	0	0	9.4	2	2	0.89316	17.385	2	1	31931000
4047	Tb927.9.10080	PSD	phosphatidylserine decarboxylase, putative	39.735	0	4.6247	1						1				-0.10562	0.271957	0.388656	0.410435		15.4	3	3	0.951837	16.246	2	1	43140000	23998000	19143000	11	3	3	0.955749	22.039	3	1	53352000	25244000	28107000	11	3	3	0.82211	18.106	3	0	40435000
3365	Tb927.7.2250		carnitine O-palmitoyltransferase II, putative	75.17	0	8.5027	1										-0.104963	0.666581	0.757891	0.120393		4.3	2	2	1.3706	17.104	2	1	42759000	23428000	19331000	4.3	2	2	1.44335	6.2811	2	2	31720000	18512000	13208000	5.5	2	2	0.57538	0.45792	2	1	49377000
2802	Tb927.4.5120		hypothetical protein, conserved	155.28	0	13.054	1										-0.103954	0.47759	0.593774	0.226379		0.9	1	1	0.76799	NaN	1	0	15322000	6639500	8682900	3	3	3	1.03499	1.0387	2	0	23910000	11152000	12757000	2.1	2	2	1.0876	44.767	2	2	22679000
3914	Tb927.8.6010	HR1	Heme Response-1 protein, putative	18.1	0	11.425	1										-0.103509	0.479385	0.595585	0.225057		8.4	1	1	0.987167	NaN	1	1	133430000	82138000	51295000	8.4	1	1	0.79885	NaN	1	1	100840000	46634000	54211000	8.4	1	1	1.1852	15.834	2	2	89963000
462	Tb927.10.10740		hypothetical protein, conserved	70.02	0	23.054											-0.102385	0.433007	0.550231	0.259455		5.3	2	2	1.39278	25.776	2	1	12991000	6444600	6546300	5.3	2	2	0.937559	13.413	2	0	24177000	12349000	11828000	5.3	2	2	0.7696	30.025	2	0	16901000
1260	Tb927.11.10920		hypothetical protein, conserved	36.52	0.00049419	3.3127											-0.102372	0.734903	0.810378	0.0913123		5	1	1	0.627313	NaN	1	1	15347000	6375000	8971600	8.2	2	2	0.764409	40.624	2	1	21757000	9396100	12361000	5	1	1	1.4649	NaN	1	1	12084000
786	Tb927.10.2440	MCA4	Metacaspase-4	38.969	0	23.407											-0.10179	0.187003	0.291808	0.534903		14.4	2	2	1.11506	7.7382	2	0	54746000	29638000	25108000	21.8	3	3	0.86798	18.89	3	0	80192000	38579000	41613000	21.8	3	3	0.92736	9.0025	3	0	67959000
3407	Tb927.7.2950		ATPase family associated with various cellular activities (AAA), putative	74.103	0	10.487											-0.101151	0.483378	0.599908	0.221915		1.5	1	1	0.802568	NaN	1	0	22449000	10510000	11939000	6	2	2	1.19602	6.1362	2	2	35139000	17891000	17248000	1.5	1	1	0.80052	NaN	1	1	15424000
1261	Tb927.11.10950	J69	DnaJ domain containing protein, putative	36.848	0	15.456											-0.100966	0.458853	0.576335	0.239325		15.2	3	3	0.99226	31.989	3	1	25871000	11834000	14037000	14.6	3	3	0.794281	15.786	2	1	27468000	11920000	15548000	14.6	3	3	1.1373	42.299	2	1	5458100
1391	Tb927.11.13200		LEM3 (ligand-effect modulator 3) family / CDC50 family, putative	54.021	0	8.3865											-0.0998515	0.356496	0.477336	0.321176		7.2	3	3	0.886682	25.16	3	2	35220000	16848000	18372000	8.5	3	3	1.01337	35.902	3	0	51919000	26266000	25653000	4.3	1	1	0.83391	NaN	1	0	20296000
1124	Tb927.10.8820	SMEE1	hook complex protein, conserved	84.701	0	15.615											-0.0995853	0.746784	0.821673	0.0853012		3.5	2	2	0.943574	51.08	2	2	22633000	10154000	12479000	1.8	1	1	0.584317	NaN	1	1	14037000	5840600	8196400	1.8	1	1	1.6644	NaN	1	1	9899600
2992	Tb927.5.3970	ADKE	adenylate kinase, putative	29.872	0	25.566											-0.0995592	0.563698	0.673835	0.171446		20.8	3	3	0.830634	22.918	3	1	102110000	43468000	58639000	20	4	4	0.945001	20.05	4	1	140900000	49264000	91634000	15	3	3	1.2841	12.6	2	0	52832000
2343	Tb927.3.1890		cytochrome c oxidase assembly protein, putative	33.231	0	5.7048	1		1								-0.0995227	0.085009	0.156758	0.804771		8.5	2	2	1.0944	NaN	1	0	6275600	2992600	3282900	0	0	0	NaN	NaN	0	0	0	0	0	4.2	1	1	0.81518	NaN	1	0	8068800
2928	Tb927.5.2790	Pol beta-PAK	mitochondrial DNA polymerase beta-PAK	87.228	0	83.904	1			1							-0.0981513	0.162767	0.260828	0.583646		20.9	10	10	0.993937	18.957	10	2	186010000	102360000	83646000	19.2	9	9	1.13546	16.157	7	2	154340000	87645000	66694000	19.6	9	9	0.8446	19.799	9	1	139850000
1562	Tb927.11.15950;Tb927.11.15960		amino acid transporter, putative	54.191	0	6.2875	1									1	-0.0976694	0.87979	0.919715	0.0363467		2.8	1	1	3.52175	163.02	2	1	170100000	107620000	62474000	2.8	1	1	1.06451	NaN	1	0	137200000	70148000	67053000	2.8	1	1	0.90818	NaN	1	0	100470000
4165	Tb927.9.13200		hypothetical protein	19.711	0	6.5175											-0.0975991	0.234475	0.348262	0.458093		14.8	2	2	1.18742	12.886	2	0	16245000	7832700	8412700	4.8	1	1	0.900414	NaN	1	0	84011000	39824000	44186000	14.8	2	2	0.82057	26.798	2	0	41927000
2581	Tb927.3.940		Complex 1 protein (LYR family), putative	18.107	0	12.269	1										-0.097177	0.0669013	0.130133	0.885612		33.1	4	4	1.0656	7.948	4	0	225360000	110520000	114840000	22.1	2	2	1.05622	9.3104	2	0	169820000	83813000	86012000	27.3	3	3	0.85076	12.444	3	0	151050000
3879	Tb927.8.5450	AAT6	Eflornithine transporter AAT6	52.89	0.00025336	3.7474											-0.0971027	0.539305	0.651359	0.18618		2.7	1	1	0.907606	NaN	1	0	26358000	13843000	12515000	2.7	1	1	0.782595	NaN	1	0	28892000	12404000	16489000	0	0	0	NaN	NaN	0	0	0
790	Tb927.10.2520	ppl2	PrimPol-like protein 2	81.851	0	5.1187											-0.0970313	0.555998	0.666704	0.176067		1.1	1	1	1.33837	NaN	1	0	6003900	2852600	3151300	3	2	2	1.20036	2.7246	2	1	13477000	7173800	6302800	1.1	1	1	0.6653	NaN	1	0	4680300
2099	Tb927.11.9450	PPIase	cyclophilin type peptidyl-prolyl cis-trans isomerase, putative	20.52	0	61.243	1	1									-0.096351	0.137697	0.229669	0.638898		50	6	6	1.03819	19.764	6	2	944080000	124920000	819160000	44.7	5	5	0.918611	9.3878	5	2	882260000	113340000	768920000	28.9	4	4	0.88934	8.5451	3	0	121790000
1958	Tb927.11.6660		kDNA-linked TEX-like protein	103.55	0	32.273	1			1							-0.0959841	0.141956	0.234943	0.629037		6.6	4	4	1.13185	15.589	3	0	48090000	25100000	22990000	4.4	3	3	0.946611	6.4711	3	0	43330000	19731000	23599000	6	4	4	0.82266	20.438	4	0	47489000
1784	Tb927.11.3770		Dpy-30 motif containing protein, putative	28.969	0	102.02											-0.0951081	0.0370274	0.0809989	1.09152		38.9	7	7	1.05579	17.21	6	0	161460000	80668000	80795000	37.8	8	8	1.00382	14.697	7	1	223340000	118380000	104950000	17.6	3	3	0.86798	7.8133	3	0	54656000
1775	Tb927.11.3670	mt-SAF16	Mitoribosomal SSU assembly factor 16	50.91	0.00025471	3.8818	1				1						-0.0946552	0.606841	0.709496	0.14905		5.7	2	2	0.917263	14.088	2	0	26430000	12746000	13684000	3.1	1	1	0.718442	NaN	1	1	13951000	5203800	8747700	3.1	1	1	1.09	NaN	1	0	9664000
2846	Tb927.5.1120	TZP656	Phage tail fibre repeat, putative	655.92	0	79.947											-0.0945497	0.0939763	0.169553	0.770694		12.8	5	5	1.08307	7.375	5	1	87489000	47000000	40489000	13.9	6	6	0.947508	33.192	6	1	77818000	37497000	40320000	14.9	6	6	0.85585	15.181	6	1	91390000
434	Tb927.10.10090	CMF14	Component of motile flagella 14	121.48	0.0025858	2.4194											-0.0937978	0.0602697	0.119485	0.922688		0.8	1	1	1.03575	NaN	1	0	6950700	3497400	3453300	0.8	1	1	0.965344	NaN	1	1	5872800	3302500	2570300	0.8	1	1	NaN	NaN	0	0	0
1093	Tb927.10.8160		hypothetical protein, conserved	12.267	0.0014549	2.9259											-0.0936113	0.250485	0.366285	0.43618		9.3	1	1	1.22517	NaN	1	0	12302000	5667900	6634200	9.3	1	1	0.992654	NaN	1	0	18361000	8485500	9875900	9.3	1	1	0.80649	NaN	1	0	16280000
465	Tb927.10.10800		palmitoyl acyltransferase 2, putative	49.904	0	22.017											-0.0933197	0.336012	0.45585	0.341178		13.7	3	3	0.920302	22.2	3	1	62505000	34100000	28406000	3.1	1	1	1.21487	7.4251	2	0	56723000	30591000	26132000	6.6	2	2	0.87074	19.049	3	0	44796000
1793	Tb927.11.3900		glycosyltransferase family-like protein, putative	31.198	0	25.846	1							1			-0.0933053	0.0903797	0.163569	0.7863		22.2	6	6	1.00288	12.708	8	1	363580000	174800000	188780000	27.6	6	6	0.966744	27.476	7	0	575050000	291470000	283580000	27.6	6	6	0.91833	73.408	8	1	359410000
1854	Tb927.11.5030		hypothetical protein, conserved	35.573	0	26.872											-0.0930307	0.550049	0.661151	0.179699		16.9	3	3	1.19423	30.942	4	3	46147000	25534000	20614000	15.9	4	4	1.28427	23.644	5	2	111120000	55295000	55829000	10.8	2	2	0.65683	40.211	3	1	29494000
3993	Tb927.8.7350;Tb927.8.7340		neuraminidase, putative, trans-sialidase, putative	81.288	0	73.21											-0.0926959	0.13688	0.228633	0.640861		11.1	6	6	1.12597	13.954	8	0	249800000	133690000	116110000	11	6	5	0.917852	15.785	6	0	183660000	89939000	93717000	10	5	5	0.87878	16.962	6	0	165420000
4198	Tb927.9.14180	J39	chaperone protein DnaJ, putative	36.846	0	14.346											-0.0921981	0.451298	0.569148	0.244775		5.3	1	1	1.02051	NaN	1	0	9208300	4850200	4358100	5.3	1	1	1.18518	NaN	1	0	12791000	5121500	7669900	5.3	1	1	0.98312	NaN	1	0	9495800
1671	Tb927.11.2220	mt-SAF17	Mitoribosomal SSU assembly factor 17	50.086	0	9.8994	1										-0.091935	0.353028	0.47417	0.324066		8.8	3	3	1.28967	17.953	3	2	32204000	15551000	16654000	5.8	2	2	0.944376	11.119	2	1	26831000	13149000	13682000	1.8	1	1	0.79013	NaN	1	1	7561700
251	Tb927.7.5620;Tb11.v5.0590	SET19	SET domain protein 19	48.224	0	11.794	1										-0.0914144	0.46531	0.583049	0.234295		0	0	0	NaN	NaN	0	0	0	0	0	7.9	2	2	0.812744	NaN	1	0	14593000	5732000	8861500	0	0	0	NaN	NaN	0	0	0
1612	Tb927.11.16690	VCL3	Voltage-gated Chloride channel Like 3	101.58	0	23.297											-0.0912178	0.599564	0.704272	0.15226		5	2	2	1.01935	49.145	2	0	26406000	11703000	14703000	4.1	1	1	1.48335	NaN	1	1	4002800	2799700	1203200	5	2	2	0.74432	50.286	2	0	9218300
848	Tb927.10.3330		DDRGK domain containing protein, putative	40.092	0	14.351											-0.0910532	0.287162	0.404909	0.392642		7.2	2	2	0.896941	45.337	2	1	48455000	26078000	22376000	10.3	3	3	1.12997	7.2472	3	1	104290000	52829000	51466000	4	1	1	0.9102	NaN	1	0	27312000
4180	Tb927.9.13580		hypothetical protein, conserved	48.929	0	14.704	1										-0.0909377	0.177575	0.280003	0.552838		8.8	3	3	1.06595	7.1867	3	0	105450000	49776000	55676000	11.1	4	4	0.924385	33.347	4	1	145950000	72272000	73679000	11.1	4	4	0.97867	6.2038	4	1	113610000
4185	Tb927.9.1380		hypothetical protein, conserved	42.439	0	105.57	1										-0.0908932	0.0567776	0.114076	0.942806		31.4	8	8	1.06578	12.926	9	0	862510000	480600000	381920000	39.3	12	12	0.973236	29.783	13	0	975010000	473440000	501570000	35.9	9	9	0.90865	7.4827	11	2	963020000
855	Tb927.10.3510;Tb11.v5.0886		tRNA pseudouridine synthase D (TruD), putative	197.82	0	30.933	1										-0.0906499	0.151786	0.246836	0.607591		6.5	8	8	1.06192	23.319	8	1	77766000	39884000	37882000	4.8	7	7	1.10222	16.859	8	2	81037000	37791000	43247000	4	5	5	0.81561	19.728	6	4	50694000
860	Tb927.10.3580	mS58	Mitochondrial SSU ribosomal protein, putative	35.612	0	10.129	1	1									-0.0905885	0.0845694	0.156275	0.80611		8	2	2	1.02056	2.7295	2	0	59679000	29593000	30086000	15.1	4	4	0.973331	13.194	4	0	90821000	46608000	44214000	12.7	3	3	0.88739	20.766	3	0	74707000
1424	Tb927.11.13670		hypothetical protein, conserved	183.5	0	27.142											-0.0902087	0.611015	0.714139	0.146217		7	8	8	1.01798	41.065	9	5	241160000	124900000	116260000	6	7	7	1.35384	40.397	7	2	238600000	68533000	170070000	5.1	5	5	0.6183	3.6881	5	2	93451000
3189	Tb927.6.3610	SET17	SET domain protein 17	38.967	0	8.8345	1										-0.0896486	0.0972698	0.17433	0.758628		13.3	4	4	1.00135	10.858	3	1	91495000	45846000	45649000	9.6	3	3	1.04969	5.907	3	0	91605000	46106000	45499000	13.3	4	4	0.85527	13.483	3	0	87490000
2106	Tb927.11.9570		hypothetical protein, conserved	32.962	0	18.28	1										-0.0894948	0.110448	0.19264	0.715254		13.8	2	2	1.08182	11.718	2	0	80031000	40307000	39723000	20.5	4	4	1.02153	4.0667	4	1	112560000	58747000	53811000	13.8	2	2	0.81624	NaN	1	0	32962000
3854	Tb927.8.5020		dynein regulatory complex protein 10, putative	50.566	0	17.039											-0.0890599	0.11322	0.196499	0.706641		15.3	4	4	1.09441	3.9492	4	1	61626000	30939000	30687000	10.6	3	3	0.996314	27.639	3	0	90666000	51414000	39252000	7.2	2	2	0.92537	13.056	2	1	25102000
3953	Tb927.8.6560	mt-LAF6	Mitoribosomal LSU assembly factor 6	40.167	0	20.065	1										-0.0889866	0.833866	0.886646	0.0522498		17.4	2	2	2.86131	221.4	2	1	95685000	74829000	20856000	8.3	1	1	0.627392	NaN	1	0	15097000	6269600	8827200	8.3	1	1	0.65909	NaN	1	0	13897000
4368	Tb927.9.6100;Tb11.v5.0854	PIP39	PTP1-interacting protein, 39 kDa	39.505	0.0023697	2.5444											-0.0889056	0.322548	0.442258	0.354324		37	10	1	0.948587	NaN	1	0	155330000	72379000	82953000	31.2	10	1	0.908926	NaN	1	0	165540000	77535000	88003000	30	8	1	0.94651	NaN	1	1	176930000
1449	Tb927.11.14080	CYC2	cyclin 2	24.301	0	21.101											-0.0886538	0.588645	0.694233	0.158495		10.9	2	2	1.30198	36.262	2	1	85998000	46674000	39324000	10.9	2	2	1.17502	44.557	2	0	73594000	39382000	34212000	10.9	2	2	0.62395	66.876	2	1	76993000
3606	Tb927.7.6980		Mono-functional DNA-alkylating methyl methanesulfonate N-term/CPSF A subunit region, putative	194.95	0	67.583											-0.0883523	0.646386	0.740686	0.130366		3.4	3	3	0.704672	5.6752	2	2	26531000	13693000	12838000	1.4	2	2	1.36898	47.581	2	1	16680000	9680800	6998800	1.1	2	2	0.87226	90.608	2	2	22240000
3411	Tb927.7.3050	mS50	Mitochondrial SSU ribosomal protein, putative	131.58	0	155.27	1	1									-0.0881003	0.140633	0.233458	0.631791		22.1	18	18	1.02694	18.614	19	3	369830000	193510000	176320000	14.8	12	12	0.933184	16.411	11	0	305230000	152540000	152680000	19.4	15	15	0.93255	11.194	15	3	270920000
985	Tb927.10.6170		hypothetical protein, conserved	163.96	0	9.8454	1										-0.087539	0.606148	0.709158	0.149257		2.6	3	3	1.11011	22.896	3	0	14983000	7544500	7438200	1.9	2	2	0.915164	27.29	2	0	12048000	5503900	6544500	3.4	4	4	0.6643	25.083	5	2	32521000
2467	Tb927.3.4120		hypothetical protein, conserved	73.301	0	27.284											-0.0874467	0.273768	0.390098	0.408827		11.2	5	5	0.956938	15.682	5	0	138240000	67878000	70358000	11.8	4	4	0.927644	22.326	4	1	81381000	43134000	38247000	3.8	2	2	0.95363	31.457	2	0	43146000
3182	Tb927.6.3510;Tb11.v5.0635		tRNA modification enzyme, putative	59.67	0	11.292	1										-0.0867982	0.553341	0.664652	0.177405		4.5	2	2	1.30163	37.747	2	0	31450000	17875000	13575000	2.4	1	1	1.18475	14.93	2	2	46135000	24046000	22089000	2.4	1	1	0.7903	NaN	1	1	14690000
2347	Tb927.3.1940		TLP18.3, Psb32 and MOLO-1 founding proteins of phosphatase, putative	49.435	0	33.6	1		1								-0.0867811	0.510335	0.625187	0.20399		19.6	7	7	1.19207	7.6413	6	1	176850000	95067000	81784000	16.4	7	7	1.14478	24.537	8	1	210780000	113640000	97144000	15.1	6	6	0.92443	9.2416	7	2	177210000
1114	Tb927.10.8610		hypothetical protein, conserved	96.327	0	16.91	1										-0.0863002	0.168829	0.268582	0.570924		5.8	2	2	1.14603	4.9438	2	1	24160000	10751000	13409000	2.7	1	1	0.974469	NaN	1	0	10032000	4915700	5116600	2.7	1	1	0.81919	NaN	1	0	6837900
3304	Tb927.7.1070	KREX1	KREX1	98.694	0	24.389											-0.0861623	0.1818	0.285593	0.544253		4.1	3	3	0.963113	10.552	3	1	36185000	17457000	18727000	7.6	6	6	1.02253	20.785	6	1	81034000	37888000	43146000	4.9	4	4	0.96905	11.545	4	2	37424000
956	Tb927.10.5590		protein phosphatase 2C, putative	66.75	0	22.485											-0.0854635	0.356209	0.477166	0.321331		14	5	5	1.00471	30.942	5	2	140590000	76199000	64386000	7.2	3	3	0.883548	9.8362	2	1	41953000	17206000	24747000	5.5	2	2	0.89543	37.911	2	0	21697000
1473	Tb927.11.14380	KPAF2	kinetoplast polyadenylation/uridylation factor 2	72.496	0	152.2	1										-0.0851261	0.144318	0.237491	0.624352		17.9	8	8	1.1121	20.106	9	5	399060000	328300000	70767000	19.6	9	9	0.927644	17.021	9	3	411930000	320680000	91253000	21	9	9	0.8847	24.899	8	0	122060000
3790	Tb927.8.3560	PIF5	DNA repair and recombination helicase protein PIF5	102.46	0	31.272	1			1							-0.0850052	0.253358	0.369104	0.432851		12.3	6	6	1.05325	24.65	7	2	73846000	38655000	35192000	5.3	3	3	0.965158	14.768	3	1	46731000	23837000	22893000	9.3	5	5	0.81376	30.592	5	2	42207000
4303	Tb927.9.3670		Endonuclease/Exonuclease/phosphatase family, putative	59.886	0.0037253	2.2264	1										-0.0850044	0.435126	0.552524	0.257649		3	1	1	0.88347	NaN	1	0	18764000	10250000	8514800	0	0	0	NaN	NaN	0	0	0	0	0	0	0	0	NaN	NaN	0	0	0
3973	Tb927.8.6920		hypothetical protein, conserved	29.545	0	22.36											-0.0849596	0.164632	0.263217	0.579687		18.6	3	3	1.07691	2.3373	4	2	61992000	31017000	30975000	23.1	4	4	0.940026	15.26	5	1	76308000	37983000	38325000	11	2	2	0.85861	34.105	2	0	19100000
930	Tb927.10.5000		hypothetical protein, conserved	28.732	0.00025038	3.5644											-0.0849238	0.678581	0.767804	0.114749		7.8	2	2	1.186	31.087	2	1	74479000	38191000	36289000	3.7	1	1	1.43349	NaN	1	0	29699000	14422000	15278000	7.8	2	2	0.58875	NaN	1	0	20399000
4147	Tb927.9.12750		tetratricopeptide repeat, putative	38.624	0	29.591	1										-0.0847611	0.268849	0.385907	0.413518		18.1	4	4	1.10448	31.111	5	4	72282000	38158000	34124000	14	3	3	0.990982	4.592	3	1	40505000	21719000	18786000	14	3	3	0.77892	15.759	3	1	36270000
3851	Tb927.8.4930		hypothetical protein, conserved	33.895	0	46.805	1										-0.0844327	0.129885	0.219138	0.659283		26.2	7	7	0.990786	14.623	7	2	246690000	125270000	121410000	36.1	8	8	1.00407	7.9704	9	2	366430000	172690000	193740000	26.2	7	7	0.88744	10.873	8	2	257130000
3717	Tb927.8.2120		hypothetical protein, conserved	39.406	0	5.5136											-0.0834232	0.112254	0.195303	0.70929		4.9	1	1	1.06309	NaN	1	0	10494000	5284500	5209800	4.9	1	1	0.944912	NaN	1	0	7474600	3951700	3522900	4.9	1	1	0.91439	NaN	1	0	6573700
3471	Tb927.7.3990	POLIC	mitochondrial DNA polymerase I protein C	182.03	0	5.7152	1			1							-0.083111	0.315335	0.435539	0.360973		0.9	1	1	NaN	NaN	0	0	0	0	0	0.8	1	1	0.887784	NaN	1	0	7758900	3995000	3763900	0	0	0	NaN	NaN	0	0	0
3865	Tb927.8.5220		hypothetical protein, conserved	114.05	0	89.985	1										-0.0830675	0.109216	0.190954	0.719071		13.6	10	10	1.01103	21.335	10	1	112320000	53285000	59034000	10.4	8	8	0.978665	7.8148	9	3	266970000	172690000	94284000	13.3	10	10	0.92361	27.829	10	2	115880000
207	Tb927.10.16170;Tb11.v5.0396	mt-SAF24	potassium voltage-gated channel, putative	34.606	0	42.161	1									1	-0.082631	0.104882	0.185207	0.732343		25.7	5	5	1.11054	11.285	5	2	175910000	80129000	95780000	25.7	5	5	0.968336	19.425	5	3	135230000	70904000	64321000	12.4	3	3	0.86381	32.432	3	2	93496000
904	Tb927.10.430		peroxidase, putative	41.585	0	94.515	1										-0.0826298	0.0784598	0.147784	0.830373		32.4	9	9	1.06182	19.027	10	2	291960000	150480000	141480000	25.7	7	7	1.05254	8.6491	8	1	236710000	121910000	114800000	29	9	9	0.86116	17.708	10	3	257660000
1268	Tb927.11.11050		hypothetical protein, conserved	37.475	0	5.3581	1										-0.0817921	0.120238	0.206645	0.684774		0	0	0	NaN	NaN	0	0	0	0	0	3.3	1	1	1.06407	NaN	1	0	24316000	12749000	11567000	7.8	2	2	0.84501	NaN	1	0	14252000
1003	Tb927.10.6610	J22	chaperone protein DnaJ, putative	31.198	0	125.25					1						-0.0813102	0.135394	0.226582	0.644774		16.1	3	3	1.07837	10.211	3	0	106790000	56962000	49823000	28.5	6	6	1.08237	10.726	6	2	210630000	109530000	101100000	16.1	3	3	0.8558	10.477	3	0	81914000
1581	Tb927.11.1620		hypothetical protein, conserved	21.598	0	38.765	1										-0.0806386	0.0902714	0.163541	0.786373		25.5	3	3	1.0549	13.664	3	0	124320000	60406000	63911000	43.8	6	6	1.00758	18.976	7	1	236800000	118380000	118420000	33.3	5	5	0.85781	21.173	5	1	199540000
1719	Tb927.11.2790	CFAP91	Cilia- and flagella-associated protein 91, putative	80.033	0	18.056											-0.0806066	0.165067	0.263552	0.579133		4.7	2	2	1.12344	3.0661	2	1	38855000	22004000	16851000	3	2	2	0.933358	18.584	2	1	60644000	40093000	20551000	1	1	1	0.92094	NaN	1	1	27940000
726	Tb927.10.15790	COX19	cytochrome c oxidase assembly protein COX19, putative	16.775	0	15.613	1		1								-0.0805019	0.0823169	0.153387	0.814212		9	1	1	1.02233	NaN	1	0	47975000	23874000	24101000	43.4	4	4	1.04518	0.67338	4	1	220630000	80394000	140230000	9	1	1	0.90047	NaN	1	0	35047000
3582	Tb927.7.6410		hypothetical protein, conserved	159.31	0	8.1632	1										-0.0804168	0.691801	0.777999	0.109021		1.8	1	1	0.908926	NaN	1	0	9266500	3950700	5315700	1.8	1	1	1.55523	NaN	1	1	7416700	4361300	3055500	1.8	1	1	0.91489	NaN	1	0	7300000
2199	Tb927.2.3610		mitochondrial ATP synthase subunit g	16.06	0	87.375	1		1								-0.080296	0.0776385	0.146632	0.833772		48.6	6	6	1.06291	2.646	9	1	1231000000	599180000	631790000	61.8	8	8	1.03883	7.7746	12	1	1499000000	757380000	741640000	48.6	7	7	0.89553	5.6664	10	2	1109200000
1417	Tb927.11.13590		hypothetical protein, conserved	15.576	0	11.254	1										-0.0801848	0.725505	0.803294	0.0951253		10.5	1	1	0.985804	NaN	1	0	21135000	10944000	10191000	18.8	2	2	0.924471	30.688	2	0	34433000	16303000	18129000	17.3	1	1	0.63222	NaN	1	1	3510700
3139	Tb927.6.2630	TrypOx	Hsp33 protein, putative	48.676	0	27.963											-0.0801391	0.571527	0.679984	0.167502		8.7	3	3	0.795798	23.488	3	1	66290000	31559000	34732000	13.9	4	4	0.979432	17.505	4	1	76169000	40582000	35587000	5.7	2	2	0.99452	15.768	2	0	33865000
2679	Tb927.4.2640		hypothetical protein, conserved	145.37	0.0095001	1.736											-0.0792983	0.572623	0.680826	0.166964		0	0	0	NaN	NaN	0	0	0	0	0	0.7	1	1	1.26963	NaN	1	1	14999000	8257100	6742000	0	0	0	NaN	NaN	0	0	0
4367	Tb927.9.6090		PTP1-interacting protein, 39 kDa	39.499	0	62.487											-0.0791296	0.218613	0.328575	0.483366		34.4	9	0	NaN	NaN	0	0	0	0	0	31.8	10	1	1.09199	4.844	2	0	72293000	38908000	33385000	27.4	7	0	NaN	NaN	0	0	0
3737	Tb927.8.2540	SCP2	3-ketoacyl-CoA thiolase	46.244	0	323.31	1						1				-0.0788333	0.196976	0.30302	0.518529		61	19	19	0.988435	19.879	29	7	7097300000	3477000000	3620300000	61.4	20	20	0.96637	8.1456	29	2	10111000000	4980800000	5130400000	56.6	18	18	0.9544	11.978	26	3	5938900000
3464	Tb927.7.3920		hypothetical protein, conserved	36.085	0	14.543											-0.0786953	0.15781	0.254511	0.594293		20.3	5	5	1.14166	29.686	5	0	179690000	92243000	87450000	17.2	4	4	0.957488	33.136	4	0	138950000	70360000	68592000	10.3	3	3	0.86392	9.6631	4	2	108000000
2629	Tb927.4.1890		hypothetical protein, conserved	26.433	0	8.7318											-0.0784586	0.458004	0.57595	0.239615		10.7	2	2	1.12488	5.0181	2	0	35192000	19233000	15959000	8	2	2	1.10922	NaN	1	0	23023000	12116000	10907000	10.7	2	2	0.70696	62.965	2	1	42311000
1239	Tb927.11.10660;Tb11.v5.0377;Tb11.v5.0762;Tb11.v5.0378	BBP590	Basal body protein	590.09	0	62.692											-0.0783694	0.471448	0.588012	0.230614		5.9	1	1	1.28003	1.8804	2	0	109600000	59769000	49832000	12.4	3	3	1.08809	21.072	4	0	127220000	65561000	61664000	5.9	1	1	0.81277	1.804	2	0	72858000
1202	Tb927.11.10090		hypothetical protein, conserved	46.367	0	84.981											-0.0783662	0.324898	0.444468	0.352159		28.7	8	8	0.958681	18.321	8	1	211530000	100990000	110540000	26.3	7	7	1.02118	53.615	8	2	181030000	83932000	97098000	10.4	4	4	0.8453	14.177	4	1	107130000
1447	Tb927.11.1400		hypothetical protein, conserved	94.046	0	35.154	1										-0.0783163	0.291912	0.409469	0.387779		12.8	7	7	1.17466	21.708	6	1	110700000	53331000	57371000	9.7	6	6	1.01717	15.624	6	1	111400000	56997000	54405000	12.5	7	7	0.91368	8.3717	5	1	67468000
3751	Tb927.8.2750		hypothetical protein, conserved	49.379	0	16.316											-0.0782274	0.640381	0.736592	0.132773		10.1	2	2	1.25729	25.869	2	1	27925000	17313000	10612000	10.1	2	2	1.0536	17.504	3	2	53606000	17220000	36386000	10.1	2	2	0.61103	3.5871	2	2	14025000
2677	Tb927.4.2600;Tb11.v5.0630		SUMO-interacting motif-containing protein	181.38	0	45.929											-0.0779806	0.293094	0.410308	0.38689		7.9	9	9	1.03468	13.383	7	2	109900000	60133000	49763000	7.7	9	9	1.03828	12.32	9	3	121170000	56675000	64491000	6	7	7	1.0009	37.365	5	2	55339000
2830	Tb927.4.790		hypothetical protein, conserved	25.447	0.0014517	2.9011											-0.0779267	0.345589	0.465961	0.331651		0	0	0	NaN	NaN	0	0	0	0	0	5.9	1	1	1.1374	NaN	1	0	6614700	3557800	3056900	0	0	0	NaN	NaN	0	0	0
1373	Tb927.11.1290		hypothetical protein, conserved	43.112	0	11.937	1										-0.0777557	0.315762	0.435958	0.360555		9	3	3	1.04456	21.717	3	0	95298000	48769000	46529000	9	3	3	1.12905	2.9042	3	0	100010000	47667000	52342000	11.8	4	4	0.77786	74.645	4	2	171680000
269	Tb927.7.3210;Tb11.v5.0652		Pseudokinase, putative	70.198	0.00024944	3.5208											-0.0772097	0.625775	0.725354	0.13945		0	0	0	NaN	NaN	0	0	0	0	0	3.2	1	1	1.31525	NaN	1	1	4734200	3186700	1547500	0	0	0	NaN	NaN	0	0	0
4372	Tb927.9.6270		hypothetical protein, conserved	57.132	0	5.2344											-0.0771893	0.141486	0.234541	0.629781		2.8	1	1	1.10303	NaN	1	0	15330000	7457900	7871800	5.7	2	2	0.943218	2.6766	2	0	22627000	11368000	11258000	0	0	0	NaN	NaN	0	0	0
3007	Tb927.5.4320	FIP1	Pre-mRNA polyadenylation factor FIP1	31.036	0	15.321											-0.0769335	0.138128	0.230279	0.637747		3.9	1	1	NaN	NaN	0	0	0	0	0	8.2	1	1	0.956297	NaN	1	0	52391000	24827000	27564000	0	0	0	NaN	NaN	0	0	0
2388	Tb927.3.2670	KPAF5	Kinetoplast polyadenylation factor 5	28.84	0	180.21	1										-0.0768059	0.0836969	0.155235	0.80901		49.8	9	9	1.06879	9.5139	10	5	616880000	330950000	285930000	66.2	12	12	1.00759	19.251	14	3	621540000	307520000	314020000	42	8	8	0.91645	28.553	9	2	431170000
2832	Tb927.4.840		Histidine kinase-, DNA gyrase B-, and HSP90-like ATPase, putative	45.618	0	39.732	1										-0.0764414	0.425469	0.542813	0.26535		15.8	5	5	1.09322	7.0267	5	2	122800000	62753000	60051000	12.4	4	4	0.980873	9.4515	4	2	78366000	34586000	43780000	12.9	4	4	0.75799	46.159	4	2	64484000
1211	Tb927.11.10200		hypothetical protein, conserved	53.432	0	27.294											-0.0762451	0.665204	0.757797	0.120447		12.7	4	4	1.39342	15.841	4	2	81429000	45019000	36410000	15.7	5	5	1.06843	23.888	5	4	114840000	58762000	56080000	17.1	6	6	0.94426	16.778	6	3	111160000
3499	Tb927.7.4440		NAD dependent epimerase/dehydratase family, putative	31.573	0	28.458	1										-0.0746607	0.32484	0.444468	0.352159		12.7	2	2	1.21098	17.863	2	1	72782000	41456000	31326000	12.7	2	2	1.03465	3.7104	2	0	68369000	35835000	32534000	20.2	3	3	0.85702	10.854	3	1	103960000
4253	Tb927.9.1980		hypothetical protein, conserved	78.486	0	31.468											-0.0742627	0.406808	0.525885	0.279109		3.3	2	2	1.20286	13.014	3	0	55382000	28815000	26567000	9.5	5	5	1.10226	37.102	5	3	97766000	51674000	46092000	4.4	3	3	0.84859	36.915	3	1	126830000
1842	Tb927.11.4850		hypothetical protein, conserved	50.425	0	8.1248	1		1								-0.0741343	0.666336	0.757891	0.120393		6.5	2	2	0.97561	33.118	2	1	35443000	15530000	19913000	4.3	1	1	0.729235	NaN	1	0	12215000	4917100	7297600	7.9	2	2	1.0378	17.075	2	0	34851000
874	Tb927.10.3770		predicted TPR repeat protein	78.604	0	168.62	1										-0.0730086	0.174944	0.276748	0.557916		21.6	9	9	1.13784	5.6358	13	4	340800000	174980000	165830000	21.7	9	9	0.965344	8.6869	12	3	314910000	151660000	163250000	21.6	9	9	0.91259	7.9934	10	1	236810000
1696	Tb927.11.2530	mS52	Mitochondrial SSU ribosomal protein, putative	84.864	0	44.491	1	1									-0.0725773	0.10373	0.183738	0.7358		16.9	9	9	1.06977	24.125	10	4	240850000	120640000	120210000	13.1	8	8	0.979624	23.866	9	2	272620000	139890000	132730000	13.1	8	8	0.91685	11.13	8	1	185710000
1600	Tb927.11.16480		enoyl-CoA hydratase/isomerase family protein, putative	40.234	0	276.53	1							1			-0.0724576	0.079105	0.148602	0.827975		62.7	16	16	1.07048	14.588	24	11	3323800000	1722700000	1601200000	55	14	14	1.01634	8.1966	20	4	3131000000	1573000000	1557900000	62.7	16	16	0.88689	10.58	24	8	2686500000
337	Tb927.1.1730	RESC15	RNA-editing substrate binding complex protein RESC15	75.065	0	111.94	1										-0.0724288	0.0804241	0.150517	0.822416		28.9	11	11	1.05992	11.922	13	3	353920000	181360000	172550000	32	12	12	1.01998	11.126	12	1	445900000	237490000	208410000	26.4	10	10	0.90331	14.766	10	1	189480000
4149	Tb927.9.12780	LCM1	Leucine carboxyl methyltransferase/Cupin-like domain containing protein, putative	121.18	0	7.5435											-0.0720582	0.174841	0.276748	0.557916		2	1	1	1.06103	NaN	1	0	60144000	34672000	25472000	2	1	1	0.966931	NaN	1	0	35847000	17598000	18249000	2	1	1	0.96243	NaN	1	0	23399000
140	Tb927.7.4940;Tb11.v5.0175		serine peptidase, clan SC, family S9A-like protein, oligopeptidase B protein, putative	104.35	0	54.591	1				1						-0.0715784	0.296862	0.414591	0.382381		10.7	6	6	1.20953	30.489	6	0	122160000	57799000	64365000	14.3	8	8	0.950209	11.012	8	1	228620000	88147000	140470000	13.3	8	8	0.85903	22.566	8	2	436850000
2095	Tb927.11.940	KREPB5	KREPB5	43.464	0	56.295	1										-0.0711092	0.155133	0.251348	0.599724		17.3	4	4	1.04838	17.638	4	0	107690000	53797000	53896000	22.5	6	6	0.962464	12.753	5	2	100870000	45420000	55450000	19.6	5	5	0.92478	11.203	4	0	81385000
3326	Tb927.7.1400	TAC60	Tripartite Attachment Complex Protein 60	60.696	0	14.696	1			1							-0.0709821	0.543674	0.655059	0.18372		11.8	4	4	1.03131	9.4188	5	4	73820000	36873000	36948000	8.5	3	3	0.810438	12.885	2	0	28115000	10497000	17618000	8.5	3	3	0.97642	12.597	3	1	27334000
2243	Tb927.2.4810	CMF5	Component of motile flagella 5	150.5	0	53.585											-0.0704413	0.599452	0.704272	0.15226		9	6	6	1.1598	8.4059	6	2	159330000	102030000	57298000	13.8	10	10	1.24727	26.995	10	6	242200000	136310000	105880000	6.4	5	5	0.67869	96.675	3	2	119770000
4163	Tb927.9.13130		pseudouridine synthase, putative	68.021	0.0014553	2.9273	1										-0.0703783	0.576735	0.684449	0.164659		2.1	1	1	0.996413	NaN	1	0	23795000	11424000	12372000	2.1	1	1	1.34925	NaN	1	0	26796000	14506000	12290000	2.1	1	1	0.83338	NaN	1	1	19573000
3887	Tb927.8.5560		NADH dehydrogenase (ubiquinone) 1 beta subcomplex subunit, putative	59.988	0	51.012	1		1								-0.0699095	0.277989	0.394511	0.403941		19.7	9	9	1.07151	12.611	9	2	160640000	78027000	82616000	16.1	7	7	1.13417	14.293	9	2	168620000	92046000	76572000	15	6	6	0.82647	12.27	7	2	109360000
3172	Tb927.6.3220;Tb11.v5.0720	TZP116	hypothetical protein, conserved	115.74	0	15.237											-0.0695938	0.292485	0.409783	0.387446		3.4	4	4	0.96043	47.579	4	2	48391000	24216000	24176000	3.5	4	4	0.992162	56.497	4	2	96064000	64828000	31236000	3.7	4	4	0.95895	14.521	3	0	28911000
2979	Tb927.5.3710	ISCL	Inositol phosphosphingolipids phospholipase C	65.019	0	40.395							1				-0.06957	0.397505	0.517288	0.286268		9	3	3	1.15763	16.837	3	1	63242000	34317000	28925000	9	3	3	1.14189	33.573	3	0	59288000	32812000	26477000	6.2	2	2	0.80511	2.8843	2	1	40526000
2795	Tb927.4.4990;Tb927.8.7430		ubiquinol-cytochrome c reductase, putative	8.3125	0	40.88	1										-0.0693615	0.159922	0.257562	0.589118		39.4	3	3	1.07139	5.323	4	0	1308700000	677600000	631070000	39.4	3	3	0.999201	4.9356	5	0	1211800000	626770000	585020000	35.2	2	2	0.8574	8.2258	4	1	1027800000
3852	Tb927.8.4940		hypothetical protein, conserved	61.058	0	11.954											-0.0689712	0.580798	0.687287	0.162862		2.7	1	1	NaN	NaN	0	0	0	0	0	2.7	1	1	1.24778	NaN	1	0	13200000	6528200	6671600	2.7	1	1	0.72795	NaN	1	0	11927000
1042	Tb927.10.7350		hypothetical protein, conserved	197.82	0	8.4574											-0.0687378	0.612048	0.71487	0.145773		1.8	2	2	1.31492	38.471	2	1	25442000	13574000	11868000	2.8	4	4	1.1721	1.8911	4	1	53898000	28846000	25053000	2.3	4	4	0.78903	25.985	3	0	35970000
2396	Tb927.3.2840		inorganic pyrophosphatase, putative	28.675	0	15.53	1										-0.0679239	0.614904	0.717251	0.144329		15.7	2	2	0.957579	13.926	3	2	115990000	56150000	59839000	15.7	2	2	0.853461	10.763	2	0	57853000	25279000	32573000	10.7	2	2	1.1954	36.27	2	0	33255000
4073	Tb927.9.10660		hypothetical protein, conserved	19.525	0	9.5639											-0.0670052	0.813576	0.871139	0.0599126		12	1	1	1.499	NaN	1	0	9567900	5532600	4035300	12	1	1	0.657808	NaN	1	0	7737100	3317300	4419900	12	1	1	0.64367	NaN	1	0	7208300
3439	Tb927.7.3470		p22 protein precursor, putative	30.144	0	19.207	1				1						-0.0668557	0.477041	0.593512	0.226571		0	0	0	NaN	NaN	0	0	0	0	0	0	0	0	NaN	NaN	0	0	0	0	0	9.2	1	1	1.0141	NaN	1	0	6658700
4380	Tb927.9.6460		hypothetical protein, conserved	170.34	0	72.02											-0.0664629	0.271375	0.388263	0.410874		8.6	8	8	0.988826	23.688	9	0	120330000	62394000	57933000	10.8	11	11	1.10231	15.047	11	2	155190000	79575000	75619000	7.4	8	8	0.86108	148.5	8	1	226440000
3454	Tb927.7.3750		TFIIF-stimulated CTD phosphatase, putative	22.571	0	22.78	1				1						-0.0663259	0.292405	0.409783	0.387446		20.7	3	3	1.05355	8.8252	4	2	117680000	58849000	58835000	30.8	4	4	0.980008	23.471	4	1	144900000	74595000	70309000	41.4	6	6	1.0043	4.9872	6	3	242530000
1497	Tb927.11.14910		protein phosphatase 2C, putative	47.124	0	28.257											-0.066093	0.617224	0.719063	0.143233		13.3	3	3	0.80186	75.112	3	1	156580000	91077000	65501000	13.1	3	3	1.19697	21.655	3	0	104460000	51324000	53131000	19.8	4	4	0.91037	38.987	4	1	221620000
3444	Tb927.7.3540		hypothetical protein, conserved	29.572	0.0066544	1.9836											-0.0659572	0.690289	0.776796	0.109693		0	0	0	NaN	NaN	0	0	0	0	0	5.9	1	1	1.34059	NaN	1	0	2629200	1418100	1211000	0	0	0	NaN	NaN	0	0	0
515	Tb927.10.11930		beta-D-hydroxybutyrate dehydrogenase	27.645	0	150.43	1						1				-0.0656408	0.188278	0.293139	0.532926		48.8	9	9	1.0486	39.761	12	2	1161500000	611200000	550290000	48.8	9	9	0.978569	28.539	10	1	1068700000	538800000	529900000	55	10	10	0.89469	26.296	11	2	822440000
2593	Tb927.4.1160		hypothetical protein, conserved	100.27	0	33.185											-0.0656236	0.636126	0.733105	0.134834		4.4	3	3	1.09981	35.815	3	1	27352000	12067000	15285000	3.2	2	2	1.36019	38.228	3	3	39279000	19446000	19833000	1.2	1	1	0.73915	NaN	1	0	11268000
3990	Tb927.8.7260		kinetoplast-associated protein, putative	114.45	0	98.28											-0.0653682	0.334916	0.454851	0.342131		18.5	10	10	1.10186	26.76	11	4	302080000	170590000	131490000	17.8	11	11	0.952109	20.935	10	5	176310000	84719000	91589000	16	8	8	1.0022	16.931	9	3	167380000
987	Tb927.10.6190	ALDH	aldehyde dehydrogenase, putative	54.033	0	189.04	1							1			-0.0650005	0.148907	0.242675	0.614975		47.1	13	13	1.1102	20.022	16	2	1061600000	561040000	500570000	43.7	14	14	1.03893	15.855	18	5	974020000	506950000	467070000	41.6	13	13	0.8837	17.101	14	3	744660000
3819	Tb927.8.4250		NADH dehydrogenase (ubiquinone) 1 alpha subcomplex subunit, putative	47.403	0	27.288	1		1								-0.0647109	0.295569	0.413132	0.383911		13.2	4	4	0.994135	5.5069	4	0	107740000	55128000	52612000	12.7	5	5	1.11883	23.649	4	1	44910000	23420000	21489000	8.5	2	2	0.92758	10.524	3	2	53488000
2436	Tb927.3.3520	POMP25	Present in the outer mitochondrial membrane proteome 25	47.641	0	26.906											-0.0644134	0.617891	0.719302	0.143089		10.1	3	3	0.820345	28.046	3	0	21390000	11549000	9840600	13.3	4	4	1.2423	15.336	5	1	187660000	105510000	82152000	9.6	3	3	0.97416	19.249	4	0	86084000
4464	Tb927.9.9310	mt-SAF3	Mitoribosomal SSU assembly factor 3	106.49	0	18.958	1										-0.0639471	0.84655	0.894518	0.0484111		4.8	3	3	0.689085	18.744	3	0	33940000	14331000	19609000	5.8	4	4	0.900495	25.326	4	0	47676000	19721000	27955000	3.2	2	2	0.74214	52.892	2	0	20961000
2214	Tb927.2.4110	MPPA	Mitochondrial-processing peptidase subunit alpha	52.064	0	173.98	1				1						-0.0638654	0.119762	0.20612	0.68588		32.6	12	12	1.05441	29.346	15	4	757880000	372440000	385440000	38.2	13	13	1.03231	6.6154	16	6	781360000	379130000	402230000	47.1	15	15	0.88755	75.974	17	6	720560000
4044	Tb927.9.10050		60Kd inner membrane protein, putative	46.936	0	10.805	1										-0.0634337	0.360936	0.480345	0.318447		5.7	1	1	1.10397	NaN	1	1	14058000	6559300	7498300	5.2	2	2	1.07123	13.037	2	0	21690000	11731000	9959200	11.1	3	3	0.95325	34.228	3	1	21824000
2569	Tb927.3.750	SET12	SET domain protein 12	37.79	0	83.191	1				1						-0.062953	0.21727	0.327116	0.485299		32	7	7	1.06393	19.096	7	2	212980000	109930000	103050000	26.3	6	6	0.95511	8.235	6	3	228550000	118370000	110180000	18.3	4	4	0.94117	5.1109	4	2	129510000
3652	Tb927.7.910;Tb11.v5.0841		hypothetical protein, conserved	80.436	0	101.43	1										-0.0628321	0.144308	0.237491	0.624352		19.1	8	8	1.04566	33.672	8	4	213040000	91756000	121290000	19.8	9	9	1.00691	7.6985	9	3	231940000	103970000	127970000	18.1	8	8	0.90356	13.854	9	5	182200000
4011	Tb927.8.7770		aldehyde dehydrogenase family, putative	60.341	0	4.2993	1										-0.0624924	0.701811	0.784555	0.105377		4.7	2	2	0.810307	NaN	1	0	10920000	4355900	6564200	0	0	0	NaN	NaN	0	0	0	0	0	0	0	0	NaN	NaN	0	0	0
1905	Tb927.11.5970	PI-PLC	phosphoinositide-specific phospholipase C	80.449	0	121.57											-0.0618481	0.186525	0.29145	0.535436		18.1	11	11	1.10832	7.1534	9	2	348330000	214560000	133760000	20.6	13	13	1.05056	52.989	13	3	425070000	213030000	212050000	11.3	7	7	0.89671	24.082	6	0	177560000
4361	Tb927.9.5890	SPPS	solanesyl-diphosphate synthase, putative	39.253	0	203.67	1										-0.0610491	0.243166	0.358721	0.445244		40.4	10	10	1.00215	18.428	12	1	510800000	233370000	277420000	45.7	11	11	1.06928	16.498	14	0	564400000	277080000	287320000	44.3	10	10	0.94319	12.894	14	2	573630000
1777	Tb927.11.3690		Alpha/beta hydrolase family, putative	41.465	0	13.005	1										-0.0607839	0.62014	0.720487	0.142374		20	5	5	1.33806	26.062	4	1	78733000	44868000	33865000	17.1	4	4	1.1157	44.293	4	3	72182000	38534000	33648000	20	5	5	0.76638	96.049	4	3	61611000
2666	Tb927.4.2400	TZP157	kelch domain-containing protein	156.86	0	15.608											-0.0607761	0.894215	0.930524	0.0312723		0.8	1	1	NaN	NaN	0	0	0	0	0	1.5	2	2	0.451406	NaN	1	0	18603000	4929200	13673000	1.7	2	2	1.9301	NaN	1	1	6630200
2090	Tb927.11.9320		hypothetical protein, conserved	23.715	0	38.648											-0.0606634	0.297496	0.415231	0.38171		7.6	1	1	1.18696	NaN	1	0	13480000	7709700	5770700	17.1	2	2	0.982898	9.8877	2	1	41290000	18947000	22342000	7.6	1	1	0.88487	NaN	1	0	19677000
2435	Tb927.3.3510		hypothetical protein, conserved	52.853	0	68.455											-0.0606332	0.440883	0.558218	0.253196		14.1	4	4	1.11852	10.97	5	2	123770000	61980000	61786000	16.1	5	5	0.87727	29.925	6	2	152130000	76785000	75350000	13.8	5	5	0.99122	7.2967	5	2	74497000
4021	Tb927.8.8160		SUMO-interacting motif-containing protein	88.487	0.001912	2.7027											-0.0600932	0.267072	0.383827	0.415865		1.6	1	1	1.06997	NaN	1	0	347670	179690	167980	2.8	2	2	1.04357	21.066	2	0	11340000	5771900	5568400	1.6	1	1	0.83288	NaN	1	0	573230
3462	Tb927.7.3890	TbCOQ9	hypothetical protein, conserved	33.666	0	23.623	1										-0.0600273	0.458866	0.576335	0.239325		18.6	3	3	0.9243	13.765	3	0	93337000	42369000	50968000	12.4	2	2	1.00931	3.9075	2	0	41232000	22615000	18616000	9.5	1	1	1.0116	NaN	1	0	24154000
4046	Tb927.9.10070		hypothetical protein, conserved	32.855	0.00025543	3.9495	1										-0.0599038	0.763052	0.835728	0.0779349		10.4	2	2	1.38737	22.327	2	0	18925000	10072000	8853400	10.4	2	2	1.31144	36.396	2	1	23026000	13065000	9961700	0	0	0	NaN	NaN	0	0	0
1287	Tb927.11.11310		hypothetical protein, conserved	55.612	0	9.0203	1										-0.0596028	0.450851	0.568789	0.245049		5.2	2	2	1.07046	NaN	1	0	11507000	7195600	4311900	6	3	3	0.897908	NaN	1	1	11293000	5599300	5693700	5.2	2	2	1.032	NaN	1	0	9063300
1237	Tb927.11.10620		hypothetical protein, conserved	22.449	0	34.403											-0.0592215	0.640715	0.736592	0.132773		30.9	5	5	1.24825	29.054	5	2	156080000	77217000	78864000	30.9	5	5	1.1966	27.651	6	3	186690000	95018000	91672000	18.8	3	3	0.85241	13.331	3	1	80277000
2523	Tb927.3.5130		exonuclease, putative	44.197	0	57.295											-0.0590216	0.628047	0.727143	0.13838		16.4	5	5	1.27493	29.523	6	0	136230000	76529000	59699000	15.6	5	5	1.09847	16.856	6	2	99116000	52538000	46577000	13.2	4	4	0.91928	27.879	5	1	100580000
309	Tb927.10.3340;Tb11.v5.1022		CMGC/MAPK protein kinase, putative	98.706	0	5.7394											-0.0583988	0.362996	0.482758	0.316271		1.6	1	1	0.976372	NaN	1	0	14086000	6896700	7189700	0	0	0	NaN	NaN	0	0	0	0	0	0	0	0	NaN	NaN	0	0	0
2356	Tb927.3.2080		hypothetical protein, conserved	30.66	0	26.065	1										-0.057893	0.199647	0.305429	0.515089		17.7	4	4	1.06605	3.6005	4	2	243940000	137190000	106750000	26.9	5	5	1.03774	11.623	5	1	183740000	102840000	80902000	24.2	4	4	0.86241	13.833	5	2	205430000
3727	Tb927.8.2300	CLDP25	Cardiolipin-dependent protein 25kDa	25.468	0	29.831	1										-0.0576546	0.333012	0.45283	0.344065		34.4	6	6	1.08682	21.102	8	1	321590000	156620000	164970000	28.5	5	5	1.09406	2.887	6	2	231770000	120240000	111530000	34.4	5	5	0.81437	9.4088	7	0	157490000
2909	Tb927.5.2370		hydrolase, alpha/beta fold family, putative	43.296	0	4.2743											-0.0573034	0.689329	0.776463	0.109879		5	1	1	0.776518	NaN	1	1	15528000	5401200	10127000	2.5	1	1	1.15675	NaN	1	0	9338500	4189100	5149300	2.5	1	1	0.95486	NaN	1	0	8310900
306	Tb927.10.11650;Tb11.v5.1014		hypothetical protein, conserved	17.392	0	10.383											-0.057291	0.245616	0.360819	0.44271		38.5	2	2	1.13757	5.7074	2	0	27021000	14210000	12811000	38.5	2	2	1.04929	15.815	2	1	29599000	14993000	14606000	18.6	1	1	0.8802	NaN	1	0	12313000
2051	Tb927.11.8450		Amastin surface glycoprotein, putative	32.251	0	12.217											-0.0572538	0.566847	0.675851	0.170149		8	2	2	1.13662	21.148	2	2	51546000	27097000	24449000	14.4	3	3	0.824266	13.002	3	2	78880000	36143000	42737000	9.4	2	2	0.97695	36.057	2	1	50362000
1535	Tb927.11.1550	XRNF	XRN 5'-3' exonuclease N-terminus, putative	58.491	0	9.8783											-0.0571488	0.935486	0.960097	0.0176851		2.9	1	1	0.305885	NaN	1	1	55874000	10431000	45443000	2.1	1	1	NaN	NaN	0	0	0	0	0	5	2	2	2.9632	NaN	1	1	33810000
1631	Tb927.11.16980	J1	chaperone protein DnaJ, putative	35.241	0.0090744	1.7613											-0.0568539	0.871617	0.914406	0.0388611		2.9	1	1	1.82832	NaN	1	0	61682000	39014000	22668000	2.9	1	1	1.57637	NaN	1	0	96296000	59192000	37103000	2.9	1	1	0.51912	NaN	1	0	87517000
1291	Tb927.11.11380		SUMO-interacting motif-containing protein	61.504	0	95.794	1										-0.0560588	0.197912	0.303834	0.517364		28.2	9	9	1.08642	27.028	12	4	566170000	295000000	271170000	27.1	9	9	1.01959	18.237	11	0	686370000	348740000	337630000	31.3	10	10	0.93811	16.838	13	4	573330000
266	Tb927.5.1230;Tb11.v5.0639		hypothetical protein, conserved	58.564	0	43.478											-0.0559138	0.35913	0.479193	0.31949		9.1	4	4	1.08775	22.604	5	2	115150000	63799000	51349000	11	5	5	0.953198	13.24	5	1	136850000	63386000	73463000	7.7	3	3	0.99845	7.6983	4	2	77905000
1506	Tb927.11.15030	X3	small GTPase	22.782	0	7.1623											-0.0558742	0.731013	0.807357	0.0929346		9	2	2	1.26384	27.272	2	0	21660000	12239000	9421500	9	2	2	0.959601	13.788	2	0	25320000	13636000	11685000	9	2	2	1.1407	18.545	2	0	28768000
2320	Tb927.3.1450;Tb927.3.1530		CorA-like Mg2+ transporter protein, putative	43.307	0	11.429											-0.055272	0.549565	0.660795	0.179933		9.4	2	2	0.895255	0.1378	2	0	14388000	7498000	6890100	9.4	2	2	1.0249	7.8712	2	0	13189000	6783800	6405300	9.4	2	2	0.95919	4.9584	2	0	15393000
1184	Tb927.10.9860		Mitochondrial N(5)-glutamine methyltransferase MTQ1, putative	47.494	0	18.073											-0.0552557	0.636847	0.733105	0.134834		3.8	1	1	0.885034	NaN	1	1	12296000	5471900	6824400	6	2	2	0.928247	5.4147	2	0	28402000	12832000	15571000	3.8	1	1	1.0361	NaN	1	0	15426000
4107	Tb927.9.11560		hypothetical protein, conserved	36.042	0	13.808	1										-0.0552385	0.614683	0.717232	0.14434		7.4	2	2	0.870853	14.034	2	1	53055000	26597000	26458000	15.1	4	4	0.989609	25.535	4	0	84282000	39707000	44575000	7.4	2	2	1.0656	27.717	2	0	47024000
3528	Tb927.7.5300		C2 domain/Ankyrin repeats (3 copies), putative	73.05	0	23.188											-0.0545982	0.657452	0.750671	0.12455		8.5	3	3	0.991965	18.269	3	0	22070000	12413000	9656600	6.8	2	2	0.96367	20.121	2	0	15900000	8538200	7362100	2.5	1	1	1.1932	NaN	1	0	1814400
2861	Tb927.5.1370		peptidyl-prolyl cis-trans isomerase, putative	25.562	0.0025919	2.4573	1										-0.0543822	0.684405	0.773149	0.111737		8.4	2	2	0.889838	42.938	2	1	40852000	20438000	20414000	3.8	1	1	1.37191	NaN	1	0	34973000	21429000	13544000	3.8	1	1	0.886	NaN	1	1	23594000
4092	Tb927.9.11140		hypothetical protein, conserved	51.895	0	24.347											-0.0540521	0.172791	0.273892	0.562421		17.4	5	5	1.08875	21.26	5	1	117690000	56928000	60758000	18.5	5	5	1.02809	44.789	4	2	72847000	30987000	41860000	9.7	3	3	0.8834	12.611	3	2	49018000
3288	Tb927.6.680		hypothetical protein, conserved	39.578	0	9.2302											-0.0538037	0.645383	0.739913	0.130819		5.7	1	1	0.867679	NaN	1	0	6106700	3387200	2719600	8.5	2	2	1.01378	NaN	1	0	8241100	4144400	4096700	5.7	1	1	0.92023	NaN	1	0	8805300
3831	Tb927.8.4460		Domain of Unknown Function (DUF1042), putative	109.59	0	5.0067											-0.0537499	0.685935	0.774627	0.110907		2.5	1	1	1.42833	NaN	1	0	18372000	11966000	6405800	4.3	3	3	1.00536	19.556	3	0	39762000	20659000	19103000	0	0	0	NaN	NaN	0	0	0
3678	Tb927.8.1440		maoC-like dehydratase, putative	17.815	0	78.152	1						1				-0.0531541	0.252323	0.368054	0.434089		72.2	7	7	1.10708	15.908	8	3	374070000	200080000	174000000	72.2	7	7	0.966464	10.249	7	0	353370000	177610000	175770000	48.1	6	6	0.91816	14.075	6	2	431260000
3434	Tb927.7.3420	PPIase	peptidyl-prolyl cis-trans isomerase, putative	12.282	0	14.346											-0.0531095	0.326974	0.446521	0.350158		25	2	2	1.03991	13.199	3	2	113290000	60850000	52440000	25	2	2	1.09666	5.9765	3	2	129830000	67296000	62536000	9.8	1	1	0.84679	NaN	1	1	48397000
4203	Tb927.9.14290	CIF2	Cytokinesis initiation factor 2	49.833	0	35.538											-0.0530648	0.630972	0.729211	0.137147		12.4	4	4	1.16839	10.713	4	0	65933000	33513000	32420000	5.6	2	2	1.23579	5.9528	2	0	40432000	22228000	18204000	5.6	2	2	0.84406	2.0874	2	0	31866000
3659	Tb927.8.1010	J30	chaperone protein DnaJ, putative	55.325	0	6.5469					1						-0.0528968	0.397067	0.516942	0.286558		7.3	2	2	1.07703	4.5283	2	0	19134000	10461000	8673100	4.1	1	1	0.921234	NaN	1	0	13389000	7437800	5951200	7.3	2	2	0.96397	13.335	2	0	15264000
2049	Tb927.11.8390		EF-hand domain pair, putative	49.027	0	14.001											-0.0527807	0.423815	0.540945	0.266847		5.7	2	2	1.14025	25.075	3	0	17755000	9121500	8633500	4.3	2	2	1.12556	NaN	1	0	18234000	8457900	9776000	5.7	2	2	0.82852	27.281	2	0	19134000
3348	Tb927.7.190	THOP1	thimet oligopeptidase, putative	84.166	0	323.31	1				1						-0.0525924	0.67635	0.765773	0.1159		27.6	16	16	0.92302	9.8956	15	4	810410000	367100000	443320000	30.4	18	18	0.877193	15.82	18	7	1128100000	382870000	745270000	30.6	18	18	0.98561	5.8221	17	5	887000000
666	Tb927.10.14590		Protein of unknown function (DUF1279), putative	33.674	0	4.6459	1										-0.0524741	0.389556	0.509586	0.292782		7.7	1	1	1.07436	NaN	1	0	804890	383340	421560	7.7	2	2	1.12675	2.4247	2	0	9869100	4692300	5176800	7.7	1	1	0.91397	NaN	1	0	2616200
1136	Tb927.10.8960		hypothetical protein, conserved	26.87	0	10.582											-0.0521135	0.261991	0.378539	0.421889		11	2	2	1.01388	0.24423	2	1	23402000	9839500	13562000	11	2	2	1.04525	49.194	3	2	33619000	19908000	13711000	6.3	1	1	NaN	NaN	0	0	0
2288	Tb927.3.1000		frataxin	19.407	0	18.792	1					1					-0.0517927	0.812395	0.870671	0.0601458		29.4	2	2	1.70756	76.461	2	0	63038000	35024000	28014000	11.7	1	1	0.965531	NaN	1	0	45465000	20495000	24970000	11.7	1	1	0.88536	NaN	1	0	40641000
1073	Tb927.10.7880		Sperm tail/Sperm tail C-terminal domain containing protein, putative	76.814	0	19.376											-0.0517832	0.298439	0.416132	0.380769		6.3	4	4	1.10561	14.936	4	0	75156000	38460000	36696000	6.3	4	4	1.07099	11.86	4	1	93482000	47623000	45858000	3.7	2	2	0.91697	16.213	2	0	19015000
3178	Tb927.6.3350	YCF45	ATPase, putative	59.527	0	4.132	1										-0.0515382	0.886565	0.924536	0.0340762		6.4	2	2	0.582072	NaN	1	0	13940000	2114300	11825000	1.9	1	1	0.722439	NaN	1	0	27449000	10843000	16606000	1.9	1	1	1.3768	NaN	1	0	17684000
3068	Tb927.6.1590		conserved protein	51.554	0	27.52	1										-0.0515189	0.580097	0.687117	0.162969		18.4	5	5	0.917263	10.173	5	2	82810000	37726000	45084000	12.8	4	4	1.04482	28.741	4	0	66109000	35465000	30644000	12.6	4	4	1.0724	26.062	4	0	66994000
2582	Tb927.3.950		2OG-Fe(II) oxygenase superfamily, putative	47.573	0	23.827	1										-0.051434	0.63187	0.729768	0.136815		15.2	5	5	1.29572	64.759	6	4	322810000	115140000	207660000	15.2	5	5	1.07753	88.007	4	2	378490000	64153000	314340000	2.6	1	1	0.74009	NaN	1	1	13201000
2615	Tb927.4.1660	MCP6	mitochondrial carrier protein, putative	42.163	0	17.505	1									1	-0.0504455	0.706734	0.787991	0.103479		6.2	2	2	1.2663	24.317	2	0	39963000	20667000	19297000	20.5	7	7	1.25025	13.376	5	1	185400000	107420000	77978000	6.2	2	2	0.73693	13.288	2	0	38830000
2880	Tb927.5.1760		Isoprenylcysteine alpha-carbonyl methylesterase, putative	72.635	0	52.595											-0.0503603	0.482848	0.599675	0.222084		1.5	1	1	1.12542	NaN	1	0	23797000	12345000	11452000	8.2	4	4	1.15367	11.651	4	0	82724000	45470000	37254000	7.9	4	4	0.81192	21.953	4	0	79486000
4200	Tb927.9.14220	MCA5	metacaspase 5, putative	55.442	0	10.853											-0.0501265	0.764006	0.836167	0.077707		3	1	1	0.868508	NaN	1	1	10787000	7464500	3322700	6	2	2	0.832639	19.15	2	2	27316000	13293000	14023000	3	1	1	1.2001	NaN	1	1	11484000
4239	Tb927.9.1650		hypothetical protein, conserved	40.422	0.006656	1.9841	1										-0.0499236	0.729481	0.805918	0.0937091		5.2	2	2	1.46916	31.913	2	0	20818000	11825000	8993300	5.2	2	2	1.01666	22.244	2	0	25810000	13681000	12128000	2.5	1	1	0.7351	NaN	1	0	6944900
3599	Tb927.7.6830		trans-sialidase, putative	47.469	0	46.239											-0.0498934	0.268801	0.385907	0.413518		30.7	9	1	1.02872	NaN	1	0	21211000	10712000	10499000	26.5	10	0	NaN	NaN	0	0	0	0	0	28.1	10	0	NaN	NaN	0	0	0
401	Tb927.1.4500		SNARE associated Golgi protein, putative	32.525	0	20.556											-0.0492526	0.475403	0.592104	0.227602		18.3	4	4	1.03166	9.7214	4	0	123180000	62828000	60353000	14.9	3	3	1.12684	13.917	3	0	92778000	48188000	44590000	13.9	3	3	0.9685	7.4785	4	2	144930000
793	Tb927.10.2550		malate dehydrogenase-related	38.998	0	88.335	1							1			-0.0490394	0.418821	0.537457	0.269657		36.1	8	8	1.15456	10.118	9	4	286800000	147260000	139540000	29.1	7	7	1.08987	14.696	10	5	361020000	184600000	176420000	28.9	7	7	0.82389	11.072	9	5	270790000
618	Tb927.10.13960	PF20	paralyzed flagella protein 20	65.568	0	15.786											-0.0481689	0.617481	0.719063	0.143233		12.4	5	5	1.12499	23.188	5	1	121360000	66687000	54674000	12.2	5	5	1.14138	21.536	5	1	145500000	75161000	70343000	15.3	6	6	0.9736	21.938	6	4	134120000
3522	Tb927.7.5230		lanosterol synthase	103.03	0	138.19											-0.0475245	0.245466	0.360819	0.44271		30.1	17	17	1.0803	19.845	17	5	929290000	509710000	419580000	25.9	14	14	0.995025	19.015	14	5	867130000	473220000	393910000	28.5	16	16	0.9317	17.119	14	5	578900000
2823	Tb927.4.670		conserved protein, unknown function	73.824	0	4.5258											-0.0470309	0.359685	0.479444	0.319262		0	0	0	NaN	NaN	0	0	0	0	0	1.5	1	1	1.08994	NaN	1	0	6428600	3576000	2852500	0	0	0	NaN	NaN	0	0	0
4486	Tb927.9.9940	PACRGB	parkin coregulated gene protein	35.353	0	92.572											-0.0468174	0.339269	0.458672	0.338497		40.7	8	8	1.08835	17.949	11	2	410580000	217360000	193220000	34.3	7	7	0.961538	12.522	8	2	334490000	165870000	168610000	29.8	6	6	0.92634	10.934	8	1	287360000
4145	Tb927.9.12720	RND	Ribonuclease D	42.982	0	8.3031	1										-0.0466248	0.634719	0.731855	0.135575		11.5	4	4	0.9997	20.986	4	0	46051000	24035000	22016000	2.8	1	1	1.2591	NaN	1	0	20706000	11571000	9135100	5.9	2	2	0.92191	6.1762	2	0	30116000
4267	Tb927.9.2450		electon transport protein SCO1/SCO2, putative	44.135	0	106.93	1		1								-0.0462031	0.501732	0.616584	0.210008		22.3	5	5	1.22891	40.72	5	1	137340000	72373000	64966000	22.3	5	5	1.04211	48.321	6	1	209100000	91889000	117210000	25.9	6	6	0.83866	38.465	6	2	116950000
1192	Tb927.10.9970		hypothetical protein, conserved	110	0	195.31	1										-0.0453779	0.448575	0.566527	0.246779		24.6	17	17	1.14247	10.911	19	7	598820000	335450000	263370000	28.4	20	20	1.11084	11.005	22	4	776790000	401580000	375210000	27.9	19	19	0.87535	14.745	17	3	443660000
3576	Tb927.7.6290	KIF9A	kinesin, putative	96.951	0	30.198											-0.0451263	0.606517	0.709354	0.149137		11.7	6	6	1.04379	13.561	8	4	152130000	71711000	80424000	9.9	5	5	1.12586	16.358	5	0	94597000	50921000	43676000	9.1	5	5	1.0208	23.058	6	3	72444000
2168	Tb927.2.2340		Glycerophosphoryl diester phosphodiesterase family, putative	132.5	0	12.917											-0.0450706	0.40108	0.520204	0.283827		1	1	1	1.03256	NaN	1	0	158490000	83393000	75098000	1	1	1	0.983962	NaN	1	0	164490000	83401000	81091000	1	1	1	0.98652	NaN	1	0	124580000
1744	Tb927.11.320		dynein light chain 1, putative	10.427	0	27.007											-0.0444473	0.77602	0.845339	0.0729693		32.2	2	2	1.19018	2.3648	2	2	22306000	13041000	9264500	20	1	1	0.876732	0.31161	2	1	38943000	19185000	19757000	20	1	1	0.72595	NaN	1	1	6735200
1348	Tb927.11.12380		hypothetical protein, conserved	46.26	0	10.5											-0.0442532	0.822425	0.878945	0.0560381		2.2	1	1	1.24556	NaN	1	0	15827000	7397700	8429400	2.2	1	1	0.665026	NaN	1	0	24479000	12320000	12160000	2.2	1	1	0.94377	NaN	1	0	20642000
345	Tb927.1.2120	CALP1.3	Calpain-like protein CALP1.3	82.62	0	53.164											-0.0439288	0.383352	0.503535	0.29797		12.6	6	6	1.0233	11.354	6	2	228040000	121990000	106050000	17.1	9	9	0.998104	16.286	9	2	345350000	172470000	172880000	13.4	6	6	0.95264	12.085	6	2	162440000
1951	Tb927.11.6540		hypothetical protein, conserved	60.154	0	27.433											-0.0437929	0.541642	0.653506	0.18475		8	3	3	1.06136	37.533	3	2	55526000	29270000	26256000	12	5	5	0.933532	18.497	4	1	64406000	32344000	32062000	7.1	3	3	0.90251	18.511	3	1	43272000
1420	Tb927.11.13610		rhodanese-like domain containing protein, putative	15.688	0	30.293											-0.0431509	0.364768	0.48436	0.314832		27.7	3	3	1.01722	14.992	3	0	76080000	41060000	35020000	35	4	4	1.07243	4.6329	3	2	71245000	36375000	34870000	27.7	3	3	0.90173	15.642	3	1	60673000
2017	Tb927.11.7900	RBP16	mitochondrial RNA binding protein 16	15.118	0	129.77	1										-0.0425175	0.276578	0.393303	0.405272		61	7	7	1.10331	18.498	8	3	821480000	433530000	387960000	61	7	7	1.03834	19.044	10	2	1097600000	564040000	533560000	61	8	8	0.88316	23.177	10	3	852280000
1203	Tb927.11.1010	J18	chaperone protein DnaJ, putative	41.739	0	36.155	1		1								-0.0424984	0.591798	0.697249	0.156612		19.9	5	5	1.01072	25.591	6	3	289950000	148270000	141680000	19.9	5	5	1.11146	6.2334	6	3	325230000	149820000	175420000	15.6	5	5	0.8105	14.273	7	4	279930000
435	Tb927.10.10120		hypothetical protein, conserved	63.236	0	20.946	1										-0.0423045	0.559547	0.670273	0.173748		20.7	7	7	1.01737	19.129	6	2	109200000	51572000	57631000	14.5	5	5	0.986193	24.259	6	1	94220000	38618000	55601000	13.9	4	4	0.88028	16.097	4	0	41840000
3187	Tb927.6.3570		tubulin-tyrosine ligase-like protein, conserved	71.692	0	56.833	1										-0.0418174	0.615689	0.717929	0.143919		7.6	3	3	0.995818	12.402	2	1	28081000	13559000	14522000	11.7	4	4	1.04965	10.525	4	0	51317000	26109000	25208000	10.1	4	4	1.0749	21.168	4	1	45681000
4335	Tb927.9.5020	mtHMG44	HMG-box domain containing protein mtHMG44	44.431	0.00073314	3.1092	1			1							-0.0417353	0.659436	0.752447	0.123524		3.4	1	1	1.15383	NaN	1	0	4756500	2591800	2164700	3.4	1	1	1.21492	NaN	1	0	8107400	4521800	3585600	3.4	1	1	0.85964	NaN	1	1	4913000
550	Tb927.10.12630	FAZ34	Flagellum attachment zone protein 34	25.138	0	12.632											-0.0417233	0.628278	0.727143	0.13838		12.8	2	2	1.09358	26.427	2	1	56182000	29405000	26777000	11.9	2	2	0.866776	35.744	2	1	79538000	31236000	48302000	12.4	2	2	0.99921	NaN	1	0	32326000
1962	Tb927.11.6700		hypothetical protein, conserved	15.205	0.0084053	1.7959	1										-0.0416601	0.761271	0.834736	0.0784511		11.4	1	1	1.26029	NaN	1	1	13136000	7813400	5323100	11.4	1	1	1.25302	NaN	1	1	15928000	9154700	6773500	0	0	0	NaN	NaN	0	0	0
3687	Tb927.8.1570		Uncharacterised protein family (UPF0172), putative	28.825	0	126.85											-0.040909	0.345852	0.466137	0.331486		33.1	5	5	1.11408	12.064	6	1	435290000	217500000	217790000	41.5	7	7	0.9997	18.394	7	1	445870000	205340000	240530000	27.6	4	4	0.94898	5.8712	4	0	282200000
4317	Tb927.9.4210;Tb11.v5.0561	ACS3	fatty acyl CoA synthetase 3	77.853	0	323.31											-0.0408517	0.370878	0.490792	0.309103		43.2	22	4	1.02423	26.377	4	1	323040000	163840000	159200000	53.4	30	4	1.08333	5.0347	6	1	562720000	264470000	298250000	43.2	23	4	0.9308	3.3442	5	0	296020000
3327	Tb927.7.1430		leucine-rich repeat protein (LRRP), putative	47.759	0	17.814											-0.0408452	0.624236	0.724287	0.140089		9.8	3	3	1.10171	8.142	3	0	81106000	39840000	41266000	11.8	4	4	1.15125	24.658	4	1	94271000	51047000	43224000	3.1	1	1	0.96122	NaN	1	0	30598000
4212	Tb927.9.15010		NADH dehydrogenase (ubiquinone) 1 beta subcomplex subunit, putative	23.182	0	8.1052	1		1								-0.0405932	0.592165	0.697448	0.156488		10.8	2	2	1.11427	13.922	2	0	89024000	45713000	43311000	20.6	4	4	1.08488	19.57	4	2	107140000	56493000	50643000	9.3	2	2	0.99311	34.921	2	0	34403000
3535	Tb927.7.5480	DHFR-TS	dihydrofolate reductase-thymidylate synthase	58.85	0	190.62	1								1		-0.0405743	0.324174	0.444079	0.352539		30.4	13	13	1.12128	15.861	16	3	532000000	268790000	263210000	36.4	15	15	1.04674	22.308	16	4	625610000	321910000	303690000	39.1	15	15	0.87523	15.933	17	4	548210000
271	Tb927.11.15650;Tb11.v5.0667	TUT4	terminal uridylyltransferase 4	37.656	0	12.587	1										-0.0404662	0.423842	0.540945	0.266847		7.5	2	2	1.12964	NaN	1	0	47522000	24653000	22869000	9.3	2	2	0.953562	6.2645	2	1	53864000	24569000	29295000	0	0	0	NaN	NaN	0	0	0
802	Tb927.10.2670		hypothetical protein, conserved	13.766	0	16.323											-0.0404078	0.669934	0.760226	0.119057		9.9	1	1	1.05219	NaN	1	0	16848000	8380600	8467100	47.9	3	3	1.00262	9.6173	3	0	54668000	28403000	26265000	27.3	1	1	1.1125	NaN	1	0	9678500
3490	Tb927.7.4310		pyridine nucleotide-disulphide oxidoreductase, putative	53.736	0	26.988	1										-0.039727	0.752968	0.827181	0.0823994		12.4	4	4	0.983381	12.143	4	2	85807000	42989000	42818000	17	5	5	0.834028	12.53	6	4	118770000	50981000	67785000	14.5	5	5	1.0264	19.738	5	3	119660000
3458	Tb927.7.3810	CSD3	cold shock domain-containing protein 3, putative	41.685	0	56.204	1										-0.0396612	0.312204	0.431894	0.364622		15.7	4	4	1.12576	17.234	7	2	284610000	148450000	136160000	25.5	7	7	1.033	18.63	7	3	299570000	128740000	170830000	20.5	5	5	0.89565	15.075	5	2	168500000
1595	Tb927.11.16400	KAP3	kinetoplast-associated protein 3, putative	36.609	0	16.157	1			1							-0.0393977	0.421917	0.539654	0.267884		11.4	4	4	1.14283	11.122	5	1	168020000	87431000	80592000	22.8	8	8	1.08123	23.619	8	0	414320000	226810000	187510000	8.6	3	3	0.8769	23.859	4	0	152190000
420	Tb927.1.740		phosphatidylinositol-4-phosphate 5-kinase related	48.865	0	89.178	1										-0.0392801	0.400447	0.519768	0.284191		46.9	13	13	1.11904	19.698	12	1	259460000	134540000	124910000	31.7	9	9	0.991473	9.6091	7	1	134120000	67250000	66866000	26.2	7	7	0.88279	14.574	6	2	131700000
2354	Tb927.3.2050	MiRF172	Minicircle replication factor 172	172.41	0	30.186	1			1							-0.0388205	0.333508	0.453328	0.343588		4.7	6	6	1.11646	15.878	6	0	104400000	53162000	51234000	5.8	7	7	1.03342	11.211	8	2	150020000	74357000	75664000	5.3	6	6	0.88028	17.877	6	1	83372000
1063	Tb927.10.7690	CMF4	Component of motile flagella 4	82.837	0	69.357											-0.0387616	0.375525	0.495664	0.304812		18.4	10	10	1.04816	23.104	10	5	285160000	164450000	120710000	13.5	7	7	1.09739	17.371	7	1	169950000	90042000	79911000	14.8	8	8	0.90504	11.12	8	3	168600000
2058	Tb927.11.8800		hypothetical protein, conserved	30.621	0	27.114	1										-0.0386855	0.475709	0.592274	0.227477		27.1	5	5	1.18128	3.5904	5	2	292360000	213890000	78471000	26.4	6	6	1.05866	15.598	7	3	457190000	325580000	131600000	20.2	4	4	0.86212	80.213	5	3	298580000
2927	Tb927.5.2780		mitochondrial DNA polymerase beta	46.102	0	144.59	1			1							-0.0385884	0.440257	0.557628	0.253656		42.8	12	12	1.12391	19.087	15	5	1082300000	549710000	532590000	50.1	15	15	1.09955	10.594	18	5	1154200000	587420000	566730000	40.3	11	11	0.85753	17.838	13	2	699510000
3074	Tb927.6.1670	PAN2	PAB-dependent poly(A)-specific ribonuclease subunit PAN2 (pseudogene)	119.36	0	8.095											-0.0383634	0.699323	0.784249	0.105546		4.6	2	1	1.02625	0.096464	2	0	403440000	187000000	216440000	3.9	1	1	0.880747	4.8306	2	0	432930000	197140000	235790000	4.6	2	1	1.0978	5.9691	2	0	314970000
2060	Tb927.11.8870	MHEL61	DEAD-box ATP-dependent RNA helicase, mitochondrial	60.659	0	157.69	1										-0.0380863	0.438658	0.55604	0.254894		39	17	17	1.05011	9.3255	19	4	1317100000	667900000	649240000	37.7	17	17	0.998402	9.3495	20	5	1515300000	732250000	783050000	38.1	17	17	0.91336	53.595	20	4	1151000000
2352	Tb927.3.2010		hypothetical protein, conserved	62.262	0	40.904	1										-0.0380121	0.707272	0.787991	0.103479		14.3	6	6	1.27675	21.218	5	1	70865000	38766000	32099000	7.9	2	2	1.14536	3.0174	2	1	32335000	14294000	18041000	13	4	4	0.79789	23.962	4	1	84339000
3746	Tb927.8.2670		Putative S-adenosyl-L-methionine-dependent methyltransferase, putative	49.125	0	36.033	1										-0.0378182	0.366656	0.486335	0.313065		21	6	6	1.10987	24.508	7	0	150160000	79680000	70481000	17.1	5	5	1.07764	19.672	6	0	133480000	69289000	64187000	25.2	7	7	0.88119	32.347	7	0	124890000
1283	Tb927.11.11260		hypothetical protein, conserved	49.478	0.00025497	3.9158											-0.0373042	0.896843	0.932154	0.0305125		2.7	1	1	1.90458	NaN	1	0	10416000	6148800	4267100	5.8	2	2	1.24969	10.62	2	2	26901000	14006000	12895000	2.7	1	1	0.62276	NaN	1	0	9891000
422	Tb927.1.840		transmembrane protein, putative	27.104	0	17.128	1										-0.0372821	0.576144	0.684086	0.164889		20.9	3	3	1.0329	20.06	3	1	66958000	32736000	34222000	10	2	2	1.00702	17.549	2	0	79118000	37815000	41302000	10	2	2	0.87013	9.3826	2	0	62276000
1632	Tb927.11.1700		hypothetical protein, conserved	61.63	0	110.43	1										-0.0372339	0.496483	0.611847	0.213357		19.3	6	6	1.03559	12.868	7	0	355200000	175460000	179730000	23.5	8	8	0.974849	8.3568	9	2	472920000	227180000	245740000	24.7	8	8	0.96387	7.9211	8	0	253620000
942	Tb927.10.5260;Tb11.v5.0497;Tb11.v5.0250	TZP125	C2 domain containing protein, putative	125.06	0.00049468	3.3274											-0.0372228	0.88016	0.919715	0.0363467		1.9	2	2	1.29465	24.632	2	0	23361000	14563000	8798400	2.4	3	3	1.60524	31.462	3	0	64807000	36685000	28122000	0	0	0	NaN	NaN	0	0	0
2184	Tb927.2.2860		hypothetical protein, conserved	39.186	0	29.561											-0.0372013	0.801193	0.862351	0.0643159		9.2	3	3	1.52256	NaN	1	1	3167200	1916900	1250300	13	2	2	0.995421	13.731	2	2	31029000	14599000	16430000	9.2	3	3	0.7973	23.343	2	1	27515000
496	Tb927.10.11520	TIM13	mitochondrial import inner membrane translocase subunit tim13	13.421	0	28.679	1										-0.0370642	0.389894	0.509839	0.292567		41.9	5	5	1.04308	9.0748	4	0	182480000	90768000	91713000	53	5	5	1.07428	6.6918	4	1	241400000	100730000	140670000	30.8	3	3	0.94335	4.782	2	0	83079000
3016	Tb927.5.560		hypothetical protein, conserved	57.756	0	10.133	1										-0.036933	0.518023	0.632399	0.199009		4.3	1	1	0.984349	12.186	2	2	67608000	27829000	39779000	9.9	3	3	1.04921	13.569	3	0	49458000	21263000	28195000	0	0	0	NaN	NaN	0	0	0
3417	Tb927.7.3140		hypothetical protein, conserved	20.963	0	5.8292	1										-0.0369131	0.677037	0.766305	0.115598		9.7	1	1	1.27191	1.6184	2	0	4221200	2294400	1926800	9.7	2	2	0.884564	NaN	1	0	1998100	738530	1259600	15.6	2	2	0.908	2.4029	3	0	16563000
3878	Tb927.8.5420		methyltransferase domain containing protein, putative	46.375	0	17.289	1										-0.036464	0.795142	0.859473	0.0657677		15.7	4	4	1.48575	17.722	4	0	81757000	46122000	35635000	13.5	3	3	0.912242	39.865	3	1	78262000	36953000	41309000	15.7	4	4	0.90281	60.281	3	1	53970000
970	Tb927.10.5820		predicted RanGDP binding protein	109.23	0	40.582											-0.036239	0.799269	0.861601	0.0646938		9.8	7	7	1.24542	26.813	7	4	102720000	57319000	45400000	13.6	9	9	0.924898	15.966	7	2	61500000	30383000	31117000	8.4	6	6	1.1524	6.7966	5	2	77683000
135	Tb927.7.4870;Tb11.v5.0169		EF-hand domain pair, putative	30.457	0	29.855											-0.0360117	0.410727	0.529586	0.276063		7	2	2	1.06816	14.101	2	0	45396000	21695000	23700000	9.6	2	2	1.08844	9.9491	2	1	61864000	29700000	32164000	6.7	1	1	0.93285	NaN	1	0	22996000
2196	Tb927.2.3460;Tb927.2.3440		cysteine peptidase, Clan CA, family C51, putative	30.882	0	55.239											-0.035989	0.372177	0.491616	0.308374		11.8	3	3	1.05598	19.732	3	1	108750000	57454000	51291000	12.5	3	3	1.06907	11.825	4	2	149960000	75050000	74907000	8.9	2	2	0.93649	15.574	2	0	84250000
3681	Tb927.8.1490		Protein of unknown function (DUF1674), putative	11.249	0	105.1	1										-0.0358254	0.428888	0.546182	0.262662		53.4	3	3	1.02959	15.023	4	1	204840000	116100000	88740000	53.4	3	3	1.07229	52.083	6	1	315330000	175300000	140030000	53.4	3	3	0.90352	4.0379	3	0	152520000
3013	Tb927.5.520		stomatin-like protein, putative	55.979	0	268.91	1										-0.0355452	0.477427	0.593774	0.226379		33.5	15	15	1.14033	9.0435	17	1	1872500000	963940000	908550000	38.8	16	16	1.08848	6.4004	18	4	1957100000	1009400000	947680000	32	14	14	0.89601	13.582	15	2	1229300000
2093	Tb927.11.9360		prenyltransferase, putative	54.515	0	19.946	1								1		-0.0354048	0.358018	0.478676	0.319959		11.6	5	5	1.06803	19.015	5	2	228610000	125260000	103350000	13.1	6	6	1.02453	30.1	6	3	241270000	126370000	114900000	11.6	5	5	0.94432	36.978	6	2	213290000
206	Tb11.v5.0394;Tb927.10.15750		hypothetical protein, conserved	183.78	0	61.846											-0.0353584	0.353886	0.475141	0.323178		16.7	6	6	1.11132	14.466	7	0	636730000	324410000	312310000	20.2	8	8	1.04624	11.803	8	0	563770000	277280000	286490000	18	7	7	0.9208	10.432	7	0	519840000
1972	Tb927.11.6850		Optic atrophy 3 protein (OPA3), putative	26.513	0.00024851	3.429	1										-0.0346535	0.452455	0.569992	0.244131		5.8	2	2	1.043	NaN	1	0	22494000	10547000	11947000	5.8	2	2	1.10279	1.5565	2	0	97841000	52696000	45145000	5.8	2	2	0.93156	9.3589	2	1	64419000
664	Tb927.10.14570		kinesin motor domain containing protein, putative	81.138	0	26.213											-0.0344509	0.7428	0.818316	0.0870791		13.6	7	7	0.949758	24.119	7	1	114230000	59589000	54639000	8.5	5	5	0.909256	20.738	5	1	121420000	64006000	57410000	8.8	5	5	1.0469	27.989	5	0	75720000
2294	Tb927.3.1080	POMP23	Present in the outer mitochondrial membrane proteome 23	28.428	0	15.53											-0.0344141	0.923651	0.953806	0.02054		4.4	1	1	2.14601	NaN	1	0	3600200	2193000	1407100	16.7	3	3	1.26905	47.14	3	2	35291000	20970000	14321000	0	0	0	NaN	NaN	0	0	0
2689	Tb927.4.2820		hypothetical protein, conserved	108.92	0	7.5758											-0.0343464	0.709512	0.789582	0.102602		3.6	2	2	1.02311	15.103	2	1	2879300	1414500	1464700	1.6	1	1	1.20228	NaN	1	0	1586900	914500	672410	1.4	1	1	0.78358	NaN	1	0	1974700
531	Tb927.10.1230	ESP23	Enriched in surface-labeled proteome protein 23	37.682	0	18.607											-0.0343251	0.575011	0.682971	0.165598		13.7	4	4	1.05835	25.301	3	1	125950000	70941000	55013000	12.3	4	4	1.17172	12.707	5	2	177700000	97508000	80189000	15.8	4	4	0.88181	23.255	5	0	102380000
3075	Tb927.6.1680	H2F1	mitochondrial RNA binding protein 1	58.05	0	47.734	1										-0.0341713	0.718903	0.796739	0.0986841		12.4	5	5	0.956023	11.665	6	0	96023000	46622000	49402000	12.8	6	6	0.936154	13.949	5	0	109540000	52301000	57240000	15.6	6	6	1.0689	33.693	7	1	135190000
3073	Tb927.6.1660		hypothetical protein, conserved	65.25	0	56.917											-0.0337353	0.56289	0.673588	0.171606		24.2	9	9	1.05547	29.425	9	2	329210000	171600000	157610000	24.7	11	11	1.06112	9.7599	12	2	302620000	160150000	142470000	18.8	7	7	1.0063	11.303	8	2	225870000
4035	Tb927.8.880		hypothetical protein	79.363	0	5.6609											-0.0337246	0.537605	0.649752	0.187252		3.2	2	2	1.00885	6.734	3	2	14277000	7071300	7206000	0	0	0	NaN	NaN	0	0	0	0	0	1.6	1	1	0.9739	NaN	1	1	2876700
3806	Tb927.8.3960		hypothetical protein, conserved	45.018	0	25.301	1										-0.0334769	0.415211	0.534387	0.272144		26.7	5	5	1.14365	52.544	5	1	87801000	43792000	44009000	23	5	5	1.03372	10.238	5	0	93856000	45023000	48832000	17.1	4	4	0.90905	9.4558	3	1	90244000
727	Tb927.10.1580	MIC10-1	MICOS complex subunit MIC10-1	12.232	0	13.496	1										-0.0333494	0.600811	0.704793	0.151938		33.3	3	3	1.2091	34.171	4	0	296170000	152940000	143240000	33.3	3	3	0.943218	41.161	4	1	252640000	125500000	127140000	21.1	2	2	0.89342	22.908	3	0	165500000
4318	Tb927.9.4230	ACS4	fatty acyl CoA synthetase 4	77.871	0	102.92											-0.0330451	0.390184	0.510028	0.292406		39.9	20	3	1.06554	12.012	3	0	381520000	194780000	186730000	52	29	4	1.04506	5.7885	4	0	382080000	181850000	200230000	39.9	21	3	0.90759	13.003	3	0	280380000
2494	Tb927.3.4710	FAZ23	Flagellum attachment zone protein 23	59.527	0	12.553											-0.0323932	0.369504	0.489373	0.31036		0	0	0	NaN	NaN	0	0	0	0	0	2.6	1	1	1.02688	NaN	1	0	22363000	10431000	11932000	0	0	0	NaN	NaN	0	0	0
2621	Tb927.4.1740	CMF41	Component of motile flagella 41	47.677	0	53.018											-0.0318041	0.490745	0.606693	0.217031		21.8	7	7	1.04021	16.169	6	2	143680000	77502000	66179000	17.8	7	7	1.0091	17.17	7	1	230440000	141570000	88873000	15.6	6	6	0.95477	26.861	6	1	106630000
880	Tb927.10.390		DUF2407 ubiquitin-like domain containing protein, putative	16.343	0	150.35											-0.0314698	0.687358	0.775985	0.110147		48.3	5	5	0.976753	8.9237	6	2	366590000	191850000	174740000	25.5	3	3	0.96367	10.225	3	0	100980000	47650000	53331000	44.3	5	5	1.0236	3.4694	5	2	247310000
4455	Tb927.9.9080	POMP5	Present in the outer mitochondrial membrane proteome 5	28.704	0	36.058	1										-0.0313421	0.423851	0.540945	0.266847		12.3	2	2	1.07932	5.7628	2	0	105950000	53333000	52619000	15	3	3	1.05463	7.5038	3	0	150830000	75556000	75277000	12.3	2	2	0.89059	11.195	2	0	68327000
2132	Tb927.11.9900		phytoene synthase, putative	61.763	0.0023736	2.5686	1										-0.0312276	0.717741	0.795702	0.0992494		0	0	0	NaN	NaN	0	0	0	0	0	4	1	1	0.900252	NaN	1	0	22450000	9309500	13141000	4	1	1	1.0402	NaN	1	1	19487000
803	Tb927.10.2680		pyridine nucleotide-disulphide oxidoreductase, putative	64.611	0	8.7353	1		1								-0.031057	0.570571	0.679537	0.167787		10.4	5	5	1.05994	8.894	4	1	66246000	34631000	31615000	8	4	4	0.962927	29.61	4	0	67810000	31599000	36211000	2.8	2	2	0.96371	20.983	2	0	30534000
3800	Tb927.8.3790	PFC2	paraflagellar rod component, putative	25.119	0	69.479											-0.0308658	0.50094	0.616042	0.21039		40.8	5	5	1.08793	9.408	6	2	231550000	115560000	115990000	40.8	5	5	1.10899	9.9299	5	0	179270000	91409000	87865000	44.4	5	5	0.87174	16.277	6	2	166150000
4376	Tb927.9.6380;Tb927.9.6360;Tb927.9.6370		hypothetical protein, conserved	52.682	0	90.791											-0.0304856	0.59912	0.704222	0.15229		16.1	6	6	1.06729	11.724	7	1	303600000	159650000	143950000	17.1	7	7	1.12306	18.38	10	4	278810000	126140000	152670000	15.9	5	5	0.9583	6.2313	8	4	248400000
2205	Tb927.2.3800	RESC2	RNA-editing substrate binding complex protein RESC2	55.46	0	222.02	1										-0.0301279	0.46747	0.58492	0.232903		39	13	13	1.13373	11.334	16	2	1332100000	690960000	641140000	47.8	15	15	1.06762	13.385	18	3	1621800000	825780000	796020000	37	12	12	0.8856	8.5787	13	0	1059900000
4111	Tb927.9.11660		NADH dehydrogenase (ubiquinone) 1 beta subcomplex subunit, putative	26.647	0	39.712	1		1								-0.0299379	0.64066	0.736592	0.132773		27.4	3	3	1.17303	12.315	3	0	91634000	45945000	45689000	41.2	4	4	1.00877	10.148	4	1	86541000	42915000	43626000	29.6	3	3	0.98538	14.855	4	1	53823000
3095	Tb927.6.1960		glycosyltransferase family 28 protein, putative	45.904	0	4.8359											-0.0298678	0.784649	0.852647	0.0692308		8	3	3	1.04979	16.107	2	0	32539000	15300000	17239000	4.8	2	2	NaN	NaN	0	0	0	0	0	4.3	1	1	1.1488	NaN	1	0	14469000
3545	Tb927.7.5660	pDC2	Outer dynein arm docking complex protein 2, putative	65.139	0	34.589											-0.0298494	0.467796	0.58512	0.232755		16.3	7	7	1.07731	24.965	5	1	116000000	57461000	58534000	17.2	8	8	1.00148	27.902	9	2	178220000	93321000	84900000	19.5	9	9	0.94343	13.498	9	2	135440000
3284	Tb927.6.620		hypothetical protein, conserved	301.88	0	46.322											-0.0297101	0.669072	0.759739	0.119335		4.4	7	7	1.12834	28.861	7	1	109550000	58443000	51102000	4.3	7	7	1.11427	17.396	7	4	87801000	42568000	45232000	5.6	9	9	0.79758	18.565	9	4	121390000
3090	Tb927.6.1890		hypothetical protein, conserved	68.047	0	57.06	1										-0.0296634	0.699605	0.784249	0.105546		13.3	4	4	1.07296	7.2384	5	2	138650000	77041000	61609000	17.6	7	7	0.946253	29.723	7	3	103040000	55650000	47394000	8.3	3	3	0.88431	5.0083	3	0	56112000
2281	Tb927.2.5970		hypothetical protein, conserved	46.698	0	20.365											-0.0295155	0.468805	0.585548	0.232438		11.7	5	5	1.04809	18.665	5	1	195380000	99988000	95393000	14	6	6	1.08218	49.004	6	2	249700000	122860000	126840000	17.4	7	7	0.92859	28.997	6	1	173190000
1100	Tb927.10.8240	CIF4	Cytokinesis initiation factor 4	42.845	0	6.8435											-0.0294176	0.486657	0.603338	0.219439		6.1	2	2	1.06927	6.1933	2	0	48717000	25722000	22995000	5.6	2	2	1.10029	3.2747	2	0	60898000	31655000	29243000	0	0	0	NaN	NaN	0	0	0
3658	Tb927.7.990	J31	chaperone protein DnaJ, putative	86.6	0	129.71					1						-0.0291202	0.621704	0.721587	0.141711		37.9	20	20	1.06726	18.774	22	3	930850000	507120000	423730000	29.2	17	17	0.952472	14.372	19	2	594320000	281740000	312580000	27.5	15	15	1.0016	13.736	17	3	509000000
525	Tb927.10.12180		hypothetical protein, conserved	77.894	0	30.347											-0.0285673	0.490276	0.606326	0.217294		9	6	6	1.15234	36.347	6	3	103010000	53265000	49742000	5.8	4	4	1.01996	9.8597	4	1	109250000	58341000	50911000	15	7	7	0.91612	36.449	7	4	92108000
719	Tb927.10.15660		hypothetical protein, conserved	85.608	0	50.342	1			1							-0.02804	0.58745	0.693289	0.159086		18.5	9	9	1.17902	9.7519	8	2	109560000	56994000	52567000	22.5	14	14	1.05083	37.14	13	4	274900000	151100000	123790000	18.4	10	10	0.91557	22.802	10	1	164510000
2966	Tb927.5.3390		ADG1, pseudogene	13.175	0	18.26	1										-0.0279254	0.770298	0.841218	0.0750913		24.6	4	4	0.980584	63.436	4	0	274950000	158380000	116570000	40.7	6	6	1.28614	36.37	6	2	728360000	292700000	435660000	22	3	3	0.88874	13.456	3	0	202800000
4476	Tb927.9.9720		glucosidase II beta subunit-like protein, putative	25.447	0.00025246	3.6875											-0.027892	0.747292	0.821975	0.0851416		5.3	1	1	0.917095	NaN	1	0	11477000	5874700	5602200	5.3	1	1	1.17812	NaN	1	0	12769000	6598000	6171400	0	0	0	NaN	NaN	0	0	0
3236	Tb927.6.4450;Tb927.6.4400		Pentatricopeptide repeat protein (PPR), putative	67.003	0	5.194	1										-0.0278038	0.584173	0.690816	0.160638		5.6	3	3	1.10029	39.11	3	1	34682000	16096000	18587000	5.6	3	3	1.12545	29.935	3	0	34790000	17644000	17146000	3.3	2	2	0.85947	3.1346	2	1	25628000
1519	Tb927.11.15220		hypothetical protein, conserved	33.135	0	76.193											-0.0274318	0.707643	0.787991	0.103479		5.6	1	1	1.12094	NaN	1	0	47613000	26075000	21538000	5.6	1	1	1.12561	NaN	1	0	42069000	22074000	19995000	5.6	1	1	0.97117	NaN	1	0	37747000
2416	Tb927.3.3200	MC15	microtubule inner protein MC15	39.357	0	34.86											-0.0274205	0.61446	0.71721	0.144354		33.1	8	8	1.07262	18.981	8	1	216980000	116310000	100670000	18.9	5	5	1.11709	15.212	5	1	152450000	81886000	70562000	22.9	6	6	0.95633	24.135	6	1	146660000
4294	Tb927.9.3440		cyclophilin type peptidyl-prolyl cis-trans isomerase, putative	35.78	0	19.414											-0.027276	0.511067	0.625865	0.203519		15.7	4	4	1.11767	17.146	4	0	103780000	54324000	49458000	15.7	4	4	1.00708	10.68	3	0	62039000	28388000	33651000	12.9	3	3	0.95838	12.881	3	0	57406000
1106	Tb927.10.840;Tb11.v5.0753	FAZ6	Flagellum attachment zone protein 6	195.48	0	20.023											-0.0268705	0.774358	0.844077	0.0736179		3.5	5	5	0.934318	6.5543	4	2	71439000	34239000	37200000	6.4	7	7	1.09668	8.4403	5	0	92055000	45303000	46752000	5.7	5	5	1.0866	25.365	5	2	87567000
277	Tb927.5.3000;Tb11.v5.0692		Thiopurine S-methyltransferase (TPMT), putative	39.828	0	8.6087											-0.0265575	0.95614	0.972482	0.0121186		7.5	2	2	0.603537	44.208	2	1	32419000	11359000	21061000	9.5	3	3	0.502639	NaN	1	0	15406000	5394700	10012000	7.5	2	2	1.8355	22.953	2	1	23765000
4043	Tb927.9.10010	J34	chaperone protein DnaJ, putative	56.711	0	68.297					1						-0.0264319	0.511975	0.626388	0.203157		27.6	12	12	1.14841	11.294	12	3	736850000	380200000	356650000	36.5	15	15	1.03982	27.129	15	2	797120000	419560000	377560000	32.2	13	13	0.89545	13.177	14	5	698470000
3841	Tb927.8.4690		hypothetical protein, conserved	13.31	0	4.7588											-0.0262702	0.825135	0.880294	0.0553722		31.5	2	2	1.12751	12.003	3	2	88850000	51459000	37391000	26.6	2	2	1.28217	12.977	3	3	78461000	42810000	35651000	17.7	1	1	0.72652	NaN	1	1	19037000
1227	Tb927.11.10450		UDP-N-acetylglucosamine-dolichyl-phosphate N-acetylglucosaminephosphotransferase, putative	43.113	0	18.277											-0.0262135	0.697498	0.783152	0.106154		4.8	1	1	1.17782	NaN	1	0	18023000	9308300	8714800	13.7	4	4	1.06762	9.6698	3	1	98445000	57549000	40896000	8.7	2	2	0.96135	14.47	2	0	26455000
2068	Tb927.11.8980	EF-G2	Elongation factor G 2, mitochondrial, putative	90.047	0	33.724	1										-0.026013	0.809421	0.869341	0.0608098		15.7	8	8	1.26461	29.346	8	2	125380000	59622000	65759000	12.6	6	6	0.83375	27.226	6	3	91221000	39113000	52109000	11.1	6	6	1.0089	24.497	6	0	87183000
2607	Tb927.4.1500	REH2	RNA editing associated helicase 2	241.82	0	208.76	1										-0.0257198	0.580314	0.687117	0.162969		18	27	27	1.13008	19.366	27	10	681780000	343700000	338090000	17.4	25	25	1.02088	18.378	25	5	595310000	306340000	288970000	13.3	19	19	0.97012	17.015	20	8	360760000
1146	Tb927.10.9140	POMP20	FAD dependent oxidoreductase, putative	71.858	0	23.155	1										-0.0256072	0.836048	0.887449	0.0518566		14.1	4	4	0.872296	249.22	6	3	246000000	53148000	192850000	10.9	3	3	1.10385	26.092	4	0	51942000	24913000	27028000	12.7	4	4	1.1535	12.668	4	1	48964000
871	Tb927.10.3730	SET6	SET domain protein 6	75.395	0	7.0354	1										-0.0255317	0.91132	0.942736	0.0256101		1.5	1	1	0.893336	NaN	1	0	591070	275250	315820	1.5	1	1	1.77689	NaN	1	1	10571000	6433700	4136800	1.5	1	1	0.7316	NaN	1	0	1142800
4101	Tb927.9.11350		hypothetical protein, conserved	34.472	0	8.4147											-0.0254863	0.88688	0.924536	0.0340762		13.9	3	3	0.998502	18.107	3	2	63020000	30962000	32059000	8.7	2	2	0.746882	NaN	1	1	9768400	4227000	5541300	4.8	1	1	NaN	NaN	0	0	0
2696	Tb927.4.2930		OsmC-like protein, putative	29.306	0	34.871											-0.0254285	0.776501	0.845363	0.0729566		22.1	4	4	1.07426	0.596	4	1	107040000	56617000	50420000	22.1	4	4	0.875274	11.229	4	1	131360000	69793000	61567000	10	3	3	1.0078	12.038	3	0	73033000
4319	Tb927.9.4250		hypothetical protein, conserved	39.967	0	14.88											-0.0251354	0.760106	0.833718	0.078981		3.8	1	1	0.930233	NaN	1	0	19009000	9121500	9887400	14.3	4	4	1.0774	9.5738	4	1	68482000	33613000	34869000	3.8	1	1	1.0394	NaN	1	0	12101000
1113	Tb927.10.8600		Vps54-like protein, putative	119.84	0.009058	1.7513											-0.0244863	0.642908	0.738387	0.131716		0.9	1	1	1.18835	NaN	1	0	57968000	31782000	26187000	0.9	1	1	0.97352	NaN	1	0	53601000	27133000	26468000	0.9	1	1	0.93539	NaN	1	0	43577000
555	Tb927.10.12720	BOH1	Bait On Hook 1	104.64	0	12.073											-0.0243253	0.728287	0.80536	0.0940102		3.4	3	3	1.23905	27.959	3	0	24033000	12976000	11056000	4.9	4	4	1.05964	29.181	3	1	33470000	16960000	16510000	4.1	3	3	0.90566	17.328	3	1	17961000
4095	Tb927.9.11230		calmodulin-like protein, putative, EF hand containing protein	15.86	0	19.296											-0.0241104	0.857778	0.903046	0.0442901		19.1	2	2	1.29161	NaN	1	1	41374000	24043000	17332000	35.5	3	3	1.23353	14.246	2	0	65291000	28526000	36764000	35.5	3	3	0.87186	6.1235	2	0	51424000
1144	Tb927.10.9120		hypothetical protein, conserved	27.299	0	25.949	1		1								-0.0232268	0.688729	0.776463	0.109879		12.7	1	1	1.09498	2.4778	2	2	35691000	17967000	17723000	16.9	2	2	1.16458	27.275	3	2	50900000	28297000	22602000	12.7	1	1	0.87357	NaN	1	0	15538000
931	Tb927.10.5010	EF-G1	Elongation factor G1, mitochondrial, putative	83.982	0	259.6	1										-0.0228554	0.556427	0.66699	0.175881		31.6	18	18	1.05904	15.514	23	1	1314400000	661140000	653280000	34.7	20	20	1.08217	15.121	26	6	1385700000	682620000	703030000	31	18	18	0.9222	12.956	23	1	952590000
1325	Tb927.11.11920		molybdenum cofactor biosynthesis protein, putative	85.372	0	14.773											-0.0223976	0.789321	0.855072	0.0679975		2.5	1	1	1.31825	NaN	1	0	20359000	10276000	10083000	2.2	1	1	1.00079	NaN	1	0	4687300	2445000	2242300	2.5	1	1	0.85288	NaN	1	0	18194000
3263	Tb927.6.4930	mS67	thiosulfate sulfurtransferase, mitochondrial, putative	30.051	0	24.503	1	1									-0.0220513	0.83803	0.888206	0.0514863		23.5	5	5	1.34261	18.202	6	0	94133000	47287000	46846000	15.4	3	3	1.11904	2.2123	4	0	78667000	38573000	40094000	20.2	4	4	0.79657	14.274	4	0	59238000
522	Tb927.10.1210;Tb11.v5.0486		katanin, putative	75.358	0	58.081											-0.0220455	0.967559	0.979207	0.00912539		4.3	2	2	0.404547	224.9	2	2	73744000	11456000	62288000	0	0	0	NaN	NaN	0	0	0	0	0	8.5	4	4	1.8253	26.266	4	2	57752000
1518	Tb927.11.15210	ESP16	TLR4 regulator and MIR-interacting MSAP, putative	35.527	0	18.819											-0.0219466	0.786338	0.853426	0.0688343		13.8	3	3	1.29759	24.119	2	1	68628000	36960000	31668000	11.6	3	3	1.00894	8.4491	3	0	79400000	41270000	38130000	16	4	4	0.82891	5.4638	4	1	89401000
3994	Tb927.8.7380;Tb927.4.5050		dihydrolipoamide dehydrogenase, point mutation	60.014	0	58.022	1							1			-0.0217829	0.582557	0.689137	0.161694		13	6	6	1.14759	8.7935	7	3	402180000	138330000	263850000	23.4	9	9	1.03479	17.471	10	3	430230000	214640000	215590000	11.5	5	5	0.89612	17.904	5	0	174700000
4431	Tb927.9.8210	PDF2	Peptide deformylase 2	42.101	0	14.785	1				1						-0.0216972	0.876201	0.917489	0.0373992		22.4	4	4	1.40054	26.777	5	4	123140000	71274000	51866000	14.5	3	3	1.03055	41.353	3	2	90280000	49036000	41244000	7.1	2	2	0.97542	2.0134	2	0	60750000
2054	Tb927.11.8700		hypothetical protein, conserved	65.26	0	25.253	1										-0.0214248	0.710195	0.790081	0.102328		16.2	5	5	1.10635	18.256	5	2	104160000	54988000	49175000	17.4	6	6	1.15392	16.392	5	0	94728000	46311000	48417000	10.7	3	3	0.90648	19.938	3	0	55225000
173	Tb927.11.7250;Tb11.v5.0257		hypothetical protein, conserved	53.363	0	36.545	1										-0.0213351	0.600801	0.704793	0.151938		17.9	7	7	1.09205	9.3376	7	2	218010000	107100000	110900000	18.5	6	6	1.00422	23.312	7	2	294270000	155830000	138430000	14.9	6	6	0.93291	25.199	7	2	230360000
1942	Tb927.11.6420		hypothetical protein, conserved	144.87	0	28.765											-0.0210245	0.810991	0.870146	0.0604077		3.4	3	3	1.25116	17.927	3	1	44433000	24913000	19519000	6.2	5	5	0.961261	22.077	4	1	48109000	25303000	22806000	3.1	3	3	1.013	12.157	3	0	39218000
4199	Tb927.9.14200		methyltransferase domain containing protein, putative	44.532	0	57.357	1		1								-0.020536	0.695367	0.781406	0.107123		21.2	6	6	1.03191	15.809	6	1	144030000	64252000	79779000	23.8	7	7	1.11258	22.878	7	3	388330000	181600000	206720000	21.8	6	6	0.97212	24.896	5	2	118500000
3817	Tb927.8.4230		hypothetical protein, conserved	119.02	0	64.073	1										-0.0203184	0.630564	0.728979	0.137285		15.9	11	11	1.1226	34.257	12	6	233770000	119880000	113890000	14.3	9	9	1.08637	16.069	10	4	209300000	108630000	100680000	12.4	8	8	0.92535	12.135	9	4	139880000
3770	Tb927.8.3160		hypothetical protein, conserved	18.646	0.00025648	4.0543											-0.0202017	0.723001	0.801028	0.0963524		10	1	1	1.21196	9.7553	2	0	31383000	16254000	15129000	10	1	1	1.03408	NaN	1	0	16509000	7246200	9262900	10	1	1	0.92312	1.3876	2	0	27630000
384	Tb927.1.3950	ALAT	alanine aminotransferase	55.704	0	233.61	1							1			-0.0201979	0.619055	0.719464	0.142991		49	14	14	1.06896	28.964	17	4	1511100000	756520000	754610000	38.9	11	11	1.01707	11.805	14	1	1322300000	654350000	667910000	48.2	13	13	0.95208	20.604	16	3	1083700000
2749	Tb927.4.4050	GAT1	glycosomal transporter (GAT1)	76.05	0	33.799											-0.020138	0.767687	0.839411	0.0760251		12.4	6	6	1.12708	11.394	7	1	204870000	109170000	95706000	14.2	7	7	1.17944	25.243	7	4	221720000	119600000	102110000	9.7	5	5	0.833	18.151	5	1	109150000
3228	Tb927.6.4320		Protein of unknown function (DUF2817), putative	44.423	0	62.012											-0.0201107	0.605828	0.70902	0.149341		38.6	11	11	1.05942	14.725	11	2	431050000	221970000	209070000	34.8	10	10	1.04118	9.7275	9	2	509240000	258360000	250890000	27.8	9	9	0.95184	9.7163	7	1	269060000
2027	Tb927.11.8060		SNARE associated Golgi protein, putative	63.596	0	152.86											-0.0197659	0.758668	0.832401	0.0796672		15.4	6	6	1.16588	16.568	8	1	390820000	215390000	175430000	18.3	7	7	1.10838	3.0895	8	3	449000000	191150000	257860000	19.7	8	8	0.81491	28.67	9	5	282080000
514	Tb927.10.11900	MIC20	MICOS complex subunit MIC20	19.531	0	6.5274	1										-0.0196337	0.852848	0.900015	0.0457504		7.8	1	1	1.09251	NaN	1	0	18842000	10340000	8501500	15.6	2	2	1.15436	18.447	2	1	47678000	25721000	21957000	13.2	2	2	0.74096	42.789	2	1	71067000
1129	Tb927.10.8890	KAP6	kinetoplast-associated protein 6	23.503	0	7.9524	1			1							-0.0196318	0.751696	0.826042	0.0829978		15.8	3	3	1.03573	6.6205	3	0	170710000	84879000	85831000	15.8	3	3	1.11175	13.17	3	0	195330000	98344000	96982000	15.8	3	3	0.8542	9.2659	3	0	159120000
4121	Tb927.9.11910		peroxidase, putative	51.808	0	15.698	1										-0.0190947	0.791141	0.856257	0.067396		15.9	4	4	1.11981	10.941	3	0	62425000	36598000	25827000	20.3	6	6	1.12702	19.425	7	2	170120000	97914000	72208000	17.7	5	5	0.98345	26.372	5	0	57907000
2611	Tb927.4.1590.2;Tb927.4.1590.1	NA	NA	39.655	0	10.024											-0.018932	0.827232	0.881068	0.0549905		25.4	6	6	1.10211	24.363	7	4	58163000	32321000	25842000	12.3	2	2	0.880359	14.332	3	1	13531000	6481700	7048900	11.7	3	3	0.9776	36.621	4	1	36984000
1230	Tb927.11.10510		ubiquinone biosynthesis methyltransferase, putative	32.094	0	93.409	1								1		-0.0187757	0.705809	0.787446	0.103779		36.8	7	7	1.16872	11.145	9	1	644420000	328170000	316240000	44.1	9	9	1.04016	7.2294	13	2	1018300000	508190000	510110000	36.8	7	7	0.95036	14.954	10	2	612190000
2385	Tb927.3.2630		hypothetical protein, conserved	85.246	0	8.097	1										-0.0187543	0.830946	0.884077	0.0535101		6.8	3	3	1.15494	38.638	3	1	27321000	15422000	11899000	5.1	3	3	0.951928	18.919	3	0	27173000	15462000	11711000	5.1	3	3	0.82909	28.895	3	0	20068000
357	Tb927.1.2670	PF16	paralyzed flagella 16	56.126	0	275.42											-0.0186347	0.652329	0.746035	0.127241		52	16	16	1.12222	30.043	18	2	1508300000	788330000	719970000	51.3	16	16	1.08795	10.295	18	1	1415400000	724000000	691410000	50.9	15	15	0.8807	21.137	17	3	1027400000
4252	Tb927.9.1970		syntaxin binding protein 1, putative	71.788	0	32.494											-0.018472	0.780636	0.84891	0.0711381		10	4	4	1.03906	26.056	4	2	50061000	23708000	26353000	6.4	3	3	0.960061	17.38	4	3	38832000	19050000	19782000	1.9	1	1	1.0317	NaN	1	0	1479100
3686	Tb927.8.1560		hypothetical protein, conserved	69.483	0	21.292											-0.0183326	0.876101	0.917489	0.0373992		7.1	3	3	1.10475	13.049	4	2	83010000	43652000	39358000	13.3	5	5	0.863558	37.81	5	0	154130000	78401000	75732000	7.1	3	3	1.1752	30.504	3	1	38468000
2948	Tb927.5.3140		hypothetical protein, conserved	25.738	0	10.676											-0.0183013	0.956771	0.972842	0.0119578		15.3	3	3	1.86036	93.382	3	2	50241000	36953000	13289000	0	0	0	NaN	NaN	0	0	0	0	0	5.6	1	1	0.44828	NaN	1	1	9866100
2005	Tb927.11.7560	CMF15	Component of motile flagella 15	67.695	0	280.94											-0.018157	0.652612	0.746116	0.127194		45	21	21	1.13843	13.806	22	6	1197900000	581680000	616260000	43.7	22	22	1.03653	30.771	21	5	1178300000	571790000	606490000	45	20	20	0.9478	17.383	21	5	1007000000
1312	Tb927.11.11730		MRP protein, putative	30.668	0	17.644	1										-0.0181387	0.899555	0.933866	0.0297152		14.8	4	4	1.32499	34.232	3	0	531790000	339940000	191850000	17.3	4	4	1.17339	20.043	3	1	41110000	19006000	22104000	22.2	5	5	0.94983	24.915	4	1	506870000
575	Tb927.10.13130	UGP	UTP-glucose-1-phosphate uridylyltransferase	54.506	0	16.806											-0.0176607	0.926178	0.955291	0.0198643		2.1	1	1	0.790139	NaN	1	1	11485000	4878500	6606900	0	0	0	NaN	NaN	0	0	0	0	0	0	0	0	NaN	NaN	0	0	0
624	Tb927.10.14010	rp2	tubulin cofactor C domain-containing protein RP2	50.631	0	63.341											-0.0171436	0.716303	0.79461	0.0998462		26.8	8	8	1.18559	15.138	7	1	407060000	210670000	196390000	25.1	8	8	1.0464	16.194	8	4	498850000	262720000	236130000	24.8	7	7	0.88138	64.565	7	1	317730000
3989	Tb927.8.7240		hypothetical protein, conserved	41.516	0.0050703	2.0637	1										-0.0170633	0.897406	0.932463	0.0303685		4	1	1	0.875964	NaN	1	0	1235900	484540	751360	0	0	0	NaN	NaN	0	0	0	0	0	6.1	2	2	1.1405	3.522	2	0	51422000
2464	Tb927.3.4030		hypothetical protein, conserved	135.25	0	65.114	1										-0.0169934	0.645501	0.739913	0.130819		13.2	9	9	1.10945	19.274	9	4	219350000	109680000	109680000	15	11	11	1.06465	8.8036	10	4	221380000	109440000	111940000	13.4	9	9	0.94096	35.139	8	3	153300000
4024	Tb927.8.820		VID27 cytoplasmic protein, putative	61.686	0	70.202											-0.016933	0.812677	0.870707	0.0601278		14.8	6	6	1.0947	6.5367	6	2	151250000	60720000	90529000	21.2	8	8	0.926956	11.418	8	0	248110000	106720000	141400000	7.6	3	3	0.94039	30.458	3	1	82680000
2491	Tb927.3.4650		C-8 sterol isomerase, putative	24.573	0	11.904											-0.0166707	0.744872	0.819826	0.0862783		15.4	3	3	1.02514	13.204	3	1	169620000	84428000	85187000	18.6	4	4	1.08518	6.3981	4	0	324770000	171280000	153500000	15.4	3	3	0.98996	9.964	4	2	168610000
159	Tb927.5.500;Tb11.v5.0218		hypothetical protein, conserved	153.59	0	8.5739											-0.0158443	0.947318	0.967294	0.0144417		1.9	2	2	1.69248	38.113	2	1	37716000	22588000	15129000	1.9	2	2	1.27158	NaN	1	0	10700000	6232000	4468300	1.3	2	2	0.7568	50.996	2	0	17762000
2266	Tb927.2.5270		dynein heavy chain, putative	485.74	0	215.34											-0.0155506	0.69394	0.780155	0.107819		13	36	35	1.08786	24.865	30	8	625410000	295250000	330150000	10.9	32	31	1.01599	27.256	29	6	761200000	411500000	349700000	8	24	23	0.96586	43.984	25	7	373850000
1946	Tb927.11.6470	MIC16	MICOS complex subunit MIC16	15.746	0	37.938	1										-0.0155366	0.803762	0.864321	0.0633251		42.8	4	4	1.12843	12.246	5	1	217750000	119880000	97870000	22.8	2	2	1.02737	15.516	2	0	126170000	67175000	58998000	31.7	3	3	0.84034	32.475	2	1	138680000
3324	Tb927.7.1360	PFR-AF2	Paraflagellar rod (PFR) assembly factor 2	41.946	0	30.294											-0.014763	0.84375	0.892829	0.0492317		4.1	1	1	1.16504	NaN	1	0	50828000	26361000	24467000	0	0	0	NaN	NaN	0	0	0	0	0	4.1	1	1	0.99611	NaN	1	0	37323000
676	Tb927.10.14780	CBPK1	Canertinib-binding protein kinase 1	31.375	0	288.37											-0.0147627	0.856402	0.902138	0.044727		4.6	1	1	1.02748	0	2	0	22626000	9792200	12834000	0	0	0	NaN	NaN	0	0	0	0	0	4.6	1	1	0.85945	NaN	1	0	6572900
1949	Tb927.11.6520		hypothetical protein, conserved	19.988	0	8.7477											-0.0147493	0.891945	0.928988	0.0319898		7.7	1	1	0.915164	NaN	1	1	5295500	1977400	3318100	7.7	1	1	NaN	NaN	0	0	3551200	3551200	0	7.7	1	1	1.0967	NaN	1	1	9942300
1241	Tb927.11.10690		hypothetical protein, conserved	45.229	0	74.769											-0.0145956	0.7021	0.784555	0.105377		14.5	5	5	1.13581	9.3146	5	0	157280000	79172000	78113000	13.5	5	5	1.02718	11.552	6	0	155670000	76795000	78873000	27.5	8	8	0.94728	9.9172	7	2	237380000
1825	Tb927.11.4480	RSP4/6	Flagellar radial spoke protein 4/6	66.905	0	202.1											-0.0145824	0.697268	0.783144	0.106158		30.6	11	11	1.10173	8.812	12	0	525470000	269750000	255720000	38.5	14	14	1.08536	9.4774	16	5	630010000	312870000	317140000	30.1	10	10	0.93136	19.611	11	2	445770000
3514	Tb927.7.5110		hypothetical protein, conserved	62.367	0	110.67	1										-0.014548	0.76481	0.836786	0.0773854		30.8	11	11	1.08777	24.317	11	3	385820000	189730000	196090000	33.2	11	11	0.985999	9.7726	14	5	422850000	207760000	215090000	22.7	8	8	0.99404	12.471	9	2	237180000
2454	Tb927.3.3820		hypothetical protein, conserved	45.231	0	21.608											-0.0145413	0.865902	0.909417	0.0412369		20	5	5	1.25589	6.2032	7	3	188920000	107180000	81741000	18.5	6	6	1.06823	25.991	7	4	249520000	129980000	119540000	22.4	6	6	0.95775	19.939	7	1	192890000
2191	Tb927.2.3080		cytochrome b5-dependent oleate desaturase	47.078	0	21.31							1				-0.0144756	0.750134	0.824583	0.0837654		13.2	4	4	1.12825	13.406	5	0	162900000	87438000	75462000	13.2	4	4	1.0665	16.132	5	0	168470000	92550000	75915000	12.3	4	4	0.86512	9.9016	4	0	174750000
1385	Tb927.11.13080		hypothetical protein, conserved	54.147	0	27.403											-0.0144076	0.950382	0.968871	0.0137341		11.4	3	3	1.55533	21.251	3	2	52582000	28923000	23659000	4.8	1	1	1.31385	NaN	1	0	30075000	17184000	12891000	12.9	2	2	0.85192	72.11	2	0	42973000
94	Tb927.10.4330;Tb11.v5.1012;Tb10.v4.0043		2-oxoisovalerate dehydrogenase beta subunit, mitochondrial precursor, putative	40.222	0	76.547											-0.0143979	0.815438	0.872867	0.0590518		38.9	7	7	1.08142	9.3501	7	2	276950000	141550000	135400000	41	8	8	0.958773	38.191	11	7	338850000	161680000	177170000	26.4	5	5	0.93761	7.995	8	4	237310000
1900	Tb927.11.5880	mt-LAF23	Mitoribosomal LSU assembly factor 23	63.971	0	17.682	1										-0.0143684	0.798744	0.86137	0.0648104		10.6	4	4	1.0798	13.374	5	3	157250000	83332000	73915000	10.8	4	4	0.961908	9.58	4	1	79293000	39975000	39318000	12	5	5	0.99812	31.669	5	3	103320000
1015	Tb927.10.6840		hypothetical protein, conserved	34.255	0	26.847											-0.0142988	0.836138	0.887449	0.0518566		17.3	3	3	0.971912	24.128	4	2	152870000	78789000	74082000	19.7	3	3	1.07039	15.005	3	0	137340000	70659000	66683000	12.5	2	2	0.93461	3.6618	2	0	42965000
4434	Tb927.9.8350	FAZ27	Flagellum attachment zone protein 27	66.853	0	8.6551											-0.0141198	0.910267	0.94248	0.025728		5.1	3	3	1.20055	22.144	4	3	58446000	32279000	26167000	6.8	4	4	1.00201	24.247	3	1	37960000	19115000	18846000	7.6	4	4	1.1442	20.252	4	2	74037000
1339	Tb927.11.12210		Domain of unknown function (DUF4586), putative	32.43	0	149.03											-0.0140588	0.772529	0.842868	0.0742403		51.9	11	11	1.13755	12.807	12	1	492620000	262760000	229860000	44.3	9	9	0.972195	3.5315	10	2	418670000	215580000	203090000	57.4	12	12	0.97229	15.848	12	2	419580000
1751	Tb927.11.3290	p166	Tripartite attachment complex protein 166	166.26	0	99.314	1			1							-0.0137502	0.798809	0.86137	0.0648104		7.5	8	8	1.18023	15.088	9	2	85475000	44841000	40635000	11.5	12	12	1.10122	16.682	12	2	130520000	66463000	64059000	5.9	8	8	0.85947	26.078	8	0	59889000
1926	Tb927.11.6250	ATPTB3	mitochondrial ATP synthase subunit ATPTB3	27.599	0	97.065	1		1								-0.0136387	0.700485	0.784249	0.105546		20.1	5	5	1.1008	14.115	8	1	1800700000	927010000	873670000	30.9	6	6	1.07165	4.3731	9	0	1982100000	1015900000	966160000	20.1	5	5	0.93625	19.886	8	0	1561800000
1950	Tb927.11.6530		hypothetical protein, conserved	45.865	0	14.866											-0.0136263	0.86282	0.906994	0.0423954		5.3	2	2	1.29119	9.4299	2	0	53093000	30762000	22330000	6.3	2	2	1.05331	10.745	2	0	55224000	30048000	25177000	9.2	3	3	0.82983	2.8029	3	0	61240000
1871	Tb927.11.5290	MCP9	mitochondrial carrier protein	29.883	0	135.04	1									1	-0.0136188	0.70185	0.784555	0.105377		67	14	14	1.07746	6.0077	15	6	1555000000	761640000	793340000	60.3	14	14	1.05974	7.2869	14	4	1662200000	789920000	872320000	69.9	14	14	0.9411	13.207	12	3	1195500000
4299	Tb927.9.3590;Tb11.v5.0904		monothiol glutaredoxin, putative	20.43	0	73.518	1					1					-0.0135526	0.724974	0.80296	0.0953058		51.1	7	7	1.11132	7.4192	10	2	638950000	335870000	303070000	57.6	8	8	1.01947	9.9801	10	2	667000000	334230000	332770000	51.1	7	7	0.96438	42.842	9	2	535580000
2573	Tb927.3.790	ZC3H6	zinc finger CCCH domain-containing protein 6, putative	38.651	0	37.011											-0.0134989	0.898081	0.932622	0.0302942		18.5	3	3	1.28431	32.038	4	3	46926000	26449000	20477000	10.1	2	2	1.18844	28.966	2	1	17653000	8897800	8755200	13.2	2	2	0.84011	36.713	2	1	28310000
3756	Tb927.8.2850		Poly(A)-specific ribonuclease PARN-1	65.146	0	30.045	1										-0.0134769	0.731826	0.807841	0.0926743		19.3	8	8	1.06645	25.564	8	5	240980000	130470000	110500000	14	6	6	1.03509	11.983	6	3	164880000	76276000	88604000	8.5	5	5	0.94931	24.826	5	1	96873000
4311	Tb927.9.4000;Tb927.9.3930		hypothetical protein, conserved	38.3	0	22.13											-0.0130743	0.911309	0.942736	0.0256101		13.3	3	3	1.1248	25.202	3	0	23152000	10614000	12538000	11.4	2	2	1.16799	16.193	2	0	17156000	9267400	7888600	15.8	3	3	0.71793	69.715	3	1	66541000
2516	Tb927.3.5010		hypothetical protein, conserved	23.423	0	40.286											-0.0128384	0.839738	0.889656	0.0507779		29.5	6	6	1.15798	20.956	4	0	93311000	52143000	41168000	39.4	8	8	1.11823	19.652	8	1	204460000	114350000	90105000	22.3	5	5	0.81936	25.625	5	1	91133000
1956	Tb927.11.6630		3-methylcrotonoyl-CoA carboxylase beta subunit, putative	66.531	0	116.23	1							1			-0.0124686	0.794629	0.859237	0.0658871		40	14	14	1.08149	11.858	18	4	618520000	316620000	301900000	31.9	11	11	0.988826	17.404	13	2	418110000	202780000	215330000	41.8	15	15	0.9549	15.452	17	5	485180000
1834	Tb927.11.4680		SURF1 family, putative	40.02	0	113.5	1		1								-0.0123726	0.800855	0.862351	0.0643159		30.9	5	5	1.09654	6.0827	4	1	284840000	149210000	135620000	33.2	6	6	1.08748	9.8923	6	2	320800000	167000000	153800000	27.7	4	4	0.86202	5.2306	4	1	137540000
2477	Tb927.3.4260	ACH	Acetyl-CoA hydrolase	41.306	0	56.473	1							1			-0.0120125	0.829664	0.882979	0.0540494		30.7	7	7	1.17354	12.19	7	2	248290000	128150000	120140000	23.4	6	6	1.0113	16.616	6	1	229320000	108790000	120530000	20.7	4	4	0.85988	16.562	4	0	112950000
1419	Tb927.11.13600	J60	DnaJ domain containing protein, putative	40.402	0	17.298	1										-0.0119172	0.955036	0.971922	0.0123685		13.6	4	4	1.06729	120.98	3	2	82417000	46787000	35630000	10.5	3	3	1.18754	71.192	3	1	80693000	48573000	32121000	7.1	2	2	1.3266	NaN	1	1	13157000
1726	Tb927.11.2910	iPGAM	phosphoglycerate mutase, putative	43.738	0	23.841	1										-0.011873	0.771727	0.842517	0.0744215		18	6	6	1.09063	18.391	6	1	163770000	85302000	78472000	14.6	5	5	1.0304	14.971	5	1	131120000	66252000	64866000	12.8	4	4	0.91389	7.5401	4	2	66103000
1637	Tb927.11.1710	gBP21	guide RNA-binding protein of 21 kDa	23.253	0	88.287	1										-0.0114396	0.795337	0.859473	0.0657677		25.7	4	4	1.04882	9.2226	7	1	1136500000	566760000	569710000	35.4	7	7	1.03979	25.089	11	1	1577900000	784510000	793390000	32	5	5	0.98172	47.732	9	2	865280000
1970	Tb927.11.6830		Domain of unknown function(DUF2779), putative	108.83	0	35.838	1										-0.0113618	0.803455	0.864321	0.0633251		6.2	5	5	1.09809	4.2741	5	2	100390000	48999000	51393000	8.8	8	8	1.0532	25.071	8	2	208980000	116070000	92911000	8.1	7	7	0.88077	26.272	7	2	104730000
1776	Tb927.11.3680		calmodulin, putative	17.675	0	7.6168											-0.0112768	0.780727	0.84891	0.0711381		17.3	2	2	1.14362	NaN	1	1	13800000	7806600	5993700	0	0	0	NaN	NaN	0	0	0	0	0	7.1	1	1	NaN	NaN	0	0	0
1138	Tb927.10.9000	MPSS2	Mitochondrial processome subunit 2	181.55	0	26.188	1										-0.0112085	0.87233	0.9148	0.0386737		3.4	3	2	1.19396	2.3673	2	0	18986000	10221000	8764700	2.1	3	2	0.914578	44.643	2	1	13557000	6526000	7030500	4	4	3	0.95113	6.4816	2	0	12534000
4450	Tb927.9.8990		Ankyrin repeats (3 copies), putative	38.856	0	95.273											-0.0111931	0.742663	0.818316	0.0870791		39.1	9	9	1.10367	8.6309	14	1	1005500000	536010000	469470000	39.4	9	9	1.04543	7.5373	15	1	914510000	466960000	447550000	35.7	8	8	0.93581	7.7208	9	0	556990000
3251	Tb927.6.4630		kinetoplastid-specific phospho-protein phosphatase, putative	39.848	0	57.34											-0.0111567	0.873727	0.91588	0.0381613		17.5	3	3	1.15121	11.658	3	0	65246000	34898000	30348000	10.4	2	2	1.16639	8.5832	3	0	59598000	32026000	27572000	10.4	2	2	0.81631	12.406	3	0	50860000
2211	Tb927.2.4050		zinc finger protein, LIM-type, putative	128.98	0.00025595	3.9907											-0.0110886	0.949459	0.968211	0.0140301		2.3	2	2	1.34541	49.151	2	0	23401000	11196000	12205000	1.4	1	1	1.35643	NaN	1	0	11281000	6870200	4411100	1.7	2	2	0.67908	99.05	2	0	15868000
362	Tb927.1.3010	RESC18	RNA-editing substrate binding complex protein RESC18	40.813	0	51.095	1										-0.0109763	0.851819	0.899199	0.046144		35.2	9	9	1.09276	19.633	10	1	608450000	279820000	328640000	42.5	11	11	0.96609	29.522	12	4	677010000	325260000	351750000	29.6	7	7	1.0279	46.099	6	2	307430000
769	Tb927.10.2200		hypothetical protein, conserved	37.967	0	29.057	1										-0.0109717	0.862593	0.906994	0.0423954		32.5	6	6	1.10386	6.2441	5	2	94118000	51794000	42324000	22.8	4	4	0.935541	34.222	4	2	60734000	26275000	34460000	19.5	4	4	0.98206	17.303	4	0	63676000
3423	Tb927.7.3270		hypothetical protein, conserved	90.386	0	54.015	1										-0.0108819	0.811143	0.870146	0.0604077		17	9	9	1.12896	17.616	9	3	142860000	80269000	62593000	11.8	7	7	1.07482	56.756	7	2	155730000	77440000	78290000	10.8	6	6	0.96313	22.893	6	2	74262000
1876	Tb927.11.540	ABCT	ABC transporter, mitochondrial, putative	76.244	0	145.97										1	-0.0107784	0.787866	0.854292	0.0683935		28.4	11	11	1.08561	21.523	10	3	453750000	252650000	201100000	27.4	11	11	1.07132	8.8623	14	5	490020000	234450000	255570000	17.8	7	7	0.898	13.497	7	2	214820000
1416	Tb927.11.13580		ubiquinone biosynthesis protein-like protein	27.93	0.00025602	3.9918	1								1		-0.0107697	0.842009	0.891524	0.0498668		11.2	2	2	1.08634	10.167	2	0	52710000	25577000	27133000	3.6	1	1	1.09152	NaN	1	0	31184000	16997000	14186000	3.6	1	1	0.85516	NaN	1	0	19080000
3349	Tb927.7.1910	GCVP	pyridoxal phosphate containing glycine decarboxylase, putative	106.29	0	323.31	1							1			-0.0103581	0.782478	0.850552	0.0702993		49.5	26	26	1.13086	11.947	26	5	1931100000	961690000	969460000	47	27	27	1.05562	17.888	32	8	2048700000	1035000000	1013700000	50	27	27	0.89745	12.949	29	9	1529800000
1296	Tb927.11.1150	RSP3	radial spoke protein 3	39.377	0	100.06											-0.00985259	0.813009	0.870798	0.0600828		24.1	5	5	1.07079	9.7822	6	1	266650000	130200000	136450000	23.8	5	5	1.11148	10.536	5	1	207100000	105400000	101700000	26.5	6	6	0.93895	9.7372	7	0	219920000
1593	Tb927.11.16380		TPR repeat, putative	23.331	0	76.748											-0.00973773	0.879946	0.919715	0.0363467		12.8	2	2	1.21259	12.525	3	1	83484000	44402000	39082000	27.5	4	4	1.04137	3.6437	6	2	128750000	63749000	64998000	20.4	3	3	0.83016	1.9372	3	1	62392000
4018	Tb927.8.810		radial spoke protein RSP9, putative	37.518	0	112.59											-0.00973013	0.843553	0.892829	0.0492317		29.4	8	8	1.04519	11.652	8	0	268440000	136880000	131570000	33	9	9	1.03104	13.611	9	2	400340000	215250000	185090000	24	6	6	0.93595	21.376	6	0	252000000
843	Tb927.10.3260;Tb11.v5.0825	LACS5	Long-chain-fatty-acid--CoA ligase 5 (EC 6.2.1.3) (Long-chain acyl-CoA synthetase 5) (LACS 5), putative	78.983	0	323.31											-0.00952219	0.811177	0.870146	0.0604077		45.7	26	26	1.07914	26.497	34	5	3219900000	1466200000	1753700000	46.7	30	30	1.04069	11.958	35	2	2782100000	1323300000	1458800000	40.8	25	25	0.92337	11.733	30	4	2187700000
4174	Tb927.9.13440	FLAM5	Flagellar Member 5	177.37	0	76.313											-0.00936583	0.922108	0.952492	0.0211386		7.4	8	8	0.96637	16.878	7	4	135360000	60087000	75269000	4.3	6	6	0.945358	51.163	6	3	218590000	118510000	100090000	8	8	8	1.0485	44.339	8	6	180810000
3890	Tb927.8.560		hypothetical protein, conserved	64.616	0	87.976											-0.00898459	0.826506	0.880954	0.055047		38.6	13	13	1.14882	24.741	13	2	443260000	222950000	220310000	36.9	11	11	1.03743	10.188	13	5	473140000	234900000	238230000	36.6	11	11	0.95625	21.243	11	1	362200000
191	Tb927.10.15940;Tb11.v5.0304		cation transporter, putative	40.114	0	12.219											-0.00888885	0.927227	0.955531	0.0197554		9.6	3	3	0.965717	15.099	3	1	82474000	42945000	39528000	6	2	2	0.97229	20.074	2	0	43796000	22656000	21140000	6	2	2	0.95805	15.877	2	0	39936000
4471	Tb927.9.9630		TPR repeat/Tetratricopeptide repeat, putative	38.92	0	113.95											-0.0086182	0.823596	0.878945	0.0560381		24.2	7	7	1.09587	2.1964	8	2	604220000	320760000	283450000	30.4	9	9	1.02839	6.1509	10	1	809320000	429720000	379600000	33.2	8	8	0.9736	17.221	9	2	493180000
1727	Tb927.11.2920		glycerolphosphate mutase, putative	33.71	0	4.2504	1										-0.00854135	0.941755	0.964276	0.0157986		6.5	2	2	0.997009	2.7557	2	0	36695000	18712000	17983000	2.4	1	1	0.890076	NaN	1	0	15245000	7509600	7735000	10.7	3	3	0.9768	30.281	3	0	46772000
1488	Tb927.11.14700		hypothetical protein, conserved	61.94	0	75.19	1										-0.00833917	0.837823	0.888206	0.0514863		17.9	6	6	1.1037	15.482	6	0	55517000	29953000	25564000	17.6	7	7	1.02172	13.685	7	2	230760000	163650000	67113000	17.7	6	6	0.91958	9.5332	6	2	117400000
1258	Tb927.11.1090;Tb927.11.1100;Tb11.v5.1038	ClpGM6	calpain-like protein, putative	658.93	0	290.81											-0.00822278	0.94076	0.963819	0.0160046		45.4	17	2	0.980584	33.499	2	0	31161000	16697000	14463000	58.1	16	3	0.895175	8.6989	3	0	34767000	16280000	18487000	38.5	15	3	1.0549	20.361	2	0	25441000
1442	Tb927.11.13910		NADH dehydrogenase (ubiquinone) 1 alpha subcomplex subunit, putative	28.921	0	25.733	1		1								-0.00805523	0.954178	0.971331	0.0126328		29.1	6	6	1.42747	112.01	6	6	291550000	147860000	143700000	26.4	6	6	1.06286	100.05	7	6	301050000	139960000	161090000	13.6	3	3	0.95177	6.8258	3	2	64310000
211	Tb927.10.540;Tb11.v5.0414	SUB2	ATP-dependent RNA helicase SUB2, putative	49.226	0	316.01											-0.00795082	0.906019	0.938912	0.0273751		37.2	14	14	1.05949	83.04	17	5	1505900000	831610000	674270000	47.5	16	16	0.947239	68.436	17	4	1959900000	996350000	963550000	45.9	15	15	1.0107	38.568	18	6	1623600000
3573	Tb927.7.6260	EMC2	ER membrane protein complex subunit 2	36.454	0	258.45											-0.00778995	0.844853	0.893189	0.0490566		44.7	11	11	1.14099	51.084	17	2	833690000	412840000	420850000	47.2	11	11	1.01432	36.354	17	4	994620000	486060000	508560000	47.2	11	11	0.95891	90.548	18	6	636830000
3465	Tb927.7.3930		hypothetical protein, conserved	160.79	0.0014528	2.9118	1										-0.00777823	0.963846	0.97636	0.01039		1	1	1	1.18573	NaN	1	0	7817500	4117600	3699900	1	1	1	1.47527	NaN	1	0	8868000	4162400	4705600	1	1	1	0.70365	NaN	1	0	6202600
1625	Tb927.11.16880		leucine-rich repeat protein (LRRP), putative	70.687	0	28.808											-0.00758469	0.869366	0.91251	0.0397624		11.1	5	5	1.10465	12.396	4	2	91265000	43033000	48231000	11.1	5	5	1.11438	15.313	5	1	98663000	52413000	46250000	12.9	6	6	0.94976	39.448	6	4	97351000
4080	Tb927.9.10840		hypothetical protein, conserved	52.462	0	10.318											-0.007468	0.927205	0.955531	0.0197554		7.4	2	2	1.31252	12.34	2	0	35128000	20367000	14761000	10	3	3	0.948497	28.648	3	2	70836000	44490000	26346000	12.9	4	4	0.92324	25.558	4	2	64256000
2225	Tb927.2.4400	mS49	SSU ribosomal protein, mitochondrial, putative	136.9	0	93.55	1	1									-0.00732477	0.932769	0.959272	0.0180585		15.6	13	13	1.14365	22.381	13	2	443510000	202850000	240670000	20.7	17	17	1.24451	21.82	18	5	658890000	319740000	339150000	16.6	14	14	0.87863	49.302	15	2	519850000
1583	Tb927.11.16220		Cytochrome b-c1 complex subunit, putative	22.002	0	25.649	1		1								-0.00727689	0.877413	0.918484	0.0369282		17.6	3	3	1.06058	14.471	3	0	188330000	97516000	90818000	29.4	5	5	1.13823	17.489	5	1	309450000	143190000	166270000	28.3	4	4	0.93302	16.52	4	0	144550000
323	Tb927.1.1330;Tb11.v5.0371	MEAT1	Mitochondrial Editosome-like Complex TUTase	46.764	0	42.299	1										-0.00720379	0.931897	0.958936	0.0182104		12.3	3	3	1.0421	71.489	3	1	116730000	79353000	37381000	12.6	3	3	1.16577	36.022	3	1	88836000	53378000	35458000	13.3	3	3	1.0397	11.061	2	0	32156000
208	Tb927.10.16150;Tb11.v5.0397	FtsH16	ATP-dependent zinc metallopeptidase, putative	62.779	0	59.384	1				1						-0.00677381	0.879959	0.919715	0.0363467		13.7	5	5	1.1318	6.0382	5	1	150600000	81073000	69530000	21.3	7	7	0.98668	22.342	5	1	164560000	78697000	85866000	19.2	6	6	0.94425	13.005	6	1	128090000
922	Tb927.10.4850		hypothetical protein, conserved	51.34	0	177.06	1										-0.00663798	0.881195	0.920379	0.0360333		40.9	10	10	1.07399	17.406	12	0	776790000	405070000	371720000	40.9	10	10	1.01438	13.577	11	0	657660000	330270000	327390000	32.8	8	8	0.98916	9.675	10	0	479110000
2020	Tb927.11.7940		calmodulin, putative	17.786	0	16.699											-0.00663238	0.967916	0.979207	0.00912539		22.1	2	2	1.53459	30.522	2	0	56454000	30692000	25762000	7.1	1	1	1.12976	NaN	1	0	32374000	14655000	17719000	16.2	2	2	0.70606	25.355	2	2	48029000
79	Tb927.5.4390;Tb05.5K5.40		hypothetical protein, conserved	15.063	0	19.609											-0.00637027	0.895949	0.9315	0.0308171		54.8	4	4	1.07787	28.181	4	2	186800000	88571000	98232000	45.2	3	3	0.998402	10.042	3	0	130100000	66467000	63629000	54.8	4	4	1.0026	19.695	5	3	194920000
3507	Tb927.7.4710	MRPL46	Mitochondrial ribosomal protein L46	33.994	0	8.3653	1	1									-0.00626375	0.979742	0.986768	0.00578485		11.5	2	2	1.48956	28.433	4	4	54734000	34935000	19799000	6.8	1	1	1.54593	0.23239	2	0	51149000	29641000	21508000	6.8	1	1	0.66335	15.567	2	0	41613000
1828	Tb927.11.4540	NUP48	Nucleoporin NUP48	48.494	0	50.721											-0.00602138	0.894649	0.9307	0.0311905		20.5	6	6	1.10718	8.1006	5	1	177500000	90246000	87253000	32	10	10	0.993937	6.7707	9	3	262850000	123030000	139820000	10.4	4	4	0.94179	14.28	4	1	85415000
1773	Tb927.11.3640	MRPL27	Mitochondrial ribosomal protein L27	21.781	0	4.4789	1	1									-0.00587991	0.986569	0.991146	0.00386225		0	0	0	NaN	NaN	0	0	0	0	0	7.6	1	1	0.564908	NaN	1	1	5474300	1375200	4099000	5.4	1	1	1.6727	NaN	1	0	27384000
1993	Tb927.11.7390		NADH-ubiquinone oxidoreductase complex I, 21 kDa subunit, putative	34.924	0	16.139	1										-0.00587438	0.963723	0.97636	0.01039		11.2	2	2	0.887942	12.375	2	0	60579000	30968000	29611000	7.5	1	1	0.979432	NaN	1	0	30781000	18345000	12436000	19.3	3	3	0.98758	26.345	4	3	103790000
4025	Tb927.8.8200;Tb927.4.4130		Flagellar-associated protein 59, putative	99.865	0	92.074											-0.00581276	0.927516	0.955548	0.0197474		17.8	11	11	1.0782	11.28	11	3	232410000	139420000	92991000	21.3	13	13	0.950932	65.71	12	2	235380000	112460000	122920000	14.8	9	9	1.0237	14.98	9	3	121850000
4030	Tb927.8.8300		amino acid transporter, putative	50.17	0	85.691	1									1	-0.00561767	0.927153	0.955531	0.0197554		13.6	5	5	1.06124	11.01	7	1	184390000	86024000	98362000	13.6	4	4	0.977517	18.184	5	0	314500000	144910000	169590000	13.6	5	5	1.0406	16.027	8	0	231620000
3137	Tb927.6.2560		hypothetical protein, conserved	34.164	0	89.526											-0.00548281	0.920854	0.951476	0.021602		28.8	4	4	1.20441	20.844	4	1	261450000	133830000	127620000	28.8	4	4	1.06381	45.756	5	0	235160000	129620000	105540000	28.8	3	3	0.85394	2.6705	4	1	156610000
453	Tb927.10.10610		protein tyrosine phosphatase, putative	25.449	0	88.6	1						1				-0.00526919	0.894072	0.930524	0.0312723		38	5	5	1.1319	15.132	7	1	703320000	360570000	342750000	38	5	5	1.09229	21.521	7	2	809720000	389140000	420580000	32.8	4	4	0.89414	6.7563	7	0	654890000
1832	Tb927.11.4630		hypothetical protein, conserved	49.642	0	5.6469											-0.00510192	0.950901	0.969118	0.0136232		8.6	4	4	1.18486	10.393	3	0	47984000	27277000	20707000	4.1	2	2	1.1541	7.1096	2	0	38637000	21257000	17380000	4.1	2	2	0.9598	6.8255	2	0	28340000
4326	Tb927.9.4500	HSP70.a	heat shock protein, putative	91.117	0	79.676					1						-0.00507229	0.908268	0.940964	0.0264268		15.1	9	9	1.06336	18.356	10	1	335390000	174730000	160660000	15.1	10	10	1.10436	14.431	10	0	355110000	186410000	168700000	14.9	9	9	0.9031	15.275	11	4	293350000
2711	Tb927.4.3330		EF-hand domain pair, putative	20.044	0	24.778											-0.00499974	0.96188	0.975725	0.0106725		22.4	2	2	1.0042	NaN	1	0	21708000	14481000	7226700	22.4	2	2	1.02188	2.9404	3	2	37749000	18612000	19136000	14.8	1	1	0.84838	NaN	1	0	17818000
2533	Tb927.3.5310		paraflagellar rod protein	242.78	0	48.872											-0.00469826	0.962386	0.975725	0.0106725		13.8	7	7	0.902446	33.438	5	2	88625000	45068000	43557000	12.4	5	5	1.07899	46.975	5	1	111750000	50261000	61491000	26.9	8	8	1.0839	21.273	7	3	120240000
635	Tb927.10.14190		hypothetical protein, conserved	49.993	0	6.1551											-0.00460169	0.985141	0.990218	0.0042694		0	0	0	NaN	NaN	0	0	0	0	0	0	0	0	NaN	NaN	0	0	0	0	0	2.2	1	1	0.58846	NaN	1	0	2129900
1969	Tb927.11.6820;Tb11.v5.0900		hypothetical protein, conserved	51.6	0	14.419											-0.00441687	0.98663	0.991146	0.00386225		6.1	2	2	0.764292	NaN	1	0	19952000	7732900	12219000	7.4	3	3	1.91267	44.384	3	1	47701000	31129000	16572000	2.3	1	1	NaN	NaN	0	0	0
1088	Tb927.10.8080		Uncharacterized conserved protein (DUF2042), putative	82.38	0	140.8											-0.00441477	0.933155	0.959387	0.0180063		31.1	16	16	1.03143	6.263	16	7	372990000	204760000	168230000	24.7	14	14	1.02502	10.099	15	3	341850000	172850000	169010000	25.9	15	15	0.99561	25.277	17	7	347650000
2526	Tb927.3.5190		hypothetical protein, conserved	41.094	0.0014514	2.8987											-0.00437716	0.925784	0.955291	0.0198643		3.4	1	1	1.04511	NaN	1	1	7459800	3528800	3930900	3.4	1	1	NaN	NaN	0	0	0	0	0	0	0	0	NaN	NaN	0	0	0
954	Tb927.10.5540		hypothetical protein, conserved	30.445	0	11.842	1										-0.00421939	0.915248	0.946241	0.0239983		17.3	4	4	1.15757	7.0077	4	0	101040000	52171000	48864000	12.2	3	3	1.01942	0.51687	3	0	112370000	57211000	55160000	24.4	4	4	0.94579	1.3899	4	1	86295000
171	Tb927.11.7280;Tb11.v5.0255	RPB9	DNA-direcetd RNA polymerase II, subunit 9, putative	15.426	0.00024925	3.5071											-0.00408975	0.966523	0.978507	0.00943612		6	1	1	1.31489	NaN	1	0	9187300	4978600	4208700	32.3	3	3	0.985319	5.2194	3	1	34661000	17498000	17163000	16.5	2	2	0.99946	25.764	2	0	23809000
4429	Tb927.9.8190	MC13	microtubule inner protein MC13	28.802	0	37.033											-0.00380311	0.965532	0.977786	0.00975621		18.5	3	3	1.19728	13.913	3	1	59670000	31094000	28577000	14.2	2	2	0.968054	11.134	2	1	41096000	19597000	21499000	14.2	2	2	0.82287	25.349	2	1	47799000
1212	Tb927.11.10220		hypothetical protein, conserved	12.738	0	5.4291											-0.00347264	0.975663	0.983224	0.00734744		23.7	2	2	0.948137	7.2159	3	2	141740000	70850000	70889000	23.7	2	2	0.962742	4.6843	3	2	143940000	75892000	68046000	23.7	2	2	0.95383	10.113	2	1	52757000
3037	Tb927.5.960		atpase family aaa domain-containing protein 1	37.159	0	108.58					1						-0.00336488	0.955923	0.972482	0.0121186		35.5	7	7	1.16798	27.669	8	1	379010000	206430000	172580000	38.5	8	8	1.10868	17.126	9	1	483400000	248100000	235300000	26.6	5	5	0.82913	45.447	7	2	203990000
3220	Tb927.6.4160		hypothetical protein, conserved	47.703	0	4.9435	1										-0.00334132	0.988751	0.992141	0.00342638		2.1	1	1	1.42146	NaN	1	1	5230900	3333400	1897500	7.3	2	2	1.51997	0	2	0	13487000	6426100	7060700	0	0	0	NaN	NaN	0	0	0
767	Tb927.10.2190	FAP20	flagella associated protein FAP20	34.552	0	199.76											-0.00308199	0.939603	0.963477	0.0161584		39.1	8	8	1.06668	8.7189	10	1	813070000	411620000	401450000	39.1	8	8	1.07493	9.492	10	1	759640000	379010000	380630000	39.1	8	8	0.92178	36.007	10	0	577510000
2707	Tb927.4.330	CLDP43	Cardiolipin-dependent protein 43kDa	43.016	0	32.82	1										-0.0030718	0.969104	0.97978	0.00887142		24	6	6	1.00531	12.578	5	0	255410000	125910000	129500000	21.1	5	5	1.00489	14.619	5	1	261770000	131140000	130630000	21.1	5	5	1.1008	10.822	5	1	186680000
2394	Tb927.3.2820		TFIIF-stimulated CTD phosphatase, putative	62.336	0	4.7531											-0.00267958	0.942852	0.964836	0.0155464		4.8	2	2	1.10323	19.869	2	1	21606000	11086000	10520000	7.1	3	3	1.09133	10.649	2	0	19990000	10458000	9532000	1.9	1	1	0.94629	NaN	1	0	6284700
1121	Tb927.10.8780		AAA domain containing protein, putative	244.9	0	132.72											-0.00266594	0.947688	0.967294	0.0144417		9.4	13	13	1.0852	13.517	14	3	250330000	124800000	125530000	8.6	12	12	1.03261	25.023	12	2	183050000	98860000	84188000	8.4	12	12	0.93519	16.269	12	3	185910000
3720	Tb927.8.2160	PGPA	p-glycoprotein, multidrug resistance protein A	174.68	0	323.31											-0.00243049	0.959027	0.97429	0.011312		31.4	34	34	1.09226	27.242	40	10	2279800000	1178600000	1101200000	34	36	36	1.00259	16.359	39	7	1892700000	976290000	916440000	29.7	32	32	1.0051	16.484	34	8	1534800000
2613	Tb927.4.1610	TAC40	Tripartite attachment complex 40	39.631	0	50.842	1										-0.00215837	0.962201	0.975725	0.0106725		23.4	7	7	1.09035	11.652	7	1	126280000	58973000	67311000	37.9	11	11	1.08297	17.318	11	4	228980000	128190000	100780000	29.5	9	9	0.99031	12.103	9	3	172750000
4206	Tb927.9.14420	PPIase	Peptidyl-prolyl cis-trans isomerase C, mitochondrial, putative	42.65	0	15.225	1		1								-0.00186375	0.980231	0.986978	0.00569262		3.6	2	2	1.12666	18.24	2	0	44386000	25380000	19006000	3.6	2	2	1.19989	11.538	3	0	42192000	21704000	20488000	3.6	2	2	0.81525	2.7742	2	0	24991000
2600	Tb927.4.1280		Tetratricopeptide repeat, putative	43.863	0	52.514	1										-0.00165498	0.98506	0.990218	0.0042694		4.5	1	1	1.29112	1.2645	2	2	103970000	53489000	50480000	22.4	4	4	1.11522	47.927	3	1	86413000	43524000	42889000	12.1	2	2	0.79922	11.028	2	1	55995000
1628	Tb927.11.16900		hypothetical protein	39.377	0.00025088	3.59											-0.0016043	0.963644	0.97636	0.01039		7	2	1	1.09582	NaN	1	0	30816000	13557000	17259000	7	2	1	1.04757	NaN	1	0	36529000	19355000	17174000	7	2	1	0.94539	NaN	1	0	19179000
1340	Tb927.11.12220	VTC4	catalytic subunit of the vacuolar transporter chaperone 4	91.361	0	61.125											-0.00158999	0.975208	0.983224	0.00734744		13.6	8	8	1.20878	10.564	9	6	267700000	143700000	124000000	11.9	7	7	1.06054	32.053	7	0	212530000	117010000	95518000	10.7	6	6	0.92231	25.322	7	3	188970000
1627	Tb927.11.1690		Emopamil binding protein, putative	20.428	0	104.56											-0.0015008	0.971641	0.981143	0.0082679		24.6	3	3	1.0713	10.549	4	0	180300000	92550000	87751000	24	2	2	1.03659	81.88	3	1	204250000	133820000	70422000	24.6	3	3	0.94361	15.05	3	0	151030000
1647	Tb927.11.190		variant surface glycoprotein (VSG, pseudogene), putative	72.602	0	195.9	1										-0.00147439	0.975514	0.983224	0.00734744		49.3	22	22	1.03091	11.294	26	6	1541400000	801510000	739900000	45.5	20	20	1.07703	10.22	24	6	1404600000	712850000	691730000	45.2	20	20	0.9871	13.684	24	5	1239700000
919	Tb927.10.4760	EMC3	ER membrane protein complex subunit 3	27.159	0	94.756											-0.00141123	0.971321	0.981101	0.00828627		31	8	8	1.15244	27.26	10	4	641100000	319130000	321970000	31	8	8	1.01561	42.021	10	3	682790000	364100000	318690000	31	8	8	0.93483	16.376	10	3	566380000
892	Tb927.10.4080		hypothetical protein, conserved	127.1	0	107.51	1										-0.0012983	0.977334	0.984626	0.00672889		10.8	7	7	1.15218	16.598	8	0	130280000	67328000	62948000	22	10	10	0.995917	8.5496	10	1	1814000000	895150000	918840000	14.3	8	8	0.97978	8.7222	7	2	81341000
2277	Tb927.2.5870;Tb927.2.5860		hypothetical protein, conserved	213.83	0	4.5451											-0.00117643	0.997277	0.997976	0.000879997		2.2	2	2	0.869717	22.064	2	0	56194000	25223000	30971000	2.7	3	3	0.569541	57.406	3	1	66220000	29520000	36700000	1.3	1	1	1.7582	NaN	1	0	6654800
138	Tb927.7.4910;Tb11.v5.0172	MC4	microtubule inner protein MC4	40.483	0	43.305											-0.00100487	0.987463	0.991416	0.00374409		23.3	6	6	1.05486	23.341	6	2	318700000	173700000	145000000	19.2	5	5	1.03084	17.463	6	4	391750000	202420000	189330000	24.4	6	6	1.0665	15.978	6	3	288380000
644	Tb927.10.14310		hypothetical protein, conserved	37.718	0	10.568											-0.000800896	0.992591	0.994857	0.00223915		9.2	2	2	1.23994	2.2787	3	0	24031000	12258000	11772000	8	2	2	0.964134	NaN	1	0	10446000	5576100	4870000	9.2	2	2	1.0482	6.6998	3	0	26155000
2407	Tb927.3.3040		Right handed beta helix region, putative	28.762	0	50.459											-0.000133701	0.997407	0.997976	0.000879997		12.4	2	2	1.12714	4.5309	3	2	79467000	41900000	37566000	12.4	2	2	1.01327	20.688	3	0	79753000	40075000	39678000	12.4	2	2	0.92883	7.4228	2	1	66087000
1214	Tb927.11.10240	HsIV	ATP-dependent protease subunit HslV	22.684	0	28.208	1			1	1						4.17805e-05	0.999118	0.999403	0.000259556		25.4	4	4	1.12191	24.563	5	0	998380000	448210000	550160000	35.4	5	5	1.08219	6.8503	5	1	1190400000	611850000	578600000	35.4	5	5	0.90021	4.6361	5	2	985540000
2327	Tb927.3.1670	CFAP251	Cilia- and flagella-associated protein 251, putative	112.56	0	28.252											0.000131591	0.999533	0.999533	0.000202992		6.4	4	4	1.32719	16.29	4	1	61051000	34581000	26470000	6	3	3	1.39936	52.711	2	0	33344000	16467000	16877000	4.8	2	2	0.55941	60.29	2	1	24062000
4249	Tb927.9.1880		WD domain, G-beta repeat, putative	63.117	0	53.879											0.000242265	0.996081	0.997218	0.00121007		14.2	6	6	1.02271	16.084	5	1	81160000	38936000	42224000	19.7	8	8	1.09543	12.203	7	2	176990000	85717000	91274000	9.1	4	4	0.95852	8.103	3	0	57346000
1623	Tb927.11.16860	RESC3	RNA-editing substrate binding complex protein RESC3	53.077	0	73.271	1										0.000365106	0.993511	0.995212	0.00208453		35.1	12	12	1.15013	21.738	11	2	235380000	105750000	129630000	28	10	10	0.988924	20.793	11	2	175600000	79381000	96216000	22.6	8	8	0.95973	20.949	8	2	102670000
3341	Tb927.7.1720	NFU1	NFU1 iron-sulfur cluster scaffold homolog, mitochondrial	31.096	0.0032749	2.3133	1					1					0.000454131	0.993261	0.995212	0.00208453		4.3	1	1	1.02022	NaN	1	0	41127000	23024000	18103000	3.6	1	1	1.0526	NaN	1	0	21106000	11500000	9605700	0	0	0	NaN	NaN	0	0	0
3466	Tb927.7.3940	MCP16	mitochondrial carrier protein	36.34	0	197.82										1	0.000495373	0.988502	0.992141	0.00342638		38.1	10	10	1.12869	5.2199	17	3	1238900000	645830000	593040000	46.8	14	14	1.04492	5.5105	23	2	1917200000	980990000	936170000	43.5	12	12	0.94187	9.9252	19	3	1331900000
2117	Tb927.11.970		hypothetical protein, conserved	23.691	0	6.6698											0.000601137	0.991619	0.994168	0.00254036		9	1	1	NaN	NaN	0	0	0	0	0	0	0	0	NaN	NaN	0	0	0	0	0	5.2	1	1	0.85131	NaN	1	1	43050000
3108	Tb927.6.2140	H2F2	hypothetical protein, conserved	28.771	0	77.393	1										0.000631974	0.986942	0.991177	0.00384899		22.1	5	5	1.15856	10.948	5	2	160080000	77923000	82153000	51.3	9	9	1.03208	14.247	9	5	271710000	137910000	133800000	33	6	6	0.91912	5.1042	6	3	145840000
3144	Tb927.6.2720		calcium-binding protein, putative	41.657	0	12.511											0.000888505	0.984783	0.990218	0.0042694		5.6	2	2	1.05033	28.5	2	2	90414000	48602000	41812000	5.6	2	2	1.13246	10.124	2	2	71535000	40305000	31230000	0	0	0	NaN	NaN	0	0	0
3710	Tb927.8.2020		agmatinase, putative	36.517	0	44.59	1							1			0.000949051	0.9943	0.995718	0.00186352		18.4	4	4	1.03709	36.874	5	0	130980000	63591000	67385000	22.1	5	5	0.862813	35.834	4	0	103420000	49463000	53958000	18.4	4	4	1.2408	17.034	4	1	78213000
2335	Tb927.3.1760	J36	chaperone protein DnaJ, putative	29.423	0	9.775	1				1						0.00103376	0.989777	0.992873	0.0031062		8.5	2	2	1.27912	8.7644	2	0	83382000	53845000	29537000	4.2	1	1	1.11621	NaN	1	0	13132000	6788500	6343400	4.2	1	1	0.82461	NaN	1	0	18417000
948	Tb927.10.5440	KREN2	RNA editing endoribonuclease	60.838	0.00073783	3.2171	1										0.00106847	0.975293	0.983224	0.00734744		0	0	0	NaN	NaN	0	0	0	0	0	4.5	2	2	1.06875	7.3954	2	1	15554000	9858700	5695500	4.5	2	2	0.94131	12.972	2	0	15142000
2842	Tb927.5.1060		mitochondrial processing peptidase, beta subunit, putative	54.122	0	323.31	1		1								0.00110178	0.974684	0.983224	0.00734744		60.1	20	20	1.12987	14.476	33	3	7363200000	3852200000	3511000000	68.9	22	22	1.07046	12.678	33	2	9100500000	4699600000	4400900000	66.9	21	21	0.92046	21.454	32	2	6546800000
1735	Tb927.11.3060		Phosphate transport (Pho88), putative	21.018	0	13.633											0.00139307	0.984077	0.990218	0.0042694		9.4	2	2	1.17851	1.778	2	1	149860000	79746000	70114000	22.2	4	4	1.10724	13.893	5	2	230270000	117500000	112780000	9.4	2	2	0.81068	18.48	2	0	103360000
1513	Tb927.11.15130	J7	DnaJ homolog, putative	35.32	0	142.34											0.00149571	0.973844	0.982802	0.00753419		41.1	7	7	1.08219	10.131	9	1	369890000	190470000	179420000	49.8	9	9	1.00802	4.9635	11	5	391540000	192920000	198610000	41.1	7	7	0.96911	19.934	12	6	388680000
2610	Tb927.4.1540	POMP27	NAD dependent epimerase/dehydratase family, putative	55.24	0	143.96											0.0016402	0.969176	0.97978	0.00887142		29.1	9	9	1.11586	14.584	11	2	2071100000	423100000	1648000000	23.4	8	8	1.00205	9.7312	9	1	765520000	376920000	388590000	31.3	9	9	0.96217	8.6558	12	5	1434100000
2659	Tb927.4.2300		hypothetical protein, conserved	80.56	0	28.388											0.00168778	0.982025	0.9885	0.00502332		8.8	5	5	1.09256	22.499	3	1	35568000	18776000	16791000	11.6	5	5	1.09671	9.0978	4	1	56651000	28384000	28267000	4.1	2	2	0.82144	1.9813	2	0	18718000
1914	Tb927.11.610		hypothetical protein, conserved	37.53	0	12.848											0.0018926	0.970932	0.980991	0.0083352		10	2	2	1.12839	0.57804	2	0	41424000	23201000	18223000	10	2	2	0.979144	11.985	3	2	60196000	28213000	31983000	10	2	2	1.0092	19.32	2	0	38454000
3824	Tb927.8.4370		hypothetical protein, conserved	100.22	0	5.87											0.00203574	0.968051	0.979207	0.00912539		3.5	2	2	1.12231	24.083	2	0	25412000	14152000	11260000	1.5	1	1	1.1483	NaN	1	0	20409000	11340000	9068900	1.5	1	1	0.87823	NaN	1	0	16784000
3184	Tb927.6.3530		hypothetical protein, conserved	30.913	0	18.902	1										0.00216362	0.984733	0.990218	0.0042694		20.4	5	5	1.23657	28.706	4	1	113570000	60801000	52774000	18.2	4	4	1.21631	13.399	3	0	73199000	43456000	29742000	15.4	3	3	0.94706	21.381	3	0	69331000
859	Tb927.10.3570;Tb11.v5.1042	KREX2	RNA editing exonuclease 2	99.416	0	141.21	1										0.00216841	0.960817	0.975543	0.0107536		30.2	20	20	1.08594	20.64	20	5	874610000	385340000	489280000	29.8	20	20	1.07491	23.66	21	3	852640000	416120000	436530000	26.1	18	18	0.99641	25.659	21	4	663600000
2852	Tb927.5.1210		short-chain dehydrogenase, putative	33.876	0	250.2											0.00232125	0.947168	0.967294	0.0144417		70.4	20	20	1.12667	57.443	31	4	8058000000	4247200000	3810800000	72.3	21	21	1.07548	13.712	32	1	8275000000	4268300000	4006700000	67.8	18	18	0.9177	15.864	25	2	6067500000
3548	Tb927.7.5700	pATOM36	peripherally associated ATOM36	35.717	0	85.183	1			1							0.00274008	0.941708	0.964276	0.0157986		28.8	8	8	1.14559	6.3752	11	3	808830000	304110000	504720000	27.8	7	7	1.05083	6.651	9	1	451230000	229150000	222080000	28.8	7	7	0.90995	11.624	8	1	354020000
1099	Tb927.10.8210	KREPA2	KREPA2	62.912	0	61.016	1										0.00293454	0.958972	0.97429	0.011312		22.8	6	6	1.23732	28.294	6	0	183050000	92755000	90299000	20.1	5	5	1.04913	14.753	5	0	158030000	78115000	79918000	18.2	4	4	0.92443	6.7267	4	0	113020000
136	Tb927.7.4890;Tb11.v5.0170	POMP34	Present in the outer mitochondrial membrane proteome 34	92.655	0	8.0823											0.00293818	0.962067	0.975725	0.0106725		5.3	3	3	1.01147	18.187	3	0	37464000	17948000	19516000	1.4	1	1	1.07989	NaN	1	0	17983000	9087200	8896100	1.4	1	1	0.92303	NaN	1	0	14144000
574	Tb927.10.13120	MCP14	mitochondrial carrier protein	37.36	0	5.2681										1	0.00322405	0.990045	0.992873	0.0031062		8.4	2	2	0.613121	76.839	2	0	30163000	14501000	15662000	12.5	2	2	1.26897	17.582	2	1	24545000	11863000	12682000	0	0	0	NaN	NaN	0	0	0
3955	Tb927.8.6620		hypothetical protein, conserved	40.12	0	12.122											0.00327734	0.960524	0.975528	0.0107602		11.1	2	2	1.22093	NaN	1	0	13398000	6350500	7047200	18.9	4	4	1.13158	6.817	3	0	26149000	12882000	13268000	13.7	3	3	0.89738	26.133	4	2	56232000
4440	Tb927.9.8680		cytochrome c oxidase assembly factor, putative	30.64	0	24.789	1		1								0.00335672	0.940113	0.963719	0.0160497		10.3	2	2	1.1033	16.093	2	1	86360000	46196000	40163000	13.3	3	3	1.06626	7.2192	3	2	122280000	63870000	58412000	13.3	3	3	0.89224	16.003	3	1	87138000
4449	Tb927.9.8950	FACE1	CAAX prenyl protease 1, putative, metallo- peptidase, Clan M- Family M48	48.904	0	48.499											0.00346544	0.925036	0.954955	0.020017		19.2	6	6	1.11149	4.4381	7	0	1017300000	538190000	479150000	26.7	10	10	1.03072	5.5235	13	4	1759900000	920140000	839750000	21.5	7	7	0.95105	6.2228	9	2	1071700000
4446	Tb927.9.8810		hypothetical protein, conserved	19.911	0	6.4025											0.00346549	0.933593	0.959557	0.0179293		12.8	2	2	1.1096	0.62402	2	0	42849000	20652000	22197000	12.8	2	2	1.00994	18.109	2	0	40060000	18786000	21274000	12.8	2	2	0.97695	0.56517	2	1	37919000
2292	Tb927.3.1040	CARP4	cAMP Response Protein 4	46.322	0	68.811											0.00347492	0.951653	0.969604	0.0134057		17.6	5	5	1.12038	19.366	5	0	111800000	58760000	53039000	20.6	6	6	0.988142	23.384	6	0	151450000	78302000	73143000	14.3	4	4	0.91173	8.8734	4	1	84098000
3923	Tb927.8.6110	HMGS	3-hydroxy-3-methylglutaryl-CoA synthase, putative	54.669	0	323.31	1						1				0.00362309	0.919555	0.950414	0.0220872		68.7	29	29	1.09677	9.5837	48	4	15042000000	7502700000	7539700000	71.7	31	31	1.04644	8.6555	54	9	17267000000	8724600000	8541900000	68.7	29	29	0.95692	10.327	47	5	13643000000
3501	Tb927.7.4460		von Willebrand factor type A domain containing protein, putative	91.199	0	67.008											0.00388299	0.945922	0.96685	0.0146408		14.6	9	9	1.08286	3.6698	10	4	205810000	113450000	92361000	9.1	6	6	0.987752	8.196	6	2	133150000	67440000	65708000	9.6	6	6	0.94559	19.156	7	2	116780000
3115	Tb927.6.2230	RGG1	RGG protein	86.64	0	148.29	1										0.00396099	0.93603	0.960374	0.0175594		30.8	16	16	1.08324	10.771	18	3	1146900000	596750000	550110000	32.6	17	17	0.996016	12.582	21	2	1799100000	873370000	925780000	29.4	15	15	0.98564	7.1269	17	1	883930000
1858	Tb927.11.5090	mASAT	aspartate aminotransferase, mitochondrial	45.993	0	192.05	1							1			0.00427312	0.95211	0.969788	0.0133233		55.4	15	15	1.04096	38.869	16	4	1594100000	911080000	683020000	52	15	14	0.961723	11.589	15	4	1516100000	804590000	711470000	49.4	13	13	1.0211	16.518	14	3	1135500000
3917	Tb927.8.6050		hypothetical protein, conserved	27.343	0	14.203											0.00431077	0.948284	0.967294	0.0144417		10.3	3	3	1.19893	4.7102	2	0	47341000	23997000	23344000	8.7	2	2	1.03231	8.08	3	1	35646000	17197000	18449000	10.7	2	2	0.83712	NaN	1	0	24464000
1800	Tb927.11.4000		hypothetical protein, conserved	62.906	0	18.394											0.00431705	0.943803	0.965528	0.0152351		10.5	5	5	1.1436	14.732	5	3	78110000	40737000	37373000	10	5	5	1.12281	29.79	5	1	100650000	51726000	48924000	8.6	4	4	0.83304	11.754	4	3	50462000
3827	Tb927.8.4400	pDC1	Outer dynein arm docking complex protein 1, putative	75.932	0	60.542											0.0043215	0.95837	0.974185	0.0113584		17.2	8	8	0.976181	5.3604	8	4	421100000	162950000	258140000	23.8	11	11	1.10678	32.218	10	2	403670000	164250000	239420000	15.9	7	7	1.0885	34.387	7	3	212930000
1475	Tb927.11.1440		hypothetical protein, conserved	19.118	0.00024938	3.5165											0.0050607	0.961204	0.975654	0.0107044		11.9	2	2	1.13007	NaN	1	1	46466000	25353000	21113000	11.9	2	2	1.19073	NaN	1	0	49095000	27186000	21910000	6	1	1	0.75073	NaN	1	0	50250000
482	Tb927.10.11250;Tb11.v5.0575	CCDC40	Coiled-coil domain-containing protein 40 homolog	101.14	0	32.66											0.00543816	0.970903	0.980991	0.0083352		5.7	4	4	0.83647	54.325	3	0	36123000	20103000	16020000	6.1	5	5	1.40522	26.749	5	0	130170000	70451000	59721000	10.3	6	6	0.94568	21.764	6	2	75393000
293	Tb11.v5.0831;Tb927.3.3400		kinesin motor domain containing protein, putative	63.759	0	5.2805											0.00553456	0.954104	0.971331	0.0126328		2.4	1	1	0.951022	NaN	1	0	22501000	8868300	13632000	0	0	0	NaN	NaN	0	0	0	0	0	0	0	0	NaN	NaN	0	0	0
3504	Tb927.7.4620	MBA1	mitoribosome receptor MBA1-like protein	32.677	0	19.739	1										0.00571463	0.932184	0.958951	0.0182036		18.9	3	3	1.11351	11.922	3	1	86575000	44458000	42117000	18.9	3	3	1.00382	28.73	3	0	72923000	35926000	36998000	18.9	3	3	0.87845	2.6928	3	0	78558000
2458	Tb927.3.3890		hypothetical protein, conserved	36.68	0	60.065	1										0.00575791	0.902553	0.935872	0.0287836		25.3	5	5	1.17887	5.5399	6	1	355840000	100250000	255590000	21.9	5	5	1.07491	1.7074	5	2	306600000	70781000	235820000	21.2	4	4	0.95188	6.9113	5	0	129850000
2293	Tb927.3.1060	CARP4	cAMP Response Protein 4	43.823	0	39.878											0.00581421	0.935154	0.960037	0.017712		16.8	5	5	1.1621	7.0984	7	0	186520000	99688000	86836000	23.1	7	7	1.07325	15.109	8	2	247970000	124290000	123680000	17.8	6	6	1.0353	22.444	7	3	187620000
510	Tb927.10.11780		hypothetical protein, conserved	131.27	0	23.91											0.00595993	0.945908	0.96685	0.0146408		9.2	8	8	1.00598	46.399	7	3	157760000	51835000	105930000	6.1	5	5	1.1019	25.285	5	2	159180000	58913000	100260000	4.7	4	4	0.85455	17.846	4	1	40796000
3268	Tb927.6.5000		Protein of unknown function (DUF773), putative	44.275	0	43.464											0.00636112	0.931756	0.958936	0.0182104		20.8	7	7	1.04813	15.59	8	2	257620000	112690000	144930000	25.4	10	10	0.960246	23.162	9	2	330170000	159080000	171090000	16.8	7	7	1.0727	14.237	7	1	212430000
2708	Tb927.4.3300	FtsH33	mitochondrial ATP-dependent zinc metallopeptidase, putative	78.872	0	63.149	1				1						0.00654954	0.854121	0.901088	0.0452329		19.3	11	11	1.09549	13.252	11	2	655520000	285220000	370300000	23.5	13	13	1.05867	25.858	13	3	653760000	296820000	356940000	18.6	11	11	0.96335	52.518	10	3	382180000
4064	Tb927.9.10500		HAD hydrolase, TIGR01456 family/HAD hydrolase, family IIA, putative	59.455	0	92.905	1										0.0069929	0.857017	0.902515	0.0445454		28.2	11	11	1.13578	7.8198	11	2	264440000	132540000	131890000	29.5	12	12	1.08053	6.3738	11	5	293880000	145890000	147990000	26.3	9	9	0.89945	26.635	10	4	293530000
2213	Tb927.2.4090		signal recognition particle receptor beta subunit, putative	29.38	0	100.11											0.00744243	0.855336	0.901557	0.045007		34.8	4	4	1.16986	21.675	5	0	171700000	93687000	78009000	33	4	4	1.07624	7.013	4	0	184420000	95570000	88849000	34.8	5	5	0.93445	16.27	6	2	176450000
823	Tb927.10.2970	IF1	Inhibitor of F1-ATPase	13.79	0	65.948	1										0.00756321	0.905259	0.938401	0.0276115		28.7	3	3	1.00439	61.854	4	2	408750000	136290000	272460000	30.4	3	3	1.05118	35.603	4	2	170240000	86961000	83276000	28.7	3	3	0.96662	10.626	4	1	245960000
3763	Tb927.8.3040		hypothetical protein, conserved	22.299	0	4.2311	1										0.00756796	0.928816	0.956607	0.0192666		5.9	1	1	1.02353	NaN	1	0	10769000	6185200	4583400	5.9	1	1	0.951294	NaN	1	0	11404000	4869600	6534300	0	0	0	NaN	NaN	0	0	0
660	Tb927.10.14520	BBP52	Basal body protein	51.566	0	11.077											0.00763997	0.948047	0.967294	0.0144417		11.8	4	4	1.20632	15.266	4	0	61194000	34488000	26706000	10.7	4	4	1.29431	29.724	4	0	176780000	109910000	66871000	11.8	4	4	0.90491	12.923	4	0	46745000
2078	Tb927.11.9140	RESC7	RNA-editing substrate binding complex protein RESC7	18.647	0	89.219	1										0.00764078	0.895491	0.931301	0.0309102		24.1	2	2	1.24716	3.7772	2	0	161640000	86819000	74819000	23.6	2	2	0.997904	7.4721	2	0	206200000	101870000	104330000	19	1	1	0.90913	NaN	1	0	97601000
910	Tb927.10.4610	DPMS	dolicholphosphate-mannose synthase, putative	29.086	0	39.321											0.00775926	0.869249	0.91251	0.0397624		29.7	7	7	1.16542	4.3016	7	2	298860000	162340000	136520000	31.7	7	7	1.09334	10.556	8	3	362000000	187370000	174620000	30.5	7	7	0.95428	16.464	8	1	257510000
915	Tb927.10.470		choline dehydrogenase, putative	56.921	0	207.13	1							1			0.00795347	0.844191	0.893026	0.0491357		51.4	12	12	1.14003	56.185	16	4	869090000	464510000	404590000	52.4	14	14	1.08471	7.6903	17	5	867130000	453880000	413250000	32	8	8	0.89329	9.8397	11	1	497190000
2072	Tb927.11.9040		PDCD5 domain-containing protein	13.034	0	68.284											0.00809545	0.97276	0.98199	0.00789288		9.7	1	1	1.6758	NaN	1	1	9395200	6005800	3389400	9.7	1	1	NaN	NaN	0	0	0	0	0	12.4	1	1	NaN	NaN	0	0	0
3845	Tb927.8.4810	PHB1	prohibitin 1	31.429	0	86.292	1				1						0.00832757	0.835349	0.887417	0.0518724		50.9	14	14	1.12649	13.154	16	1	1857200000	1009300000	847910000	57.4	17	17	1.08653	19.22	20	0	2253000000	1182300000	1070700000	52.7	14	14	0.89661	22.331	14	2	1346800000
2675	Tb927.4.2550		hypothetical protein, conserved	32.131	0.0025931	2.4729	1										0.00869929	0.855176	0.901557	0.045007		4.4	1	1	1.18658	NaN	1	0	12578000	7373000	5204500	4.4	1	1	1.05915	17.6	2	2	36277000	17039000	19237000	4.4	1	1	0.87884	11.235	2	2	30171000
3941	Tb927.8.6390	APT-L	acyl-protein thioesterase-like	30.092	0	222.64	1						1				0.00872322	0.840153	0.889827	0.0506945		55	9	9	1.11485	18.321	12	3	1264900000	666190000	598750000	68.9	11	11	1.00713	13.802	12	2	1219200000	590890000	628350000	65.4	11	11	0.96101	14.22	14	3	1053900000
2817	Tb927.4.600		Alpha/beta hydrolase family, putative	34.458	0	306.19	1										0.00892059	0.79375	0.85855	0.0662342		50.2	10	10	1.13497	22.454	12	3	1130900000	591920000	538960000	71	13	13	1.06442	26.399	15	3	1273400000	651540000	621820000	53.9	9	9	0.93848	7.5026	11	3	763860000
2665	Tb927.4.2360		tetratricopeptide repeat, putative	35.65	0	19.261	1										0.00904899	0.83507	0.887389	0.0518862		25	5	5	1.18139	2.53	4	2	146760000	79435000	67322000	17.8	4	4	1.0301	8.9981	4	1	202620000	99018000	103610000	17.8	4	4	0.9088	1.8684	3	1	108680000
1732	Tb927.11.2990	KREPB4	KREPB4	46.39	0	5.8275	1										0.00928371	0.934391	0.959814	0.0178128		2.9	1	1	1.34208	NaN	1	0	17541000	9714000	7826500	6.3	2	2	1.1381	14.06	2	1	25810000	13534000	12276000	2.9	1	1	0.75113	NaN	1	0	12596000
2374	Tb927.3.2310	PACRGA	parkin coregulated gene protein	33.785	0	42.979											0.00938491	0.827366	0.881068	0.0549905		47.3	10	10	1.17408	22.887	11	3	537810000	292030000	245780000	42.3	10	10	1.02138	20.201	11	3	684860000	360910000	323950000	37.7	8	8	0.96808	21.384	9	3	460520000
4087	Tb927.9.11040	MCP3	mitochondrial carrier protein	33.167	0	13.46	1									1	0.00938941	0.931246	0.958829	0.018259		4.6	1	1	1.18821	2.7058	2	2	30900000	16956000	13944000	11.7	3	3	1.29889	3.4487	2	1	20136000	10723000	9412200	4.6	1	1	0.88365	NaN	1	0	9898000
3272	Tb927.6.5050		V-type ATPase, C subunit, putative	23.044	0	8.0704											0.00981152	0.942677	0.964836	0.0155464		10.3	2	2	0.975134	21.389	3	3	191260000	100840000	90419000	10.3	2	2	1.31984	33.552	3	2	208630000	103950000	104680000	10.3	2	2	1.0924	42.14	2	0	76443000
689	Tb927.10.15010		lipoic acid synthetase, mitochondrial precursor, putative	45.476	0	24.831	1								1		0.010327	0.934039	0.959734	0.0178493		11.7	3	3	0.888652	17.27	2	1	83635000	34269000	49367000	14.9	4	4	1.01653	21.298	4	0	99802000	52162000	47640000	16.9	4	4	1.1816	183.89	4	2	137000000
1426	Tb927.11.13690.1;Tb927.11.13690.2	NA	NA	19.101	0	53.355											0.0104328	0.787497	0.854156	0.0684628		20.1	2	2	1.08514	10.983	2	0	85243000	47831000	37412000	39.6	3	3	1.04913	14.046	3	0	93996000	48464000	45532000	20.1	2	2	0.96772	13.097	2	0	69260000
1952	Tb927.11.6570		Nodulin-like, putative	67.604	0	40.564	1										0.0109137	0.801112	0.862351	0.0643159		12	7	7	1.11739	20.874	8	2	257300000	137790000	119510000	15.1	8	8	1.07408	24.781	11	3	410020000	216620000	193400000	9.9	6	6	0.99509	17.243	8	3	249480000
3347	Tb927.7.1870;Tb927.7.1830		hypothetical protein, conserved	40.864	0.0025986	2.501											0.0113792	0.900417	0.934486	0.0294272		4.1	1	1	1.21969	NaN	1	0	8257100	3282400	4974600	4.1	1	1	1.05363	NaN	1	0	10927000	5272700	5654100	4.1	1	1	1.0607	NaN	1	0	7206000
1355	Tb927.11.12500		hypothetical protein, conserved	38.051	0	14.265											0.0114289	0.935003	0.960037	0.017712		8	2	2	0.848105	33.413	2	0	71086000	34630000	36456000	17.1	4	4	1.03331	44.061	4	1	139480000	65999000	73479000	15.4	4	4	1.0212	20.897	4	1	90316000
161	Tb927.5.450;Tb11.v5.0222	NUBM	NADH dehydrogenase [ubiquinone] flavoprotein 1, mitochondrial	55.32	0	20.976	1		1								0.011442	0.898091	0.932622	0.0302942		15.9	4	4	1.13554	13.074	4	1	113700000	67561000	46140000	15.1	5	5	1.26578	6.1168	6	2	140180000	96459000	43720000	9.7	3	3	0.81303	17.632	3	0	48789000
1699	Tb927.11.2570		hypothetical protein, conserved	63.115	0	41.479											0.0121743	0.846964	0.894518	0.0484111		24.1	10	10	1.08468	15.853	10	3	298840000	145860000	152990000	21.8	9	9	0.963298	21.236	10	1	267460000	132710000	134750000	21.1	9	9	1.0164	9.5408	9	1	195040000
4222	Tb927.9.15240		ATP11 protein, putative	28.749	0	38.988	1		1								0.0122476	0.885068	0.923743	0.0344487		31.5	4	4	1.06339	1.2983	3	0	127950000	66896000	61053000	41.5	6	6	1.22639	19.885	7	2	247450000	125500000	121940000	21.4	3	3	1.0046	10.485	4	2	104480000
2440	Tb927.3.3570		hypothetical protein, conserved	18.439	0	6.8796	1										0.0124891	0.945013	0.966484	0.0148052		16	2	2	1.33524	87.334	2	1	24917000	11839000	13078000	8.6	1	1	0.727273	NaN	1	0	14310000	6602600	7707700	8.6	1	1	0.91023	NaN	1	1	11869000
216	Tb927.10.15390;Tb11.v5.0434;Tb927.7.5650	FAZ7	Flagellum attachment zone protein 7	123.56	0	25.71											0.0127658	0.940683	0.963819	0.0160046		3.1	3	2	0.766871	40.775	3	2	26613000	12801000	13812000	4.6	4	3	1.14052	92.665	3	3	35480000	22585000	12895000	3	3	2	1.212	37.073	3	2	20410000
3048	Tb927.6.1200	RESC16	RNA-editing substrate binding complex protein RESC16	52.96	0	87.398	1										0.0131553	0.767082	0.839011	0.0762325		38.9	10	10	1.1841	11.098	10	1	241040000	125360000	115680000	15	5	5	1.04072	15.994	6	2	136340000	69637000	66700000	30.8	7	7	0.96816	26.799	7	1	163750000
2114	Tb927.11.9670	GCVT	aminomethyltransferase, mitochondrial, putative	41.142	0	87.659	1							1			0.0134448	0.76334	0.835728	0.0779349		15.7	4	4	1.17542	10.295	5	2	193800000	101480000	92316000	36.5	9	9	1.06466	14.243	12	5	570290000	222540000	347750000	18.1	4	4	0.96794	19.246	5	1	91995000
1206	Tb927.11.10140		hypothetical protein, conserved	30.3	0	76.564	1		1								0.0134869	0.71609	0.79461	0.0998462		55.8	10	10	1.09505	28.6	12	4	468040000	246320000	221730000	55.4	9	9	1.0582	24.699	10	0	309720000	168290000	141420000	47.2	7	7	0.95342	15.258	10	5	309030000
3473	Tb927.7.4020		protein phosphatase 2C, putative	78.079	0	12.277											0.013491	0.877889	0.918709	0.036822		4.6	2	2	1.10344	47.586	3	2	21807000	10284000	11523000	0	0	0	NaN	NaN	0	0	0	0	0	2.4	1	1	1.1177	NaN	1	0	11815000
1757	Tb927.11.3360	CMF22	Component of motile flagella 22	102.85	0	48.06											0.0136267	0.862273	0.906963	0.0424106		8.1	5	5	0.994233	13.08	5	0	99767000	55412000	44355000	12	7	7	1.01111	5.8452	6	1	128110000	70404000	57709000	12.1	8	8	0.98934	22.895	8	2	151270000
3901	Tb927.8.5760		Ankyrin repeats (many copies)/Alpha/beta hydrolase family, putative	53.809	0	47.006											0.0139542	0.820796	0.878067	0.0564725		22.6	8	8	1.22527	14.138	6	2	144740000	76343000	68402000	15.9	7	7	1.03896	29.2	9	3	222830000	114160000	108660000	10.9	5	5	0.98902	35.757	5	1	107440000
3950	Tb927.8.6480	IBA57	folate-binding protein YgfZ, putative	36.943	0	28.591	1					1					0.0140052	0.763367	0.835728	0.0779349		20.9	6	6	1.08908	13.063	6	1	189740000	103850000	85893000	25.1	7	7	1.12615	4.8187	7	4	185110000	92803000	92305000	20.9	6	6	0.89681	15.8	5	0	130250000
4004	Tb927.8.7530		3,2-trans-enoyl-CoA isomerase, mitochondrial precursor, putative	39.776	0	118.02	1						1				0.0141853	0.700329	0.784249	0.105546		29.1	7	5	1.13105	2.7383	11	1	3111200000	1648000000	1463300000	32.1	8	6	1.09476	5.2923	11	0	3070300000	1560200000	1510100000	29.1	7	5	0.94981	4.125	10	1	2405200000
4276	Tb927.9.2650	POMP2	Present in the outer mitochondrial membrane proteome 2	66.517	0	115.09											0.0147586	0.707331	0.787991	0.103479		34.2	12	12	1.10919	11.912	9	0	331280000	169720000	161560000	29.9	9	9	1.03827	17.089	9	0	270000000	134370000	135630000	30.7	10	10	0.98859	21.655	10	3	201780000
287	Tb927.11.6090;Tb11.v5.0746		tatD related deoxyribonuclease, putative	37.431	0	42.267											0.0148012	0.947922	0.967294	0.0144417		2.7	1	1	1.04461	NaN	1	1	9507200	4523900	4983300	0	0	0	NaN	NaN	0	0	0	0	0	4.5	1	1	0.6497	NaN	1	1	8751200
1036	Tb927.10.7270		hypothetical protein, conserved	56.815	0	4.6611											0.0149161	0.889898	0.927406	0.0327299		2.3	1	1	1.12114	NaN	1	0	10614000	5262600	5351400	2.3	1	1	0.86881	NaN	1	0	6870900	2966300	3904500	2.3	1	1	0.9688	NaN	1	0	5971300
2917	Tb927.5.2580		hypothetical protein, conserved	33.52	0	10.612	1		1								0.0149371	0.778315	0.847075	0.0720783		0	0	0	NaN	NaN	0	0	0	0	0	11.2	2	2	0.991178	NaN	1	0	9404800	4489200	4915600	6.4	1	1	1.0065	NaN	1	0	7370800
1875	Tb927.11.5390	TIM8-13	mitochondrial import inner membrane translocase subunit, putative	9.795	0	42.493	1										0.0150264	0.8336	0.886631	0.0522572		53	3	3	1.21663	10.526	4	0	227810000	122480000	105330000	69.9	4	4	1.15042	15.132	5	0	229330000	125030000	104290000	53	3	3	0.82528	87.421	4	0	144710000
3651	Tb927.7.900		hypothetical protein, conserved	64.798	0	266.98											0.0150965	0.68186	0.770727	0.113099		30.6	11	11	1.15575	7.7347	11	2	389690000	200040000	189650000	33.6	13	13	1.0822	12.594	13	4	735150000	436480000	298670000	30.1	11	11	0.92645	15.729	10	1	373630000
3853	Tb927.8.4950	KLIF	Kinesin Localized to the Ingressing Furrow	165.15	0	157.4	1										0.0151261	0.788577	0.854535	0.0682701		36.7	14	14	1.0764	29.84	15	3	470730000	236280000	234450000	14	13	13	1.0025	29.935	14	2	945430000	475700000	469720000	13.5	9	9	0.96198	10.862	10	0	415500000
3014	Tb927.5.530		hypothetical protein, conserved	71.4	0	15.706	1										0.0151469	0.879802	0.919715	0.0363467		7.4	4	4	0.943485	69.549	4	2	86390000	38294000	48096000	8.6	5	5	1.00365	44.47	5	4	164870000	73831000	91037000	4.7	3	3	1.0236	32.482	3	2	57024000
3138	Tb927.6.2600	EMC4	ER membrane protein complex subunit 4	16.11	0	48.32											0.015151	0.706803	0.787991	0.103479		37.8	4	4	1.07515	6.2309	5	1	194910000	83067000	111850000	37.8	4	4	1.08238	13.251	5	0	194790000	104660000	90129000	37.8	4	4	0.94515	11.414	6	1	219940000
4349	Tb927.9.5440		actin, putative	46.749	0	21.521											0.015304	0.826038	0.880723	0.0551607		9.3	3	3	1.26041	32.247	3	2	55884000	27477000	28406000	12.6	5	5	1.07621	7.5108	4	1	119320000	62140000	57178000	7.8	3	3	0.83657	4.087	3	2	70795000
3920	Tb927.8.6080	POMP42	Glycerophosphoryl diester phosphodiesterase family, putative	38.08	0	93.132	1						1				0.0153499	0.666442	0.757891	0.120393		45.3	12	12	1.12969	7.5447	15	4	1165700000	607330000	558400000	39.6	10	10	1.07373	9.5163	12	2	795940000	400550000	395400000	40.2	11	11	0.9635	10.36	15	3	746660000
1515	Tb927.11.15150		1-acyl-sn-glycerol-3-phosphate acyltransferase, putative	30.359	0	129.55											0.0157556	0.667498	0.758442	0.120078		41.7	7	7	1.11025	4.7195	11	3	1494500000	776970000	717490000	41.7	7	7	1.07211	4.4636	11	3	1468100000	757410000	710710000	41.3	7	7	0.93099	11.217	12	0	1242100000
2393	Tb927.3.2810		hypothetical protein, conserved	181.77	0	15.673	1										0.0159544	0.86224	0.906963	0.0424106		5.6	5	5	1.27121	31.954	5	1	46859000	25791000	21068000	3.6	3	3	0.886525	7.5791	3	0	27935000	12762000	15173000	5.6	5	5	1.0196	40.124	5	0	38137000
1076	Tb927.10.7920		hypothetical protein, conserved	26.008	0	26.866											0.0160386	0.74463	0.819826	0.0862783		22.2	4	4	1.19926	29.783	4	0	94042000	47546000	46496000	22.2	4	4	1.10661	13.891	4	0	108400000	55371000	53025000	20.4	4	4	0.91051	16.319	4	1	66304000
3877	Tb927.8.5410		hypothetical protein, conserved	70.899	0.0055198	2.0307											0.0160585	0.768431	0.839963	0.0757399		1.3	1	1	1.03837	NaN	1	0	4422600	1960300	2462300	0	0	0	NaN	NaN	0	0	0	0	0	1.3	1	1	1.0176	NaN	1	0	4270000
4327	Tb927.9.4520	MPPB	Mitochondrial-processing peptidase subunit beta	53.689	0	185.09	1				1						0.0161991	0.701671	0.784555	0.105377		44.7	13	13	1.1516	13.238	16	2	1363000000	685410000	677570000	49.3	15	15	1.11573	10.723	18	4	1362400000	719950000	642410000	41.5	12	12	0.90151	12.073	14	1	1079400000
1700	Tb927.11.2580	POMP11	Present in the outer mitochondrial membrane proteome 11	41.554	0	98.319											0.0162322	0.668535	0.759374	0.119544		29.1	6	6	1.14333	5.4291	8	1	367730000	191670000	176060000	29.1	6	6	1.07994	6.1877	8	1	377600000	199390000	178210000	32.7	7	7	0.96354	11.574	9	1	310180000
3214	Tb927.6.4070		hypothetical protein, conserved	29.319	0	96.594	1										0.0164083	0.66376	0.756644	0.121109		26.8	5	5	1.15538	4.4083	4	1	80933000	41691000	39242000	29.9	6	6	1.04968	12.488	5	0	137990000	70759000	67228000	26.8	5	5	0.96638	12.499	4	1	69306000
657	Tb927.10.1450	CAAP1	Centrin arm-associated protein 1	329.64	0	98.658											0.0165847	0.632336	0.730067	0.136638		25.6	8	8	1.12414	5.5249	11	5	771150000	398210000	372940000	39.7	9	9	1.07164	13.42	9	1	593660000	298430000	295230000	26	7	7	0.96077	15.207	7	1	538030000
3126	Tb927.6.2420		p22 protein precursor	25.349	0	223.08	1										0.0168318	0.641963	0.737784	0.132071		41.4	6	6	1.13661	1.2202	11	4	2299500000	1222800000	1076600000	64.3	8	8	1.04777	17.624	13	3	2334200000	1178200000	1156000000	55.1	7	7	0.96929	0.3616	10	4	2127600000
2147	Tb927.2.1680;Tb927.2.1560		peptidyl-prolyl cis-trans isomerase, putative	21.165	0	317.5	1		1								0.0168417	0.660437	0.7531	0.123148		55.1	9	9	1.10939	7.454	17	3	4618700000	2418800000	2199900000	59.7	9	9	1.03907	6.9338	15	2	5092500000	2734500000	2358000000	55.1	9	9	0.96396	4.5703	16	1	3057900000
3695	Tb927.8.1790		hypothetical protein, conserved	17.441	0	6.2562											0.0168579	0.785775	0.853343	0.0688766		10.9	2	2	1.27332	3.9208	2	0	95485000	54417000	41069000	10.9	2	2	1.03275	NaN	1	0	42251000	21876000	20375000	10.9	2	2	0.89307	3.2091	2	0	67731000
3931	Tb927.8.6240	SAXO1	STOP axonemal protein	30.042	0	215.65											0.0168715	0.65051	0.744682	0.128029		60.9	14	14	1.15336	18.361	17	5	1891300000	994030000	897280000	57.1	13	13	1.03637	10.713	18	3	2052300000	1055900000	996390000	55.3	11	11	0.952	6.4323	16	3	1563700000
4342	Tb927.9.5220		conserved protein	12.201	0	13.123											0.0169158	0.728735	0.805601	0.09388		28.4	2	2	1.22009	30.21	2	1	14873000	6947700	7925600	13.8	1	1	1.02157	NaN	1	1	12049000	6051400	5997800	13.8	1	1	0.91911	NaN	1	0	10948000
4315	Tb927.9.4190	ACS1	fatty acyl CoA syntetase 1	78.959	0	323.31											0.0174151	0.625379	0.72522	0.13953		46.4	27	27	1.14011	14.455	27	3	3379900000	1770600000	1609300000	45	27	27	1.08991	11.638	29	4	4009100000	2073100000	1936000000	43.3	25	25	0.93162	11.771	27	4	2873600000
822	Tb927.10.2960	GUF1	Translation factor GUF1, mitochondrial, putative	84.105	0	13.869	1										0.0174519	0.734338	0.81001	0.0915096		10.4	5	5	1.0878	10.678	5	0	83682000	47091000	36591000	5.1	4	4	1.0673	8.3824	3	1	35804000	18372000	17432000	4	3	3	1.0358	67.955	2	0	23240000
1299	Tb927.11.11530	HAT2	histone acetyltransferase, putative	67.667	0.0037166	2.1937											0.0175578	0.829052	0.882596	0.054238		2.2	1	1	0.984543	NaN	1	1	19362000	9747100	9614500	0	0	0	NaN	NaN	0	0	0	0	0	2.2	1	1	1.0664	NaN	1	0	16022000
1148	Tb927.10.9180;Tb11.v5.0745		PRA1 family protein, putative	46.031	0	14.319											0.0175998	0.682042	0.770727	0.113099		3.6	1	1	1.12798	NaN	1	0	11146000	6271400	4874200	3.6	1	1	1.03126	NaN	1	0	11559000	5222900	6335900	3.6	1	1	0.93038	NaN	1	0	11846000
1174	Tb927.10.9760	AOX2	alternative oxidase	39.673	0	15.614	1		1								0.0179542	0.82577	0.880704	0.0551701		4.8	2	2	0.988142	13.264	2	0	47621000	23429000	24193000	13.4	4	4	1.08687	22.666	6	2	112090000	57188000	54899000	14.8	4	4	1.1052	14.735	3	1	63674000
1996	Tb927.11.7430		hypothetical protein, conserved	15.514	0	18.773											0.0180841	0.885737	0.924167	0.0342496		10.3	1	1	1.34434	NaN	1	0	19844000	10693000	9150900	10.3	1	1	1.25718	NaN	1	0	19022000	11318000	7703300	10.3	1	1	0.80953	NaN	1	0	15098000
4475	Tb927.9.9710		Histidine phosphatase superfamily (branch 1), putative	36.786	0	46.646											0.0181173	0.603211	0.7069	0.150642		22.7	5	5	1.12989	2.49	5	2	296730000	186620000	110110000	22.7	5	5	1.05622	24.51	6	0	221840000	114480000	107360000	19.1	4	4	0.95965	4.6114	5	0	181530000
3392	Tb927.7.2690		hypothetical protein, conserved	14.017	0.00025589	3.9864	1										0.0183588	0.886673	0.924536	0.0340762		15	1	1	0.989413	NaN	1	0	10517000	3415200	7102200	0	0	0	NaN	NaN	0	0	0	0	0	15	1	1	0.85382	NaN	1	0	11562000
2574	Tb927.3.800	VIT1	Vacuolar iron transporter 1, putative	30.573	0	19.381											0.0184458	0.81141	0.870146	0.0604077		13.9	3	3	1.30095	15.702	3	1	96197000	49465000	46732000	8.5	2	2	1.10816	1.0931	2	0	156460000	80780000	75684000	8.5	2	2	0.87019	13.431	2	0	44272000
3653	Tb927.7.920;Tb11.v5.0698	IAD5-1	Inner arm dynein 5-1	468.08	0	169.66											0.0186409	0.744716	0.819826	0.0862783		10.3	28	27	1.09278	20.954	26	9	476160000	251250000	224910000	8.4	25	24	0.983768	15.67	19	5	315810000	147480000	168330000	9.4	26	25	0.98941	14.024	22	9	321690000
1359	Tb927.11.1260		copper-transporting ATPase-like protein, putative	102.34	0	36.923											0.0188242	0.627825	0.727143	0.13838		8	5	5	1.08871	9.7089	5	0	113470000	58115000	55358000	12	9	9	1.06393	10.844	6	1	147420000	72985000	74436000	9.8	7	7	0.98211	14.268	7	3	168320000
3793	Tb927.8.3630;Tb927.8.3620;Tb11.v5.0766	FT2	folate transporter 2	69.808	0	137.26											0.0190718	0.729331	0.805918	0.0937091		22.6	9	2	1.10568	8.0191	3	1	273580000	141070000	132510000	22.6	10	2	0.982704	6.3166	3	0	222140000	102570000	119560000	21.2	8	2	1.0146	8.7496	3	1	205770000
3270	Tb927.6.5030	CMF46	Component of motile flagella protein 46	64.845	0	59.739											0.01915	0.599016	0.704222	0.15229		15.2	7	7	1.1252	11.043	6	2	146440000	79670000	66771000	18.3	8	8	1.08897	12.559	10	4	169340000	97772000	71572000	13.6	7	7	0.96411	13.012	8	2	217340000
3738	Tb927.8.2550	PRI1	mitochondrial DNA primase	69.862	0	137.05	1			1							0.0193356	0.666167	0.757891	0.120393		15.6	6	6	1.1882	27.073	6	0	211970000	102080000	109890000	13.4	5	5	1.09102	8.3189	5	1	137070000	73513000	63558000	24.8	8	8	0.89612	30.088	7	3	211480000
946	Tb927.10.5400		hypothetical protein, conserved	63.396	0	49.721											0.0194825	0.786039	0.853365	0.0688653		19	6	6	1.28811	37.019	5	1	152910000	91084000	61829000	17.9	5	5	1.07654	24.973	5	1	118690000	59612000	59082000	12.9	4	4	0.8497	21.04	4	1	121470000
3255	Tb927.6.4710		calmodulin, putative	74.294	0	66.756											0.0196029	0.837883	0.888206	0.0514863		15	7	7	1.22578	27.089	7	1	161650000	68617000	93034000	10	5	5	1.20555	38.882	4	1	68267000	34048000	34219000	8.6	4	4	0.77578	20.066	4	1	61687000
2841	Tb927.5.1030	Isa2	Iron-sulfur assembly protein 2	19.07	0	9.9336	1					1					0.0196358	0.901542	0.935377	0.0290134		22.5	3	3	1.13865	24.732	3	0	83251000	46638000	36613000	28.3	4	4	1.29988	9.1453	4	0	71888000	40483000	31406000	22	3	3	1.1059	47.275	3	0	46307000
423	Tb927.1.860	EMC10	ER membrane protein complex subunit 10	29.562	0	112.7											0.0197979	0.596231	0.70153	0.153953		35.4	5	5	1.1263	23.461	6	1	227740000	116500000	111240000	38.8	6	6	1.03908	9.2704	8	3	286700000	146670000	140020000	35.4	5	5	0.97004	16.357	7	0	227180000
1181	Tb927.10.9830	ATPTB4	mitochondrial ATP synthase subunit ATPTB4	17.194	0	137.96	1										0.0199414	0.666088	0.757891	0.120393		52.2	6	6	1.08251	12.417	7	1	1451300000	738800000	712450000	52.2	6	6	1.14358	13.786	8	0	1204700000	700020000	504660000	52.2	6	6	0.91578	10.764	8	1	1063900000
2487	Tb927.3.4580		hypothetical protein, conserved	95.498	0	14.17											0.0200728	0.914211	0.945447	0.0243627		3.4	2	2	NaN	NaN	0	0	0	0	0	4.1	2	2	1.42023	19.415	2	2	10293000	6291900	4001300	4.1	2	2	0.63226	NaN	1	0	6219800
3292	Tb927.6.740		ATP-dependent DEAH-box RNA helicase, putative	139.08	0	24.581											0.0202001	0.947114	0.967294	0.0144417		1.4	1	1	1.89104	NaN	1	0	13513000	7753800	5759500	0.7	1	1	0.563634	NaN	1	0	14142000	4941100	9200700	3.3	2	2	0.93906	54.367	2	2	14550000
1543	Tb927.11.15640	MERS1	mitochondrial RNA binding complex 1 subunit	44.396	0	64.875	1										0.0202451	0.689275	0.776463	0.109879		19.7	7	7	1.06798	11.419	8	3	338590000	170580000	168000000	25.1	8	8	1.04932	14.577	10	2	450460000	223580000	226880000	23	7	7	1.033	9.7108	9	4	360190000
3105	Tb927.6.2090	PI-PLC-like	phosphoinositide-specific phospholipase C-like	78.295	0	93.788											0.0205381	0.789803	0.855072	0.0679975		15.5	8	8	1.22398	24.047	11	2	489310000	286370000	202950000	21.3	11	11	1.13171	28.468	12	1	505190000	289820000	215370000	16.3	8	8	0.80807	40.093	10	5	324820000
2881	Tb927.5.1780		hypothetical protein, conserved	48.192	0	228.01											0.0205935	0.639663	0.736105	0.13306		34.5	8	8	1.17715	21.677	13	4	516200000	283340000	232850000	40.3	10	10	1.0772	16.489	15	2	686080000	359530000	326550000	36.8	9	9	0.96686	21.785	12	2	422870000
2008	Tb927.11.7600	MC12	microtubule inner protein MC12	29.317	0	19.309											0.0208223	0.711667	0.790967	0.101842		10.7	2	2	1.07476	42.882	2	1	72421000	41274000	31147000	10.7	2	2	1.11623	26.341	2	0	74827000	41203000	33625000	10.7	2	2	1.0305	41.303	2	0	62189000
3980	Tb927.8.7080		hypothetical protein, conserved	174.77	0	29.387											0.0213295	0.803705	0.864321	0.0633251		3.4	4	4	0.959325	33.452	4	1	31021000	20729000	10292000	4	4	4	1.09611	5.7727	2	2	4656100	2444200	2211900	3.1	3	3	1.096	11.036	2	1	8913200
707	Tb927.10.15420		NADH dehydrogenase [ubiquinone] 1 alpha subcomplex assembly factor 5, putative	44.361	0	18.351	1		1								0.0217575	0.85491	0.901557	0.045007		10.8	4	4	0.87943	16.933	4	0	75267000	35920000	39347000	16.4	5	5	1.28297	20.311	7	3	183350000	91294000	92056000	14.1	4	4	0.95414	21.959	5	2	123060000
995	Tb927.10.6510;Tb927.10.6400	HSP60	chaperonin HSP60, mitochondrial precursor	59.503	0	323.31											0.0219994	0.528695	0.641635	0.192712		72.6	37	37	1.13118	7.3603	105	23	47634000000	25110000000	22524000000	76.2	42	42	1.08644	8.6034	119	26	65796000000	34108000000	31688000000	74.4	38	38	0.94011	10.319	100	22	38764000000
990	Tb927.10.6230		MORN repeat containing protein	77.026	0	10.082											0.022054	0.796566	0.860272	0.0653643		2	1	1	1.31614	NaN	1	0	12934000	7809800	5124700	6.4	3	3	0.982801	61.183	3	0	39186000	18520000	20666000	2	1	1	1.0022	NaN	1	0	11418000
1273	Tb927.11.11120		hypothetical protein, conserved	22.452	0	101.43	1										0.0221743	0.602708	0.706783	0.150714		19.7	3	3	1.14601	7.9777	3	0	123650000	63203000	60443000	45.5	6	6	1.06976	9.5204	7	0	236840000	116250000	120590000	30.8	4	4	0.99371	23.748	4	0	178290000
450	Tb927.10.10420		monothiol glutaredoxin, putative	14.888	0	42.972	1										0.0225569	0.523148	0.636662	0.196091		61.1	5	5	1.12238	8.2055	7	1	455890000	242640000	213250000	42	4	4	1.0709	4.5405	6	1	454790000	226210000	228570000	49.6	5	5	0.96937	3.1128	6	1	393670000
2680	Tb927.4.2650		Regulator of chromosome condensation (RCC1) repeat, putative	58.907	0	57.508											0.0225962	0.847129	0.894518	0.0484111		16.2	3	3	1.43819	19.458	3	1	47563000	27894000	19669000	9.8	3	3	1.07525	7.916	3	1	69370000	34624000	34746000	3.3	1	1	0.90384	NaN	1	0	12697000
3168	Tb927.6.3140	UBL11	Ubiquitin-like protein 11	10.622	0	69.673											0.0227223	0.633162	0.73055	0.13635		77.9	6	6	1.17247	8.8144	6	0	227120000	123330000	103790000	90.5	7	7	1.06544	8.5506	8	2	371130000	189080000	182040000	69.5	5	5	0.99425	7.6289	5	0	158030000
2587	Tb927.4.1020	SPT	serine-palmitoyl-CoA transferase, putative	54.128	0	136.16											0.0227863	0.587316	0.693289	0.159086		37.3	12	12	1.18203	38.416	13	4	767540000	398460000	369080000	40.4	14	14	1.09396	25.735	16	9	1024800000	510580000	514220000	37.8	12	12	0.93375	17.449	12	2	589570000
1836	Tb927.11.4700		prostaglandin f synthase	30.992	0	323.31											0.0228641	0.876013	0.917489	0.0373992		24.3	4	4	0.885034	14.61	4	1	109720000	53781000	55939000	26.8	5	5	0.935016	20.98	5	2	117380000	55740000	61636000	24.3	4	4	1.1234	8.842	4	1	115570000
612	Tb927.10.13850		ATP12 chaperone protein, putative	43.008	0	22.255	1		1								0.0229437	0.809242	0.869341	0.0608098		22.4	6	6	1.13403	15.843	6	1	258840000	135190000	123650000	16.3	5	5	1.26051	19.111	6	2	230700000	119120000	111580000	11.1	3	3	0.97486	5.6707	3	1	86250000
2682	Tb927.4.2700		Hydroxymethylglutaryl-CoA lyase, mitochondrial, putative	47.272	0	112.74	1						1				0.0229922	0.669414	0.759882	0.119254		36.2	10	10	1.07505	17.408	11	4	379080000	196860000	182220000	39.4	11	11	1.01307	7.8581	12	4	429150000	229320000	199830000	28.3	8	8	1.0266	11.678	9	2	301450000
231	Tb927.10.660;Tb11.v5.0500		2-oxoisovalerate dehydrogenase alpha subunit, putative	46.369	0	59.46	1							1			0.0230319	0.773661	0.843579	0.0738745		39.7	11	11	1.00428	11.757	13	5	626070000	319880000	306180000	33.7	8	8	1.01057	33.895	10	3	540380000	288870000	251510000	36.1	9	9	0.98893	10.786	11	5	542510000
2227	Tb927.2.4445		hypothetical protein, conserved	15.441	0	78.474	1										0.0231621	0.564906	0.674621	0.17094		24.1	1	1	1.16193	NaN	1	0	48891000	25586000	23305000	24.1	1	1	1.06338	NaN	1	0	45356000	22827000	22529000	24.1	1	1	0.97751	NaN	1	0	39185000
744	Tb927.10.1730	RESC17	RNA-editing substrate binding complex protein RESC17	39.265	0	183.96	1										0.0231778	0.611395	0.714345	0.146092		64.1	16	16	1.08373	28.194	17	4	476830000	255560000	221270000	62.5	14	14	1.03431	20.589	16	6	781380000	570800000	210580000	58	13	13	0.99771	13.999	14	5	405430000
4266	Tb927.9.2420		hypothetical protein, conserved	22.824	0	14.153											0.0232617	0.846984	0.894518	0.0484111		0	0	0	NaN	NaN	0	0	0	0	0	9	1	1	0.875657	NaN	1	0	6478900	2250500	4228400	0	0	0	NaN	NaN	0	0	0
2783	Tb927.4.4690	MC2	microtubule inner protein MC2	31.337	0	108.98											0.0233209	0.629692	0.728211	0.137743		32.4	8	8	1.08741	4.2521	8	4	527350000	330430000	196930000	27	6	6	1.08735	9.8427	6	1	412280000	228490000	183790000	18.3	4	4	0.91184	5.8318	3	0	197880000
4179	Tb927.9.13540		hypothetical protein, conserved	41.261	0	10.874	1										0.0234458	0.603545	0.707055	0.150547		10.9	3	3	1.13873	4.6494	3	0	35349000	21275000	14073000	7.8	2	2	1.04163	9.8979	3	0	34719000	17424000	17295000	7.8	2	2	0.91739	2.9008	3	0	28789000
3796	Tb927.8.3690	IDH	isocitrate dehydrogenase [NADP], mitochondrial precursor, putative	48.565	0	85.693	1							1			0.0235992	0.499658	0.614897	0.211198		33.4	10	10	1.12867	21.464	12	0	717550000	368180000	349360000	29.5	9	9	1.08655	15.774	11	0	665350000	344300000	321060000	26.3	8	8	0.95502	34.652	11	3	369240000
1397	Tb927.11.13280	gBP25	Guide RNA binding protein 25	25.106	0	96.837	1										0.0236344	0.501135	0.616066	0.210373		42	8	8	1.12639	10.585	14	0	2911200000	1566300000	1344900000	42	8	8	1.07335	4.8525	14	1	3251100000	1706000000	1545100000	41.5	7	7	0.96659	18.239	14	1	2107600000
3093	Tb927.6.1930		SAM domain (Sterile alpha motif), putative	37.585	0	13.924											0.0237264	0.658837	0.752008	0.123777		12.9	2	2	1.19639	17.854	3	1	53423000	26415000	27008000	3.9	1	1	1.11941	NaN	1	1	24112000	12023000	12088000	12.9	2	2	0.86967	6.3034	3	1	42841000
2694	Tb927.4.2910		hypothetical protein, conserved	64.512	0.00024969	3.5297	1										0.0238269	0.636691	0.733105	0.134834		6.3	2	2	1.22791	6.7837	2	0	36042000	20666000	15376000	8	3	3	1.04848	11.615	2	0	23702000	10580000	13121000	1.7	1	1	0.90176	NaN	1	0	7997100
3699	Tb927.8.1860	CYM1	pitrilysin-like metalloprotease	114.53	0	283.85	1				1						0.0239178	0.525772	0.63897	0.194519		42.7	27	27	1.11577	21.275	32	9	1245000000	658540000	586480000	46.5	30	30	1.07379	22.009	36	6	1362600000	729770000	632820000	39.4	27	27	0.986	31.563	32	8	1066400000
2826	Tb927.4.730		Peptidase family C78, putative	55.016	0	20.31											0.0239444	0.572133	0.680474	0.167189		6.7	2	2	1.11854	3.3126	2	0	52895000	26240000	26655000	6.7	2	2	1.03804	8.7339	2	0	69731000	36849000	32882000	6.7	2	2	0.94512	0.30052	2	0	43569000
2050	Tb927.11.840.1;Tb927.11.840.2	NA	NA	81.676	0	102.62											0.0239862	0.604101	0.707235	0.150436		25	14	14	1.1895	7.9257	15	4	583900000	325010000	258900000	16.6	10	10	1.11036	7.3866	10	0	364490000	187100000	177390000	23.3	13	13	0.90069	9.1767	14	3	558180000
1232	Tb927.11.10540		hypothetical protein, conserved	99.443	0	108.68											0.0239957	0.560488	0.671062	0.173237		26.1	19	19	1.08369	27.06	17	3	546790000	337610000	209180000	24.9	18	18	1.0695	26.958	17	6	427870000	225900000	201970000	18.4	11	11	0.95866	28.071	11	2	284410000
427	Tb927.1.990		Enkuring domain-containig protein	42.207	0	58.974											0.024057	0.590423	0.695863	0.157476		13.6	4	4	1.18868	19.124	4	1	92241000	50962000	41279000	23	7	7	1.10238	12.82	7	1	147210000	77608000	69597000	10.7	3	3	0.93294	10.704	3	0	95830000
2505	Tb927.3.4870		hypothetical protein, conserved	38.13	0.0019217	2.759											0.0243765	0.679913	0.769063	0.114038		3.5	1	1	1.17498	NaN	1	0	33511000	14101000	19411000	3.5	1	1	1.16832	NaN	1	1	38137000	19970000	18167000	3.5	1	1	0.87055	NaN	1	0	27738000
1802	Tb927.11.4030		hypothetical protein, conserved	183.2	0	28.681											0.0244367	0.93837	0.962494	0.0166018		0.8	1	1	1.58529	NaN	1	0	1961100	1047400	913750	1.3	2	2	1.00188	65.157	2	1	22793000	12241000	10552000	3.2	4	4	0.48219	125.41	2	1	21265000
255	Tb927.7.2570;Tb11.v5.0611	RESC1	RNA-editing substrate binding complex protein RESC1	52.545	0	213.47	1										0.0246706	0.586653	0.692815	0.159383		41.2	14	14	1.06817	59.3	16	4	1425200000	747650000	677600000	39.7	13	13	1.0595	7.5544	16	3	1358300000	674470000	683820000	41.2	14	14	0.98042	8.4823	17	3	1176500000
2048	Tb927.11.8380	CPR	NADPH--cytochrome P450 reductase, putative	70.946	0	76.801									1		0.0250342	0.681715	0.770727	0.113099		32.9	13	6	1.04013	9.9011	6	0	157390000	79086000	78308000	36.7	16	8	1.0349	6.2088	8	0	244760000	121440000	123320000	29.9	14	8	0.97806	12.358	8	0	190130000
750	Tb927.10.1890		cysteine peptidase, Clan CA, family C2, putative	178.09	0	37.163											0.0252536	0.513748	0.628053	0.202004		5.5	7	7	1.10103	13.731	7	3	109020000	56639000	52381000	3.5	5	5	1.05927	14.292	5	0	70490000	38337000	32153000	4.2	6	6	0.98347	33.09	6	4	75285000
4441	Tb927.9.8710	CLDP19	Cardiolipin-dependent protein 19kDa	19.729	0	4.238	1										0.0254315	0.863632	0.907576	0.0421171		11.2	1	1	1.33044	NaN	1	1	18017000	10158000	7858600	11.2	1	1	1.32454	7.2809	2	2	29591000	16476000	13114000	11.2	1	1	0.71371	22.373	2	2	19675000
2803	Tb927.4.5130;CON__Q2KIG3		KH domain/Domain of unknown function (DUF1771)/Smr domain containing protein, putative	28.811	0	13.796											0.0257326	0.893151	0.929968	0.0315319		21.5	2	2	1.00582	17.084	2	1	42913000	22536000	20377000	7.5	1	1	0.743384	NaN	1	0	29261000	10705000	18556000	21.5	3	3	1.2234	23.658	3	1	38942000
2092	Tb927.11.9350		phosphonopyruvate decarboxylase-like protein, putative	42.313	0	6.23											0.0257599	0.871694	0.914406	0.0388611		7.6	2	2	0.842531	0.30525	2	0	16510000	8257700	8251900	7.6	2	2	1.00726	11.217	2	0	20639000	8526300	12113000	7.6	2	2	1.0179	19.786	2	0	18212000
980	Tb927.10.6010;Tb11.v5.0195	SCC3	Cohesin subunit SCC3, putative	128.01	0	75.945											0.0258409	0.698715	0.784249	0.105546		13.1	11	11	1.05608	23.192	11	3	145990000	75318000	70674000	17.1	14	14	0.987849	19.97	14	6	182990000	85421000	97569000	14.2	11	11	1.0255	18.275	11	3	111960000
3453	Tb927.7.3740		SUMO-interacting motif-containing protein	93.25	0	292.1											0.0258944	0.494488	0.61046	0.214343		37.5	18	18	1.17138	25.324	20	5	608400000	342480000	265920000	37	20	20	1.05258	20.826	20	2	576500000	292460000	284040000	34.5	17	17	0.94363	14.787	20	10	572050000
3715	Tb927.8.2080		Fungal tRNA ligase phosphodiesterase domain containing protein, putative	20.204	0	10.11											0.0259223	0.51605	0.630429	0.200364		17.2	2	2	1.156	9.9407	2	1	15042000	7351800	7689900	17.2	2	2	1.08508	30.183	2	0	22963000	12387000	10575000	17.2	2	2	0.91081	15.799	2	1	12036000
3405	Tb927.7.2940;Tb927.7.2930;Tb927.7.2920;Tb927.7.2910;Tb927.7.2900;Tb927.7.2890;Tb927.7.2880;Tb927.7.2870;Tb927.7.2860;Tb927.7.2850;Tb927.7.2840;Tb927.7.2830;Tb927.7.2820		histone H2A, putative	14.212	0	54.172											0.0263721	0.531835	0.644511	0.19077		28.4	5	5	1.09136	7.336	9	2	9896400000	5092000000	4804400000	28.4	6	6	1.05709	15.488	11	2	16017000000	8119600000	7897000000	32.8	6	6	1.003	13.578	9	0	7484800000
1055	Tb927.10.7570;Tb11.v5.0774	PDH-E2	dihydrolipoamide acetyltransferase E2 subunit, putative	48.107	0	323.31	1							1			0.0265708	0.47134	0.588012	0.230614		41.9	17	17	1.13865	13.209	24	3	4429500000	2347400000	2082100000	53.2	19	19	1.06127	8.9577	25	4	4727500000	2451900000	2275600000	55	18	18	0.94027	12.4	22	4	3547200000
3744	Tb927.8.2630	KIN-C	kinesin-C	85.189	0	262.12											0.0265742	0.469817	0.586395	0.23181		41.9	26	26	1.11943	12.363	31	7	2147300000	1104500000	1042800000	46	31	31	1.07909	6.9869	34	1	2823500000	1440000000	1383600000	38.3	24	24	0.97965	13.418	27	5	1694700000
2894	Tb927.5.2070	mt-LAF8	Mitoribosomal LSU assembly factor 8	68.756	0	28.657	1										0.0266843	0.7168	0.79491	0.099682		10.7	4	4	1.30489	12.519	3	0	55169000	30772000	24397000	3	2	2	1.08353	NaN	1	0	29936000	16517000	13419000	10.7	4	4	0.86158	7.5325	4	0	58186000
164	Tb927.10.5220;Tb11.v5.0235;REV__Tb11.v5.0485;REV__Tb927.10.9280		hypothetical protein, conserved	51.172	0	106.38	1		1								0.0268377	0.499882	0.614957	0.211155		28.4	9	9	1.0956	15.854	9	0	317410000	175910000	141510000	24.8	8	8	1.06159	14.895	10	3	270610000	138060000	132550000	32.9	10	10	0.96912	17.287	10	1	325900000
2900	Tb927.5.2150		hypothetical protein, conserved	60.078	0	154.79	1										0.0270658	0.60299	0.706878	0.150656		32.1	13	13	1.07614	17.749	11	3	268960000	137940000	131020000	39.1	16	16	1.09916	12.227	17	7	369900000	189150000	180750000	28	10	10	0.9119	18.142	10	2	165560000
4020	Tb927.8.8150		C2 domain containing protein, putative	19.746	0	40.492											0.0271869	0.688307	0.776366	0.109934		25.8	3	3	1.01826	6.8114	3	2	85342000	42825000	42517000	10.4	1	1	1.10146	NaN	1	0	32100000	16473000	15627000	10.4	1	1	1.07	NaN	1	0	20706000
3988	Tb927.8.7230		hypothetical protein, conserved	30.589	0	5.345											0.027411	0.459659	0.576998	0.238826		0	0	0	NaN	NaN	0	0	0	0	0	0	0	0	NaN	NaN	0	0	0	0	0	13.9	2	2	0.94477	15.981	2	1	91896000
174	Tb927.11.7240;Tb11.v5.0258	DCR2	nexin-dynein regulatory complex 2	58.672	0	30.434											0.0276637	0.652918	0.746222	0.127132		10.7	5	5	1.02329	4.9896	5	1	78122000	38867000	39255000	10.5	4	4	1.12001	32.909	5	2	111320000	66255000	45069000	13.8	6	6	0.93661	9.0879	7	1	110280000
1125	Tb927.10.8830	FAZ5	Flagellum attachment zone protein 5	66.659	0	15.789											0.0277069	0.517985	0.632399	0.199009		12	6	6	1.12138	2.3615	6	2	349860000	157220000	192640000	8.4	4	4	1.09008	14.266	4	1	228280000	121940000	106340000	9.6	5	5	1.0017	12.707	5	2	190380000
1629	Tb927.11.16930	ABCB7	ABC transporter of the mitochondrion, putative	79.103	0	20.692	1					1					0.0278297	0.772199	0.842769	0.0742912		8.3	4	4	1.08047	10.722	4	2	108300000	55370000	52930000	6.3	3	3	0.916338	13.651	2	0	45365000	21009000	24357000	3.2	2	2	0.9891	10.601	2	0	56697000
547	Tb927.10.1260		aspartyl-tRNA synthetase, putative	60.842	0	12.112	1										0.0278362	0.864976	0.908717	0.0415716		10.4	5	5	1.36778	12.501	5	2	114070000	70051000	44024000	4.4	2	2	1.37756	5.6313	2	1	42561000	25987000	16574000	7.6	4	4	0.72293	28.769	3	1	51167000
1411	Tb927.11.13510		hypothetical protein, conserved	20.104	0	40.897	1										0.0283361	0.564482	0.674344	0.171118		36.7	4	4	1.10455	5.9481	5	0	177440000	93592000	83849000	40.6	5	5	1.16663	12.166	7	0	216380000	112100000	104280000	40.6	5	5	0.95202	5.3866	6	0	167650000
4461	Tb927.9.9230		hypothetical protein, conserved	19.876	0	21.692											0.0284336	0.672954	0.762617	0.117694		26.6	3	3	1.26366	11.742	3	1	49788000	25156000	24633000	11.2	2	2	0.995322	11.892	2	0	38483000	18648000	19835000	26.6	3	3	0.88863	60.759	3	0	37712000
4094	Tb927.9.11220	TIM42	tRNA import complex component, putative, Mitochondrial import inner membrane translocase subunit TIM42	41.551	0	221.43	1										0.0285885	0.443264	0.561031	0.251013		44.1	13	13	1.12212	11.04	17	2	879670000	468210000	411450000	46.1	14	14	1.11185	12.573	18	2	1134500000	591580000	542920000	48	13	13	0.94173	8.0337	17	3	740610000
1780	Tb927.11.3710		coiled-coil domain-containing protein 173, putative	61.184	0	75.913											0.0290423	0.488076	0.604457	0.218635		13	5	5	1.10339	18.992	5	1	97262000	48573000	48689000	14.8	6	6	1.05657	6.4547	7	2	144230000	67988000	76247000	10.5	4	4	1.0073	9.5837	5	1	75271000
864	Tb927.10.3640	NP	nuclear transmembrane protein, putative	31.534	0	18.27											0.0290628	0.537255	0.64969	0.187294		12.3	3	3	1.19707	5.5145	3	0	363550000	192070000	171480000	15.1	4	4	1.08033	2.9108	4	1	479730000	241220000	238510000	12.3	3	3	0.96932	0.85017	3	0	267210000
3645	Tb927.7.820		dynein arm light chain, axonemal, putative	34.365	0	6.9597											0.02907	0.703851	0.786262	0.104433		7.2	2	2	1.26558	29.945	2	0	26009000	13514000	12495000	6.2	2	2	1.16645	36.44	2	2	42071000	24140000	17931000	7.2	2	2	0.88043	10.648	2	0	23032000
3008	Tb927.5.4330		dihydrolipoamide branched chain transacylase, putative	47.651	0	84.861	1							1			0.02917	0.423843	0.540945	0.266847		27.3	10	10	1.12759	10.127	10	2	1107100000	586830000	520230000	35.5	14	14	1.07101	12.596	14	5	1629400000	943600000	685830000	24.6	9	9	0.94708	18.407	9	1	800460000
4238	Tb927.9.1610		CDP-diacylglycerol--inositol 3-phosphatidyltransferase, putative	24.11	0.00025278	3.7171											0.0291803	0.811045	0.870146	0.0604077		5.1	1	1	0.929627	NaN	1	0	19556000	10457000	9099700	5.1	1	1	0.973615	NaN	1	0	19460000	8867000	10593000	5.1	1	1	1.1626	NaN	1	0	20637000
1708	Tb927.11.2650	TRAP1	heat shock protein 84, putative	84.2	0	323.31					1						0.02923	0.409032	0.528001	0.277365		57.8	38	38	1.1416	7.091	63	8	14856000000	7944200000	6912100000	62.2	41	41	1.08354	9.8391	65	8	15482000000	7983700000	7498700000	59.2	36	36	0.94485	13.494	59	9	11925000000
4193	Tb927.9.14080		vesicle-associated membrane protein, putative	23.167	0	41.165											0.0293532	0.838116	0.888206	0.0514863		16.6	2	2	1.07532	4.9992	2	1	43561000	20516000	23046000	16.6	2	2	1.0206	9.3963	2	1	50959000	24363000	26596000	22.9	3	3	1.312	27.189	2	1	40303000
1838	Tb927.11.4780	PDHK	pyruvate dehydrogenase (lipoamide) kinase, putative	51.187	0	56.351	1							1			0.0293672	0.466743	0.584219	0.233425		24.9	7	7	1.17887	3.7382	9	2	293090000	156000000	137080000	34.8	11	11	1.0565	16.301	12	1	382170000	203430000	178740000	30.8	10	10	0.97072	12.957	11	1	282320000
1945	Tb927.11.6460		EF-hand domain pair, putative	107.35	0	312.29											0.0296846	0.419599	0.538027	0.269196		39.7	25	25	1.16393	14.197	26	3	1001500000	551820000	449720000	36.6	23	23	1.07594	25.419	26	4	1112700000	595470000	517280000	39.5	25	25	0.93969	13.578	27	3	894710000
2825	Tb927.4.720		mitochondrial ATP synthase subunit b	12.297	0	34.438	1		1								0.0297786	0.594383	0.699591	0.155156		27.6	3	3	1.18069	11.006	4	1	650500000	286050000	364460000	27.6	1	1	1.14339	NaN	1	0	187070000	88430000	98641000	27.6	2	2	0.95885	23.331	3	0	580790000
1247	Tb927.11.10760	KIN-D	kinesin-D	69.884	0	323.31											0.0298029	0.507674	0.622797	0.205654		42.1	23	23	1.0854	9.0146	29	5	2723600000	1432700000	1290900000	46.4	25	25	1.0474	11.835	32	5	3228300000	1639300000	1589100000	33.5	17	17	1.0023	8.918	24	3	1730500000
771	Tb927.10.2230		NADPH:adrenodoxin oxidoreductase, mitochondrial, putative	65.601	0	23.112	1					1					0.0298405	0.780114	0.84877	0.0712099		8.7	3	3	1.02466	7.3691	3	1	48046000	26819000	21226000	0	0	0	NaN	NaN	0	0	0	0	0	8.7	3	3	1.2134	25.283	3	2	38639000
654	Tb927.10.14440	b9d1	b9 domain-containing protein 1	31.836	0.00073764	3.2101											0.0298727	0.673101	0.762617	0.117694		2.8	1	1	1.02753	NaN	1	0	33625000	15513000	18113000	2.8	1	1	1.0794	NaN	1	0	31374000	15506000	15869000	7.3	2	2	1.0928	10.395	2	0	40529000
2790	Tb927.4.4910		3,2-trans-enoyl-CoA isomerase, mitochondrial precursor, putative	45.333	0	87.285	1						1				0.0299794	0.525444	0.63897	0.194519		30.5	7	5	1.09825	4.0283	7	2	781850000	411990000	369860000	30.5	7	5	1.02485	18.768	7	2	790240000	401660000	388580000	30.5	7	5	0.99571	14.304	7	0	628280000
3524	Tb927.7.5260		Cytochrome c oxidase biogenesis protein Cmc1 like, putative	22.68	0	8.2898	1										0.0304152	0.643615	0.738958	0.13138		19.2	3	3	1.0058	8.1705	3	1	72924000	25118000	47805000	21.2	4	4	1.07773	12.731	4	1	83349000	35318000	48031000	19.2	3	3	1.0405	10.468	3	2	39079000
787	Tb927.10.2470		Cleft lip and palate transmembrane protein 1 (CLPTM1), putative	64.233	0	20.444											0.0305834	0.910872	0.942736	0.0256101		7.6	3	3	1.15761	55.776	3	2	76646000	37841000	38805000	2	1	1	0.735727	NaN	1	1	45209000	16475000	28734000	7.5	2	2	0.75722	80.278	2	1	27063000
3637	Tb927.7.7440		hypothetical protein, conserved	14.51	0	27.342	1		1								0.0305859	0.488959	0.604956	0.218276		36.6	3	3	1.16475	13.858	3	0	327480000	172770000	154710000	43.9	4	4	1.11683	18.384	4	1	551570000	412160000	139410000	36.6	3	3	0.90005	9.0235	3	0	245520000
2937	Tb927.5.2950	CMF3	Component of motile flagella 3	88.256	0	148.92											0.0307526	0.512279	0.626475	0.203096		31.2	17	17	1.05854	12.033	16	5	419390000	247970000	171420000	25.9	14	14	1.12647	8.2221	14	4	457250000	272800000	184440000	27.1	15	15	0.9778	15.752	14	3	405380000
4056	Tb927.9.10310	MCP11	mitochondrial carrier protein 11	34.295	0	323.31	1									1	0.0308513	0.390567	0.510149	0.292303		47.3	11	11	1.14819	4.4797	16	0	5438800000	2853500000	2585300000	48.9	12	12	1.08711	5.029	20	2	6989200000	3616300000	3372900000	50.5	14	14	0.95661	14.7	22	4	6215100000
2400	Tb927.3.2890		radial spoke protein RSP10, putative	37.011	0	53.696											0.0309276	0.584884	0.691004	0.16052		23.6	6	6	1.13452	10.591	6	1	196650000	106540000	90105000	23.6	6	6	1.03535	12.253	7	3	223560000	110310000	113250000	23.6	6	6	0.90509	13.725	6	2	189080000
2251	Tb927.2.5000		hypothetical protein, conserved	43.998	0	12.839											0.0310272	0.835764	0.887449	0.0518566		3.2	1	1	1.46409	NaN	1	0	4204200	2130500	2073700	0	0	0	NaN	NaN	0	0	0	0	0	3.2	1	1	0.74152	NaN	1	0	3381700
4182	Tb927.9.13630		hypothetical protein, conserved	40.44	0	4.4571	1										0.0314329	0.494691	0.610495	0.214318		6.2	1	1	1.06423	NaN	1	0	17806000	10345000	7460700	9.9	2	2	1.11893	26.494	2	1	19897000	12271000	7625800	3.8	1	1	NaN	NaN	0	0	0
2951	Tb927.5.3190		hypothetical protein, conserved	23.192	0	88.702											0.0314351	0.728181	0.80536	0.0940102		10.1	1	1	1.21675	NaN	1	0	8822800	4486700	4336000	15.4	2	2	0.887548	24.05	2	0	31097000	13157000	17940000	10.1	1	1	NaN	NaN	0	0	0
2363	Tb927.3.2170		translation elongation factor EF-2, putative	98.562	0.0039471	2.188											0.0316611	0.909366	0.941824	0.0260301		0	0	0	NaN	NaN	0	0	0	0	0	0	0	0	NaN	NaN	0	0	0	0	0	1	1	1	0.57311	NaN	1	1	10772000
2453	Tb927.3.3780;Tb927.3.3760	TXN1a	tryparedoxin 1a, putative	15.891	0	103.05	1										0.0317765	0.47189	0.588354	0.230361		61.1	6	6	1.10131	2.3659	8	1	2853300000	1477600000	1375700000	61.1	6	6	1.03926	1.1131	8	2	2331000000	1200200000	1130700000	50	5	5	0.98193	3.2705	7	0	2337800000
3839	Tb927.8.4640	CARP9	cAMP response protein 9	46.865	0	116.66											0.0319215	0.535044	0.647711	0.188618		26.2	7	7	1.21915	74.327	8	1	249760000	148400000	101360000	29.1	8	8	1.1098	15.745	9	2	424470000	209140000	215330000	19.5	6	6	0.92964	2.6651	8	3	225290000
1116	Tb927.10.8640		Galactose oxidase, central domain containing protein, putative	39.2	0	14.945											0.0320695	0.82362	0.878945	0.0560381		18.3	5	5	1.49546	32.072	5	1	285160000	167490000	117670000	10.1	3	3	1.17524	54.57	3	2	198550000	110280000	88269000	14.2	4	4	0.83547	31.473	4	1	265500000
3502	Tb927.7.4470		hypothetical protein, conserved	22.398	0	37.617											0.0322133	0.495245	0.610536	0.214289		24.4	4	4	1.21079	7.3236	4	1	189170000	103070000	86091000	24.4	4	4	1.04824	12.277	5	1	233970000	129120000	104850000	25.9	4	4	0.91236	15.201	5	1	151180000
2513	Tb927.3.4970		hypothetical protein, conserved	115.81	0	186.16											0.0325267	0.650968	0.744964	0.127865		15.1	8	8	1.02454	11.578	9	4	103950000	50389000	53564000	11.6	8	8	1.1933	12.168	8	2	141220000	67858000	73360000	12.2	7	7	1.0287	14.532	9	3	126920000
3750	Tb927.8.2740	RBP38	mitochondrial RNA binding protein	38.497	0	244.35	1			1							0.0327821	0.438687	0.55604	0.254894		45.3	11	11	1.19269	11.493	17	3	2688100000	1471800000	1216300000	34.9	8	8	1.09523	6.3168	12	1	2478800000	1279600000	1199200000	38.5	10	10	0.93021	13.714	14	2	2029400000
3773	Tb927.8.3250		dynein heavy chain, putative	537.36	0	323.31											0.032786	0.42083	0.538853	0.26853		12.1	39	39	1.18482	25.716	40	14	945660000	417670000	527990000	10.4	35	35	1.04321	27.557	34	6	684040000	336070000	347980000	11.4	36	36	0.94757	30.908	35	12	686280000
4169	Tb927.9.13330		hypothetical protein, conserved	125.27	0	16.836											0.0328741	0.699607	0.784249	0.105546		4.2	4	4	1.31679	10.09	4	1	264670000	46519000	218150000	5.2	5	5	1.12899	16.851	5	1	99274000	58164000	41110000	2	2	2	0.82911	17.379	2	0	50124000
2024	Tb927.11.8030	MC9	microtubule inner protein MC9	46.474	0	64.799											0.032974	0.495145	0.610536	0.214289		13.7	4	4	1.18178	13.389	4	0	75423000	41960000	33463000	19.2	5	5	1.11199	13.27	5	0	131070000	71589000	59484000	15.6	5	5	0.96994	14.671	5	0	99587000
3318	Tb927.7.1290	EMC7	ER membrane protein complex subunit 7	26.998	0	120.52											0.0330051	0.519508	0.633991	0.197917		40.5	6	6	1.14304	16.49	8	3	171850000	93939000	77911000	40.1	5	5	1.0755	24.3	5	1	134230000	71401000	62824000	26.4	5	5	0.89237	6.5949	7	1	122610000
3463	Tb927.7.3910		NADH dehydrogenase (ubiquinone) 1 beta subcomplex subunit, putative	57.602	0	11.283	1		1								0.0331131	0.713433	0.792575	0.100959		10.3	3	3	1.06634	9.3864	3	1	52520000	26808000	25712000	8.9	3	3	1.0153	6.8061	2	2	31483000	14844000	16639000	10.3	3	3	1.169	16.972	3	1	50965000
1880	Tb927.11.5450		malic enzyme	63.119	0	323.31	1							1			0.0332097	0.376216	0.496168	0.304371		58.8	24	24	1.14032	12.73	34	7	4110300000	2185000000	1925300000	65.8	28	28	1.11152	13.041	42	9	4513200000	2403300000	2109900000	55	22	22	0.94394	6.6875	33	8	3215600000
3346	Tb927.7.1800		hypothetical protein, conserved	26.566	0.0066499	1.9812	1										0.0334316	0.891134	0.928419	0.032256		5.9	2	2	1.1363	29.868	2	0	24069000	12143000	11926000	5.9	2	2	0.628614	2.607	2	0	16980000	4824100	12155000	5.9	2	2	1.3155	10.248	2	0	14637000
3428	Tb927.7.3330	FAZ10	Flagellar attachment zone protein 10	502.65	0	292.33											0.0336298	0.37705	0.496743	0.303868		42.3	31	31	1.13013	16.713	35	10	2808600000	1448900000	1359700000	41	28	28	1.063	31.892	31	10	2311800000	1149100000	1162800000	42.7	28	28	0.98992	52.93	32	10	2228900000
3484	Tb927.7.4180	ELO1	Fatty acid elongase	33.87	0	63.312							1				0.0337322	0.439493	0.55686	0.254254		25.6	7	7	1.10686	10.89	9	1	1726000000	904290000	821750000	25.6	7	7	1.04679	14.226	10	1	1967900000	1006400000	961520000	25.6	7	7	1.0122	16.216	11	1	1667500000
3636	Tb927.7.7430;Tb927.7.7420	ATPF1A	ATP synthase F1, alpha subunit	63.502	0	323.31	1		1								0.0337877	0.350326	0.470721	0.327237		55	27	27	1.12796	15.893	48	4	19910000000	10519000000	9391400000	56	26	26	1.08475	20.789	49	3	23166000000	11847000000	11320000000	60.6	27	27	0.97275	6.0949	48	5	16267000000
98	Tb11.v5.0537;Tb927.11.9920;Tb11.01.1680.v5		polyubiquitin, putative	70.128	0	87.019											0.0338233	0.555563	0.66664	0.176109		49.4	4	4	1.09738	5.2244	9	4	1083200000	572740000	510450000	49.4	4	4	0.999001	3.631	11	4	1536000000	767200000	768840000	49.4	4	4	0.99563	11.578	8	3	1308200000
3968	Tb927.8.6820	CL	putative citrate lyase	47.159	0	33.935	1							1			0.033878	0.531983	0.644511	0.19077		15.1	3	3	1.06341	14.669	3	0	56285000	30469000	25816000	15.1	3	3	1.18198	18.463	3	0	50359000	26339000	24019000	11.4	2	2	0.95715	10.487	2	1	30878000
1791	Tb927.11.3880	TRYPARP	actin, putative	47.559	0	7.685											0.0340756	0.660423	0.7531	0.123148		12.7	4	4	1.02056	19.317	4	2	88333000	44215000	44118000	4.6	2	2	1.08259	3.3263	2	0	34561000	17642000	16918000	8.3	3	3	0.92081	15.748	3	1	50731000
4039	Tb927.8.920	PEX4	ubiquitin-conjugating enzyme E2, putative	18.992	0	32.054											0.0344203	0.451872	0.569667	0.244379		44.8	6	6	1.19313	16.341	5	0	241450000	133810000	107640000	44.8	6	6	1.07603	7.8461	6	2	220260000	113580000	106670000	44.8	6	6	0.90256	20.915	5	3	194620000
2648	Tb927.4.2170		hypothetical protein, conserved	14.463	0	16.057											0.0344441	0.791772	0.856675	0.0671838		26	2	2	1.48381	NaN	1	0	29120000	14948000	14172000	13.7	1	1	0.877039	NaN	1	0	20908000	10385000	10523000	26	2	2	0.98235	13.766	2	1	44968000
3848	Tb927.8.4890		endoplasmic reticulum oxidoreductin, putative	49.202	0	9.6001											0.0344568	0.603958	0.707235	0.150436		10.4	4	4	1.13593	81.152	4	2	105890000	60960000	44932000	8.4	3	3	1.03446	15.029	3	1	56363000	28699000	27665000	7.9	3	3	1.0884	7.998	3	0	53515000
4435	Tb927.9.8410	J27	chaperone protein DnaJ, putative	35.594	0	152.32	1		1								0.0345576	0.381239	0.501323	0.299883		54.5	13	13	1.09653	25.819	15	2	1838900000	1007800000	831190000	47.9	13	13	1.09743	23.388	16	1	1718100000	921450000	796630000	60.5	13	13	0.98202	9.6028	14	2	1366800000
3843	Tb927.8.4780	FLAM3	Flagellar Member 3	468.13	0	255.48											0.0345867	0.37633	0.496168	0.304371		16.8	23	23	1.15287	15.399	25	9	906110000	468770000	437340000	19.3	28	28	1.09719	17.526	30	10	1042700000	515610000	527110000	17.9	25	25	0.9231	19.148	26	5	978360000
1626	Tb927.11.16890	FLAM7	Tetratricopeptide-like helical domain containing protein	228.84	0	88.277											0.0346624	0.383326	0.503535	0.29797		9.8	13	12	1.18545	20.184	12	5	275600000	150650000	124950000	7.1	9	8	1.05746	9.1024	9	2	163510000	83404000	80104000	10.2	12	11	0.9439	26.084	11	1	175780000
3321	Tb927.7.1340;Tb927.7.1320	HSP10	10 kDa heat shock protein, putative	10.67	0	83.188					1						0.0346651	0.335017	0.454851	0.342131		69	6	6	1.15186	0.83506	9	1	10232000000	5393600000	4838600000	69	6	6	1.08362	2.8748	11	1	12844000000	6640000000	6204400000	62	5	5	0.95347	6.0717	7	0	8864900000
849	Tb927.10.3350;Tb11.v5.1021		major facilitator superfamily, putative	60.283	0	6.3028											0.0347089	0.882563	0.921403	0.0355502		7.2	2	2	1.63385	32.917	3	1	77428000	46519000	30910000	2.4	1	1	1.43217	25.256	2	0	85460000	47711000	37749000	2.4	1	1	0.68918	50.151	2	0	70005000
391	Tb927.1.4230		hypothetical protein, conserved	49.86	0	43.591											0.0350839	0.797333	0.860835	0.0650802		23.9	6	6	0.87222	40.233	5	3	164510000	76795000	87712000	28.2	7	7	1.29445	18.01	7	4	160600000	76511000	84088000	19.7	5	5	1.124	59.424	5	3	95656000
3739	Tb927.8.2570		hypothetical protein, conserved	48.529	0	17.693											0.0351294	0.537368	0.64969	0.187294		14.3	4	4	1.10789	8.5906	4	0	146550000	70824000	75725000	10.4	3	3	1.08482	5.0733	4	2	103520000	48680000	54841000	14.3	4	4	0.8949	16.071	5	0	131560000
2193	Tb927.2.3180;Tb11.v5.0782	KPAF1	kinetoplast polyadenylation/uridylation factor 1	114.38	0	120.4	1										0.0351833	0.461904	0.579384	0.237034		21.7	15	15	1.0898	12.943	15	5	548870000	272770000	276090000	24.4	18	18	1.03881	17.684	18	8	735490000	367340000	368150000	17.3	13	13	1.013	9.702	13	3	595460000
1512	Tb927.11.15120		hypothetical protein, conserved	78.567	0	11.561											0.0355702	0.488818	0.604956	0.218276		6.6	4	4	1.13028	14.073	4	0	55901000	26064000	29836000	6.8	3	3	1.03099	9.8559	2	0	21614000	10979000	10635000	5	3	3	1.045	21.16	2	0	21757000
2278	Tb927.2.5890		hypothetical protein, conserved	51.13	0	9.5542											0.0356756	0.823357	0.878945	0.0560381		3.5	1	1	0.977517	NaN	1	0	11518000	6264300	5253900	6.9	2	2	1.17431	47.823	2	1	15162000	9290800	5870800	3.5	1	1	0.75541	NaN	1	1	7186000
3927	Tb927.8.620	KREPA3	KREPA3	42.267	0	34.082	1										0.0357018	0.579901	0.687117	0.162969		17.3	5	5	1.19366	17.843	5	1	95441000	50457000	44983000	5.6	2	2	0.96367	36.212	2	0	46291000	24953000	21338000	29	6	6	0.95304	16.286	6	1	107480000
399	Tb927.1.4490	NAT2	N-acetyltransferase 2, putative	19.682	0	59.122											0.0357693	0.62061	0.720795	0.142188		32.6	4	4	1.25623	13.892	5	0	340130000	183020000	157120000	32.6	4	4	1.1681	23.001	4	0	355230000	185600000	169630000	32.6	5	5	0.89251	17.965	6	1	343840000
2270	Tb927.2.5660	ADKA	adenylate kinase, putative	29.339	0	165.11											0.0361169	0.420438	0.538743	0.268618		54.6	11	11	1.11603	38.259	12	4	608950000	317630000	291310000	46.9	9	9	1.05847	5.4392	10	0	504670000	255820000	248860000	36.9	7	7	0.94202	14.371	6	0	300580000
163	Tb927.10.5240;Tb11.v5.0233		cAMP binding protein, putative	188.21	0.0077785	1.9226											0.0363094	0.338833	0.458436	0.338721		0.7	1	1	1.10806	NaN	1	0	7821100	3980800	3840300	0.7	1	1	1.09773	NaN	1	0	6442300	3517800	2924500	0	0	0	NaN	NaN	0	0	0
300	Tb927.4.3080;Tb11.v5.0963		Uncharacterised ACR, YggU family COG1872, putative	18.44	0	49.471	1										0.0366432	0.822084	0.878945	0.0560381		34.5	3	3	1.05334	5.336	3	2	62163000	31065000	31098000	21.8	2	2	0.812876	17.215	2	0	56516000	26444000	30073000	34.5	3	3	1.0084	7.1034	3	1	41442000
1695	Tb927.11.2520	UAP	UDP-n-acetylglucosamine pyrophosphorylase	60.161	0	43.608											0.0368348	0.538213	0.650263	0.186911		1.8	1	1	1.179	NaN	1	0	4920600	2190200	2730400	2.8	1	1	1.18097	NaN	1	0	8839900	4482000	4357900	0	0	0	NaN	NaN	0	0	0
348	Tb927.1.2230	SMP1-1	small myristoylated protein 1-1, Small kinetoplastid calpain-related protein 1-6	13.535	0	116.25											0.0369053	0.430118	0.547353	0.261733		56.9	6	3	1.18226	14.724	6	0	1642700000	884050000	758670000	61	6	3	1.13599	9.2573	5	0	1526500000	788910000	737630000	56.9	6	3	0.9168	22.638	6	1	1426300000
2732	Tb927.4.3700		hypothetical protein, conserved	92.681	0.00024981	3.5341											0.0369764	0.797952	0.861118	0.0649373		1.9	1	1	NaN	NaN	0	0	4931500	0	4931500	2.6	1	1	1.37908	NaN	1	0	8340400	5177300	3163100	0	0	0	NaN	NaN	0	0	0
2422	Tb927.3.3300	FAZ19	Flagellum attachment zone protein 19	89.197	0	87.449											0.0370036	0.396442	0.51667	0.286787		19.5	10	10	1.14241	16.999	12	1	577360000	294640000	282730000	20.5	11	11	1.13596	11.22	12	0	486830000	250180000	236640000	23	12	12	0.9633	17.561	14	7	566420000
4234	Tb927.9.15660;Tb09.v4.0009;Tb11.v5.0654	ACP6	procyclic-enriched flagellar receptor adenylate cyclase 6	137.52	0	27.972											0.0370949	0.786939	0.853814	0.0686367		4.3	4	4	1.23472	7.544	6	4	85360000	45295000	40065000	4.3	4	4	1.12006	14.957	4	1	60606000	33195000	27410000	5.3	5	4	0.71088	34.602	5	4	58772000
3467	Tb927.7.3950	KRET1	RNA-editing 3' terminal uridylyl transferase 1	107.38	0	54.761	1										0.0372131	0.350236	0.470721	0.327237		13.2	8	8	1.13732	31.812	7	2	142690000	60057000	82632000	15.5	9	9	1.06119	22.386	8	1	166140000	78409000	87731000	10.5	7	7	1	6.9691	4	2	74345000
1911	Tb927.11.6050		Flagellar-associated PapD-like, putative	189.56	0	29.989											0.0372179	0.600685	0.704793	0.151938		6.2	6	6	1.12779	7.1679	7	4	97930000	54085000	43845000	3.6	4	4	1.24897	10.58	4	1	75870000	42142000	33728000	3.9	4	4	0.89003	14.45	4	0	54970000
1739	Tb927.11.3100	POMP13	Present in the outer mitochondrial membrane proteome 13	39.598	0	145.82											0.0373572	0.507866	0.622815	0.205641		27.9	6	6	1.04201	31.375	8	3	259980000	123300000	136680000	33.1	8	8	1.07541	13.778	11	5	310510000	144280000	166230000	30.9	6	6	1.0343	16.914	8	3	211050000
947	Tb927.10.5430		Flagellar C1a complex subunit C1a-32, putative	32.616	0	9.5303											0.0374099	0.925955	0.955291	0.0198643		3.9	1	1	2.23674	NaN	1	0	29124000	19042000	10083000	3.9	1	1	1.15013	NaN	1	0	31091000	17146000	13944000	3.9	1	1	1.1035	NaN	1	0	25993000
247	Tb927.10.7100;Tb11.v5.0580		delta-4 fatty acid desaturase	47.965	0	147.17											0.0374489	0.306688	0.425269	0.371336		28.3	9	9	1.14447	9.0612	10	0	729600000	387570000	342030000	29.9	10	10	1.06745	17.638	12	0	917210000	466210000	451000000	28.3	9	9	0.97205	20.553	11	0	658880000
2303	Tb927.3.1190		hypothetical protein, conserved	256.09	0.0066483	1.9768											0.0374574	0.671225	0.761199	0.118502		0.9	1	1	1.1896	NaN	1	0	462550	216660	245890	0.9	2	2	1.04278	29.594	2	1	18282000	8676200	9605500	0.9	1	1	0.8245	NaN	1	0	448330
837	Tb927.10.3160		hypothetical protein, conserved	14.605	0.0025895	2.4372											0.0374717	0.902178	0.93576	0.0288354		9.2	1	1	1.22167	NaN	1	1	7446400	3882500	3563900	9.2	1	1	2.04399	NaN	1	0	12551000	7740000	4811300	0	0	0	NaN	NaN	0	0	0
463	Tb927.10.10780		hypothetical protein, conserved	23.3	0	20.955	1										0.0375747	0.762425	0.835479	0.0780644		17.8	3	3	1.15485	14.011	3	0	293170000	157710000	135460000	17.3	3	3	0.826037	56.326	3	1	287450000	144110000	143340000	13.6	2	2	1.0868	4.9831	2	1	139920000
1697	Tb927.11.2540		hypothetical protein, conserved	33.848	0	101.47											0.0376635	0.39946	0.518869	0.284942		42.8	9	9	1.11214	10.812	9	1	437490000	234070000	203420000	34.7	8	8	1.05814	6.1062	7	1	387900000	194560000	193330000	42.8	9	9	1.0236	15.704	9	1	359140000
1084	Tb927.10.8030	OSCP	mitochondrial ATP synthase subunit O	28.834	0	187.07	1		1								0.0377172	0.313313	0.433258	0.363253		52.9	15	15	1.15741	79.995	22	6	3403400000	1876300000	1527100000	46.7	14	14	1.08052	43.192	23	8	4080400000	2120200000	1960300000	51.8	15	15	0.97276	4.4242	19	7	2722500000
1118	Tb927.10.8710	CETN3	centrin-3	18.801	0	9.3569											0.0380944	0.468118	0.585315	0.232611		26.1	3	3	1.10355	16.999	3	0	33468000	17189000	16279000	10.3	1	1	1.16102	0.59867	2	1	28721000	15712000	13010000	18.2	2	2	0.99308	36.113	2	0	9991100
2511	Tb927.3.4950		hypothetical protein, conserved	52.553	0	9.5516	1										0.0381699	0.688986	0.776463	0.109879		8.9	2	2	1.33777	9.6469	3	1	32186000	17932000	14255000	10.8	3	3	1.14197	25.465	3	1	32355000	17608000	14747000	8.9	2	2	0.92988	19.149	3	1	30833000
1357	Tb927.11.12540		leucine-rich repeat protein (LRRP), putative	115.21	0	61.326											0.0382319	0.386356	0.506155	0.295716		13.5	8	8	1.12988	21.931	9	4	183800000	93206000	90596000	14.5	11	11	1.05385	12.984	13	9	295720000	146820000	148900000	10.5	7	7	1.0211	22.059	7	0	123250000
4374	Tb927.9.6310		ABC transporter, putative	72.215	0	291.69											0.0382925	0.407527	0.52662	0.278502		33.1	14	14	1.17471	11.864	22	5	1683500000	903400000	780100000	33.1	14	14	1.13609	10.856	19	6	1348600000	710030000	638590000	34.4	15	15	0.94479	8.6109	18	4	1146100000
2866	Tb927.5.1520	HslU1	ATP-dependent protease ATPase subunit HslU1	52.53	0	302	1			1	1						0.038339	0.367311	0.48702	0.312453		52.6	17	17	1.19829	9.8316	18	2	1496700000	802910000	693760000	58.5	19	19	1.09226	10.985	21	3	1584100000	809510000	774630000	54.7	17	17	0.94074	15.022	20	3	1356800000
959	Tb927.10.5630		hypothetical protein, conserved	21.709	0	14.876											0.0385656	0.299398	0.417137	0.379721		24.9	4	4	1.16074	2.0445	4	1	220180000	112460000	107720000	24.9	4	4	1.09219	4.8561	4	1	166410000	86813000	79597000	17.3	3	3	0.95654	3.7946	3	0	109580000
2509	Tb927.3.4920		LETM1 and EF-hand domain-containing protein 1, putative	42.737	0	130.87	1										0.0386119	0.410452	0.529425	0.276195		44.4	11	11	1.1197	18.018	15	2	926860000	498270000	428580000	44.4	11	11	1.11571	12.262	16	5	955640000	502770000	452870000	39.9	9	9	1.0106	8.2211	12	2	577160000
1112	Tb927.10.8590;Tb11.v5.0727	FTZC	flagellum transition zone component	134.45	0	8.0963											0.0387231	0.365598	0.485115	0.314155		28.5	3	3	1.14795	6.9186	3	0	407410000	205960000	201450000	27.5	2	2	1.05406	1.8044	2	0	75715000	33427000	42288000	13.5	2	2	1.0114	17.494	2	0	261530000
95	Tb927.10.4310;Tb10.v4.0045	PHB2	prohibitin 2, putative	32.215	0	265.09	1				1						0.0389117	0.336623	0.456326	0.340725		64.4	14	14	1.15658	7.919	19	0	2514100000	1326500000	1187700000	71.9	16	16	1.11898	4.8121	21	2	3201400000	1706000000	1495400000	59	15	15	0.92607	6.1468	19	2	2436800000
3510	Tb927.7.4880		hypothetical protein, conserved	23.311	0	44.514											0.0390945	0.31827	0.438429	0.358101		17.2	2	2	1.13937	6.8485	4	0	201420000	105770000	95648000	30.2	3	3	1.11344	16.501	5	0	183340000	92808000	90534000	17.2	2	2	0.97113	5.636	4	0	140320000
2449	Tb927.3.3690		flagellar radial spoke protein-like, putative	60.992	0	113.18											0.0393073	0.328228	0.447885	0.348834		26.8	10	10	1.12415	5.3889	11	1	450820000	238420000	212400000	32.1	12	12	1.13194	14.07	13	2	490100000	246880000	243220000	29.6	11	11	0.94826	12.283	12	1	339820000
4283	Tb927.9.2980		hypothetical protein, conserved	9.2703	0	10.09											0.0394634	0.776238	0.845339	0.0729693		19.8	1	1	1.08754	7.5746	2	0	30914000	15170000	15743000	19.8	1	1	0.818532	41.976	2	1	26575000	13475000	13099000	19.8	1	1	1.1287	7.3042	2	0	38070000
3021	Tb927.5.680		hypothetical protein, conserved	65.263	0	39.089	1										0.0396124	0.512029	0.626388	0.203157		6.5	2	2	1.26701	39.992	2	0	21292000	11112000	10180000	23.6	6	6	1.00662	34.916	6	4	54150000	22003000	32147000	12.3	3	3	0.92668	11.055	3	0	41314000
600	Tb927.10.13630		glucosidase, putative	91.488	0	212.21											0.0398875	0.328772	0.448453	0.348283		34.6	21	21	1.14071	20.064	22	3	1325200000	689940000	635220000	33.3	20	20	1.13253	10.915	24	2	1315000000	686600000	628380000	34.8	22	22	0.95208	10.43	23	8	1237500000
4282	Tb927.9.2940		hypothetical protein, conserved	54.569	0	18.501											0.0399991	0.573163	0.681238	0.166701		5.9	2	2	1.01628	25.03	2	0	33830000	16238000	17593000	5.9	2	2	1.22324	17.67	2	1	30379000	16790000	13589000	7.9	3	3	0.94843	13.111	3	0	51909000
1840	Tb927.11.4810		hypothetical protein, conserved	19.431	0.00073189	3.049	1										0.0400273	0.656122	0.749397	0.125288		5.2	1	1	1.35903	NaN	1	1	77066000	42977000	34088000	10.3	2	2	1.10327	16.226	2	2	149350000	68426000	80922000	5.2	1	1	0.83837	NaN	1	0	90723000
2888	Tb927.5.1900	dDC1	Outer dynein arm docking complex protein 1, putative	69.353	0	116.67											0.0401544	0.319518	0.439824	0.356721		19.7	9	9	1.10732	11.07	9	1	197210000	105240000	91974000	25.2	11	11	1.07754	13.828	10	1	215680000	110880000	104790000	13.4	6	6	0.96752	8.1213	6	0	124290000
592	Tb927.10.13510	FtsH13	zinc metallopeptidase, putative	62.779	0	123.82	1				1						0.0403091	0.409047	0.528001	0.277365		26.2	8	8	1.16067	18.978	7	3	393920000	122670000	271250000	24.1	9	9	1.09977	18.582	10	4	695050000	405560000	289490000	26.4	8	8	0.89398	9.0167	9	3	304940000
74	Tb927.5.4480;Tb05.5K5.130		paraflagellar rod component par4, putative	68.313	0	120.66											0.040418	0.39396	0.514199	0.288869		19	10	10	1.19201	7.7609	12	0	614120000	318780000	295340000	30.7	18	18	1.09973	26.015	18	4	886830000	446150000	440680000	30.1	15	15	0.97938	20.428	13	1	628740000
4112	Tb927.9.11720	ISCU	Iron-sulfur cluster assembly protein	19.436	0	50.174	1					1					0.0405408	0.394938	0.515051	0.28815		23.9	5	5	1.18075	8.5858	5	0	208550000	112060000	96498000	23.9	5	5	1.06663	23.151	6	1	238510000	122650000	115860000	23.9	5	5	1.0098	9.5113	5	0	180470000
2964	Tb927.5.3350	FeSODA	iron superoxide dismutase A, mitochondrial	26.824	0	158.37	1		1								0.0405694	0.426445	0.543861	0.264512		28.6	6	6	1.18694	2.2028	11	4	1484900000	789760000	695170000	31.9	7	7	1.14222	2.6549	11	2	1531000000	794840000	736200000	28.6	6	6	0.95266	7.3628	9	2	1718100000
3875	Tb927.8.5380	UFM1	ubiquitin fold modifier protein, putative	10.47	0	35.827											0.0405743	0.452312	0.569992	0.244131		15.5	1	1	1.0925	8.4493	2	0	45866000	26533000	19332000	15.5	1	1	1.01944	5.7972	2	0	44419000	25382000	19038000	15.5	1	1	1.0142	18.529	2	0	36826000
2728	Tb927.4.3660		hypothetical protein, conserved	54.816	0	48.271											0.0408696	0.387865	0.507753	0.294347		24.1	7	7	1.07409	25.632	6	0	161490000	83437000	78053000	24.7	9	9	1.07696	20.016	9	2	275740000	143730000	132000000	15.6	5	5	0.98571	10.76	5	1	127150000
3243	Tb927.6.4520		Tumour suppressor, Mitostatin, putative	52.589	0	25.57											0.0409225	0.83763	0.888206	0.0514863		11.7	5	5	1.18778	21.593	5	3	133490000	73396000	60097000	11.5	5	5	0.70497	28.695	6	5	178620000	85780000	92841000	6	2	2	1.3228	19.633	2	2	67748000
3818	Tb927.8.4240		hypothetical protein, conserved	183.88	0	16.498											0.0410979	0.748832	0.82341	0.0843837		4.1	4	4	1.07799	12.138	4	2	61856000	29658000	32198000	3.3	4	4	0.953289	11.75	3	0	236710000	109970000	126740000	2.8	3	3	1.2898	29.726	3	0	21915000
1381	Tb927.11.13010		EF-hand domain pair, putative	22.171	0	19.3											0.0411478	0.468657	0.585548	0.232438		11.7	2	2	1.19517	9.2917	2	1	90276000	49196000	41081000	10.7	3	3	1.10613	7.5176	5	0	91704000	50847000	40857000	11.7	2	2	0.86944	5.3088	2	0	90252000
1467	Tb927.11.1430	CMF2	Component of motile flagella 2	86.855	0	323.31											0.0412691	0.319564	0.439824	0.356721		54.8	32	32	1.15206	11.767	39	11	2629600000	1257500000	1372100000	53.2	33	33	1.10306	12.606	41	8	2881400000	1381500000	1499900000	57.6	34	34	0.98764	10.528	42	13	2174300000
1284	Tb927.11.11280;Tb11.v5.1041		hypothetical protein, conserved	120.86	0	6.5044											0.0413859	0.819973	0.877453	0.056776		4	3	3	1.08832	9.5493	3	0	22308000	10547000	11761000	3.3	3	3	0.773994	16.039	3	1	25344000	10946000	14398000	1.9	1	1	1.3701	NaN	1	0	13602000
1556	Tb927.11.15850	mt-SAF5	kinteoplast poly(A) polymerase complex 1 subunit	86.756	0	38.875	1										0.0414483	0.69073	0.777044	0.109554		3.1	2	2	0.911577	12.443	2	1	71619000	33020000	38599000	12.2	8	8	1.14372	14.911	9	2	200380000	106610000	93777000	4.4	3	3	1.0134	21.436	3	0	60800000
1180	Tb927.10.9820;Tb11.v5.0565	MIP	mitochondrial intermediate peptidase	76.732	0	182.73	1				1						0.0415577	0.325903	0.445579	0.351075		31.6	16	16	1.14334	24.35	21	10	1053000000	559580000	493440000	23.3	11	11	1.14129	56.631	13	2	820760000	437540000	383220000	35.4	15	15	0.94107	9.135	18	5	962120000
1029	Tb927.10.7120	MC3	microtubule inner protein MC3	37.269	0	12.053											0.0416724	0.290787	0.408054	0.389282		10.5	3	3	1.12885	48.41	4	3	87644000	43600000	44043000	12.9	4	4	1.06211	21.373	4	1	70263000	35021000	35242000	12.6	5	5	0.99417	43.918	5	0	94292000
1656	Tb927.11.2010		hypothetical protein, conserved	50.298	0	27.801	1		1								0.0417256	0.458714	0.576335	0.239325		17.5	5	5	1.26561	14.5	6	2	124470000	64069000	60397000	15.2	5	5	1.03271	16.67	6	1	127280000	64486000	62791000	19.3	6	6	0.94832	25.598	6	3	97512000
1580	Tb927.11.16170		hypothetical protein, conserved	22.601	0	5.4573											0.0418643	0.769691	0.840817	0.0752984		14	1	1	1.42749	NaN	1	1	10503000	7132400	3370300	8.5	1	1	0.800512	NaN	1	1	2529300	1026800	1502500	0	0	0	NaN	NaN	0	0	0
1293	Tb927.11.11460	ATOM69	Mitochondrial import receptor subunit ATOM69	68.998	0	323.31	1										0.0419873	0.339785	0.459194	0.338004		53.3	28	28	1.21065	10.516	42	6	5572300000	3016600000	2555700000	51.8	28	28	1.08498	7.109	41	5	5444300000	2855300000	2589000000	49	25	25	0.94175	9.519	39	7	4388500000
1904	Tb927.11.5960;Tb927.11.5950		hypothetical protein, conserved	11.278	0	136.9											0.0420628	0.52572	0.63897	0.194519		26.2	1	1	1.29868	NaN	1	0	21599000	11193000	10406000	26.2	3	3	1.08281	6.2768	4	0	112340000	56160000	56180000	26.2	3	3	0.91263	11.512	4	1	21718000
3794	Tb927.8.3650	FT3	Folate transporter 3	69.928	0	7.0477											0.042294	0.300299	0.417828	0.379003		21.4	8	1	1.16754	NaN	1	1	61749000	30369000	31379000	21.4	9	1	1.11565	NaN	1	0	28388000	14485000	13903000	19.9	7	1	0.92743	NaN	1	0	35317000
2733	Tb927.4.3740	FAZ1	flagellar attachment zone protein 1	192.57	0	323.31											0.0426573	0.255839	0.371332	0.430238		50.1	26	26	1.15197	27.024	31	7	2781100000	1501300000	1279800000	51.8	30	30	1.07441	13.583	34	8	3179200000	1654600000	1524600000	52.1	29	29	0.98034	23.482	33	7	2793300000
2000	Tb927.11.7470		hypothetical protein, conserved	26.198	0	49.761											0.043063	0.476807	0.593431	0.22663		27.9	5	5	1.12198	13.821	4	2	98893000	51955000	46938000	22.3	4	4	0.985416	4.9046	4	1	86323000	44693000	41630000	22.3	4	4	1.0119	7.6185	3	1	50811000
2245	Tb927.2.4840		Vitamin K epoxide reductase family, putative	16.618	0	4.1362											0.0430663	0.502429	0.617225	0.209557		8.2	1	1	1.13323	NaN	1	0	24973000	13887000	11086000	8.2	1	1	1.11896	NaN	1	0	23666000	12463000	11204000	8.2	1	1	1.0576	NaN	1	0	16808000
1316	Tb927.11.11780		acyl-CoA dehydrogenase, putative	66.634	0	121.51	1						1				0.0431693	0.528378	0.641515	0.192793		24.4	8	8	1.31041	9.5989	10	6	360280000	167440000	192840000	27.5	10	10	1.01151	11.327	13	5	573310000	274640000	298670000	22.4	9	9	0.92384	58.807	9	7	282890000
1441	Tb927.11.13900	CETN5	Centrin-5	20.71	0	8.9687											0.0432748	0.491359	0.607237	0.216642		17.7	2	2	1.255	1.6481	2	0	36909000	19211000	17698000	7	1	1	1.10056	NaN	1	0	12955000	6852300	6102900	38.7	3	3	0.96956	119.34	3	1	54830000
2397	Tb927.3.2850		Got1/Sft2-like family, putative	31.137	0	5.8338											0.0433286	0.617362	0.719063	0.143233		10.8	1	1	1.20109	NaN	1	0	22870000	10639000	12232000	10.8	1	1	0.987752	NaN	1	0	18121000	9251800	8868700	10.8	1	1	1.1279	NaN	1	0	19019000
566	Tb927.10.12960	RAB5A	Ras-related protein Rab5A	24.484	0	27.239											0.0433538	0.547843	0.659402	0.18085		33.5	6	6	1.01073	27.511	5	2	279800000	148690000	131120000	33.5	6	6	1.05995	11.68	5	0	299260000	158390000	140870000	30	5	5	1.0127	15.425	5	0	199570000
2252	Tb927.2.5020		acyl-CoA oxidase, putative	82.398	0	45.305	1						1				0.0435259	0.704583	0.786579	0.104258		20.3	9	9	1.12317	47.817	10	6	210830000	102890000	107930000	18.1	9	9	1.24137	17.132	10	3	155290000	78224000	77066000	16.8	7	7	0.76053	13.535	8	6	131840000
311	Tb927.3.4330;Tb927.3.4320;Tb927.3.4310;Tb927.3.4300;Tb927.3.4290;Tb11.v5.1055	PFR1-5	Paraflagellar rod protein 1-5	68.682	0	323.31											0.0436589	0.270016	0.387108	0.412168		64.7	35	35	1.18611	15.317	58	6	17029000000	9152400000	7877000000	69.9	41	41	1.08459	11.676	70	14	20470000000	10713000000	9757200000	63.3	36	36	0.9501	12.016	50	6	13211000000
2963	Tb927.5.3340	TIM11	Mitochondrial import inner membrane translocase subunit 11	11.094	0	74.779	1										0.0437168	0.701707	0.784555	0.105377		63.2	4	4	1.09062	7.8376	3	1	299910000	178940000	120960000	63.2	4	4	0.877732	31.1	2	1	212040000	107220000	104810000	65.3	4	4	1.1616	12.314	3	1	260010000
141	Tb927.7.4950;Tb11.v5.0176		NAD(P)-dependent steroid dehydrogenase protein, putative	45.186	0	14.377							1				0.0437778	0.320966	0.440941	0.355619		8.9	3	3	1.11432	25.593	3	0	155190000	86549000	68637000	16.8	5	5	1.14689	15.094	4	1	148990000	92376000	56611000	15.3	5	5	0.97178	10.784	6	2	218970000
1389	Tb927.11.13180	POMP10	Present in the outer mitochondrial membrane proteome 10	61.21	0	323.31											0.0441355	0.23305	0.346973	0.459704		51.1	19	19	1.15777	11.345	33	7	4205200000	2173200000	2032000000	58.4	21	21	1.08473	12.705	36	8	4221500000	2129200000	2092300000	50.5	18	18	0.96077	17.002	29	8	2936400000
3003	Tb927.5.4260;Tb927.5.4250;Tb927.5.4240;Tb927.5.4230;Tb927.5.4220;Tb927.5.4210;Tb927.5.4200;Tb927.5.4190;Tb927.5.4180;Tb927.5.4170		histone H4, putative	11.142	0	97.38											0.0442894	0.429639	0.546941	0.26206		49	12	9	1.22318	6.0043	15	1	9639900000	4974500000	4665500000	48	11	8	1.14554	4.6409	14	1	11036000000	5628100000	5407700000	49	12	9	0.9206	13.351	14	0	8610800000
627	Tb927.10.14040		vacuolar ATP synthase subunit c, putative	43.414	0	89.655											0.0443081	0.823317	0.878945	0.0560381		37.1	10	10	0.849185	30.693	10	3	277470000	130910000	146560000	32.6	8	8	0.861772	25.2	8	2	222950000	109100000	113850000	28.9	7	7	1.3165	15.64	7	2	157990000
3375	Tb927.7.2390	TAC102	Tripartite attachment complex protein 102	102.86	0	122.35	1			1							0.044328	0.240955	0.356058	0.448479		22	12	12	1.13411	15.82	13	1	554360000	295900000	258470000	25.1	14	14	1.1109	10.192	17	2	1673400000	959690000	713680000	22	12	12	0.96061	22.686	13	3	469830000
2219	Tb927.2.4240		GTP binding protein, putative	40.685	0	137.89	1										0.0443369	0.275407	0.391824	0.406909		51.2	13	13	1.11528	8.922	13	1	598450000	310310000	288140000	59.9	15	15	1.06934	13.701	15	3	582280000	301330000	280950000	39.8	9	9	0.99592	11.759	10	0	203470000
1798	Tb927.11.3980		metallo-peptidase, Clan ME, Family M16	57.037	0	323.31	1		1								0.0446462	0.281525	0.398081	0.400029		62.2	22	22	1.16427	10.384	33	9	5847500000	3184000000	2663500000	65.6	25	25	1.12741	13.05	34	5	5978400000	3113200000	2865200000	55.6	20	20	0.94773	21.248	30	2	4425900000
1456	Tb927.11.14170		hypothetical protein, conserved	67.163	0	56.949											0.0449651	0.340783	0.460365	0.336897		19.3	10	10	1.11267	12.868	9	2	179820000	101290000	78524000	13.9	8	8	1.08513	17.062	8	1	156580000	77660000	78922000	8.1	5	5	1.0334	8.3621	5	1	68583000
1252	Tb927.11.10800	MC10	microtubule inner protein MC10	29.847	0	18.943											0.0450259	0.670816	0.76098	0.118627		19.1	3	3	1.26048	16.431	3	0	91594000	49251000	42342000	29.8	5	5	1.19224	19.462	5	2	287760000	85257000	202500000	19.1	3	3	1.017	10.109	3	1	74443000
3219	Tb927.6.4140	PFC4	paraflagellar rod component, putative	13.009	0	136.32											0.0450866	0.286182	0.404014	0.393603		53.9	5	5	1.09692	7.4446	9	0	1654500000	851260000	803260000	53.9	5	5	1.09224	3.0808	10	0	1843000000	947280000	895670000	53.9	5	5	0.97389	3.8785	8	0	768120000
2872	Tb927.5.1630		hypothetical protein, conserved	17.683	0	27.993											0.0453003	0.386325	0.506155	0.295716		52.2	6	6	1.10239	6.8331	6	1	254920000	132940000	121980000	45.9	5	5	1.07274	5.264	6	2	232100000	118430000	113670000	52.2	6	6	0.93595	7.8597	6	1	196610000
2706	Tb927.4.320		Eukaryotic protein of unknown function (DUF914), putative	46.607	0	29.465											0.0455192	0.385377	0.505627	0.29617		3.1	1	1	1.2204	NaN	1	0	41582000	24437000	17145000	0	0	0	NaN	NaN	0	0	0	0	0	3.1	1	1	0.90068	NaN	1	0	36542000
3290	Tb927.6.710		dephospho-CoA kinase, putative	26.854	0	16.893									1		0.0455484	0.627806	0.727143	0.13838		11.6	2	2	1.2334	12.435	2	2	20997000	11637000	9359900	15.8	3	3	1.21308	28.985	3	1	56665000	28393000	28272000	10	2	2	0.98598	9.8596	2	0	41439000
4472	Tb927.9.9660	ATOM40	Mitochondrial import receptor subunit ATOM40	38.295	0	323.31	1										0.0455505	0.244789	0.360464	0.443138		61.8	16	16	1.17635	17.991	25	4	3014500000	1606400000	1408100000	72.1	21	21	1.09309	17.673	30	12	3928300000	2031300000	1897000000	68.9	18	18	0.96366	33.273	23	4	2112100000
3724	Tb927.8.2240		Tryptophanyl-tRNA synthetase 2	52.902	0	28.705	1										0.0456126	0.514334	0.62855	0.20166		11.2	4	4	1.17066	12.214	4	0	147440000	77506000	69931000	13.3	5	5	1.0315	18.402	5	0	144720000	69732000	74992000	11.2	4	4	0.88356	23.802	5	2	158470000
285	Tb927.3.3790;Tb927.3.3770;Tb11.v5.0741		EF-hand domain pair, putative	31.661	0	231.41											0.0456132	0.285637	0.403407	0.394256		72.4	15	15	1.17915	18.95	17	5	908760000	495070000	413700000	75.2	17	17	1.10342	31.276	22	9	1302000000	710300000	591720000	66.4	15	15	0.97615	15.812	16	3	789950000
745	Tb927.10.180	ATPF1G	ATP synthase F1 subunit gamma protein, putative	34.37	0	266.36	1		1								0.046144	0.22736	0.339686	0.468922		52.5	13	13	1.14201	6.4016	19	3	4378500000	2382600000	1995900000	55.4	14	14	1.09942	49.473	19	3	4844100000	2412800000	2431300000	61	14	14	0.98145	14.207	20	4	3826800000
1064	Tb927.10.770		RF-1 domain containing protein, putative	69.121	0	159.16	1										0.046182	0.327748	0.447404	0.3493		14.7	6	6	1.08359	9.7836	9	3	276330000	150530000	125800000	16.5	8	8	1.09113	24.107	11	4	473740000	241520000	232220000	12	5	5	0.96719	16.694	7	0	227120000
80	Tb927.5.4400;Tb05.5K5.50		hypothetical protein, conserved	47.23	0	29.694											0.0462618	0.265499	0.3821	0.417822		16	3	3	1.17725	16.847	3	0	61974000	35021000	26953000	16	3	3	1.06454	14.651	3	0	64118000	36103000	28016000	16	3	3	0.94007	10.824	3	0	54995000
2004	Tb927.11.7540		electron-transfer-flavoprotein, alpha polypeptide, putative	33.861	0	210.87											0.0463118	0.485896	0.602607	0.219966		27.5	4	4	1.09269	15.549	6	0	181080000	96506000	84571000	20.1	3	3	1.03087	19.584	5	0	139780000	71526000	68259000	31.2	5	5	1.1016	11.308	6	1	174490000
1507	Tb927.11.15040	HSP60	Chaperonin HSP60, mitochondrial	64.159	0	225.43	1										0.04642	0.222886	0.333854	0.476443		51.5	20	20	1.1512	18.417	24	9	1401100000	780910000	620160000	55.4	22	22	1.10536	16.581	28	8	2246400000	1180700000	1065700000	47.6	20	20	0.94859	22.855	23	4	1181500000
451	Tb927.10.10590;Tb927.10.10580;Tb927.10.10570;Tb927.10.10560;Tb927.10.10550;Tb927.10.10540;Tb927.10.10530;Tb927.10.10520;Tb927.10.10510;Tb927.10.10500;Tb927.10.10490;Tb927.10.10480;Tb927.10.10470;Tb927.10.10460		histone H2B, putative	12.569	0	105.67											0.0465457	0.263108	0.379694	0.420567		58	11	11	1.17276	13.509	19	1	17004000000	8955200000	8049100000	45.5	7	7	1.12026	10.745	18	3	22208000000	11263000000	10945000000	57.1	10	10	0.9561	8.3697	20	6	15882000000
1815	Tb927.11.4320		Uncharacterized ACR, COG1678, putative	51.878	0	310.24	1										0.0475037	0.269566	0.38662	0.412716		57.7	18	18	1.13643	15.957	22	5	1480000000	776560000	703420000	57.7	17	17	1.04965	13.471	20	4	1572800000	759080000	813670000	51.4	16	16	0.97328	21.306	19	4	1078600000
1575	Tb927.11.16120	KAP68	kDNA associated protein KAP68	67.926	0.0066468	1.9729	1			1							0.0475501	0.63419	0.731485	0.135795		5.7	3	3	0.96637	16.164	3	0	170030000	87692000	82336000	3.6	2	2	1.29237	18.483	2	0	99636000	49955000	49680000	3.6	2	2	1.0284	4.1713	2	0	116240000
937	Tb927.10.5120	KREPA6	KREPA6	18.09	0	15.158	1										0.0476457	0.247123	0.362199	0.441053		17.1	3	3	1.19074	11.066	4	0	247930000	133040000	114890000	24.4	4	4	1.10029	10.666	5	0	467050000	239580000	227470000	17.1	3	3	0.94908	5.2905	3	0	225710000
2334	Tb927.3.1740		hypothetical protein, conserved	76.97	0	21.75											0.047672	0.648421	0.742775	0.129143		7	4	4	0.985125	21.81	4	0	72597000	35901000	36695000	7	4	4	0.973047	22.208	4	0	74915000	38436000	36479000	5.7	3	3	1.0958	118.47	3	1	42082000
3221	Tb927.6.4180	POMP32	FUN14 family, putative	16.327	0	7.1131	1										0.0477567	0.216155	0.325997	0.486786		15.4	2	2	1.1652	3.2566	3	0	161290000	84833000	76461000	15.4	2	2	1.09018	32.167	3	0	182300000	96510000	85790000	15.4	2	2	0.94635	1.3014	2	0	106570000
4353	Tb927.9.5590	TOP2	DNA topoisomerase ii	137.56	0	103.2	1			1							0.0477797	0.297557	0.415231	0.38171		13.1	11	11	1.09558	22.643	13	0	228890000	116190000	112700000	15.7	13	13	1.11893	16.737	16	3	293150000	150330000	142820000	12.3	10	10	1.0121	12.301	12	0	166380000
693	Tb927.10.15130	SEC22	Vesicle-trafficking protein SEC22, putative	29.48	0	8.5311											0.0479553	0.27787	0.394501	0.403952		12.2	3	3	1.20395	29.122	3	0	102460000	53813000	48645000	12.2	3	3	1.10638	29.882	3	0	116430000	55760000	60666000	12.2	3	3	0.94577	49.367	3	1	87373000
862	Tb927.10.360		EF-hand domain pair, putative	33.791	0.0025882	2.4272											0.0479984	0.81193	0.870438	0.060262		5	1	1	1.45461	NaN	1	1	16057000	7649500	8407200	7.6	2	2	1.11121	8.1416	2	1	37613000	23386000	14227000	5	1	1	0.61525	NaN	1	0	12474000
3223	Tb927.6.4210	ALDH	aldehyde dehydrogenase, putative	64.566	0	313								1			0.0481942	0.272772	0.388835	0.410235		44	16	16	1.12226	22.371	17	4	910410000	476900000	433520000	37.1	14	14	1.06846	10.363	16	2	1376400000	511600000	864800000	24.7	10	10	1.0223	31.083	12	1	606320000
4051	Tb927.9.10160	MIC60	MICOS complex subunit MIC60	25.412	0	15.797	1										0.0482557	0.198261	0.304068	0.51703		23.1	3	3	1.14089	81.229	3	2	53713000	29936000	23777000	0	0	0	NaN	NaN	0	0	0	0	0	0	0	0	NaN	NaN	0	0	0
2220	Tb927.2.4280		kinetoplastid-specific dual specificity phosphatase, putative	114.91	0	28.522											0.0483239	0.401051	0.520204	0.283827		5.7	4	4	1.05136	23.098	4	0	74819000	38733000	36087000	5.7	4	4	1.16178	1.9812	5	2	73672000	39643000	34029000	5.7	4	4	0.94824	20.649	4	0	58975000
3190	Tb927.6.3630	SPL	Sphingosine-1-phosphate lyase	59.525	0	96.459											0.0484446	0.215555	0.325371	0.487621		34.2	14	14	1.17854	5.9188	15	1	1051500000	563490000	488040000	34	13	13	1.08628	4.1287	15	3	1033700000	542950000	490780000	32.3	13	13	0.96781	10.803	14	1	866390000
2230	Tb927.2.4520		hypothetical protein, conserved	143.93	0	60.199											0.0485462	0.520426	0.63445	0.197602		7.7	6	6	1.19966	18.43	6	2	116140000	62290000	53853000	6.9	6	6	0.939232	30.254	6	0	76236000	38335000	37901000	9.6	8	8	0.98481	12.785	8	4	130280000
1848	Tb927.11.4910		predicted ankyrin repeat family protein	43.647	0	48.234											0.0487219	0.806258	0.86674	0.0621112		6.4	2	2	0.868659	155.63	2	2	31792000	12854000	18938000	9.9	3	3	0.953834	114.8	2	1	118380000	67793000	50585000	5.4	2	2	0.94453	12.798	2	1	74461000
553	Tb927.10.12700		pyruvate dehydrogenase E1 alpha subunit, putative	42.511	0	323.31	1							1			0.0487619	0.199289	0.305105	0.51555		73	25	25	1.15222	27.081	38	7	7765600000	4103200000	3662400000	79.4	29	29	1.08188	14.525	46	7	9783600000	5001800000	4781800000	66.4	23	23	0.98228	11.104	35	5	6110000000
214	Tb927.10.15850;Tb11.v5.0427	PEX12	Peroxisome biogenesis factor 12	43.172	0	44.549											0.0490507	0.384203	0.504464	0.29717		17.7	5	5	1.26379	12.883	5	0	183220000	106810000	76405000	27.3	8	8	1.07311	10.349	8	4	220470000	110590000	109880000	19.7	6	6	0.90786	12.254	6	3	246240000
659	Tb927.10.14510		root hair defective 3 GTP-binding protein (RHD3), putative	95.105	0	141.56											0.0491379	0.368243	0.487888	0.31168		24.4	14	14	1.12556	22.667	16	4	514750000	259570000	255180000	21.3	14	14	1.00893	19.659	15	4	485810000	222820000	262990000	21.8	12	12	1.03	25.816	12	1	378980000
784	Tb927.10.2380		Tetratricopeptide repeat, putative	102.45	0	77.764											0.0492631	0.254642	0.37036	0.431376		15.1	11	11	1.1595	5.9704	12	6	310170000	173010000	137170000	20.5	13	13	1.03807	9.4525	13	3	297460000	157210000	140250000	10.8	7	7	0.99128	11.911	7	2	140460000
3446	Tb927.7.3560	CMF7	Component of motile flagella 7	199.21	0	77.842											0.0492811	0.265738	0.382223	0.417684		4.9	7	7	1.09485	19.03	5	4	122720000	64424000	58292000	7.3	9	9	1.09706	18.618	8	3	193690000	85771000	107920000	5.3	6	6	1.01	8.6281	5	1	93026000
2515	Tb927.3.4990		oxidoreductase, putative	36.432	0	28.779	1										0.0493681	0.530165	0.642752	0.191957		23.9	7	7	1.25581	19.977	7	2	297580000	152060000	145530000	30.7	7	7	0.933184	5.4765	5	1	170980000	78355000	92629000	23.9	7	7	1.0327	17.36	6	1	264110000
2128	Tb927.11.9860		EF-hand domain pair, putative	11.865	0	323.31											0.0493769	0.196101	0.302642	0.519071		94.2	8	8	1.1352	5.4315	10	1	3080300000	1595800000	1484500000	94.2	8	8	1.08548	4.7178	11	3	3035400000	1589100000	1446300000	94.2	8	8	0.97618	6.5281	12	4	2829100000
1591	Tb927.11.16350		hypothetical protein, conserved	21.092	0	8.074											0.0493774	0.574664	0.682791	0.165712		12.6	2	2	1.32995	21.481	2	0	35900000	22302000	13598000	7.7	1	1	1.16762	1.6879	2	1	33816000	17867000	15949000	12.6	2	2	0.88396	6.5823	2	0	32153000
2503	Tb927.3.4850		enoyl-CoA hydratase, mitochondrial precursor, putative	28.605	0	29.537	1							1			0.0494922	0.359428	0.479283	0.319408		19.1	4	4	1.1284	18.099	6	3	302950000	154470000	148480000	27	6	6	1.04892	5.0533	8	4	577110000	297600000	279510000	19.1	4	4	0.93819	15.336	5	2	248790000
943	Tb927.10.5350;Tb11.v5.0242;Tb11.v5.0241		dynein heavy chain, putative	474.7	0	126.43											0.0495163	0.279466	0.396237	0.402045		7.7	21	20	1.18503	30.741	18	4	257400000	136800000	120610000	5.7	16	14	1.13762	18.001	13	1	197590000	100160000	97428000	6.1	16	15	0.92595	26.063	13	3	161500000
134	Tb927.7.4840;Tb11.v5.0166		hypothetical protein, conserved	38.168	0	7.4833											0.0496994	0.318301	0.438429	0.358101		7.5	2	2	1.18871	5.7465	2	1	27196000	14200000	12996000	7.8	2	2	1.04076	6.8716	2	0	43954000	22748000	21205000	7.8	2	2	1.0248	4.9201	2	0	40280000
3216	Tb927.6.4090	HSP60	chaperonin HSP60, mitochondrial precursor, putative	58.37	0	169.78	1										0.0497082	0.254908	0.370365	0.43137		37.3	16	16	1.18429	6.6669	18	3	1220500000	683810000	536660000	40.3	18	18	1.12129	10.796	20	3	1393700000	753850000	639800000	32.7	14	14	0.96089	5.7883	14	2	980420000
4114	Tb927.9.11800;Tb927.9.11790		MATE efflux family protein, putative	54.515	0	27.954											0.0497447	0.456687	0.574705	0.240555		12.1	2	2	1.02435	10.19	3	0	54953000	29753000	25200000	7	2	2	1.1966	NaN	1	0	11933000	6621800	5311400	4	1	1	0.95832	NaN	1	0	13272000
602	Tb927.10.13660		Domain of unknown function DUF21, putative	81.141	0	25.698											0.0498519	0.398369	0.518027	0.285647		11.1	5	5	1.07159	12.347	5	2	122830000	74507000	48325000	12.4	6	6	1.18721	34.894	6	1	118640000	68380000	50258000	10.4	5	5	1.0055	36.715	5	0	77873000
861	Tb927.10.3590		hypothetical protein, conserved	62.825	0	28.712	1										0.0501364	0.326524	0.44608	0.350587		14.1	6	6	1.21786	24.619	6	1	144030000	75426000	68601000	10.4	4	4	1.13312	11.324	5	2	145830000	74153000	71678000	11.6	5	5	0.91499	12.755	5	1	110750000
679	Tb927.10.14840;Tb927.10.14830;Tb927.10.14820	MCP5a	Mitochondrial ADP/ATP carrier protein 5a	34.074	0	245.14	1									1	0.050193	0.210394	0.31854	0.496836		43	15	15	1.14638	5.692	41	11	16539000000	8729200000	7809700000	43.3	17	17	1.10458	11.233	48	10	20241000000	10635000000	9605500000	46.6	16	16	0.99083	6.7079	40	6	16829000000
1281	Tb927.11.11220		dynein heavy chain, putative	480.25	0	300.76											0.0504279	0.504326	0.619338	0.208072		14.2	42	41	1.10025	23.167	43	11	933100000	421010000	512090000	11.7	36	34	0.998004	19.19	37	15	699840000	345760000	354090000	11	31	29	1.1255	32.298	29	9	482270000
4482	Tb927.9.9820		glyceraldehyde-3-phosphate dehydrogenase, putative	38.802	0	118.1											0.0504477	0.19783	0.303834	0.517364		39.4	9	9	1.13812	7.3473	11	2	454150000	242850000	211300000	39.4	9	9	1.07757	5.4167	12	3	494350000	250650000	243700000	39.4	9	9	0.97102	5.3461	12	3	403170000
3643	Tb927.7.760		hypothetical protein, conserved	63.497	0	14.648											0.0506666	0.324965	0.444468	0.352159		10.7	3	3	1.10611	13.137	3	1	88042000	45023000	43019000	1.8	1	1	1.06101	NaN	1	0	53560000	28506000	25054000	4.7	2	2	1.0524	21.239	2	0	43962000
2368	Tb927.3.2230		succinyl-CoA synthetase alpha subunit, putative	31.464	0	323.31	1							1			0.0514252	0.18959	0.294536	0.530862		59.1	12	12	1.17429	7.8212	30	4	5360400000	2884800000	2475600000	64.5	14	14	1.09949	6.2461	28	1	5364400000	2836600000	2527800000	59.1	12	12	0.95071	10.758	25	3	3817400000
3648	Tb927.7.850		hypothetical protein, conserved	36.845	0	6.6758											0.0515436	0.416803	0.535454	0.271278		5.7	1	1	1.22048	NaN	1	0	11705000	6587200	5117400	5.7	1	1	0.991867	NaN	1	0	11833000	6539600	5292900	5.7	1	1	1.0463	NaN	1	0	8243500
1551	Tb927.11.15800	CIF1	Cytokinesis initiation factor 1	89.585	0	33.108											0.051603	0.509094	0.623884	0.204896		13.4	6	6	1.30632	16.934	6	0	80586000	38239000	42347000	19.2	10	10	0.980104	18.631	12	2	169350000	83046000	86302000	15.1	8	8	1.0245	183.47	8	3	459220000
1796	Tb927.11.3940		hypothetical protein, conserved	36.265	0	6.4936	1										0.0517668	0.402935	0.522044	0.282293		10	3	3	1.28674	20.38	3	0	57733000	32133000	25600000	15.6	5	5	1.04769	13.8	5	1	119400000	55453000	63944000	10	3	3	0.90919	10.081	3	0	56974000
3305	Tb927.7.1080		hypothetical protein, conserved	40.968	0	31.286	1	1									0.0517758	0.177603	0.280003	0.552838		22.2	6	6	1.15219	5.3138	8	2	278520000	142760000	135750000	29.7	8	8	1.10909	14.123	9	3	308380000	163510000	144870000	25	7	7	0.95957	38.359	8	0	257640000
4456	Tb927.9.9100		hypothetical protein, conserved	9.5887	0	130.23											0.0519055	0.279544	0.396237	0.402045		50	3	3	1.08332	1.9443	5	0	735380000	384600000	350790000	59.5	4	4	1.08516	9.6169	6	0	763250000	398520000	364730000	50	3	3	1.0173	3.4281	5	0	536730000
3786	Tb927.8.3470		Vesicle transport v-SNARE protein N-terminus, putative	26.369	0	16.022											0.0521955	0.753736	0.827506	0.0822286		15.4	2	2	1.50641	21.66	2	0	26868000	15382000	11486000	26.1	4	4	1.17858	15.658	4	1	43096000	21650000	21446000	15.4	2	2	0.9794	11.717	2	0	24121000
658	Tb927.10.14500		hypothetical protein, conserved	37.027	0	167.91											0.0522542	0.180389	0.283756	0.547054		39.2	11	11	1.16887	9.8135	14	0	1095000000	621120000	473920000	50.1	13	13	1.10314	6.5496	17	1	1074800000	559730000	515020000	35.9	10	10	0.96744	7.3155	15	2	973070000
2816	Tb927.4.590	EMC1	ER membrane protein complex subunit 1	88.024	0	214.84											0.0523422	0.474452	0.591129	0.228318		34.6	14	14	1.28287	16.104	20	4	1430200000	720540000	709620000	41.2	20	20	1.15626	22.418	26	12	1396400000	729360000	667040000	37.4	17	17	0.92473	14.008	22	7	1057200000
1501	Tb927.11.14970		hypothetical protein, conserved	93.162	0	159.48											0.0526635	0.23292	0.346959	0.459722		21.3	11	11	1.18262	16.211	13	4	359300000	180350000	178950000	19.7	12	12	1.04001	26.803	12	4	342960000	157760000	185200000	14	7	7	0.9955	18.45	7	1	207330000
3775	Tb927.8.3270		hypothetical protein	21.687	0	50.62											0.0527375	0.688246	0.776366	0.109934		20.4	3	3	0.933358	29.395	4	1	151690000	64702000	86986000	0	0	0	NaN	NaN	0	0	0	0	0	10	2	2	1.2573	14.567	3	0	84877000
3733	Tb927.8.2460		hypothetical protein, conserved	30.901	0	84.682											0.0528284	0.289903	0.40734	0.390043		32	6	6	1.07566	17.816	9	3	799170000	403040000	396130000	30.6	6	6	1.08518	13.373	9	3	659060000	338930000	320130000	32.7	6	6	1.0131	19.488	9	2	503070000
1957	Tb927.11.6640	CYB5	cytochrome b5, putative	14.754	0	20.223	1		1								0.0528287	0.445672	0.56347	0.249129		48.9	3	3	1.23098	8.2357	4	0	154760000	79362000	75397000	20.3	2	2	1.1724	17.956	3	0	106310000	58634000	47678000	48.9	3	3	0.96516	7.355	3	0	104130000
1132	Tb927.10.8920	TbGRP	ras-like small GTPase, putative	38.395	0	15.245											0.0528413	0.40612	0.525189	0.279684		5.6	1	1	1.08819	NaN	1	0	42937000	22557000	20380000	5.6	1	1	1.00913	0	2	0	58412000	29884000	28528000	5.6	1	1	1.0292	0	2	0	59878000
4263	Tb927.9.2270		hypothetical protein, conserved	78.354	0	121.06	1										0.0529542	0.236493	0.350497	0.455316		21.1	10	10	1.10115	11.405	10	1	235750000	122340000	113410000	26.6	11	11	1.12424	36.301	11	3	280120000	143210000	136910000	22.2	9	9	1.0044	20.414	8	1	194200000
1614	Tb927.11.16730	GCVL-2	dihydrolipoyl dehydrogenase	50.433	0	323.31	1							1			0.0530146	0.167666	0.266853	0.573729		66.7	28	28	1.15735	14.175	49	6	16136000000	8535100000	7600600000	74.4	30	30	1.10579	13.75	55	10	19158000000	9985100000	9173100000	66.7	26	26	0.96118	9.0677	41	6	12964000000
3781	Tb927.8.3380	SDH2N	succinate dehydrogenase iron-sulfur subunit	27.259	0	41.411	1		1								0.0532719	0.264618	0.381394	0.418627		12	2	2	1.11973	6.5661	2	0	175650000	88809000	86844000	26.4	4	4	1.14701	16	5	1	294120000	153300000	140820000	14.9	3	3	1.0015	7.2317	3	0	181870000
1346	Tb927.11.12320		hypothetical protein, conserved	95.341	0.00024956	3.5282											0.0533013	0.200288	0.306143	0.514076		0	0	0	NaN	NaN	0	0	0	0	0	1.6	1	1	1.05931	NaN	1	0	1772200	961130	811110	0	0	0	NaN	NaN	0	0	0
1081	Tb927.10.8000		EF-hand domain pair, putative	151.01	0	66.358											0.0533271	0.292118	0.409595	0.387645		5.7	6	6	1.18756	30.486	6	2	96422000	50817000	45606000	7.1	6	6	1.0866	7.3244	6	1	67845000	30623000	37222000	3.8	4	4	1.0206	1.8001	4	1	49495000
1774	Tb927.11.3660		dynein light chain Tctex-type, putative	13.273	0	45.22											0.0534356	0.402745	0.522044	0.282293		36.2	2	2	1.16485	0.46775	2	2	53549000	35526000	18023000	23.3	1	1	1.07456	NaN	1	0	50931000	27857000	23073000	44	3	3	0.88387	37.846	2	1	61509000
2185	Tb927.2.2940	MIC32	MICOS complex subunit 32	32.208	0	52.412	1										0.053736	0.458967	0.576335	0.239325		30.1	4	4	1.01441	15.378	5	1	103940000	55080000	48856000	36.1	7	7	1.12703	16.885	7	1	131690000	68536000	63152000	29.8	5	5	1.0819	5.0793	4	1	66542000
2315	Tb927.3.1380	ATPB	ATP synthase subunit beta, mitochondrial	55.775	0	323.31	1		1								0.0537966	0.174892	0.276748	0.557916		71.9	26	26	1.17886	8.7074	52	5	23089000000	12148000000	10942000000	73.2	27	27	1.09457	7.3435	61	11	24935000000	12709000000	12226000000	72.6	25	25	0.97131	7.3789	47	3	16758000000
3012	Tb927.5.510	SDH10	putative succinate dehydrogenase subunit	14.154	0	11.014	1										0.0539179	0.690204	0.776796	0.109693		9.4	1	1	1.3235	NaN	1	0	68364000	40285000	28078000	9.4	1	1	1.25364	NaN	1	0	60560000	32846000	27713000	9.4	1	1	1.0002	1.9655	2	2	104840000
3117	Tb927.6.2320;Tb927.6.2260		hypothetical protein, conserved	20.146	0	32.334											0.0540735	0.185222	0.289543	0.538287		26.6	3	3	1.12785	47.457	3	1	378600000	184340000	194260000	20.2	3	3	1.08578	53.655	3	1	354560000	163630000	190930000	20.2	2	2	1.0027	4.21	2	0	185680000
585	Tb927.10.13330;Tb11.v5.0893	PFC20	paraflagellar rod component, putative	148.05	0.0079963	1.9029											0.0549462	0.625453	0.72522	0.13953		1.6	1	1	1.28821	NaN	1	0	18928000	11949000	6978500	2.2	2	2	1.30698	6.8037	2	1	27851000	15034000	12817000	3	2	2	0.86743	4.7622	2	0	41554000
4428	Tb927.9.8180	FAZ31	Flagellum attachment zone protein 31	70.844	0	46.3											0.0551076	0.578178	0.685573	0.163946		11.4	5	5	1.22318	21.918	5	2	89577000	40739000	48839000	13.6	6	6	0.919794	22.26	7	2	255170000	158990000	96182000	11.2	5	5	0.92661	14.248	5	1	48737000
3267	Tb927.6.4990		mitochondrial ATP synthase delta chain	20.147	0	221.18	1		1								0.0551483	0.167157	0.266283	0.574657		73.1	11	11	1.17675	6.2638	20	0	3179400000	1722600000	1456900000	73.1	11	11	1.10837	20.826	20	2	2875000000	1472000000	1402900000	70.9	10	10	0.95807	3.5605	17	2	2566700000
1083	Tb927.10.8020	POP	prolyl endopeptidase	77.624	0	323.31	1				1						0.0551712	0.727232	0.804699	0.0943664		27.8	15	15	0.967399	14.844	17	7	512100000	252970000	259120000	20.5	13	13	0.918611	16.992	14	4	476070000	228960000	247110000	28.1	17	17	0.98292	19.403	19	6	586420000
2616	Tb927.4.1670	POMP29	cytochrome b5-like Heme/Steroid binding domain containing protein, putative	17.389	0	66.93	1										0.0552376	0.271997	0.388656	0.410435		58.8	6	6	1.14861	18.086	5	0	318580000	157440000	161140000	24.8	3	3	1.1672	13.531	3	0	210620000	108520000	102100000	58.8	6	6	0.97776	13.594	5	0	242900000
1170	Tb927.10.970		Tetratricopeptide repeat, putative	203.6	0	4.7661											0.0554068	0.198443	0.304117	0.516959		1.1	2	2	1.13771	5.2198	3	0	108760000	55507000	53255000	0.6	1	1	1.07092	0.50622	3	0	223010000	118290000	104720000	1.5	2	2	0.96549	30.545	3	1	66972000
4143	Tb927.9.12700		phospholipase A1, putative	49.911	0	44.446											0.0556151	0.244373	0.360048	0.44364		21.5	6	6	1.19082	21.611	7	2	397740000	222820000	174910000	10.7	4	4	1.13234	10.927	5	0	306280000	162870000	143410000	10.7	4	4	0.97402	7.5453	4	0	212850000
753	Tb927.10.1930		hypothetical protein, conserved	74.392	0	18.371	1										0.0557176	0.444317	0.561959	0.250296		10.2	4	4	1.1136	14.33	5	1	44816000	24013000	20803000	10.2	4	4	1.26928	17.022	3	1	35487000	19236000	16251000	7.4	3	3	0.91056	21.066	4	0	20522000
2151	Tb927.2.1810	ISWI	chromatin-remodeling complex atpase chain iswi	132.76	0	231.82											0.0559884	0.245352	0.360819	0.44271		24.9	19	19	1.12204	8.3432	18	3	464920000	256910000	208020000	27.5	21	21	1.058	19.121	20	4	513430000	267290000	246140000	23.4	18	18	0.97282	13.631	19	1	371880000
2483	Tb927.3.4420		hypothetical protein, conserved	49.984	0	12.242											0.0561146	0.330043	0.449996	0.346791		11.3	4	4	1.17036	46.45	3	2	117170000	70682000	46488000	6.3	2	2	1.20136	NaN	1	1	30093000	16721000	13372000	8.4	3	3	0.92383	49.951	3	2	83307000
1353	Tb927.11.12490		hypothetical protein, conserved	61.903	0	7.6478											0.0561953	0.497054	0.612335	0.213011		2.7	1	1	1.13157	NaN	1	0	12343000	7220000	5123300	2.7	1	1	0.940115	NaN	1	0	7081700	3618500	3463300	2.7	1	1	1.0335	NaN	1	0	11948000
1280	Tb927.11.11210	PFC17	paraflagellar rod component, putative	41.94	0	73.052											0.0562078	0.395054	0.515051	0.28815		17.8	4	4	1.24341	8.4867	5	0	163210000	93431000	69780000	31.4	6	6	1.11369	23.283	7	1	181290000	93448000	87840000	22.8	5	5	0.86045	8.8958	6	1	126970000
212	Tb927.10.14490;Tb11.v5.0420		hypothetical protein, conserved	46.24	0	197.07											0.0571762	0.331004	0.450623	0.346187		36.9	12	12	1.22877	74.033	15	1	842640000	454270000	388370000	39	13	13	1.16614	18.74	14	4	930440000	479940000	450500000	35.2	10	10	0.91019	16.564	12	3	645370000
485	Tb927.10.11300	PFC16	paraflagellar rod component, putative	14.328	0	207.66											0.0571767	0.168931	0.268621	0.57086		52.4	6	6	1.1298	5.0614	10	1	5129800000	2776000000	2353800000	65.1	7	7	1.08878	6.7767	12	2	5462500000	2867800000	2594600000	52.4	6	6	0.97075	6.9622	10	2	4072500000
897	Tb927.10.4220		hypothetical protein, conserved	34.243	0	44.805	1										0.0574913	0.394431	0.514621	0.288512		28.2	6	6	1.13525	8.8984	5	0	144210000	77514000	66692000	29.8	5	5	1.15868	12.76	5	1	143620000	77878000	65746000	29.8	6	6	0.86721	9.3911	5	1	134110000
4337	Tb927.9.5100	PDEB2	cAMP-specific phosphodiesterase	103.22	0	114.13											0.0576371	0.272517	0.388808	0.410265		37.1	19	8	1.17484	15.729	10	0	465470000	251730000	213740000	40	20	9	1.17346	51.675	13	4	483630000	244250000	239380000	35.6	19	9	0.91035	12.424	10	1	398380000
3046	Tb927.6.1140	ALG9	dolichyl-P-Man:GDP-Man5GlcNAc2-PP-dolichyl alpha-1,2-mannosyltransferase, putative	75.202	0	13.78					1						0.0577073	0.33436	0.454311	0.342647		2.4	1	1	1.16626	NaN	1	0	18085000	9895600	8189700	4.7	2	2	1.2091	13.911	2	0	30826000	17102000	13724000	5.2	3	3	0.9065	21.492	3	1	60106000
3194	Tb927.6.3680	POMP31	Present in the outer mitochondrial membrane proteome 31	27.875	0	15.6	1										0.0578611	0.24515	0.360739	0.442807		16.3	4	4	1.14775	7.8436	4	1	195670000	113500000	82175000	19.9	5	5	1.14523	9.2303	5	0	232200000	123790000	108410000	12.6	3	3	1.0062	12.465	3	0	103650000
2577	Tb927.3.860	ACP	Acyl carrier protein, mitochondrial	16.531	0	38.807	1		1								0.0578869	0.165722	0.264358	0.577808		21.6	2	2	1.189	2.9527	5	0	1886100000	984330000	901760000	21.6	2	2	1.09712	3.3637	5	0	1967100000	1028200000	938880000	21.6	2	2	0.9796	1.2451	5	1	1873000000
2834	Tb927.4.870	IAD-1alpha	dynein heavy chain, putative	527.12	0	323.31											0.0578894	0.360187	0.479749	0.318986		12	38	37	1.25902	41.855	37	10	877570000	455760000	421810000	10.8	37	36	1.12712	29.056	35	10	772870000	387710000	385150000	11.7	37	36	0.87687	21.347	35	10	636320000
4146	Tb927.9.12730	J50	chaperone protein DnaJ, putative	48.592	0	228.24	1				1						0.0579091	0.156174	0.252453	0.59782		33.5	11	11	1.13786	4.9121	16	2	1355400000	709690000	645710000	42.6	13	13	1.09279	6.738	18	1	1376400000	706210000	670220000	33.5	10	10	1.0036	9.7597	16	2	1160400000
2514	Tb927.3.4980		hypothetical protein, conserved, frameshift, hypothetical protein, conserved (pseudogene)	61.742	0	36.033											0.0579231	0.358616	0.478928	0.31973		15.2	6	6	1.16419	24.997	6	2	207320000	113760000	93559000	12.7	5	5	0.980777	18.585	3	0	30251000	13930000	16321000	9.8	4	4	1.0431	9.5714	3	0	108940000
240	Tb927.8.5010;Tb927.8.5000;Tb927.8.4990;Tb927.8.4980;Tb927.8.4970;Tb11.v5.0538	PFR2-5	Paraflagellar rod protein 2-5	69.596	0	323.31											0.0579991	0.139779	0.23226	0.634025		70.8	42	42	1.16777	23.903	74	9	15193000000	8113400000	7079200000	72.3	44	44	1.10469	14.31	82	16	17004000000	8906500000	8097700000	69.5	40	40	0.96151	29.247	68	9	13514000000
2875	Tb927.5.1680		hypothetical protein, conserved	194.69	0	52.727											0.0580983	0.388065	0.507825	0.294286		5.9	8	8	1.04597	13.025	8	0	97258000	48126000	49132000	7.3	9	9	1.05565	30.83	8	3	92640000	49117000	43523000	7.3	9	9	1.0172	14.585	9	1	91471000
840	Tb927.10.3210		delta-1-pyrroline-5-carboxylate dehydrogenase, putative	62.036	0	323.31	1							1			0.0582837	0.142106	0.234943	0.629037		67.6	31	31	1.16891	14.801	55	4	19003000000	10115000000	8888600000	73.6	37	37	1.11116	10.548	67	7	27089000000	14008000000	13081000000	66	30	30	0.95936	8.7112	55	4	16727000000
1057	Tb927.10.760		hypothetical protein, conserved	29.887	0	25.422	1										0.0584487	0.713566	0.792575	0.100959		25.5	4	4	1.11601	15.086	4	1	207210000	122680000	84528000	22.6	4	4	0.787216	128.24	3	2	270710000	99419000	171290000	20.1	3	3	1.1338	1.6807	4	2	157070000
1133	Tb927.10.8930	PFC18	paraflagellar rod component, putative	80.014	0	124.54											0.0585201	0.264885	0.381621	0.418367		20.7	9	9	1.08642	14.558	10	4	420670000	216400000	204270000	21.7	11	11	1.08282	29.952	12	4	483610000	234410000	249200000	22.5	10	10	0.97976	47.642	10	2	374500000
96	Tb10.v4.0052;Tb927.10.10360;Tb10.v4.0053		chrX additional, unordered contigs, microtubule-associated protein 2	561.21	0	55.121											0.0589142	0.205427	0.313044	0.504395		79.5	13	4	1.15315	21.991	8	2	1462700000	773050000	689610000	89.5	13	4	1.15888	5.8788	6	0	1527600000	806940000	720690000	80	15	4	0.96969	20.855	8	1	1563000000
3974	Tb927.8.6960;Tb04.24M18.150;Tb927.4.5360		NADH-ubiquinone oxidoreductase complex I subunit, putative	42.527	0	47.326	1		1								0.0590055	0.450456	0.568495	0.245274		29.6	7	7	1.19319	26.026	8	2	351500000	191400000	160100000	29.6	7	7	1.05492	31.991	8	1	363290000	184960000	178340000	16.4	4	4	0.86284	11.975	5	1	236880000
1789	Tb927.11.3850		AMP deaminase, putative	175.55	0	100.52											0.059119	0.241471	0.356632	0.44778		12.3	14	14	1.21197	20.761	15	8	314390000	168320000	146070000	15	18	18	1.02329	15.752	17	7	508620000	227930000	280690000	11.6	12	12	1.0007	16.895	12	5	187740000
3197	Tb927.6.3800;Tb927.6.3750;Tb927.6.3740	MtHSP70C	heat shock 70 kDa protein, mitochondrial precursor, putative	71.474	0	323.31	1										0.0594603	0.148058	0.241782	0.616577		74.6	51	51	1.16306	8.3058	108	16	49075000000	26318000000	22757000000	76.6	55	55	1.12844	9.7424	123	27	58295000000	30599000000	27696000000	72.9	51	51	0.95501	12.07	106	11	43429000000
3692	Tb927.8.1740	TIM62	Mitochondrial import inner membrane translocase subunit TIM62	62.143	0	122.37	1										0.0598189	0.128808	0.217701	0.66214		31.2	11	11	1.17096	9.3809	13	2	887820000	470710000	417110000	36.8	14	14	1.10022	11.177	15	3	960680000	512080000	448590000	29.6	10	10	0.97246	15.774	11	2	697540000
1596	Tb927.11.16410		enolase, putative	55.68	0	16.117											0.0598964	0.38122	0.501323	0.299883		0	0	0	NaN	NaN	0	0	0	0	0	0	0	0	NaN	NaN	0	0	0	0	0	5.5	1	1	1.0679	NaN	1	1	6784600
1785	Tb927.11.3790		hypothetical protein, conserved	32.372	0	14.021											0.0599029	0.628561	0.727143	0.13838		14.7	4	4	1.3517	14.481	4	1	122820000	80357000	42462000	8.2	2	2	1.28919	5.3729	2	0	53457000	28792000	24665000	15.4	4	4	0.7863	17.234	3	0	58913000
3515	Tb927.7.5130		hypothetical protein, conserved	26.377	0	49.822	1										0.0603753	0.135956	0.227305	0.643391		13.4	3	3	1.16855	13.896	3	0	92368000	55968000	36400000	43.7	6	6	1.0734	18.34	6	0	166030000	89815000	76220000	28.6	4	4	0.97808	13.017	4	0	83190000
2644	Tb927.4.2080	CC2D	Coiled-coil and C2 domain-containing protein	104.88	0	318.49											0.060464	0.165545	0.264194	0.578077		36.2	27	27	1.14941	28.762	30	4	2052300000	1096800000	955600000	40.6	31	31	1.13116	19.992	35	8	2800000000	1474700000	1325400000	33.6	27	27	0.93847	15.321	29	7	1667300000
2404	Tb927.3.2980	MCP17	Mitochondrial iron transporter	31.127	0	6.0849	1									1	0.0605195	0.664984	0.757792	0.12045		11.8	2	2	1.28213	10.363	2	0	43727000	25037000	18690000	14.5	3	3	1.39807	31.151	3	1	64784000	36223000	28561000	2.8	1	1	0.88694	NaN	1	0	17753000
3749	Tb927.8.2720		Putative serine esterase (DUF676), putative	45.091	0	11.089	1										0.0606743	0.665656	0.757891	0.120393		10.9	2	2	1.27097	17.123	2	0	16456000	8751100	7704900	6.8	2	2	1.14927	2.3147	2	0	36309000	18869000	17441000	5.1	1	1	0.71422	NaN	1	0	6044900
3381	Tb927.7.2510		endoplasmatic reticulum retrieval protein, putative	21.303	0.00073602	3.1597											0.060766	0.655766	0.749233	0.125383		5.5	1	1	1.29911	NaN	1	0	82634000	43848000	38786000	5.5	1	1	1.37244	NaN	1	0	76188000	39161000	37027000	5.5	1	1	0.89094	NaN	1	0	73738000
2988	Tb927.5.3920	PEX6	Peroxisome biogenesis factor 6	106.05	0	14.129											0.060851	0.754899	0.828525	0.0816945		2.9	2	2	1.41733	25.064	2	1	17316000	10748000	6568100	0	0	0	NaN	NaN	0	0	0	0	0	2.9	2	2	1.1354	NaN	1	0	6030500
581	Tb927.10.13290		ethanolamine phosphotransferase (EPT)	45.283	0.0039425	2.1807											0.0608838	0.311269	0.43077	0.365754		2.4	1	1	1.10374	NaN	1	0	49020000	26584000	22437000	2.4	1	1	1.10575	NaN	1	0	41199000	21476000	19723000	2.4	1	1	0.92227	NaN	1	0	35085000
2267	Tb927.2.5280	ESP1	Enriched in surface-labeled proteome protein 1	77.247	0	18.728											0.0610866	0.243721	0.359388	0.444436		6	4	4	1.20842	17.376	5	3	130980000	71099000	59880000	6.4	4	4	1.05333	5.9684	4	1	136950000	67866000	69081000	6.4	4	4	1.0298	36.526	5	2	149840000
1279	Tb927.11.11200		oligomeric golgi complex component 8, putative	58.142	0.00073368	3.1168											0.0611046	0.699924	0.784249	0.105546		6.7	3	3	1.07723	15.913	2	0	106670000	55760000	50909000	4	2	2	0.886839	24.31	2	0	69018000	33663000	35355000	2.1	1	1	1.3895	NaN	1	0	66410000
243	Tb11.v5.0555;Tb927.10.5390		hypothetical protein, conserved	126.38	0	8.877											0.0613414	0.616637	0.718796	0.143395		2.9	3	3	1.03259	25.813	3	0	42603000	23291000	19313000	2.9	3	3	0.936154	25.049	3	2	32661000	15024000	17637000	2.9	3	3	1.003	22.997	2	0	31438000
2131	Tb927.11.9890		signal recognition particle receptor alpha subunit, putative	63.526	0	189.05											0.0613428	0.169311	0.268982	0.570277		36.1	16	16	1.16702	13.359	15	4	1034600000	784770000	249790000	43.8	17	17	1.05052	22.451	17	4	647850000	324340000	323520000	28.2	13	13	1.0107	10.45	14	3	1429500000
2542	Tb927.3.5430		hypothetical protein, conserved	31.212	0	108.09											0.0614736	0.245737	0.360846	0.442678		25.5	6	6	1.22023	15.067	7	4	359620000	193370000	166250000	25.5	5	5	1.14877	10.402	7	3	326920000	177140000	149780000	25.5	6	6	0.91591	19.501	7	1	297580000
3109	Tb927.6.2170	MGE1	co-chaperone GrpE, putative	23.877	0	59.568	1					1					0.0618036	0.147248	0.240908	0.618149		37.4	8	8	1.15804	13.874	11	3	5555800000	3078800000	2477000000	37.4	9	9	1.06121	15.558	16	5	5931700000	3159600000	2772100000	37.4	8	8	0.99529	20.908	14	4	3894300000
2330	Tb927.3.1700		diacylglycerol acyltransferase, putative	55.509	0.0019157	2.7274											0.0618066	0.160707	0.258352	0.587788		3.1	2	2	1.16066	14.036	2	0	38935000	20648000	18287000	3.1	2	2	1.14571	1.5743	2	0	35242000	18577000	16665000	1.4	1	1	0.97135	NaN	1	0	11421000
3579	Tb927.7.6350	NDUFV2	NADH dehydrogenase [ubiquinone] flavoprotein 2, mitochondrial	30.925	0	18.49	1		1								0.0618413	0.216625	0.326517	0.486095		22	4	4	1.15302	9.912	6	2	107030000	54666000	52368000	18.7	3	3	1.04272	16.521	4	2	123840000	62635000	61205000	18.7	4	4	1.0425	9.6662	6	0	70872000
1517	Tb927.11.15190		Domain of unknown function (DUF4200), putative	77.343	0	18.926											0.0624492	0.487026	0.603497	0.219325		3.4	2	2	1.1332	26.623	2	0	16876000	9840300	7035700	7.6	4	4	1.2557	14.232	4	0	42695000	22634000	20061000	5	3	3	0.82635	20.138	3	2	31337000
440	Tb927.10.10280	MARP2	Microtubule-associated repetitive protein 2	267.6	0	193.71											0.0624501	0.498129	0.613445	0.212224		70.1	13	4	1.28459	73.753	3	1	525920000	361440000	164480000	87.6	14	5	1.06562	24.765	5	1	498930000	263860000	235080000	71.2	14	3	1.0855	23.927	3	1	207190000
1511	Tb927.11.15100		Tb5.20	118.44	0	56.779											0.0625301	0.194394	0.301067	0.521337		8.1	8	8	1.16621	27.178	8	1	531650000	299390000	232260000	10.8	12	12	1.13701	18.831	15	2	704750000	371870000	332880000	10.3	10	10	0.91743	8.1896	11	3	400860000
3708	Tb927.8.1990	mPRX	peroxidoxin	25.631	0	104.14	1										0.062566	0.131541	0.221085	0.655441		45.6	10	10	1.18783	2.8057	20	3	8343300000	4492800000	3850600000	50	12	12	1.10644	9.699	20	3	8683700000	4521200000	4162500000	50	11	11	0.97419	4.5113	19	0	6911800000
2223	Tb927.2.4380		NADH dehydrogenase (ubiquinone) 1 alpha subcomplex subunit, putative	45.971	0	6.2496	1		1								0.0626615	0.600601	0.704793	0.151938		7.3	3	3	0.947867	49.028	3	2	52321000	23665000	28656000	7.3	3	3	1.03406	41.293	3	1	66874000	33015000	33859000	4.6	2	2	1.2249	32.822	2	1	48169000
3979	Tb927.8.7040		hypothetical protein, conserved	21.365	0	81.686	1										0.0627884	0.411992	0.530828	0.275047		38.6	5	5	1.19647	11.095	6	1	392220000	210570000	181650000	27	3	3	1.2471	8.1215	5	1	348960000	182940000	166020000	35.4	4	4	0.94648	18.723	7	2	374380000
3685	Tb927.8.1550	PFC3	paraflagellar rod component, putative	88.178	0	323.31											0.0630593	0.127148	0.215452	0.66665		54.6	28	28	1.17067	10.031	37	11	2787500000	1508000000	1279500000	53.6	28	28	1.12605	10.914	35	5	2572700000	1371000000	1201700000	53.3	28	28	0.96627	13.691	35	6	2085900000
785	Tb927.10.240	PEX14	peroxin 14	39.937	0	28.205											0.0630719	0.337699	0.457254	0.339843		23	5	5	1.08177	69.491	4	2	379490000	179490000	200000000	24.6	5	5	1.19005	58.382	4	2	324220000	138630000	185590000	16.4	4	4	0.90805	111.7	3	2	202430000
3163	Tb927.6.3050	ALDH3	Aldehyde dehydrogenase 3, putative	59.689	0	132.85	1							1			0.0633384	0.272212	0.388669	0.41042		25.4	8	8	1.11625	7.8386	12	7	565850000	295570000	270280000	16.4	6	6	1.02961	3.9029	10	4	555600000	270240000	285360000	16.4	6	6	1.06	12.349	8	4	351880000
2798	Tb927.4.5040		dihydrolipoamide dehydrogenase	66.008	0	50.697	1							1			0.0635569	0.307598	0.426194	0.370392		18.8	8	8	1.15473	17.761	8	0	149160000	79730000	69434000	15.7	7	7	0.995025	9.4847	7	2	118770000	58033000	60741000	16.9	7	7	1.059	25.543	8	2	124550000
4009	Tb927.8.7700;Tb927.8.7680		amino acid transporter, putative	51.74	0	68.874											0.0635818	0.216012	0.32592	0.486889		18.5	5	5	1.18821	9.8572	6	1	416950000	235490000	181460000	23.8	7	6	1.1666	10.439	6	0	408210000	214570000	193640000	20.3	6	5	0.91892	11.985	6	0	268930000
2342	Tb927.3.1840		3-oxo-5-alpha-steroid 4-dehydrogenase, putative	33.355	0	299.36	1						1				0.0637716	0.139193	0.231504	0.635441		36.9	14	14	1.18913	11.563	18	4	3736300000	2041200000	1695000000	47	16	16	1.12293	9.1157	17	4	4881500000	2577600000	2303900000	40.6	14	14	0.969	7.2057	18	3	4250700000
778	Tb927.10.2300		hypothetical protein, conserved	21.425	0	11.966	1										0.0639803	0.555421	0.66664	0.176109		7.8	1	1	1.13679	NaN	1	0	11056000	5567400	5488300	7.8	1	1	0.915751	NaN	1	0	14901000	6091800	8809400	7.8	1	1	0.97702	NaN	1	0	9978200
616	Tb927.10.1390	HGXPRT	Hypoxanthine-guanine-xanthine phosphoribosyltransferase	26.36	0	107.56											0.0640389	0.198782	0.304505	0.516406		59.4	10	10	1.12706	6.3376	15	3	2031100000	1049300000	981830000	68.8	12	12	1.04704	9.6377	17	2	2652600000	1404200000	1248400000	64.1	11	11	1.0199	6.4663	16	3	1802800000
2036	Tb927.11.8160		dynein heavy chain, putative	473.83	0	271.62											0.0640429	0.124709	0.212756	0.672118		11.9	34	33	1.14622	23.981	34	11	931770000	407160000	524610000	13.9	37	35	1.13411	17.255	34	17	834930000	417300000	417630000	12.3	34	33	0.96468	21.792	32	10	836080000
3350	Tb927.7.1920	PFC5	paraflagellar rod component, putative	59.271	0	147.89											0.0642386	0.215062	0.325046	0.488055		22.7	10	10	1.1885	66.02	12	2	660390000	343900000	316490000	27.6	11	11	1.0803	15.084	12	5	785130000	420440000	364690000	20.1	8	8	1.0381	45.104	9	3	420050000
2878	Tb927.5.1710	P18	ATP synthase F1 subunit p18, mitochondrial	21.226	0	271.33	1		1								0.0644961	0.138812	0.2312	0.636013		61.2	8	8	1.1763	8.7245	16	2	3373400000	1780400000	1592900000	61.2	8	8	1.13556	12.821	18	3	2953200000	1526900000	1426300000	41.5	7	7	0.97193	10.08	17	6	2991400000
1147	Tb927.10.9150		hypothetical protein, conserved	33.243	0	64.284											0.0646376	0.342995	0.462997	0.334421		19.3	3	3	1.10676	10.076	5	3	135860000	75993000	59862000	35.3	6	6	1.0685	11.303	5	2	110540000	59098000	51437000	19.3	3	3	1.1157	12.929	4	1	99743000
4156	Tb927.9.12990;Tb11.v5.0665		hypothetical protein, conserved	143.91	0	23.671											0.064762	0.332288	0.452196	0.344674		9	8	8	1.20796	16.632	7	1	77209000	41615000	35594000	7.9	8	8	1.21826	8.6561	8	3	95301000	54907000	40395000	4.6	4	4	0.89728	18.939	4	1	37196000
303	Tb927.4.2990;Tb11.v5.0968		hypothetical protein, conserved	143.1	0	4.6688											0.0649348	0.695498	0.781406	0.107123		1.4	1	1	1.11324	NaN	1	0	4451500	2260700	2190800	1.4	1	1	1.50279	NaN	1	0	2895000	1860000	1035100	0.8	1	1	1.0254	NaN	1	0	7157800
579	Tb927.10.13230		hypothetical protein, conserved	50.454	0	11.458											0.0651161	0.301565	0.418993	0.377793		6.8	3	3	1.08817	4.9187	2	0	13164000	7318700	5845700	4.2	2	2	1.06181	6.806	2	0	17708000	8919000	8789200	4.2	2	2	0.97237	2.3356	2	0	13710000
2967	Tb927.5.3400		calcium pump, calcium-translocating P-type ATPase	110.32	0	323.31										1	0.0651505	0.144289	0.237491	0.624352		44.4	31	31	1.1756	11.765	43	15	4676300000	2571100000	2105200000	50.4	38	38	1.1468	8.4343	54	17	6118800000	3336700000	2782100000	45.8	32	32	0.95156	12.319	40	7	3923300000
688	Tb927.10.15000		hypothetical protein, conserved	48.002	0	78.697											0.0653063	0.309201	0.428077	0.368478		18.2	6	6	1.30154	19.234	8	2	200460000	102990000	97476000	15.9	5	5	1.09662	11.241	6	1	168350000	88501000	79850000	19.7	6	6	0.94363	11.143	6	1	140690000
4137	Tb927.9.12500	POMP7	Present in the outer mitochondrial membrane proteome 7	58.24	0	121.65											0.065381	0.201304	0.307562	0.512067		32.3	10	10	1.16945	11.663	12	2	718420000	367770000	350660000	31.9	10	10	1.02758	16.497	13	6	863070000	437060000	426010000	29.6	9	9	1.0286	8.669	11	2	650380000
4066	Tb927.9.10530	FAZ4	Flagellum attachment zone protein 4	118.72	0	106.39											0.0656453	0.296348	0.414038	0.38296		17.1	14	14	1.15358	13.043	14	5	383250000	198850000	184400000	14	11	11	1.0263	17.681	11	3	232130000	129560000	102570000	12.8	10	10	0.95186	10.51	10	5	281210000
2720	Tb927.4.3500;Tb927.4.3520		Amastin surface glycoprotein, putative	19.5	0	10.185											0.0658215	0.420798	0.538853	0.26853		6.8	1	1	1.22988	NaN	1	1	63222000	32543000	30680000	6.8	1	1	0.933271	NaN	1	1	51110000	24178000	26933000	16.5	2	2	1.0082	24.882	2	1	65440000
1986	Tb927.11.720;Tb11.0840	CAP30	Cytoskeleton-associated protein 30 kDa	30.18	0	107.93											0.0661643	0.189906	0.294663	0.530675		34.8	7	7	1.09896	13.745	10	1	768060000	423700000	344360000	45.1	11	11	1.1322	18.59	15	2	983290000	538570000	444720000	40.9	8	8	0.95914	11.114	11	2	639480000
305	Tb11.v5.0999;Tb927.10.15280		Domain of Unknown Function (DUF1042), putative	104.1	0	17.613											0.0664593	0.711481	0.790967	0.101842		1.4	1	1	NaN	NaN	0	0	0	0	0	4.8	4	4	1.05513	21.776	4	0	48825000	22515000	26311000	7.4	5	5	0.7242	64.507	4	1	44198000
349	Tb927.1.2260	SMP1-2	small myristoylated protein 1-2	14.03	0	29.304											0.0664656	0.196471	0.302947	0.518634		59.7	6	3	1.18089	19.865	4	0	324360000	169110000	155240000	37.2	5	2	1.06139	16.91	3	0	318280000	165260000	153020000	59.7	6	3	1.0463	18.44	4	0	277270000
1992	Tb927.11.7380	G3PDH	glycerol-3-phosphate dehydrogenase (FAD-dependent), mitochondrial	66.991	0	323.31	1							1			0.0664786	0.140055	0.232608	0.633376		60.5	31	31	1.19953	9.1447	39	7	4479700000	2370800000	2108900000	59.9	31	31	1.12792	17.416	40	8	4991600000	2616500000	2375100000	59.7	30	30	0.942	15.305	37	5	3527600000
4481	Tb927.9.9810		hypothetical protein, conserved	16.882	0	9.0703											0.0665275	0.380497	0.500721	0.300404		14.5	2	2	1.35077	6.5995	3	0	189150000	107880000	81277000	14.5	2	2	1.01502	8.1582	3	0	206740000	103270000	103470000	14.5	2	2	0.94471	16.019	2	0	125130000
2833	Tb927.4.860		hypothetical protein, conserved	33.145	0	82.725											0.0665322	0.20817	0.315581	0.500889		34	7	7	1.26138	23.461	8	3	232240000	122310000	109930000	32.7	7	7	1.08476	18.8	7	2	265450000	132420000	133020000	34	7	7	0.95368	33.964	7	3	191480000
2517	Tb927.3.5020	FLAM6	Flagellar Member 6	155.86	0	232.48											0.0665366	0.183699	0.287675	0.541099		16.7	15	15	1.16786	16.11	17	3	646670000	306560000	340100000	15.9	15	15	1.17793	10.465	17	3	554610000	288350000	266260000	15.4	14	14	0.94991	19.81	14	3	480740000
2688	Tb927.4.2790	KRIPP12	kinetoplast ribosomal PPR-repeat containing protein 12	62.809	0	4.8434	1										0.0667745	0.827011	0.881068	0.0549905		4	1	1	1.40254	NaN	1	0	7831100	4465500	3365700	2.1	1	1	1.63645	NaN	1	1	11341000	6596000	4745300	4	1	1	0.48432	NaN	1	0	10219000
3169	Tb927.6.3150		Hydin	501.13	0	51.979											0.066783	0.27137	0.388263	0.410874		6.3	20	20	1.17657	14.183	19	3	381810000	216240000	165570000	4.9	17	17	1.10044	14.077	15	5	283180000	139940000	143250000	2.9	10	10	1.0657	18.242	9	3	130640000
2745	Tb927.4.3950	CAP5.5	cytoskeleton-associated protein CAP5.5, putative	94.653	0	323.31											0.0668443	0.0980406	0.175377	0.756029		41.4	25	18	1.16839	13.705	32	5	6252000000	3324500000	2927400000	40.6	26	19	1.10682	6.8797	33	1	6257000000	3266400000	2990700000	39.5	25	18	0.98357	9.8092	27	0	4586700000
4298	Tb927.9.3580		hypothetical protein, conserved	61.672	0	21.106											0.0671091	0.566824	0.675851	0.170149		8.5	3	3	0.983381	33.929	3	0	25423000	13114000	12309000	12.8	4	4	1.11375	14.814	3	0	18309000	8077600	10231000	6	2	2	1.2456	0.39628	2	0	14369000
2035	Tb927.11.8150		ULK family pseudokinase, putative	137.8	0.0025992	2.5017											0.0671206	0.217399	0.327169	0.485227		1.3	1	1	NaN	NaN	0	0	0	0	0	0.9	1	1	1.17156	NaN	1	0	34928000	18857000	16071000	0	0	0	NaN	NaN	0	0	0
3825	Tb927.8.4380	ATOM12	Archaic translocase of outer membrane 12 kDa subunit	11.86	0	70.821	1										0.0672557	0.287814	0.405356	0.392163		41	3	3	1.25376	4.0778	3	1	209700000	114080000	95624000	41	3	3	1.1685	7.9296	3	0	199000000	107460000	91534000	41	3	3	0.93475	12.418	3	0	228970000
4344	Tb927.9.5260	HRD1	ERAD-associated E3 ubiquitin-protein ligase HRD1, putative	54.871	0	9.9754											0.0673285	0.673127	0.762617	0.117694		2.5	1	1	0.943752	NaN	1	1	10124000	5089300	5035200	2.5	1	1	1.41229	NaN	1	1	18424000	10198000	8226400	2.5	1	1	0.79133	NaN	1	1	18613000
2042	Tb927.11.8250		hypothetical protein, conserved	19.344	0	10.137											0.0674233	0.711314	0.790967	0.101842		16.3	3	3	1.57513	12.44	2	1	28849000	15843000	13006000	16.3	3	3	1.30322	16.353	2	2	30507000	16412000	14095000	7.6	1	1	0.84045	NaN	1	1	8119500
3371	Tb927.7.2330		Protein of unknown function (DUF1663), putative	123.84	0	7.2947											0.0679711	0.858604	0.903644	0.0440025		0	0	0	NaN	NaN	0	0	0	0	0	7.7	2	2	0.548065	94.32	2	1	97059000	21855000	75205000	7.3	1	1	1.4093	NaN	1	1	10731000
3676	Tb927.8.1420	ACAD	acyl-CoA dehydrogenase, mitochondrial precursor, putative	55.982	0	107.81	1						1				0.068217	0.27056	0.387571	0.411649		40.3	13	13	1.08429	27.357	13	5	879520000	464930000	414590000	30.8	11	11	1.04404	48.056	13	0	793380000	419650000	373730000	32.8	11	11	1.052	6.4092	12	5	613050000
4362	Tb927.9.5900	GDH	glutamate dehydrogenase	112.11	0	323.31	1							1			0.0683294	0.100812	0.179488	0.745965		59.3	50	50	1.14851	13.837	82	11	25734000000	13698000000	12036000000	62.7	55	55	1.09033	15.235	97	15	30159000000	15486000000	14674000000	59.9	49	49	0.99636	19.514	85	15	21293000000
557	Tb927.10.12810		cholinephosphate cytidylyltransferase A, putative	56.299	0	34.304							1				0.0684839	0.235467	0.349271	0.456837		20	8	8	1.13209	21.468	8	1	142280000	71866000	70412000	14.2	6	6	1.16224	37.707	6	1	177120000	102580000	74542000	13.4	6	6	0.90706	23.577	6	0	92337000
4470	Tb927.9.9580		tubulin tyrosine ligase protein, putative	74.09	0	15.322											0.0684863	0.0973189	0.17433	0.758628		4.9	2	2	1.14588	8.2638	2	1	20226000	11809000	8416800	1.8	1	1	NaN	NaN	0	0	0	0	0	1.5	1	1	NaN	NaN	0	0	0
373	Tb927.1.3250		Domain of unknown function (DUF4456), putative	197.64	0	4.9442											0.0685666	0.377405	0.497026	0.303621		1.1	2	2	1.18241	NaN	1	0	135060000	73503000	61558000	1.2	2	2	1.24755	NaN	1	0	96398000	54081000	42318000	0.5	1	1	0.85697	NaN	1	0	97796000
1549	Tb927.11.15760	TTA1	GPI transamidase subunit Tta1	41.915	0	17.979											0.0687737	0.46134	0.578901	0.237395		15.1	4	4	0.994332	21.119	4	1	127730000	70017000	57712000	14.9	4	4	1.15487	14.157	4	0	137130000	69804000	67329000	15.1	4	4	1.1486	43.631	4	0	93467000
353	Tb927.1.2550;Tb927.1.2530;Tb927.1.2510;Tb927.1.2490;Tb927.1.2470;Tb927.1.2450;Tb927.1.2430		histone H3, putative	14.75	0	187.5											0.0688772	0.134016	0.224811	0.648183		42.9	4	3	1.18931	61.449	9	0	2838600000	1520600000	1318100000	42.9	5	4	1.0977	1.7383	8	1	6011700000	3058500000	2953300000	42.9	4	3	1.0128	11.27	5	0	1141700000
949	Tb927.10.5450	NLP	ISWI complex protein	107.29	0	217.67											0.0688827	0.162547	0.260594	0.584035		28.4	16	16	1.10531	16.769	18	3	521930000	210050000	311880000	23.2	13	13	1.08987	10.494	19	5	609450000	314170000	295290000	22.9	13	13	1.0336	7.288	17	5	346770000
3245	Tb927.6.4540		3-hydroxy-3-methylglutaryl-CoA reductase, putative	45.944	0	219.4	1										0.0689155	0.0903638	0.163569	0.7863		44.5	13	13	1.15688	7.9428	16	2	1591200000	833500000	757680000	44.5	13	13	1.1138	9.9382	17	3	1719700000	879090000	840620000	41.9	12	12	0.98108	11.968	15	1	1243400000
394	Tb927.1.4340		hypothetical protein, conserved	77.649	0	43.052											0.0690139	0.584399	0.69085	0.160616		7.4	4	4	1.02714	6.5873	4	1	59065000	29876000	29190000	4.6	3	3	0.955566	9.4425	3	0	47421000	24779000	22642000	3.9	2	2	1.2829	18.656	2	0	16296000
1334	Tb927.11.12110		RNA helicase, putative	143.09	0.0059756	2.0179											0.0690985	0.186772	0.291577	0.535247		0.8	1	1	1.10227	0	2	0	24443000	10843000	13600000	0.8	1	1	1.11423	0	2	0	27123000	12466000	14657000	1.7	2	2	0.96187	128.57	3	1	24733000
4369	Tb927.9.6130		calmodulin, putative	17.842	0	83.948											0.0691818	0.220837	0.331166	0.479955		36.9	4	4	1.11246	14.925	6	1	539020000	277840000	261180000	28.7	3	3	1.04745	12.382	7	2	602410000	311300000	291110000	36.9	4	4	1.004	11.031	7	0	478090000
4483	Tb927.9.9840	GCVH	lipoic acid containing carrier protein, putative	15.216	0	25.123	1									1	0.0693522	0.0943705	0.169915	0.769768		23.9	3	3	1.14342	7.5991	3	0	788310000	415440000	372870000	44.9	6	6	1.10945	12.016	7	1	1569900000	823020000	746880000	31.2	4	4	0.98575	6.5689	5	0	1075300000
2010	Tb927.11.7740		dynein light chain, putative	13.077	0	25.424											0.0693805	0.438462	0.55604	0.254894		24.3	2	2	1.21054	25.855	2	1	94593000	49981000	44612000	32.2	3	3	0.973047	10.256	4	1	169080000	86610000	82471000	24.3	2	2	1.1524	28.369	3	0	92703000
437	Tb927.10.10140	PFC19	paraflagellar rod component, putative	37.014	0	254.33											0.0697611	0.0921747	0.166645	0.778207		41.4	8	8	1.156	6.9765	11	1	1870000000	1010100000	859860000	41.4	8	8	1.09452	26.375	12	3	1956500000	997830000	958650000	41.4	8	8	0.98339	16.773	12	4	1658300000
1034	Tb927.10.7230;Tb11.v5.0615	FLAM1	Flagellar Member 1	284.7	0	270.3											0.0699648	0.215432	0.325325	0.487682		19.2	33	33	1.24009	22.625	32	10	743770000	400670000	343100000	17.3	30	30	1.1494	22.492	30	6	784300000	424600000	359700000	16.5	28	28	0.95716	14.611	27	6	570850000
1685	Tb927.11.240		hypothetical protein, conserved	114.06	0	21.032	1										0.0700626	0.202548	0.309329	0.509579		5.8	4	4	1.19235	3.0353	4	1	100580000	51193000	49384000	5.1	5	5	1.17034	18.229	4	0	97988000	51042000	46947000	8.7	5	5	0.98384	10.535	4	2	53632000
1482	Tb927.11.1450		2-oxoglutarate dehydrogenase E1 component, putative	113.38	0	323.31	1							1			0.0701404	0.0954644	0.171621	0.76543		62.3	50	50	1.13915	13.857	74	10	14821000000	7987300000	6833300000	63.2	53	53	1.12228	9.7757	84	13	14539000000	7760300000	6778400000	60.7	47	47	0.98934	10.759	66	7	12373000000
4348	Tb927.9.5410	MC14	microtubule inner protein MC14	34.163	0	45.429											0.0701576	0.237611	0.351876	0.45361		30	5	5	1.20686	9.9503	5	2	196820000	78941000	117880000	26.3	4	4	1.1809	3.5017	4	1	148300000	56363000	91937000	23.2	4	4	0.9747	44.982	4	2	141180000
1266	Tb927.11.11010	MC1	microtubule inner protein MC1	41.653	0	122.43											0.070255	0.166136	0.264897	0.576923		41.7	12	12	1.24406	18.038	18	6	1617300000	880360000	736980000	46.8	13	13	1.06867	8.2742	19	6	1556000000	814850000	741140000	42.2	13	13	0.94578	7.5785	17	5	1085500000
1430	Tb927.11.13750	RAB4	Ras-related protein Rab4	22.057	0	12.548											0.0703354	0.257532	0.373326	0.427912		25.3	4	3	1.04411	10.615	3	0	74149000	36495000	37654000	21.7	4	3	1.14094	10.094	3	1	104700000	57449000	47249000	25.3	4	3	1.029	15.059	2	1	51006000
3892	Tb927.8.5610		hypothetical protein, conserved	54.81	0	30.285											0.0705962	0.584923	0.691004	0.16052		7.8	3	3	1.06872	86.297	3	1	126150000	93145000	33003000	5.6	2	2	1.46458	36.039	2	1	53061000	33071000	19989000	5.6	2	2	0.83248	4.5131	2	0	38927000
2863	Tb927.5.1470	B5R	NADH-cytochrome b5 reductase, putative	32.756	0	132.68	1										0.0706145	0.176191	0.278157	0.555711		55.1	14	14	1.14822	22.464	16	5	1141600000	554080000	587540000	54.8	12	12	1.15227	18.854	14	4	886740000	456210000	430530000	43.5	9	9	1.0234	15.506	11	5	652840000
739	Tb927.10.1660		hypothetical protein, conserved	33.212	0	11.704	1										0.0706157	0.377036	0.496743	0.303868		9.5	3	3	1.28335	3.4039	3	0	251030000	141030000	110000000	12.5	4	4	1.17824	8.768	4	0	303180000	159360000	143820000	9.5	3	3	0.84522	17.587	3	0	209590000
935	Tb927.10.510;Tb11.v5.0374	POMP19	Present in the outer mitochondrial membrane proteome 19	37.06	0	57.938	1										0.0708449	0.23243	0.346523	0.460268		22.8	6	6	1.16782	9.3298	7	0	343160000	182750000	160410000	25.1	6	6	1.04219	18.448	9	3	490320000	249660000	240660000	22.8	5	5	1.0805	21.003	6	1	235570000
3951	Tb927.8.650		cation-transporting ATPase, putative	140.4	0	213.1											0.0708472	0.196827	0.30302	0.518529		22.6	21	21	1.26355	23.591	21	5	993470000	560920000	432550000	19.1	18	18	1.04341	30.506	18	6	931040000	469600000	461430000	20.9	19	19	0.96653	29.264	18	6	707770000
2588	Tb927.4.1040		hypothetical protein, conserved	19.37	0	14.417											0.0709595	0.384973	0.505286	0.296463		16.9	2	2	1.02806	0.36182	2	0	49553000	23894000	25659000	12.7	2	2	1.06785	0.22859	2	0	52481000	25294000	27187000	16.9	2	2	1.0028	10.234	2	1	38856000
1766	Tb927.11.3500		Dpy-30 motif containing protein, putative	115.19	0	159.27											0.07097	0.0943385	0.169915	0.769768		21.5	12	12	1.15284	96.72	12	5	277450000	127070000	150380000	23.3	13	13	1.09461	14.293	13	3	294800000	140870000	153930000	28.5	15	15	0.97936	14.687	15	2	237870000
992	Tb927.10.6360	FPRC	FAZ-tip-localizing protein required for cytokinesis	55.524	0	34.678											0.0713497	0.158926	0.256193	0.591433		14.8	5	5	1.17408	26.111	5	1	82639000	46191000	36448000	11.1	3	3	1.11017	15.207	3	1	52591000	29725000	22866000	10.3	3	3	1.0361	22.724	4	2	49536000
782	Tb927.10.2350		pyruvate dehydrogenase complex E3 binding protein, putative	27.335	0	170.28	1							1			0.0713713	0.1007	0.179472	0.746004		33.8	6	6	1.13477	7.8136	6	0	964130000	526850000	437280000	36.5	7	7	1.10546	18.013	8	0	1652800000	760890000	891910000	33.8	6	6	1.011	6.7024	6	0	749130000
623	Tb927.10.14000	ACO	aconitase	98.314	0	323.31	1							1			0.0715815	0.102522	0.181887	0.740198		67.3	42	42	1.15259	10.143	60	7	11073000000	5973400000	5100100000	68.2	43	43	1.09106	9.9053	62	9	12021000000	6271300000	5750200000	69.1	42	42	0.97376	7.668	55	8	8714700000
3716	Tb927.8.2100		vacuolar ATP synthase 16 kDa proteolipid subunit, putative	16.868	0	25.006											0.0716963	0.741823	0.817753	0.087378		21.8	1	1	1.19052	NaN	1	0	12651000	7208600	5442600	9.1	1	1	1.73843	36.551	2	1	62158000	36689000	25469000	21.8	1	1	0.88544	NaN	1	1	4947600
3575	Tb927.7.6280		Domain of unknown function (DUF3508), putative	72.053	0	20.63											0.0723046	0.579662	0.687101	0.16298		12	5	5	1.24796	37.234	5	2	47186000	28780000	18406000	11.1	5	5	1.41016	34.281	4	3	56499000	33668000	22832000	1.2	1	1	0.89358	NaN	1	0	6662900
4432	Tb927.9.8260	TimRhom I	rhomboid-like protein	36.786	0	58.413	1				1						0.0723806	0.112092	0.195119	0.709701		19.1	5	5	1.14772	23.36	7	2	188640000	105560000	83081000	15.2	3	3	1.09061	17.655	5	2	200490000	102940000	97543000	18.2	4	4	0.97052	10.281	5	0	118440000
1826	Tb927.11.4490		long-chain-fatty-acid-CoA ligase, putative	73.435	0	27.429	1						1				0.0725604	0.278374	0.394897	0.403516		6.9	3	3	1.26352	8.7718	3	0	96141000	52165000	43977000	12.6	6	6	0.987069	9.9268	5	1	123020000	62960000	60058000	9.2	4	4	1.0235	23.026	4	0	80235000
1668	Tb927.11.2190	MIC10-2	MICOS complex subunit MIC10-2	11.175	0	18.958	1										0.0725848	0.363292	0.482968	0.316082		47.5	4	4	1.35888	28.685	6	1	87540000	45334000	42206000	29.3	3	3	1.11392	18.689	6	2	68197000	36758000	31439000	29.3	3	3	0.91851	17.673	5	0	61712000
3193	Tb927.6.3670	PFC8	paraflagellar rod component, putative	359.21	0	43.586											0.0728808	0.195548	0.302292	0.519573		3.7	9	9	1.22224	13.324	7	1	99146000	56581000	42565000	3	7	7	1.14741	15.009	5	2	71812000	43961000	27851000	3.4	8	8	0.99123	16.565	7	2	98274000
4158	Tb927.9.13040		hypothetical protein, conserved	46.219	0	37.653	1										0.0729997	0.135931	0.227305	0.643391		14.7	4	4	1.199	8.6456	5	1	107010000	60902000	46104000	18.1	4	4	1.04771	18.424	5	0	111060000	58021000	53037000	18.1	4	4	0.97723	14.475	4	1	90727000
1375	Tb927.11.12920		ClpA/B domain-containing protein	47.225	0	11.807											0.0733406	0.30582	0.424233	0.372395		9.5	3	3	1.12524	NaN	1	0	17487000	8893000	8593700	2.8	1	1	1.07309	NaN	1	0	14556000	6813200	7743000	5.3	2	2	0.92024	1.8383	2	0	25572000
587	Tb927.10.1340		zinc finger protein, RanBP2-type, putative	60.644	0	38.13	1										0.0733532	0.428287	0.545813	0.262956		7	3	3	1.14844	25.462	2	0	11167000	5406800	5760300	7.6	3	3	1.02559	16.41	3	2	21461000	11234000	10227000	2.6	1	1	0.89386	NaN	1	1	5673600
536	Tb927.10.12400		membrane transporter protein, putative	51.409	0	57.966											0.0734813	0.392776	0.512843	0.290015		10.8	3	3	1.32515	27.579	3	3	27331000	14156000	13175000	13.3	4	4	1.07917	20.479	4	2	138370000	74941000	63433000	9.3	3	3	0.84405	46.27	5	4	79613000
3991	Tb927.8.7270		Endoplasmic Reticulum-Golgi Intermediate Compartment (ERGIC)/Endoplasmic reticulum vesicle transporter, putative	45.04	0	11.41											0.073737	0.822633	0.878945	0.0560381		14.6	3	3	1.63321	25.919	3	0	43265000	23068000	20197000	11.9	2	2	1.91494	19.948	2	0	24803000	15173000	9629800	11.9	2	2	0.57969	14.227	2	0	21780000
1571	Tb927.11.16090	dDC2	Outer dynein arm docking complex protein 2, putative	72.145	0	44.379											0.0738189	0.194987	0.301718	0.520399		14.8	7	7	1.2071	42.344	7	2	177090000	104580000	72505000	17.8	9	9	1.18656	14.513	10	3	170980000	90000000	80983000	19.2	10	10	0.91835	14.557	11	6	212980000
198	Tb927.10.5080;Tb11.v5.0339	TTA2	GPI transamidase component Tta2	45.619	0	12.648											0.0738882	0.124995	0.212952	0.671719		3.9	1	1	1.10934	5.4978	2	0	45354000	22174000	23180000	3.9	1	1	1.10878	4.5891	2	0	50683000	25438000	25245000	3.9	1	1	0.99689	6.5141	2	0	39942000
2896	Tb927.5.2090	KIN2A	kinesin, putative	122.72	0	10.625											0.0739481	0.335359	0.455139	0.341855		1.8	2	1	1.25008	NaN	1	0	205560000	115500000	90056000	1.8	2	1	1.23139	NaN	1	0	170900000	95941000	74955000	1.8	2	1	0.92594	NaN	1	0	259200000
4329	Tb927.9.4660		hypothetical protein, conserved	55.558	0	6.7035	1										0.0740078	0.113016	0.196338	0.706995		4.4	2	2	1.20915	NaN	1	0	21199000	11284000	9915000	2.4	1	1	NaN	NaN	0	0	0	0	0	2.4	1	1	NaN	NaN	0	0	0
386	Tb927.1.4050		ser/thr protein phosphatase, putative	105.75	0	150.12											0.0740865	0.084693	0.156421	0.805704		25.5	17	17	1.14491	17.654	18	6	798360000	383760000	414600000	29.4	20	20	1.13136	27.578	20	2	712190000	362810000	349390000	26.1	17	17	0.97745	18.728	14	3	487050000
2432	Tb927.3.3460	SDH5	succinate dehydrogenase flavoprotein subunit, putative	53.228	0	80.736	1		1								0.0741166	0.205836	0.313395	0.503908		19.7	8	8	1.2139	27.573	12	0	572650000	302110000	270540000	27.7	11	11	1.17934	17.907	14	2	563870000	283470000	280400000	23.2	10	10	0.97193	25.65	11	0	460430000
4117	Tb927.9.11850	SMC1	structural maintenance of chromosome 1, putative	144.54	0	39.909											0.0741654	0.321837	0.44174	0.354833		7.3	8	8	1.19086	15.139	7	2	158670000	82900000	75767000	5.1	6	6	1.2217	6.4835	6	3	78289000	43174000	35115000	5.5	6	6	1.0073	90.252	5	0	55258000
3597	Tb927.7.6800		LSU ribosomal protein, mitochondrial, putative	41.762	0	6.8641	1	1									0.0745282	0.644096	0.739027	0.13134		3.4	1	1	1.68404	NaN	1	0	34805000	21463000	13341000	10.6	4	4	1.0584	54.659	4	1	90099000	46716000	43383000	2.4	1	1	0.8407	NaN	1	0	36758000
1165	Tb927.10.9440	NDH2	NADH dehydrogenase	54.351	0	193.5	1		1								0.0746092	0.144728	0.23767	0.624026		50.3	15	15	1.17487	78.407	18	3	1445200000	807950000	637300000	52.7	16	16	1.18326	21.185	20	4	1693900000	874260000	819670000	50.3	15	15	0.9523	16.441	18	4	1067500000
4307	Tb927.9.3780	MPC1	Mitochondrial pyruvate carrier 1	9.2288	0	67.394	1									1	0.0747326	0.247174	0.362199	0.441053		86	3	3	1.16689	10.188	3	0	167750000	83841000	83913000	59.3	2	2	1.21595	8.1753	2	0	70347000	39449000	30898000	59.3	2	2	0.89243	2.0265	2	0	85259000
2153	Tb927.2.1850		Tetratricopeptide repeat, putative	51.219	0	16.667											0.0748427	0.524932	0.638613	0.194762		10.6	3	3	1.41659	6.0291	2	2	45264000	25397000	19868000	9.8	3	3	1.21349	10.994	3	2	41944000	22755000	19189000	2.6	1	1	NaN	NaN	0	0	0
119	Tb11.v5.0996;Tb11.1220;Tb927.10.15250		hypothetical protein, conserved	57.799	0	169.12											0.0749317	0.101128	0.179959	0.744825		38.1	13	13	1.19202	18.869	18	6	2199400000	853060000	1346300000	38.4	16	16	1.08351	23.513	20	4	1510500000	781600000	728940000	34.8	14	14	0.95857	12.399	18	2	1006200000
3940	Tb927.8.6380		hypothetical protein, conserved	29.908	0	7.0573											0.0750681	0.102985	0.182617	0.73846		13.5	3	3	1.19676	14.994	3	0	16990000	9204300	7785300	4.1	1	1	1.087	NaN	1	0	23552000	12936000	10616000	10.5	2	2	1.0156	5.3269	2	0	12598000
2619	Tb927.4.1710		rhodanese-like domain containing protein, putative	27.883	0	7.2837											0.0751032	0.54947	0.660795	0.179933		5.3	1	1	1.24958	NaN	1	0	21644000	11304000	10340000	5.3	1	1	0.974089	NaN	1	0	21310000	11129000	10180000	5.3	1	1	0.8295	NaN	1	0	20655000
4013	Tb927.8.7950	FLAM4	Flagellar Member 4	191.21	0	26.517											0.0751335	0.375937	0.496022	0.304499		5.4	7	7	1.05914	49.555	6	1	64406000	30526000	33879000	2.7	4	4	1.3128	24.304	4	3	56866000	32586000	24280000	1.2	2	2	0.93485	89.987	2	0	24295000
3558	Tb927.7.5840		hypothetical protein, conserved	26.164	0	18.877											0.0757038	0.216686	0.326517	0.486095		9.6	3	3	1.15632	15.128	2	0	73238000	39926000	33312000	17	5	5	1.03789	10.978	4	0	196080000	101370000	94710000	14	4	4	0.96524	8.2741	3	0	120660000
1262	Tb927.11.10960		2OG-Fe(II) oxygenase superfamily, putative	71.772	0	119.85	1										0.0757626	0.0845257	0.156275	0.80611		25.2	8	8	1.18851	11.94	8	1	402410000	198480000	203930000	23.1	8	8	1.09753	2.4257	8	3	331990000	177040000	154950000	18.5	8	8	0.96143	7.8897	7	0	292190000
1308	Tb927.11.11680		2-oxoglutarate dehydrogenase E2 component, putative	41.143	0	323.31	1							1			0.0757823	0.0857306	0.157922	0.801556		50.9	13	13	1.17847	8.9272	34	7	9792300000	5213100000	4579200000	67.4	16	16	1.12122	4.8376	29	4	14630000000	7692800000	6937600000	53	16	16	0.95353	22.882	30	4	8810400000
885	Tb927.10.4000		methylglutaconyl-CoA hydratase, mitochondrial precursor, putative	29.195	0	119.95	1							1			0.0758755	0.109492	0.191162	0.718599		45.1	7	7	1.18104	6.2085	11	2	718760000	355200000	363560000	52.7	9	9	1.09989	22.517	12	1	924560000	448370000	476200000	45.1	7	7	1.0286	21.913	9	1	464940000
625	Tb927.10.14020		hypothetical protein, conserved	48.068	0.0019139	2.7161											0.0758872	0.40961	0.528534	0.276927		2.6	1	1	1.08319	NaN	1	0	23444000	10616000	12828000	2.6	1	1	1.04717	NaN	1	0	15397000	6564100	8832600	2.6	1	1	1.1982	11.165	2	0	21728000
2221	Tb927.2.4330;Tb11.v5.0777	PFR5	paraflagellar rod protein 5, putative	87.142	0	53.972											0.0759772	0.198035	0.30389	0.517284		13.1	7	7	1.29156	17.158	8	1	206860000	114110000	92746000	18.1	10	10	1.08362	17.079	9	5	400760000	247910000	152860000	9.6	5	5	0.95447	16.688	6	2	111290000
1845	Tb927.11.4880	FAP106	flagella associated protein FAP106	30.214	0	40.972											0.0760767	0.314789	0.434956	0.361554		12.8	2	2	1.14728	9.113	2	1	103780000	57616000	46162000	23	4	4	1.2852	10.089	4	2	229250000	131380000	97873000	23	4	4	0.91898	13.798	5	3	261740000
3303	Tb927.7.1060	FYRP	ISWI complex protein	53.733	0	126.55											0.0761892	0.167592	0.266853	0.573729		26.9	8	8	1.08051	5.7151	8	1	204110000	102980000	101130000	33.8	10	10	1.11769	19.815	11	4	273800000	143150000	130650000	21.5	7	7	1.0074	22.583	9	4	190750000
1305	Tb927.11.11620		hypothetical protein, conserved	27.683	0.0019125	2.7088	1										0.0763677	0.186752	0.291577	0.535247		3.4	1	1	1.18138	NaN	1	0	960480000	518570000	441900000	8.4	2	2	1.03086	9.1805	2	0	1056600000	547930000	508640000	3.4	1	1	0.97315	NaN	1	0	754560000
2137	Tb927.11.9980		2-oxoglutarate dehydrogenase E1 component, putative	112.95	0	323.31	1							1			0.0765705	0.0800217	0.149843	0.824363		55.7	39	39	1.14243	22.593	65	9	18645000000	9870400000	8774200000	59.6	45	45	1.10233	6.8212	72	9	24384000000	12679000000	11706000000	53.7	37	37	1.0055	9.3358	63	9	14627000000
2810	Tb927.4.5340	FAZ11	Flagellum attachment zone protein 11	94.697	0	42.71											0.076645	0.110673	0.192936	0.714586		6.8	5	1	1.15067	NaN	1	0	24049000	12031000	12018000	9.3	7	3	1.13629	9.1617	2	0	47700000	23165000	24536000	6.8	5	1	0.94492	NaN	1	0	18902000
3743	Tb927.8.2620		SUMO-interacting motif-containing protein	92.699	0	22.244											0.0766829	0.642548	0.738215	0.131817		2.9	2	2	0.954472	2.5676	2	1	16587000	7921000	8665800	2.9	2	2	0.896941	NaN	1	1	13305000	6444200	6860700	3.1	2	2	NaN	NaN	0	0	0
225	Tb11.v5.0480;Tb927.10.15370		DNA-directed RNA polymerase, alpha subunit, putative	37.329	0	65.309											0.0766965	0.715556	0.794535	0.0998872		9.2	1	1	0.815129	NaN	1	1	16725000	10410000	6314800	0	0	0	NaN	NaN	0	0	0	0	0	3.9	1	1	NaN	NaN	0	0	0
2748	Tb927.4.4040		hypothetical protein, conserved	30.274	0	41.129											0.0768058	0.127343	0.215584	0.666383		25.9	5	5	1.2051	8.7485	6	0	419970000	227520000	192450000	30.9	7	7	1.16341	5.3516	7	2	463460000	245130000	218330000	24.7	5	5	0.95079	6.6057	5	1	204960000
301	Tb927.4.3020;Tb11.v5.0965;Tb11.v5.0844		ATP-dependent DEAH-box RNA helicase, putative	159.21	0	21.169	1										0.0768222	0.675651	0.76523	0.116208		5.2	6	6	1.22354	31.982	5	2	37289000	18753000	18536000	4.6	5	5	0.744712	12.182	4	1	46830000	21685000	25145000	1.9	2	2	1.0685	13.54	2	0	26327000
1151	Tb927.10.9200		Nuclease-related domain containing protein, putative	48.021	0	9.2626											0.076857	0.580459	0.687117	0.162969		10.7	3	3	1.51635	28.2	3	0	51699000	30725000	20973000	8.2	2	2	0.941088	42.762	2	0	24918000	14362000	10555000	9	3	3	0.82399	33.979	3	0	33642000
1341	Tb927.11.12230	HslU2	ATP-dependent protease ATPase subunit HslU2	54.897	0	188.2	1			1							0.077165	0.1559	0.252242	0.598183		37.1	20	20	1.24418	12.306	19	1	1405100000	951840000	453250000	33.7	19	19	1.13399	14.845	20	3	1736600000	1237300000	499240000	32.1	17	17	0.92129	14.254	18	2	1178800000
407	Tb927.1.5000		hypothetical protein, conserved	30.458	0	157.32											0.0771717	0.0867877	0.158781	0.799201		27.3	4	4	1.14153	25.944	5	0	116170000	60085000	56084000	29.9	5	5	1.09104	9.5291	6	1	178650000	96247000	82398000	18.8	3	3	1.013	8.9705	4	0	112080000
3283	Tb927.6.610	KRIPP18	kinetoplast ribosomal PPR-repeat containing protein 18	64.961	0	6.1015	1										0.0772193	0.789656	0.855072	0.0679975		4	2	2	1.57045	65.564	2	2	17016000	9991200	7024500	2.4	1	1	0.566604	NaN	1	1	16422000	4682400	11740000	0	0	0	NaN	NaN	0	0	0
4243	Tb927.9.1720		peroxisomal membrane protein 4, putative	25.459	0	13.287											0.0772921	0.195788	0.302292	0.519573		17.9	4	4	1.26467	11.165	4	2	110380000	62382000	47993000	12.6	3	3	1.14611	50.306	3	2	94574000	39174000	55400000	12.6	3	3	0.95507	44.802	3	1	66713000
3336	Tb927.7.1630		hypothetical protein, conserved	22.379	0	64.869											0.0774062	0.265311	0.382078	0.417848		40.9	3	3	1.28576	1.4444	3	0	92048000	54272000	37776000	53	5	5	1.12548	22.359	5	2	126150000	66291000	59856000	34.8	3	3	0.99957	19.95	3	2	40927000
3408	Tb927.7.2980;Tb927.7.3020		Nitroreductase family, putative	21.242	0	323.31	1										0.0774372	0.784942	0.852702	0.0692029		17.4	2	2	0.997606	66.339	3	2	243730000	87780000	155950000	17.4	2	2	0.633473	44.96	2	1	167570000	56407000	111170000	38.9	4	4	1.4137	32.358	4	2	305150000
1102	Tb927.10.830	ADKB	adenylate kinase, putative	29.765	0	131.33											0.0779553	0.0887538	0.1616	0.791559		32.3	6	6	1.15539	17.21	8	0	427580000	238240000	189340000	45	7	7	1.08349	4.7219	10	2	753170000	379410000	373760000	36.5	7	7	1.027	6.3131	11	3	482860000
4308	Tb927.9.3820		syntaxin, putative	31.106	0	10.442											0.0779632	0.398782	0.518372	0.285359		3.2	1	1	1.347	NaN	1	0	25918000	15250000	10667000	15.1	2	2	1.19646	15.234	2	2	40404000	25331000	15072000	3.2	1	1	0.84911	NaN	1	0	13875000
2481	Tb927.3.4390	GCVL-1	dihydrolipoamide dehydrogenase	55.839	0	89.485	1							1			0.0780443	0.0761721	0.14472	0.839473		38	13	13	1.18744	29.681	14	3	504150000	259650000	244500000	40	14	14	1.08925	18.973	18	5	608700000	315510000	293190000	36	15	15	0.97332	20.292	15	5	420070000
1527	Tb927.11.1540	IVDH	isovaleryl-CoA dehydrogenase	44.799	0	100.24	1							1			0.0780485	0.361046	0.480345	0.318447		36.5	9	9	1.11519	24.752	10	2	800220000	370310000	429910000	38.4	10	10	0.96302	11.534	10	3	827920000	359620000	468300000	36.5	9	9	1.0957	26.425	9	2	473290000
4062	Tb927.9.10470		hypothetical protein, conserved	46.829	0	47.796	1										0.0780969	0.195765	0.302292	0.519573		24.6	7	7	1.11972	19.101	8	0	337470000	178090000	159380000	19	6	6	1.19423	13.751	7	0	246080000	131030000	115050000	21.7	6	6	0.92141	38.176	7	0	220140000
3915	Tb927.8.6020		hypothetical protein, conserved	40.341	0	8.6648											0.0781067	0.237624	0.351876	0.45361		6.8	2	2	1.27649	3.0582	2	0	19676000	10979000	8697200	6.8	2	2	1.11032	8.5817	2	0	18725000	9825000	8900000	2.2	1	1	0.8862	NaN	1	0	8566700
351	Tb927.1.2400;Tb927.1.2380;Tb927.1.2360;Tb927.1.2340		alpha tubulin	49.787	0	323.31											0.0781084	0.0716533	0.138049	0.859968		76.9	30	10	1.18947	7.7096	27	4	36311000000	19630000000	16681000000	78	32	10	1.12115	5.6616	26	5	35767000000	18536000000	17230000000	79.2	34	10	0.96513	5.3958	22	0	30692000000
4478	Tb927.9.9740		AMP deaminase, putative	163.28	0	14.688											0.0783164	0.119695	0.206106	0.68591		2	2	2	1.17448	11.359	2	0	19740000	10216000	9523600	2	2	2	1.0641	8.9739	3	3	30559000	14703000	15856000	1.9	2	2	1.0469	6.2564	2	0	35095000
1393	Tb927.11.13230	VAP	VAMP-associated protein, putative	23.909	0	135.35											0.078342	0.084821	0.156575	0.805276		42.6	8	8	1.19983	9.1578	9	0	982470000	535490000	446980000	43.5	9	9	1.13735	8.8636	11	2	1144600000	606320000	538260000	42.6	8	8	0.96202	10.125	8	0	751950000
1188	Tb927.10.9900	TbCOQ8	ABC1 protein, putative	62.856	0	25.231	1								1		0.0783437	0.135211	0.226384	0.645154		11.9	5	5	1.23078	79.546	4	2	156250000	72124000	84129000	10.5	5	5	1.05862	7.4985	5	2	192210000	88394000	103810000	10.5	5	5	1.0231	36.169	5	3	161830000
3294	Tb927.6.840	FAZ29	Flagellum attachment zone protein 29	38.157	0	25.945											0.0783599	0.548666	0.660166	0.180347		16.2	4	4	0.9739	25.194	4	1	94724000	50774000	43951000	6.6	2	2	0.962371	3.1507	2	0	50893000	27126000	23768000	14.2	3	3	1.0984	22.507	3	2	78862000
986	Tb927.10.6180		FLA1-like protein	54.878	0	110.14											0.078527	0.290185	0.407536	0.389834		18.4	6	6	1.17768	87.849	6	4	230120000	104700000	125420000	24.6	8	8	1.08112	26.922	8	5	264450000	113980000	150470000	14	5	5	1.1224	54.735	4	3	136490000
4323	Tb927.9.4360	KREL1	RNA-editing ligase 1, mitochondrial	52.226	0	42.624	1										0.0785413	0.358863	0.479075	0.319596		20.3	6	6	1.37048	30.472	8	5	217970000	107670000	110300000	27.7	9	9	1.14235	15.673	9	5	304440000	146740000	157700000	23.5	8	8	0.90817	16.395	9	3	283260000
[truncated: 2,450 more rows]
[truncated: 12 more columns]

## Sheet: TbPam16 SILAC RNAi
																	TbPam16 SILAC RNAi
[truncated: 3,458 more rows]
[truncated: 12 more columns]

## Sheet: Legend
Global mitochondrial proteome changes upon ablation of TbPam18 (first sheet) or TbPam16 (second sheet). Mitochondria-enriched fractions of uninduced and four days induced TbPam18 or TbPam16 RNAi cells were analyzed by SILAC-based quantitative mass spectrometry. Experiments were done in four replicates including label switches. The mean log2 of normalized ratios (induced/uninduced) and the corresp…
[truncated: 4 more rows]
