# Supplementary material for: Pam16 and Pam18 were repurposed during Trypanosoma brucei evolution to regulate the replication of mitochondrial DNA
Source: PLoS Biol. 2024 Aug 15;22(8):e3002449. doi: 10.1371/journal.pbio.3002449 (PMC11349236; doi:10.1371/journal.pbio.3002449)
Supplement: S2 Table — (XLSX) [file pbio.3002449.s014.xlsx]

## Sheet: TbPam16 SILAC IPs
								TbPAM16-HA SILAC IPs - premix				TbPAM16-HA SILAC IPs - postmix
Protein group ID	Protein IDs	Protein description	Gene names	Molecular weight [kDa]	Q-value	Score	Mitochondrial protein	Log10 ratio induced/uninduced	Rank sum*	Adjusted q-value*	Adjusted q-value < 0.05	Log10 ratio induced/uninduced	Rank sum*	Adjusted q-value*	Adjusted q-value < 0.05	Sequence coverage [%] premix Rep 1	Sequence coverage [%] premix Rep 2	Sequence coverage [%] premix Rep 3	Sequence coverage [%] premix Rep 4	Unique peptides premix Rep 1	Unique peptides premix Rep 2	Unique peptides premix Rep 3	Unique peptides premix Rep 4	Ratio H/L premix Rep 1	Ratio H/L premix Rep 2	Ratio H/L premix Rep 3	Ratio H/L premix Rep 4	Ratio variability [%] premix Rep 1	Ratio variability [%] premix Rep 2	Ratio variability [%] premix Rep 3	Ratio variability [%] premix Rep 4	Ratio count premix Rep 1	Ratio count premix Rep 2	Ratio count premix Rep 3	Ratio count premix Rep 4	Ratio iso-count premix Rep 1	Ratio iso-count premix Rep 2	Ratio iso-count premix Rep 3	Ratio iso-count premix Rep 4	Intensity premix Rep 1	Intensity L premix Rep 1	Intensity H premix Rep 1	Intensity premix Rep 2	Intensity L premix Rep 2	Intensity H premix Rep 2	Intensity premix Rep 3	Intensity L premix Rep 3	Intensity H premix Rep 3	Intensity premix Rep 4
2012	Tb927.8.6310	Presequence translocase-associated motor 18, putative	TbPam18	13.302	0	92.638	1	1.26099	1	2.17432e-10	+	0.657203	7.75	2.10551e-06	+	19.2	18.3	30	18.3	3	2	4	2	0.063364	24.75	13.163	0.046466	44.126	75.119	43.964	83.087	4	3	4	3	3	2	4	3	455540000	425870000	29669000	188890000	12712000	176170000	158240000	8735700	149510000	299480000
899	Tb927.11.435	hypothetical protein	MaRF11	10.554	0	3.5981		0.766758	5.25	6.50665e-07	+	0.480416	13.25	7.83787e-06	+	8.7	8.7	17.4	17.4	1	1	2	2	0.26796		6.8548	0.12813			25.687		1	0	2	1	1	0	1	0	36026000	28770000	7255200	0	0	0	69702000	13309000	56393000	48534000
2143	Tb927.9.13530	Presequence translocase-associated motor 16, putative	TbPam16	18.484	0	20.393	1	0.720161	6.5	1.08354e-06	+	0.906567	2.5	2.81047e-08	+	23.4	29.3	17.4	33.5	4	5	3	5	0.20781	4.4904	4.8884	0.13904	16.597	34.837	9.9089	35.452	5	7	4	5	0	3	0	2	950220000	776740000	173480000	670990000	138280000	532710000	373830000	69457000	304370000	435340000
1743	Tb927.7.3890	hypothetical protein, conserved	TbCOQ9	30.558	0	13.041	1	0.529319	11.5	8.87041e-06	+	0.397942	18.25	2.42778e-05	+	8.9	12.5	9.3	3.2	2	3	2	1	0.28708	3.1953	2.7446	0.23319		71.263	131.62		1	4	2	1	1	3	1	1	20413000	14175000	6238000	65957000	19830000	46126000	25501000	11272000	14229000	30475000
611	Tb927.10.9900	ABC1 protein, putative	TbCOQ8	57.214	0	72.265	1	0.538897	12.5	1.00149e-05	+	0.52055	11.75	5.96773e-06	+	14	20.8	15.3	20.8	6	9	6	9	0.46919	5.1953	3.4566	0.2675	47.908	54.178	32.552	4.2483	6	6	5	8	5	5	4	4	112260000	72899000	39358000	133690000	17331000	116360000	59533000	11442000	48091000	125120000
2096	Tb927.9.11560	hypothetical protein, conserved		36.042	0	4.6864	1	0.368812	17.5	3.3227e-05	+					5.5	0	0	3.1	2	0	0	1	0.43099			0.42453	32.103				2	0	0	1	0	0	0	0	56232000	36556000	19676000	0	0	0	0	0	0	25779000
635	Tb927.11.10510	ubiquinone biosynthesis methyltransferase, putative		32.094	0	78.301	1	0.408294	17.75	3.01806e-05	+	0.214088	37.25	0.000377024	+	41.7	24	24.3	39.9	9	7	8	10	0.44543	3.1708	2.8688	0.47524	13.626	6.4222	18.746	38.121	7	7	6	9	3	2	0	4	911220000	602810000	308410000	668210000	160840000	507370000	321340000	82906000	238430000	651630000
1301	Tb927.4.1510	phospholipid-translocating ATPase, putative		121.53	0	19.727		0.408383	18.75	3.30347e-05	+	-0.234553	1118.25	0.982421		0.9	1.1	1.1	0	1	1	1	0	0.51495	3.377							1	1	0	0	0	1	0	0	24263000	15349000	8913800	30975000	8770300	22204000	0	0	0	0
1847	Tb927.7.830	telomerase-associated protein, putative	TEP1	308.53	0	3.4222		0.376469	23	6.75043e-05	+	0.109911	459	0.631566		0.4	0	0	0.7	1	0	0	2	0.2873			0.61479				76.859	1	0	0	2	1	0	0	1	26251000	20434000	5816500	0	0	0	0	0	0	82720000
1836	Tb927.7.7230	NADH dehydrogenase, putative, nitroreductase	NTR	35.522	0	27.4	1	0.403123	26.75	0.000112208	+	0.36919	259.75	0.174622		9.1	6.9	0	6.9	3	3	0	2	0.61782	4.538		0.45356	75.16				2	1	0	1	1	1	0	1	103960000	70254000	33703000	58915000	10685000	48229000	0	0	0	74782000
142	Tb927.2.830;Tb11.v5.0655	retrotransposon hot spot protein (RHS, pseudogene), putative, retrotransposon hot spot protein 1 (RHS1), interrupted		40.504	0	3.924		0.250193	35	0.000303013	+	0.0409523	352.25	0.35298		10.2	6.8	2.3	5.7	1	0	0	1	0.56663			0.55759					1	0	0	1	1	0	0	1	40684000	24520000	16164000	0	0	0	0	0	0	37847000
1895	Tb927.8.2400	hypothetical protein, conserved		30.353	0	12.553	1	0.256634	38.75	0.000419101	+	-0.0742781	1059.5	1.00195		3.1	2.7	0	8	1	1	0	2	0.66758			0.45944					1	0	0	1	0	0	0	1	43182000	24408000	18774000	16848000	0	16848000	0	0	0	9897600
1593	Tb927.6.4030	superoxide dismutase, putative		29.652	0	8.0393	1	0.21156	50	0.00108189	+	-0.0876099	1101.5	0.984538		0	9.5	0	6.1	0	2	0	2		1.8924		0.71432		136.57		12.124	0	2	0	3	0	1	0	2	0	0	0	81163000	13874000	67290000	0	0	0	99599000
1088	Tb927.2.340;Tb11.v5.0295	retrotransposon hot spot protein 4 (RHS4), putative	RHS4	97.84	0	52.276		0.175529	56.25	0.00161463	+	0.0880838	132	0.0238049	+	11.3	5.4	7	11.3	1	1	1	1	0.63237	1.4469	1.413	0.64194	13.171	23.409	17.671	8.1842	2	2	2	2	0	0	0	0	140240000	85045000	55193000	80165000	32969000	47196000	32710000	14231000	18480000	129380000
1455	Tb927.5.2950	Component of motile flagella 3	CMF3	88.256	0	2.8468		0.1906	58.75	0.00179535	+					1.5	1.2	0	1.5	1	1	0	1	0.56095			0.7411					1	0	0	1	0	0	0	1	13586000	9209100	4377100	0	0	0	0	0	0	11222000
2256	Tb927.9.6620	hypothetical protein, conserved		25.522	0	34.452	1	0.189641	62.5	0.00215914	+	-0.0248147	604.5	0.918145		33.5	9.1	14.8	23.9	7	2	3	7	0.52807	1.3991	1.2493	0.57711	3.0835	7.1359	14.943	2.8246	7	2	3	6	2	0	1	2	213250000	136440000	76808000	47995000	21005000	26989000	27666000	12592000	15074000	178820000
1064	Tb927.11.9930	NADH dehydrogenase (ubiquinone) 1 beta subcomplex subunit, putative	NIDM	30.327	0.0041379	2.0373	1	0.3703	76.5	0.00458142	+	-0.0283528	824	1.06966		4.7	0	4.7	0	1	0	1	0	0.84481		4.649						1	0	1	0	0	0	1	0	12067000	4961500	7105900	0	0	0	14156000	2145900	12011000	0
1252	Tb927.3.4890	ubiquinone biosynthesis protein COQ7 homolog, putative		22.874	0	28.04	1	0.176642	77.25	0.00449996	+	0.0423746	184.25	0.0604385		6.4	6.4	11.8	6.4	1	1	2	1	0.79622	1.6247	1.7156	0.688			6.2545		1	1	2	1	0	0	0	0	105000000	53135000	51866000	93137000	32220000	60917000	100970000	35990000	64984000	84846000
605	Tb927.10.9810	hypothetical protein, conserved		33.886	0	115.51	1	0.151044	79	0.00466477	+	-0.0241381	531.25	0.8275		22.3	17.9	24.9	29.9	5	4	5	7	0.60359	1.2731	1.261	0.6617	5.1368	7.2397	29.028	13.881	6	6	6	7	0	2	2	0	279970000	175680000	104290000	149070000	64035000	85031000	89464000	39583000	49881000	365110000
648	Tb927.11.1090;Tb927.11.1100;Tb927.11.1110;Tb11.v5.1038	calpain-like protein, putative	ClpGM6	658.93	0.0091463	1.5887		0.140006	81.25	0.00496099	+	-0.155859	1266.75	0.985074		0.1	0	0	0.1	1	0	0	1	0.73094			0.71797					1	0	0	1	0	0	0	0	377770000	216540000	161220000	0	0	0	0	0	0	252940000
982	Tb927.11.6870	14-3-3 protein 2	14-3-3-II	29.196	0	17.25		0.138985	82.5	0.00502371	+	-0.0834605	1194	0.97027		16.7	3.6	0	13.5	4	1	0	3	0.73756			0.71488	44.783			4.4862	3	0	0	2	0	0	0	1	105640000	63481000	42159000	0	0	0	0	0	0	78302000
329	Tb927.10.1410	hypothetical protein, conserved		28.148	0.0014178	2.3363	1	0.216727	86.25	0.00573307	+	0.00786324	443.75	0.593185		11.1	11.1	11.1	0	2	2	2	0	0.84484	1.9167	1.9697						1	1	1	0	0	0	0	0	12839000	6444600	6394800	8259300	2396900	5862400	8890800	3113300	5777500	0
588	Tb927.10.9080	pteridine transporter, putative		69.998	0	78.621	1	0.134348	88	0.00594467	+	0.0818261	137	0.0261789	+	13.9	5.9	5.9	14.1	8	2	2	8	0.70036	1.3537	1.2868	0.72164	12.095	39.438		12.974	8	2	1	7	2	1	0	1	149530000	83866000	65663000	11277000	5087700	6189700	5195000	2299000	2896000	155120000
1976	Tb927.8.5450	Eflornithine transporter AAT6	AAT6	52.89	0	3.661		0.134408	100	0.00951935	+	-0.130464	1181.25	0.969992		4.5	0	0	2.7	2	0	0	1	0.81175			0.66338	19.083				2	0	0	1	0	0	0	1	66190000	39186000	27004000	0	0	0	0	0	0	12056000
216	Tb927.1.700	phosphoglycerate kinase	PGKC	47.245	0	18.013		0.193155	105.5	0.01133	+	-0.0907001	1115	0.981039		9.3	5.5	3.9	9.3	1	0	0	1	0.47421			0.8664					1	0	0	1	1	0	0	1	6863300	5360100	1503200	0	0	0	0	0	0	18549000
292	Tb927.10.12930	hypothetical protein, conserved		23.985	0	24.654	1	0.150843	106.25	0.0112085	+	-0.126767	1455.75	1.01471		15	9.7	13.5	15	2	1	2	2	0.55789	1.1061	1.2758	0.63046	21.272			15.191	2	1	1	2	1	0	0	1	36841000	22937000	13904000	8506000	4252600	4253400	17813000	6990100	10823000	50251000
1246	Tb927.3.4780;Tb927.3.4740	NAD-dependent glycerol-3-phosphate dehydrogenase N-terminus, putative		45.763	0	13.972		0.121751	108.25	0.0116323	+	0.182977	978	1.0675		1.7	1.7	0	8.5	1	1	0	4	0.81194			0.70303				42.454	1	0	0	2	1	0	0	1	66897000	29538000	37359000	0	0	0	0	0	0	66549000
69	Tb11.0400;Tb927.11.7700;Tb11.0300	P27 protein, putative	P27	27.701	0	58.609	1	0.270716	111.75	0.012745	+	-0.0209385	506.25	0.76007		39.8	4.6	12	30.7	9	1	3	6	0.79814		4.1044	0.79254	15.8		186.13	16.869	10	0	4	5	4	0	3	1	385670000	207450000	178220000	0	0	0	81719000	39746000	41972000	215270000
1737	Tb927.7.3750	TFIIF-stimulated CTD phosphatase, putative		22.571	0	12.169	1	0.111879	113.75	0.0132135	+	-0.0820391	1197	0.970481		19.7	0	10.1	15.2	3	0	1	2	0.75293		1.2531	0.76841	12.979			34.996	2	0	1	2	1	0	0	1	39120000	22983000	16137000	0	0	0	7540400	3882900	3657500	37254000
2284	Tb927.9.8260	rhomboid-like protein	TimRhom I	36.786	0	15.615	1	0.128559	114.5	0.0126914	+	-0.0818005	925.75	1.0746		4.6	0	0	4.6	1	0	0	1	0.66072			0.83727				4.7847	1	0	0	2	0	0	0	0	83931000	49288000	34643000	0	0	0	0	0	0	91824000
641	Tb927.11.10720	hypothetical protein, conserved		101.25	0	3.1784	1	0.114829	114.5	0.0131144	+	-0.0611072	903.25	1.08128		1.2	1.2	0	0	1	1	0	0	0.68725	1.1662							1	1	0	0	0	0	0	0	22111000	13104000	9007900	194130000	91996000	102130000	0	0	0	0
715	Tb927.11.13290	mitochondrial import inner membrane translocase subunit tim17	TIM17	16.296	0	11.071	1	0.115045	114.75	0.0124028	+	-0.0202108	531	0.838181		9.9	9.9	9.9	9.9	1	1	1	1	0.69572	1.1749	1.2112	0.70893					1	1	1	1	0	0	0	0	97708000	57852000	39855000	59805000	27533000	32272000	29684000	13363000	16321000	83561000
1475	Tb927.5.3640	Mitochondrial SSU ribosomal protein, putative	mS65	30.64	0	7.8682	1	0.112229	115.25	0.0122387	+	-0.0705435	1008.75	1.03686		4.4	0	0	4.4	1	0	0	1	0.75792			0.7869	7.1035			4.5571	2	0	0	2	1	0	0	2	18629000	10721000	7907900	0	0	0	0	0	0	28581000
477	Tb927.10.470	choline dehydrogenase, putative		56.921	0	95.47	1	0.113473	115.75	0.0120869	+	-0.0486468	825.75	1.0616		22.3	9.9	9.7	12.8	9	4	4	7	0.69358	1.2131	1.2813	0.78806	19.755	3.7591	70.629	14.115	10	3	4	9	3	0	2	1	705350000	338440000	366920000	185370000	82291000	103080000	100350000	33620000	66731000	577330000
391	Tb927.10.2030	Pentatricopeptide repeat protein (PPR), putative		69.058	0	13.214	1	0.119768	118.5	0.0129017	+					2.8	4.9	0	2.8	1	2	0	1	0.83286			0.69166					1	0	0	1	1	0	0	0	7410300	4282600	3127700	0	0	0	0	0	0	7758400
775	Tb927.11.15440	NADH dehydrogenase (ubiquinone) 1 beta subcomplex subunit, putative	TAP151	23.683	0	12.899	1	0.155205	124.75	0.0154162	+	-0.0630493	995.75	1.05358		13.6	13.6	4.9	8.3	3	3	1	2	0.84499	1.9729	1.2035	0.67279		102.1		22.401	1	3	1	2	0	3	0	1	48174000	25113000	23061000	140890000	37397000	103490000	20036000	9464500	10572000	58863000
1524	Tb927.6.1560	hypothetical protein, conserved		65.925	0	6.1675		0.201821	127	0.0161148	+	-0.0382688	769.75	1.04917		1.5	0	0	2.9	1	0	0	2	0.44061			0.89599				27.877	1	0	0	2	1	0	0	0	15772000	8866200	6905900	0	0	0	0	0	0	22429000
319	Tb927.10.13830	Presequence translocase-associated motor 27	PAM27	27.234	0	5.899	1	0.100232	135.5	0.0203473	+	-0.0176564	532	0.820203		6.7	3.8	3.8	2.9	2	1	1	1	0.79468	1.1999	1.2016	0.72075	2.859				2	1	1	1	0	0	1	0	130410000	71618000	58791000	20636000	10473000	10163000	14049000	7461100	6588000	59016000
409	Tb927.10.2540	adenylate kinase, putative	ADKC	25.656	0	4.0024		0.194533	139.25	0.0221197	+	-0.10796	1470.5	1.0152		3.9	9.6	0	0	1	1	0	0	0.4123	1.0099				16.428			1	2	0	0	1	0	0	0	53900000	44760000	9140000	5701400	2849200	2852200	0	0	0	0
1874	Tb927.8.1740	Mitochondrial import inner membrane translocase subunit TIM62	TIM62	62.143	0	132.54	1	0.101564	139.25	0.0215668	+	-0.0488473	822.75	1.0702		22	16.9	13.8	17.4	10	8	6	8	0.73401	1.1227	1.1822	0.70957	6.883	6.7269	14.632	9.505	11	8	6	10	4	4	1	3	996490000	536350000	460140000	429150000	198080000	231070000	216320000	101530000	114790000	740430000
2049	Tb927.8.7670;Tb927.8.7650;Tb927.8.7630;Tb927.8.7620	amino acid transporter, putative		49.634	0	52.429		0.111762	142.25	0.0229186	+	-0.00581662	547.5	0.830211		6.7	8.6	4.3	6.7	1	1	0	1	0.69761			0.85677				31.324	1	0	0	2	0	0	0	2	23580000	13722000	9858000	0	0	0	0	0	0	47834000
2090	Tb927.9.11220	tRNA import complex component, putative, Mitochondrial import inner membrane translocase subunit TIM42	TIM42	41.551	0	141.3	1	0.117823	143.5	0.0231719	+	-0.0405427	693.75	0.984458		39.3	31.5	21.1	38.8	13	10	7	13	0.6598	1.054	1.2445	0.67163	17.23	26.974	24.152	22.82	16	11	8	16	5	5	3	3	1001800000	589390000	412410000	592670000	284160000	308510000	144130000	68052000	76074000	842840000
209	Tb927.1.4500	SNARE associated Golgi protein, putative		32.525	0	2.6787		0.1364	145.5	0.0239249	+	-0.0794012	1140.25	0.984123		3.4	3.4	0	3.4	1	1	0	1	0.89581	1.3649		0.59386					1	1	0	1	0	1	0	0	26294000	12635000	13659000	5154200	2154100	3000100	0	0	0	27567000
235	Tb927.10.10420	monothiol glutaredoxin, putative		14.888	0	9.2028	1	0.194086	157.25	0.0319236	+	-0.0588606	934	1.07351		9.9	0	0	9.9	1	0	0	1	0.44245			0.92462					1	0	0	1	1	0	0	1	18057000	11955000	6101700	0	0	0	0	0	0	13989000
480	Tb927.10.4830	hypothetical protein, conserved		22.137	0	3.6025		0.153666	157.25	0.0312142	+					6.5	6.5	0	6.5	1	1	0	1		1.0121		0.49876					0	1	0	1	0	1	0	0	0	0	0	5121800	2055400	3066400	0	0	0	22881000
1023	Tb927.11.8770	ATP-dependent RNA helicase FAL1, putative	FAL1	45.516	0	30.678		0.133261	160.25	0.0329393	+	-0.115757	1328	0.995957		0	3	0	3.5	0	1	0	1		1.0172		0.55066					0	1	0	1	0	1	0	0	0	0	0	19710000	9764400	9945900	0	0	0	23416000
1842	Tb927.7.7440	hypothetical protein, conserved		14.51	0	7.2593	1	0.0911164	168.5	0.0394258	+	-0.0959626	1317.5	0.994505		7.3	0	0	23.6	1	0	0	3	0.76382			0.86055				7.4743	1	0	0	2	1	0	0	0	14598000	8015500	6582400	0	0	0	0	0	0	85364000
364	Tb927.10.15490	GDP-mannose 4,6 dehydratase	GMD	40.548	0	20.254	1	0.0864934	168.75	0.0388346	+	-0.116982	1476	1.01436		6.9	0	0	18	2	0	0	4	0.83628			0.8029	18.051			34.909	2	0	0	4	1	0	0	1	27814000	14724000	13090000	0	0	0	0	0	0	52153000
729	Tb927.11.13700	Basal body protein	BLD10	85.787	0	2.9192		0.0898904	170	0.0391844	+					0	1.6	2.7	0	0	1	2	0		1.3304	1.1371				20.386		0	1	2	0	0	0	1	0	0	0	0	6394000	3657600	2736400	11357000	5250900	6106300	0
2141	Tb927.9.1350	hypothetical protein, conserved		59.813	0	8.5533		0.094267	178	0.0452685	+	-0.19568	1826	1.00597		3.2	0	0	2	2	0	0	1	0.89127			0.72687	7.07				2	0	0	1	1	0	0	0	65844000	34827000	31018000	0	0	0	0	0	0	9129500
1865	Tb927.8.1420	acyl-CoA dehydrogenase, mitochondrial precursor, putative	ACAD	55.982	0	87.795	1	0.0867802	178	0.0461739	+	-0.0391058	688	0.978605		27.2	15.6	7.5	22.7	10	6	3	7	0.77475	1.298	1.0802	0.81376	6.5462	19.929	19.661	6.612	9	5	4	6	3	2	0	3	269120000	149380000	119750000	66210000	25925000	40285000	36999000	17297000	19702000	213140000
1150	Tb927.3.1590	mitochondrial RNA binding complex 1 subunit	MRB1590	72.678	0	45.955		0.118945	180.5	0.0469507	+	-0.0792953	1165.75	0.975604		3.7	0	0	1.3	2	0	0	1	0.91945			0.6289	13.048				2	0	0	1	2	0	0	0	15634000	7529900	8103800	0	0	0	0	0	0	9942600
839	Tb927.11.2220	Mitoribosomal SSU assembly factor 17	mt-SAF17	50.086	0	18.16	1	0.161364	182	0.0476186	+	-0.0402201	764.25	1.03975		7.4	7.9	5.2	2.7	3	3	2	1	0.80611	1.2111	2.6222	0.89124	12.948	67.565	126.58		3	2	2	1	1	2	2	0	62410000	37914000	24496000	51906000	22717000	29190000	45423000	13021000	32402000	19771000
2078	Tb927.9.10570	predicted zinc finger protein		37.875	0	4.0433		0.0989551	192.25	0.0582143						5.6	0	5.6	0	1	0	1	0	0.63641		1.0038						1	0	1	0	0	0	1	0	11015000	5509900	5505000	0	0	0	3062700	1895000	1167700	0
368	Tb927.10.15670;Tb11.v5.0725	diacylglycerol kinase, putative		73.765	0	3.0336		0.0798429	192.5	0.0574544		0.00797698	574.5	0.855235		1.3	0	0	2.2	1	0	0	1	0.79957			0.86588					1	0	0	1	1	0	0	1	10359000	5322100	5037100	0	0	0	0	0	0	5198200
1963	Tb927.8.4920	hypothetical protein, conserved		58.293	0	14.954	1	0.0984751	193.25	0.0573147		-0.0448755	918.5	1.08647		10.4	0	0	10.4	4	0	0	4	0.70105			0.90636	33.115			15.849	3	0	0	5	0	0	0	3	49306000	25842000	23465000	0	0	0	0	0	0	103540000
946	Tb927.11.5820	Inhibitor of apoptosis-promoting Bax1, putative		32.267	0	4.2809	1	0.102333	205.25	0.0716855		-0.0518191	900.75	1.07683		3.3	3.3	3.3	3.3	1	1	1	1	0.91525	1.4166	1.3707	0.82664	12.045	1.3933			2	2	1	1	0	0	0	0	591930000	315810000	276110000	273860000	115930000	157930000	127880000	51045000	76838000	609110000
452	Tb927.10.3750	Endonuclease/Exonuclease/phosphatase family, putative		58.818	0	6.4582		0.347739	206.75	0.0725355		-0.0109981	644.5	0.961937		2.3	0	0	4.4	1	0	0	2	0.20865			0.96628				4.3943	1	0	0	2	1	0	0	0	30479000	27446000	3032700	0	0	0	0	0	0	52058000
908	Tb927.11.4680	SURF1 family, putative		40.02	0.001434	2.4143	1	0.181636	207.5	0.0723483		-0.0584086	917.5	1.08444		4.9	2.3	0	2.6	2	1	0	1	0.91819	2.611		0.8109					1	1	0	1	0	1	0	0	35311000	18351000	16960000	221420000	43011000	178410000	0	0	0	125470000
902	Tb927.11.4460	ALBA-Domain Protein	ALBA1	14.038	0	36.842		0.0808618	210	0.07464		-0.0760053	1018.5	1.03873		32.8	16.8	6.4	22.4	4	2	1	3	0.89291	1.1563		0.74076	40.175	2.8722		24.553	3	2	0	4	1	1	0	3	77702000	43639000	34063000	16683000	6530800	10152000	0	0	0	71857000
1972	Tb927.8.5310	Polyketide cyclase / dehydrase and lipid transport, putative		37.608	0	67.65		0.0881794	211.75	0.0758988		0.0303263	476.75	0.66231		15.5	4.9	4.9	15.5	2	1	1	2	0.71676	1.2938	1.123	0.89982	39.264			19.298	2	1	1	2	1	0	0	0	59285000	33608000	25677000	36469000	16826000	19643000	14682000	5381200	9300300	50303000
87	Tb927.5.295b;Tb11.v5.0214;Tb927.5.280;Tb10.v4.0220	retrotransposon hotspot (RHS) protein 1	RHS1	95.127	0	230.14	1	0.0675095	213.25	0.076817		0.0196174	264	0.176795		24.1	15.1	18.9	18.9	13	8	9	9	0.80378	1.1288	1.0964	0.82682	10.725	8.9838	20.814	11.633	17	9	9	13	4	1	1	1	2110200000	1155900000	954390000	624260000	286300000	337960000	233540000	120540000	113000000	1560800000
2346	Tb927.2.1330	retrotransposon hot spot protein (RHS, pseudogene), putative, retrotransposon hot spot protein 6 (RHS6), degenerate		65.638	0	3.4353		0.171132	214.25	0.0758247		-0.0373168	807.75	1.06978		5	3.7	2.2	7	1	1	1	1	0.91547	1.2834	1.0939	0.31708					1	1	1	1	0	1	0	1	29265000	14299000	14966000	11643000	5392100	6251100	8859800	3095600	5764200	38708000
1344	Tb927.4.3300	mitochondrial ATP-dependent zinc metallopeptidase, putative	FtsH33	78.872	0	130.87	1	0.0722241	214.25	0.0770283		-0.0505925	825.25	1.06525		13.4	5.8	3.6	12.2	8	3	2	8	0.8039	1.2162	1.1215	0.87238	10.113	29.163	12.59	6.934	7	4	2	9	0	1	0	1	232170000	130150000	102020000	79767000	38645000	41122000	41521000	20225000	21296000	383950000
1208	Tb927.3.3490	High mobility group protein TDP1	TDP1	30.866	0.0062278	1.7322		0.101357	215.5	0.0764189		-0.0793504	1161.25	0.976172		3.3	0	0	5.9	1	0	0	2	0.6715			0.93377				8.2254	1	0	0	2	1	0	0	0	42871000	21436000	21435000	0	0	0	0	0	0	51150000
2266	Tb927.9.7200	hypothetical protein, conserved		33.696	0	46.28		0.0714123	217	0.0773822		-0.0695445	998.25	1.04856		7.3	4.8	7.3	10.4	2	1	2	3	0.82434			0.87311				15.544	1	0	0	2	0	0	0	0	55141000	31326000	23816000	0	0	0	0	0	0	74703000
1264	Tb927.3.5340	Hsc70-interacting protein (Hip), putative		42.028	0	9.5493		0.0944268	217.75	0.0772884		-0.117587	1326.75	0.995558		8.6	4.7	6	5.2	3	2	2	2	0.66963	0.99129	1.1496	0.71319	17.165				2	1	1	1	1	0	1	1	36142000	16922000	19220000	16201000	7799500	8401400	2557500	994400	1563100	76924000
1569	Tb927.6.2930	ATPase family associated with various cellular activities (AAA), putative		59.606	0	7.9997		0.0712723	218.75	0.0775628		-0.0677696	1322	0.994681		4.9	0	0	4.2	2	0	0	2	0.8819			0.81665	17.164				2	0	0	1	1	0	0	1	45727000	21211000	24516000	0	0	0	0	0	0	34448000
817	Tb927.11.1680	vesicular-fusion protein SEC18, putative		97.907	0	15.249		0.0693884	221	0.079638		-0.016867	619.75	0.934647		3.8	4.4	4.4	1.6	3	3	3	1	0.83373	1.2657	1.0638		9.2465	15.845	12.587		2	3	3	0	1	1	0	0	68754000	37853000	30902000	62788000	27971000	34817000	29207000	13430000	15777000	0
1326	Tb927.4.2440	SET domain protein 13	SET13	44.263	0	5.7641	1	0.0858003	222.5	0.080657		-0.0670395	994	1.0553		4.9	0	0	2.3	2	0	0	1	0.92518			0.72807	4.4926				2	0	0	1	2	0	0	1	53135000	30152000	22983000	0	0	0	0	0	0	53326000
2162	Tb927.9.14280	hypothetical protein, conserved		186.85	0	8.4386		0.0742172	223.5	0.0809627		-0.0478435	963.5	1.07704		1.2	1.8	0	0.7	2	3	0	1	0.91214			0.77894	15.268				2	0	0	1	0	0	0	0	23063000	10821000	12243000	0	0	0	0	0	0	12442000
865	Tb927.11.2930	membrane-associated protein, putative		13.477	0	11.181	1	0.0716517	223.75	0.0801967		-0.0341032	657.25	0.960353		10.7	10.7	10.7	22.3	2	2	2	2	0.76616	1.0659	1.0392	0.74729			6.5617		1	1	2	1	0	0	0	0	128460000	72057000	56403000	56317000	26669000	29648000	73176000	36890000	36286000	125710000
1631	Tb927.6.4950	Protein mago nashi homolog	MAGOH	17.146	0	5.0734		0.104536	226	0.0823335		-0.0698939	1175.5	0.974088		17	9.5	0	9.5	2	1	0	1	0.94468			0.6541	19.03				2	0	0	1	1	0	0	1	46695000	22329000	24366000	0	0	0	0	0	0	21647000
1245	Tb927.3.4710	Flagellum attachment zone protein 23	FAZ23	59.527	0	6.6574		0.0706436	228	0.0841393		-0.127564	1502.5	1.01172		0	2.6	2.6	2.6	0	1	1	1		1.2329	0.99045	0.7496					0	1	1	1	0	0	1	1	0	0	0	11970000	5068700	6901300	8584300	3453200	5131100	28311000
1685	Tb927.7.2120	hypothetical protein, conserved		46.084	0	12.963		0.0730894	233	0.0905555		-0.0805178	1125.25	0.980213		6	0	0	6	1	0	0	1	0.91709			0.77877					1	0	0	1	0	0	0	0	4231900	2213900	2018000	0	0	0	0	0	0	6059400
2250	Tb927.9.6310	ABC transporter, putative		72.215	0	49.676		0.0734561	236	0.0940638		-0.0613932	934	1.07217		2.6	2.6	4.5	7.3	1	1	2	3	0.887	1.2541	1.2132	0.872				7.7804	1	1	1	3	0	1	0	1	24199000	12159000	12040000	8916300	3710800	5205500	3183000	1649300	1533700	41343000
1527	Tb927.6.1640;Tb927.6.1650	single strand-specific nuclease, putative		33.134	0	6.0005		0.0637995	240.25	0.0997241		-0.08555	1205	0.971516		2.7	0	0	3.4	1	0	0	1	0.88495			0.84233					1	0	0	1	1	0	0	0	19462000	9821800	9640300	0	0	0	0	0	0	19822000
2102	Tb927.9.11820	CRAL/TRIO domain containing protein, putative		37.33	0.0083443	1.6356		0.0823591	241	0.0996826		-0.112999	1407.25	1.01007		2.8	0	0	5.3	1	0	0	2	0.73154			0.9355				4.8607	1	0	0	2	1	0	0	0	33018000	19291000	13727000	0	0	0	0	0	0	41954000
939	Tb927.11.5500	Mitochondrial SSU ribosomal protein, putative	KRIPP1	94.96	0	9.976	1	0.0610573	244	0.103422		-0.0573137	927.75	1.07171		0	2.1	0	2.5	0	2	0	2		1.1118		0.83929		113.96			0	2	0	1	0	2	0	0	0	0	0	38319000	13230000	25088000	0	0	0	28821000
805	Tb927.11.1650	hypothetical protein, conserved		16.067	0	2.9346	1	0.164482	254.75	0.121383		-0.0251273	642.5	0.977708		0	5.9	5.9	5.9	0	1	1	1		1.0086	1.138	0.36848					0	1	1	1	0	1	0	1	0	0	0	44274000	22670000	21604000	19124000	8927100	10197000	97207000
887	Tb927.11.3860	hypothetical protein, conserved		50.409	0	20.053	1	0.0562348	256	0.122259		-0.0503107	849.5	1.0501		10.4	6	6.2	14	5	3	3	6	0.84276	1.0994	1.0698	0.83141	16.081	1.9987	8.2824	35.046	5	3	4	6	0	0	2	1	195170000	105480000	89692000	38503000	18611000	19892000	31763000	15458000	16305000	146810000
106	Tb11.v5.0326	retrotransposon hot spot (RHS) protein, putative		34.883	0	45.456	1	0.0596541	260.25	0.129002		-0.0393917	726.25	1.01138		15.2	24.5	21.2	17.9	1	3	3	2	0.84835	1.0806	1.1927	0.87701				33.467	1	1	1	4	0	0	0	1	35242000	18505000	16738000	5422900	2842800	2580100	8906800	3012200	5894600	79126000
1639	Tb927.6.580	hypothetical protein, conserved		66.692	0	12.332		0.0643376	262.75	0.132423		0.0954227	124	0.0208396	+	0	5.7	1.2	4.9	0	2	1	2		1.2179		0.9056				26.009	0	1	0	2	0	0	0	1	0	0	0	12483000	5438300	7044700	0	0	0	18693000
1194	Tb927.3.2880	mitochondrial ATP synthase subunit i/j		12.643	0	6.8967	1	0.0629831	274	0.154773		-0.039939	702	0.985901		9.6	0	0	20.2	1	0	0	2	0.80382			0.93084					1	0	0	1	1	0	0	0	16436000	6654400	9781700	0	0	0	0	0	0	46048000
534	Tb927.10.7290	Flagellar Member 2	FLAM2	129.88	0	18.954		0.0566316	274.5	0.154073		0.0829295	366.5	0.382852		1.7	0	0	2.9	1	0	0	2	0.85725			0.89873	10.207			28.482	2	0	0	2	1	0	0	0	6596800	3413000	3183900	0	0	0	0	0	0	30014000
363	Tb927.10.15480;Tb11.v5.0679	transporter, putative		51.113	0	3.1624		0.0658024	275.75	0.155078		-0.107434	1335	0.997865		0	4.7	1.9	0	0	2	1	0		1.3491	1.0036			109.81			0	2	1	0	0	1	0	0	0	0	0	56121000	13684000	42437000	26171000	12284000	13887000	0
61	Tb11.02.5105b;Tb11.02.5105	hypothetical protein, conserved		14.971	0	5.0175	1	0.0714529	277.5	0.15723		-0.0314227	693.5	0.989232		13.8	0	6.2	13.1	2	0	1	2	0.8728		1.3195	0.92286	3.862			3.0657	2	0	1	2	0	0	1	1	127200000	70246000	56951000	0	0	0	43770000	18425000	25345000	120670000
1430	Tb927.5.1880	inhibitor of serine peptidase (ISP), putative	ISP2	17.81	0	3.9313		0.0545518	278	0.156568		-0.274245	1049.75	1.0097		7.1	0	0	26	1	0	0	3	0.88881			0.87516				85.586	1	0	0	3	1	0	0	3	16314000	8522000	7791600	0	0	0	0	0	0	179850000
1244	Tb927.3.4700	Domain of unknown function (DUF4379), putative		42.179	0	22.105		0.0931703	278.25	0.155367		-0.0581509	946.5	1.07971		4.2	4.2	4.2	6.3	1	1	1	2	0.93051	1.3932	1.4159	0.89876				36.895	1	1	1	2	0	0	1	1	31498000	14391000	17107000	14398000	5633800	8764700	6862200	3692000	3170200	25690000
1366	Tb927.4.4210	ATP-dependent zinc metalloprotease AFG3-like, putative	FtsH42	96.221	0	241.35	1	0.0627662	281.25	0.160384		-0.0617842	991.5	1.05716		18.4	11.3	7.6	11.4	13	10	6	10	0.71651	1.1079	1.0441	0.90564	22.448	23.223	12.47	19.799	11	10	5	8	2	3	1	2	354310000	192450000	161860000	390450000	180750000	209700000	88168000	44941000	43227000	391560000
1843	Tb927.7.7460	ZC3H41-associated protein	Z41AP	22.358	0	9.5017		0.101503	282.5	0.161464		-0.0453163	977.25	1.06882		16.1	5.2	5.2	6.8	3	1	1	1	0.91696	1.6672	0.97991	0.69954	27.688				2	1	1	1	1	1	0	1	24878000	13447000	11431000	64965000	25638000	39327000	19082000	8970300	10111000	20684000
2146	Tb927.9.13630	hypothetical protein, conserved		40.44	0	2.8254	1	0.0571638	285.25	0.166028						0	5.1	5.1	0	0	2	2	0		1.0522	1.2366			21.467	17.52		0	2	2	0	0	1	0	0	0	0	0	119000000	51440000	67558000	51941000	23300000	28641000	0
1278	Tb927.3.750	SET domain protein 12	SET12	37.79	0	50.79	1	0.0704914	285.75	0.165399		-0.0411356	819.5	1.0741		13.2	12	12	9.3	3	3	3	2	0.66918	0.99267	1.0156	0.78708	15.873	23.811	23.989	1.2903	3	3	3	2	1	0	1	0	39330000	24640000	14690000	24262000	12950000	11312000	14952000	6612800	8338900	31253000
2079	Tb927.9.10580	3-demethylubiquinone-9 3-methyltransferase, putative		31.206	0	48.5	1	0.0704015	285.75	0.163639		-0.0143237	573	0.855886		10.4	17.7	19.8	31.9	4	5	5	8	0.87629	1.256	1.2454	0.93335	26.204	2.8445	19.787	6.5539	4	5	5	7	3	1	0	3	842750000	465950000	376800000	293370000	156820000	136550000	144360000	62265000	82096000	656140000
590	Tb927.10.9140	FAD dependent oxidoreductase, putative	POMP20	71.858	0	11.111	1	0.119561	291	0.174164		-0.0720184	1058	1.00208		3.7	3	3	3.3	2	2	2	2	0.60803	1.4832	0.90759	0.73607	19.081	27.634		36.721	2	3	1	2	2	2	0	2	19408000	11382000	8025900	28073000	12272000	15801000	18443000	9167000	9275700	86004000
568	Tb927.10.8210	KREPA2	KREPA2	62.912	0	11.552	1	0.0503423	292.5	0.175936		-0.0570325	889.75	1.0658		8.9	0	4.1	5.6	4	0	1	2	0.8875		1.1075	0.88135	14.163		34.412	1.4332	3	0	2	2	1	0	2	1	53415000	29902000	23514000	0	0	0	7945900	4061500	3884400	71383000
1109	Tb927.2.470;Tb927.4.220;Tb927.1.410;Tb11.v5.0495;Tb11.v5.0800;Tb927.2.1100;Tb927.2.480	retrotransposon hot spot protein 4 (RHS4), putative	RHS4	98.316	0	12.604		0.0637862	294	0.177726		0.0534706	213.5	0.0950086		11	5.2	7.9	13.5	1	1	1	2	0.80854	0.96235	1.1111	0.73492				4.1953	1	1	1	2	0	0	1	0	24658000	13462000	11196000	13496000	6896700	6599500	5211900	2170000	3041900	58905000
1495	Tb927.5.4350	Nudix hydrolase 2	NH2	19.639	0	6.6007		0.120133	294.5	0.177114		-0.0594778	959	1.08066		7.6	0	7.6	13.5	1	0	1	2	0.99503			0.57796				33.38	1	0	0	2	0	0	0	1	14165000	8549900	5615100	0	0	0	0	0	0	25888000
1103	Tb927.2.4380	NADH dehydrogenase (ubiquinone) 1 alpha subcomplex subunit, putative		45.971	0	23.32	1	0.053368	294.75	0.175922		-0.0713815	1121.75	0.980611		9.2	5.1	4.9	13.9	3	2	2	5	0.89758	1.1544	1.1319	0.89047	12.169	28.168	14.856	6.8841	2	2	2	4	1	0	0	1	67310000	31274000	36037000	35767000	13613000	22153000	22573000	9469700	13104000	91045000
782	Tb927.11.15800	Cytokinesis initiation factor 1	CIF1	89.585	0	14.998		0.0677401	295	0.174755		-0.109484	1252.5	0.984541		1.1	0.9	1.3	3.3	1	1	1	3		1.3386	0.92811	0.77809				51.708	0	1	1	3	0	0	1	3	0	0	0	17954000	7924300	10030000	5802500	3120300	2682200	92948000
874	Tb927.11.3270	squalene monooxygenase, putative	SQE	63.81	0	16.276		0.0578583	295	0.173025		-0.00990778	668.75	0.955275		5.4	1.2	0	5.4	2	1	0	2	0.93766			0.81703	38.85				2	0	0	1	2	0	0	0	40710000	20951000	19759000	0	0	0	0	0	0	17614000
621	Tb927.11.1010	chaperone protein DnaJ, putative	J18	41.739	0	17.307	1	0.0595557	297.25	0.176622		-0.0741133	1033.75	1.01954		7	7.5	7.5	15.1	2	2	2	4	0.94124	1.1843	1.1449	0.83235	19.958	9.4687	3.0117	19.305	2	2	2	6	1	1	0	2	23821000	13236000	10584000	25464000	12000000	13464000	12404000	6179500	6224200	135600000
578	Tb927.10.8720	CCR4-NOT transcription complex subunit 10, putative		61.501	0	3.6679		0.0681211	304.5	0.192629		0.0161679	410.75	0.5258		0	0	1.8	1.8	0	0	1	1			1.3068	0.95492					0	0	1	1	0	0	1	0	0	0	0	0	0	0	5849700	2858300	2991400	17897000
204	Tb927.1.4100	cytochrome oxidase subunit IV	COXIV	40.534	0	181.5	1	0.046672	306.75	0.196486		-0.0373364	660.5	0.94716		37.1	30	29.7	36.5	12	13	11	12	0.84109	1.0161	1.0627	0.83525	10.846	5.4891	9.0287	18.186	15	17	13	16	3	9	6	5	4370000000	1965700000	2404300000	2288200000	1034000000	1254200000	1010700000	486730000	523950000	3275000000
2305	Tb927.9.9660	Mitochondrial import receptor subunit ATOM40	ATOM40	38.295	0	323.31	1	0.0438451	310.25	0.203661		-0.0566406	906.75	1.08929		53.3	33	32.5	45.3	16	10	9	13	0.86089	1.0563	1.0398	0.85194	8.8535	7.2525	6.7046	8.1256	19	14	10	16	6	2	0	5	2432300000	1314200000	1118100000	1105500000	540070000	565390000	386650000	184360000	202300000	2000700000
299	Tb927.10.13120	mitochondrial carrier protein	MCP14	43.448	0	29.434		0.0505232	311.75	0.205674		-0.100418	1349.75	1.00058		8.2	8.2	3.7	10.5	2	2	1	3	0.92367			0.8579	25.965			5.2702	2	0	0	2	1	0	0	1	17947000	8469000	9478400	0	0	0	0	0	0	28619000
707	Tb927.11.1310	NADH-cytochrome b5 reductase, putative	B5R	37.14	0	4.3933	1	0.0560087	314.5	0.211046		-0.0849386	1254.5	0.983682		3.4	0	0	3.4	1	0	0	1	0.81311			0.95024					1	0	0	1	1	0	0	1	32834000	16937000	15897000	0	0	0	0	0	0	31429000
1940	Tb927.8.4010	Flagellum adhesion protein 1	FLA1	59.462	0.0062724	1.7776		0.137683	314.75	0.209758						2.2	1.5	1.5	2.2	1	1	1	1		1.8795	1.3899	1.0092					0	1	1	1	0	1	1	1	0	0	0	40844000	14962000	25882000	16808000	6227400	10581000	22675000
1706	Tb927.7.290	leucine-rich repeat protein 1 (LRRP1), putative, leucine-rich repeat protein (LRRP), putative		58.754	0	8.8371		0.0517185	315.75	0.210491		0.0751037	267.25	0.176618		0	5.6	0	5.6	0	2	0	2		1.169		0.92125					0	1	0	1	0	1	0	1	0	0	0	2789500	1856000	933470	0	0	0	9929200
835	Tb927.11.1990	arginyl-tRNA synthetase, putative		78.432	0	14.867	1	0.0486723	320	0.218068		-0.0746232	1120.5	0.980592		3.2	0	0	2.9	2	0	0	2	0.92345			0.86545	11.101			15.207	2	0	0	2	0	0	0	1	46047000	20463000	25584000	0	0	0	0	0	0	46207000
44	Tb927.5.4520;Tb05.5K5.160	Kinetochore interacting protein 1	KKIP1	108.2	0	25.976		0.044985	320	0.22005		-0.0175888	824.25	1.06682		2.8	0	1	4.6	2	0	1	4			1.0825	0.87995				63.64	0	0	1	3	0	0	1	0	0	0	0	0	0	0	7778200	3927800	3850400	58306000
1516	Tb927.6.1140	dolichyl-P-Man:GDP-Man5GlcNAc2-PP-dolichyl alpha-1,2-mannosyltransferase, putative	ALG9	75.202	0	8.8255		0.162942	321.5	0.218258		-0.144336	1105.75	0.98492		4	0	0	4	2	0	0	2	0.45897			1.0288					1	0	0	1	1	0	0	1	12034000	7788500	4245500	0	0	0	0	0	0	13340000
1065	Tb927.11.9940	hypothetical protein, conserved		20.599	0	18.917		0.0464462	321.5	0.220206		0.00562825	475.75	0.662736		0	5.9	12.4	6.5	0	1	2	1		0.96521	1.1722	0.82089			4.8778		0	1	2	1	0	1	0	0	0	0	0	1113500	523690	589810	16871000	7687800	9182800	78839000
76	Tb927.7.4810;Tb11.v5.0163	deoxynucleoside triphosphate triphosphohydrolase HD52	HD52	52.176	0	36.514		0.0789133	321.75	0.217018		-0.0173746	604.75	0.915188		11.6	6.1	0	16.8	3	2	0	5	0.92027	1.4447		0.91017	17.515	36.228		33.942	5	2	0	5	2	1	0	3	74353000	38343000	36011000	51333000	17024000	34309000	0	0	0	128830000
632	Tb927.11.10370	glycosyl hydrolase-like protein		118.83	0	5.9799		0.0794254	325.25	0.224656		-0.0624047	873.5	1.05857		0.9	0.9	0.9	1.5	1	1	1	1		1.3648	1.26	0.99349					0	1	1	1	0	1	1	1	0	0	0	17141000	6706400	10435000	7353700	2670500	4683200	7704100
1762	Tb927.7.4310	pyridine nucleotide-disulphide oxidoreductase, putative		53.736	0	36.643	1	0.0550064	326.5	0.226167		-0.0583179	901.75	1.07891		17.6	12.2	5	15.9	7	5	2	7	0.89493	0.98268	1.2652	0.83706	18.746	25.406		23.626	8	5	1	5	2	4	1	3	265710000	137760000	127950000	69273000	36160000	33113000	10334000	4353000	5981000	143450000
182	Tb927.1.180;Tb927.1.220;Tb927.2.370;Tb927.4.100;Tb11.v5.0839;Tb927.2.1140;Tb11.v5.0442;Tb11.1800;Tb927.6.160;Tb927.1.240	retrotransposon hot spot protein 1 (RHS1), putative	RHS1	94.488	0	52.001		0.0723594	326.75	0.224923		-0.0233707	543	0.830295		8.4	7.1	1.8	10	2	1	0	1	0.72278	0.90745		0.76162					1	1	0	1	0	0	0	0	35369000	20334000	15034000	19349000	9534300	9815000	0	0	0	22717000
2020	Tb927.8.650	cation-transporting ATPase, putative		140.4	0	27.681		0.0619294	328.5	0.227838		-0.103948	1427.75	1.01339		3.1	1.9	1.3	3.6	4	3	2	4	0.92273	1.1862	1.2793	0.92969	12.839	30.176	32.672	44.49	4	3	3	3	2	1	2	1	132590000	61043000	71542000	44772000	22029000	22743000	25610000	12801000	12808000	88931000
1067	Tb927.11.9990	glycosyl transferase-like protein		34.282	0	5.2661		0.167297	332.5	0.237143						3.9	0	4.6	7.8	1	0	1	2	0.4448			1.0405					1	0	0	1	1	0	0	0	14096000	9283300	4812500	0	0	0	0	0	0	20998000
825	Tb927.11.17040;Tb927.10.16190;Tb927.10.16000;Tb927.11.18690	procyclic-enriched flagellar receptor adenylate cyclase 1	ACP1	137.49	0	13.596		0.080945	332.75	0.235876		0.0134709	565.75	0.841981		0	1.1	0.9	1.1	0	1	1	1		1.4284		0.98392					0	1	0	1	0	0	0	0	0	0	0	7175700	3499300	3676400	0	0	0	18299000
517	Tb927.10.6380	ring finger containing protein		23.985	0	7.3824		0.0585036	334.25	0.238178						10	14.6	14.6	5	2	3	3	1	0.81924	1.3162	0.99503	0.93268	16.758	5.4476	13.514		2	2	3	1	2	0	0	0	33512000	17335000	16176000	30981000	14300000	16681000	23718000	11167000	12551000	22072000
731	Tb927.11.13750	Ras-related protein Rab4	RAB4	22.057	0	5.7017		0.0465141	335.5	0.239783		-0.0560193	987.25	1.06084		5.6	5.6	16.2	16.2	0	0	2	2			0.96817	0.78149					0	0	1	1	0	0	0	0	0	0	0	0	0	0	7341500	4019600	3321900	17650000
1501	Tb927.5.740	hypothetical protein, conserved		23.911	0	33.973	1	0.553153	335.75	0.238544		0.0780738	930.5	1.07137		16.3	12.9	12.9	0	3	2	2	0	1.0775	5.8865	8.3564		147.32	241.17	281.5		3	2	2	0	1	1	1	0	1074500000	66923000	1007600000	975850000	27302000	948550000	841870000	16998000	824870000	0
2253	Tb927.9.6510	Mitochondrial SSU ribosomal protein, putative	mS53	75.135	0	14.511	1	0.0546612	339.75	0.248113		-0.0603713	938.25	1.0741		3.5	0	0	1.2	2	0	0	1	0.96905			0.80229	10.269				2	0	0	1	2	0	0	1	26143000	13953000	12190000	0	0	0	0	0	0	20359000
694	Tb927.11.12540	leucine-rich repeat protein (LRRP), putative		115.21	0	20.457		0.0521489	340.5	0.248311		-0.0295436	680.75	0.968189		4.5	4.6	2.5	4.6	4	4	2	4	0.77972	1.1281	0.93801	0.8395	44.217	17.157	14.256	9.9581	3	4	2	4	0	0	0	2	129850000	71718000	58135000	60526000	27983000	32542000	21349000	10745000	10604000	82927000
370	Tb927.10.15710	mitochondrial carrier protein	MCP7	35.875	0	18.663	1	0.0670624	345.75	0.261905		-0.0533477	861	1.05966		13.6	0	0	10.8	3	0	0	2	0.74244			0.98904	17.637			10.185	2	0	0	2	1	0	0	1	17269000	10508000	6761200	0	0	0	0	0	0	17526000
66	Tb11.02.5420b;Tb11.02.5420	NADPH-cytochrome p450 reductase, putative		69.959	0	93.67		0.0415692	346.5	0.262108		-0.0666835	988.75	1.0617		15.7	9.7	4.9	12.5	4	2	1	4	0.85816	0.9869	1.1071	0.86819	29.626	5.4149		30.196	3	2	1	2	1	0	0	1	105460000	42775000	62689000	14906000	7395300	7510600	4681200	1991900	2689200	64807000
2039	Tb927.8.7120	squalene synthase, putative	SQS	51.478	0	13.412		0.0417352	350.5	0.272291		-0.236857	1836.25	1.00499		2.2	3.3	9.6	3.3	1	1	3	1		1.0875	1.1144				24.794		0	1	2	0	0	0	1	0	5552200	0	5552200	10344000	5980500	4364000	9119700	4181700	4938000	0
1146	Tb927.3.1410	cytochrome oxidase subunit VII	COXVII	19.264	0	23.299	1	0.040354	351.25	0.272503		-0.027981	624.75	0.938966		14.5	10.9	10.9	6.7	2	3	2	1	0.91525	1.1417	1.0242	0.88101	57.191	7.5435	1.4339		3	3	2	1	1	1	0	0	211180000	98259000	112920000	98344000	47685000	50660000	45162000	20105000	25058000	208750000
1307	Tb927.4.1760	Cardiolipin-dependent protein 17kDa	CLDP17	17.442	0	18.703	1	0.0425453	354.5	0.280566		-0.0698157	1035	1.01514		5.1	21.7	11.5	5.1	1	2	1	1	0.86318	1.1695	1.0157	0.93					1	1	1	1	0	0	1	1	16253000	8534800	7718300	9860800	3977100	5883700	2168700	1440900	727820	17393000
1388	Tb927.4.5170	ribosomal protein L7/L12, putative		17.255	0	6.205	1	0.0428089	354.75	0.279211		-0.0737042	1116.25	0.981075		6.6	0	0	14.4	1	0	0	2	0.87627			0.93701					1	0	0	1	0	0	0	0	21752000	11908000	9843900	0	0	0	0	0	0	18852000
876	Tb927.11.3460	hypothetical protein, conserved		32.116	0	5.6851		0.0463897	355.5	0.279449		-0.0319634	778.5	1.06454		5	5.4	5.4	10.4	1	1	1	2	0.82437		1.0649	0.9376					1	0	1	1	0	0	0	0	4421900	2430300	1991600	2115500	2115500	0	1709100	905740	803330	10380000
1718	Tb927.7.3280	Mitochondrial initiation factor 2	mt-IF-2	86.942	0	67.434	1	0.042352	359	0.288444		-0.0698946	1064.25	1.00123		8.4	0	0	4.2	5	0	0	3	0.93494			0.88006	6.114			54.64	4	0	0	3	1	0	0	1	119990000	64318000	55676000	0	0	0	0	0	0	71873000
1695	Tb927.7.2410	mitofusin-like protein MFNL	MFNL	66.378	0	150.02	1	0.0375221	360.25	0.290304		-0.0541832	878.5	1.05991		20.5	10.7	11.7	18.8	11	7	7	9	0.91811	1.0843	1.0258	0.85749	12.722	8.7973	10.726	17.246	9	8	5	9	2	3	1	5	366490000	184860000	181630000	178080000	80684000	97398000	84844000	45548000	39296000	226450000
827	Tb927.11.180	electron transfer flavoprotein, putative		29.949	0	27.487	1	0.123587	363	0.297063		-0.10123	1262	0.983785		3	0	2.6	13.4	1	0	1	3	0.53824			1.0516				45.791	1	0	0	3	0	0	0	1	43756000	28103000	15653000	0	0	0	0	0	0	152800000
762	Tb927.11.14980	mitochondrial ribosomal protein L38	MRPL38	58.419	0	66.446	1	0.0408846	363.5	0.296509		-0.0300048	603.25	0.924198		9.3	0	4.5	9.1	3	0	2	3	0.81298		0.99213	0.9201			19.092	15.815	1	0	2	3	1	0	0	2	34208000	17171000	17037000	0	0	0	26921000	13891000	13029000	32378000
733	Tb927.11.13830	DnaJ domain containing protein, putative	J63	36.135	0	12.39	1	0.0727515	365.5	0.300883		-0.0225241	749.75	1.02128		3.5	5.8	3.5	3.5	1	2	1	1	0.70223	0.90799	1.0711	0.70864		2.9811			1	2	1	1	0	2	0	0	31279000	17064000	14215000	42959000	21177000	21782000	9088800	4524100	4564700	37304000
450	Tb927.10.3730	SET domain protein 6	SET6	75.395	0	3.6943	1	0.0479272	371	0.317111		-0.042553	825.25	1.06719		3.1	0	1.9	1.9	2	0	1	1	0.7536		0.95782	0.91277	7.6689				2	0	1	1	1	0	0	0	43801000	24008000	19794000	0	0	0	8462600	3565500	4897100	19490000
920	Tb927.11.4910	predicted ankyrin repeat family protein		43.647	0	6.2064		0.0501735	372.5	0.319957		-0.144503	1546	1.01318		2.8	0	0	2.8	1	0	0	1	0.9821			0.80816					1	0	0	1	0	0	0	1	28630000	13978000	14653000	0	0	0	0	0	0	23623000
1167	Tb927.3.2010	hypothetical protein, conserved		62.262	0	7.1708	1	0.109046	374	0.322825		-0.0784358	1068	1.00085		5.4	2.5	2.5	2.5	2	1	1	1	0.68405	1.5467	1.2718	1.0533					1	1	1	1	0	1	1	0	13604000	6316400	7287800	5819000	2101500	3717500	3694500	1613300	2081200	12631000
1111	Tb927.2.4890;Tb927.2.4740	mitochondrial ribosomal protein l11	MRPL11	40.186	0	4.4486	1	0.458342	374.25	0.321394		-0.0626967	986	1.05956		6.4	2.9	0	0	2	1	0	0	1.1518	9.5074							1	1	0	0	0	1	0	0	19131000	8295500	10836000	20455000	1818800	18637000	0	0	0	0
1687	Tb927.7.2200	mitochondrial import inner membrane translocase subunit tim9	TIM9	8.8073	0	11.197	1	0.0640496	376.25	0.326014		-0.0660323	993	1.05802		16.7	16.7	16.7	43.6	1	1	1	3	0.77899	0.97396	0.94657	0.65609	4.6152	7.5868		28.755	2	2	1	2	0	0	0	1	49864000	27403000	22460000	49111000	24506000	24605000	15602000	8353300	7248200	27224000
708	Tb927.11.13140	cytochrome oxidase subunit X	COXX	13.672	0	9.6436	1	0.0550627	378.5	0.331556		-0.0684384	1072.5	0.998735		16.4	16.4	16.4	16.4	2	2	2	2	0.79669	0.91348	1.0812	0.74656	5.8495		13.881	0.24626	2	1	3	2	0	0	1	0	412970000	233460000	179520000	155250000	84915000	70339000	141810000	73742000	68065000	356760000
1232	Tb927.3.4380	sorting assembly machinery 50 kDa subunit, putative	SAM50	53.558	0	16.583	1	0.0374656	380.75	0.337161		-0.0831777	1207.25	0.970672		4.8	4.2	1.5	3.8	2	2	1	2	0.88547	0.98036	1.0069	0.78947	17.893	3.254		25.966	2	2	1	2	0	1	0	1	48817000	24779000	24038000	13537000	6403100	7133500	3920300	1761600	2158700	46304000
1128	Tb927.2.5890	hypothetical protein, conserved		51.13	0	4.2274		0.0875694	382.25	0.340148		-0.135397	1473	1.01443		3.5	3.5	0	2	1	1	0	1	0.79256	0.87063		0.59992					1	1	0	1	1	0	0	1	23783000	14515000	9267900	11676000	6016600	5658900	0	0	0	15555000
1407	Tb927.5.1130	hypothetical protein, conserved		34.299	0	13.116	1	0.0341434	382.25	0.337819		-0.0340957	646.75	0.95962		16	8.7	8.7	8.7	4	2	2	2	0.83641	1.0464	0.9991	0.91267	16.418	8.6703	2.7959	18.342	4	2	2	2	0	0	0	0	125460000	66283000	59181000	30723000	14335000	16388000	21653000	10829000	10824000	70263000
476	Tb927.10.4680	Mutt-Nudix-related hydrolase 5, putative	NH5	32.246	0	23.439		0.0359796	383.25	0.339049		-0.0577713	963	1.07923		0	6.4	0	4.4	0	1	0	1		1.0007		0.8479		11.794			0	2	0	1	0	1	0	1	0	0	0	5570600	2964600	2605900	0	0	0	53073000
841	Tb927.11.2260	Eukaryotic translation initiation factor 4E-1	EIF4E1	26.024	0	4.5714		0.0667088	386.25	0.347437		-0.157001	1720.75	1.00914		5.6	0	5.6	5.6	1	0	1	1	0.75838		0.85462	0.71082			10.123		1	0	2	1	0	0	2	0	19201000	10732000	8468800	0	0	0	15506000	8073400	7432600	15157000
1016	Tb927.11.8380	NADPH--cytochrome P450 reductase, putative	CPR	70.273	0	25.19		0.0380401	387.25	0.348697		-0.0581324	1017.25	1.03955		11.9	8.6	5.2	10.2	2	2	1	2	0.94247	1.078		0.87949					1	1	0	1	0	0	0	1	21991000	11186000	10806000	10143000	4412000	5731100	0	0	0	5874400
1020	Tb927.11.860	leucine-rich repeat protein (LRRP), putative		106.7	0	49.158		0.048057	388.5	0.35087		-0.0691477	1051.75	1.00547		7.3	8.9	5.7	8	5	6	4	5	0.86963	1.0762	1.2216	0.97109	18.35	9.0552	38.475	37.571	3	5	4	5	0	2	3	4	46176000	24465000	21711000	61778000	26937000	34841000	40306000	15497000	24808000	82194000
520	Tb927.10.6610	chaperone protein DnaJ, putative	J22	31.198	0	63.325		0.0351214	389.75	0.353059		-0.0527619	871.25	1.0645		21.9	25.2	13.5	18.2	5	5	3	4	0.9213	1.0327	1.1021	0.89394	11.098	36.691	42.916	5.4343	5	4	3	4	2	2	1	1	223610000	105430000	118180000	141150000	66191000	74962000	70776000	34420000	36356000	216360000
49	Tb06.3A7.960	hypothetical protein		34.146	0	2.7266		0.0464501	390.5	0.353446						3.9	0	0	3.9	1	0	0	1	0.82207			0.98218				30.469	1	0	0	2	1	0	0	2	11349000	7391900	3956700	0	0	0	0	0	0	24551000
1033	Tb927.11.9130	Replication factor A protein 1	RPA1	52.331	0	7.4429		0.0458619	392	0.356567		-0.0620574	1033.25	1.0202		4.8	2.2	3	5	2	1	1	2	0.93028	1.0243	1.2733	0.91896	35.278			17.683	3	1	1	2	2	0	1	1	51498000	23868000	27630000	31382000	11803000	19579000	11604000	5534900	6068900	68615000
1689	Tb927.7.2230	mitochondrial carrier protein, putative		42.448	0.0083737	1.653	1	0.0423092	392.25	0.355158		-0.0609652	1049.75	1.00882		2.1	0	0	1.9	1	0	0	1	0.97306			0.84575					1	0	0	1	0	0	0	0	57394000	28253000	29142000	0	0	0	0	0	0	118820000
667	Tb927.11.11630	LSU ribosomal protein, mitochondrial, putative		28.476	0	9.5715	1	0.0408552	393	0.355575		-0.0562745	858.75	1.05261		4.5	0	0	4.5	1	0	0	1	0.96875			0.85522					1	0	0	1	0	0	0	0	80834000	41790000	39043000	0	0	0	0	0	0	80337000
272	Tb927.10.12260	cytosolic nonspecific dipeptidase, putative		51.578	0	95.966		0.0756388	393.75	0.356003		-0.061543	1000.25	1.04652		6.9	6.9	0	4.4	2	2	0	1	0.95634	1.0018		0.62123					1	1	0	1	0	1	0	1	23972000	13313000	10659000	4330900	2233000	2097900	0	0	0	15329000
918	Tb927.11.4870	hypothetical protein, conserved		25.784	0	3.6137	1	0.03459	395.5	0.360072		-0.0278264	706.5	0.991762		0	4.1	0	5	0	1	0	1		1.0704		0.91278					0	1	0	1	0	0	0	1	0	0	0	14416000	5598200	8817900	0	0	0	22203000
1617	Tb927.6.4440	RNA-binding protein 42 (RNA-binding motif protein 42)	RBP42	37.718	0	24.467		0.0417944	395.75	0.3587		-0.0823161	1159.25	0.977147		13.6	13.6	11.1	13.6	3	3	2	3	0.97132	1.0849	1.1423	0.86822	26.106	41.995	10.456	16.773	3	3	2	4	1	1	2	1	109020000	50773000	58247000	74224000	34772000	39452000	8271800	3998800	4273000	114910000
2086	Tb927.9.11000	ras-related protein RAB7, putative	RAB7	23.832	0	33.287		0.0362642	396	0.357346		-0.0672648	972.25	1.07422		20.5	6.4	10.9	22.3	4	1	2	5	0.8602	1.1355	0.95045	0.89838	15.548	10.068	2.3097	20.05	4	2	2	5	1	2	1	0	138870000	69594000	69279000	8083900	3351300	4732600	7421500	4021800	3399800	175040000
475	Tb927.10.4610	dolicholphosphate-mannose synthase, putative	DPMS	29.086	0	12.691		0.0975931	396.5	0.356912		-0.0602122	972	1.07468		11.6	0	3.5	3.5	3	0	1	1	0.5652		0.82244	0.74152	80.242				2	0	1	1	0	0	0	0	38718000	24821000	13897000	0	0	0	26547000	14106000	12441000	11172000
1677	Tb927.7.1720	NFU1 iron-sulfur cluster scaffold homolog, mitochondrial	NFU1	31.096	0	4.2496	1	0.0521706	397	0.356489		-0.0594937	937.5	1.07298		7.9	0	3.6	7.9	2	0	1	2	0.97069		1.2562	0.90254	5.734			3.2732	2	0	1	2	0	0	1	0	102150000	50455000	51696000	0	0	0	14371000	5490800	8880200	110490000
1707	Tb927.7.2950	ATPase family associated with various cellular activities (AAA), putative		74.103	0	5.0434		0.0467211	397.25	0.355182		-0.0368689	841.25	1.05018		4	2.2	1	2.2	3	2	1	2	0.8689	1.0352	0.93054	0.72095	14.545	13.563		47.913	3	3	1	2	0	0	0	0	85530000	41543000	43986000	150460000	78992000	71472000	34051000	17523000	16528000	61953000
957	Tb927.11.6160	eukaryotic release factor 3, putative	ERF3	76.914	0	13.71		0.0431417	401.25	0.367451		-0.0343607	707.5	0.994036		2.4	4	0	1	1	2	0	1	0.83371	1.1003		0.97965					1	1	0	1	0	0	0	0	4933800	3078300	1855500	10972000	5536400	5435400	0	0	0	15072000
486	Tb927.10.5050	mitochondrial ATP synthase epsilon chain		8.6908	0	10.82	1	0.0766665	402.25	0.368869		-0.099574	1310.5	0.99218		10.7	10.7	0	29.3	1	1	0	2		0.88067		0.6187					0	1	0	1	0	0	0	0	0	0	0	57048000	30164000	26884000	0	0	0	30229000
2077	Tb927.9.10560	Archaic Translocase of outer membrane 19 kDa subunit	ATOM19	19.035	0	95.487	1	0.0351726	407.5	0.38617		-0.0609267	963.25	1.07752		13.1	13.1	13.1	17.9	1	1	1	2	0.86633	1.0201	0.94172	0.80203			4.5376	8.3286	1	1	3	2	0	0	2	1	100090000	52240000	47849000	21289000	11213000	10076000	34803000	16992000	17811000	180180000
2347	Tb927.2.820;Tb11.v5.0670;Tb927.10.70;Tb11.v5.0532	retrotransposon hot spot protein 1 (RHS1), interrupted, retrotransposon hot spot protein (RHS, pseudogene), putative		60.527	0	9.4624	1	0.044928	408.5	0.387629		-0.111473	1372.75	1.00559		4.2	5.9	3	5.9	1	1	0	1	0.97702	1.0598		0.79531	19.153			43.473	2	1	0	2	0	0	0	0	27488000	15348000	12139000	3168200	1551100	1617100	0	0	0	28179000
63	Tb11.02.5360b;Tb11.02.5360	hypothetical protein, conserved		34.266	0.0062029	1.7066		0.117073	411.5	0.396763						0	3.9	0	3.9	0	1	0	1		0.82222		0.47956					0	1	0	1	0	1	0	1	0	0	0	14896000	6457800	8438500	0	0	0	52486000
1770	Tb927.7.4620	mitoribosome receptor MBA1-like protein	MBA1	32.677	0.008359	1.6466	1	0.223993	415.5	0.40755						3.3	3.3	3.3	3.3	1	1	1	1		4.1847	1.1536	1.0274					0	1	1	1	0	0	0	0	0	0	0	75710000	12678000	63032000	16963000	8395900	8567300	48311000
741	Tb927.11.14090	Double RNA binding domain protein 18	DRBD18	51.674	0	55.203		0.0497794	415.5	0.409975		-0.0690288	1003.75	1.04432		16.2	7.7	6.9	13.5	6	3	3	4	0.81938	0.88983	1.1448	0.78602	6.2391	8.6104	40.976	5.2405	4	3	2	2	1	0	1	0	213370000	118970000	94402000	90868000	47757000	43112000	31661000	12010000	19652000	175220000
2222	Tb927.9.4310	tricarboxylate carrier, putative		35.625	0	35.027	1	0.159179	419.75	0.422		-0.0802686	1197	0.969237		23.9	13.8	5.8	17.4	6	4	2	5	0.99488	1.0195	3.6188	0.85598	34.102	58.953	194.27	18.037	5	4	2	5	2	2	1	2	642870000	322570000	320300000	313060000	164540000	148510000	373140000	84007000	289140000	454390000
1849	Tb927.7.850	hypothetical protein, conserved		36.845	0	60.332		0.340723	420	0.420534		-0.158801	1513.75	1.01101		5.7	13.5	9	7.8	1	3	2	2	1.0332	7.3048	2.9813	0.91398		281.31		22.785	1	2	1	2	0	1	1	1	16939000	8444900	8494100	318520000	13161000	305360000	20110000	2879100	17231000	37251000
1005	Tb927.11.7780	Mitochondrial import receptor subunit ATOM46	ATOM46	46.237	0	270.57	1	0.026741	422.25	0.427128		-0.0488531	810.25	1.0725		29.6	23.2	20	46.8	9	7	6	13	0.87603	0.987	1.0048	0.88494	5.7965	8.6655	6.2715	16.925	12	8	9	16	1	0	2	4	1321900000	601250000	720660000	533390000	216950000	316440000	408620000	178250000	230380000	968640000
294	Tb927.10.12960	Ras-related protein Rab5A	RAB5A	24.484	0	96.794		0.0482343	423	0.427687		-0.052365	857	1.05582		16.1	28.3	32.2	28.7	3	4	5	5	0.96056	1.0751	1.3042	0.93612	3.5548	5.9238	31.586	17.513	2	2	4	7	1	0	2	3	86425000	42929000	43496000	18308000	7990500	10318000	23556000	11040000	12515000	217770000
1772	Tb927.7.4760;Tb11.v5.0159	hypothetical protein, conserved		58.815	0	30.134		0.157941	425.75	0.433911		-0.168436	1420.75	1.01122		2.2	7.1	5.9	7.1	1	2	1	2	1.2924			0.37387				95.047	1	0	0	2	1	0	0	1	16844000	8375100	8469000	1940200	0	1940200	0	0	0	25809000
943	Tb927.11.5600	Archaic Translocase of outer membrane 14 kDa subunit	ATOM14	13.577	0	55.998	1	0.0360482	425.75	0.436405		-0.0442018	739.25	1.00781		20.2	19.3	19.3	36.1	3	2	2	3	0.84704	1.0632	1.0853	0.97739	16.822	4.8754	4.5204	27.69	3	2	2	3	0	0	0	1	378570000	206970000	171600000	257310000	126980000	130320000	163400000	79508000	83897000	401160000
1443	Tb927.5.2430	membrane transporter protein, putative		56.733	0	40.319	1	0.287769	426	0.432461		-0.131101	1096.75	0.982413		2.5	0	2.5	2.7	1	0	1	2	0.090559		0.29614	0.44798				165.17	1	0	1	2	1	0	1	1	359680000	321970000	37702000	0	0	0	59713000	49485000	10228000	237150000
1337	Tb927.4.2850	hypothetical protein, conserved		72.637	0	7.0368		0.103712	426.75	0.433057		-0.145288	1423.5	1.01197		1.9	0	1.5	1.9	1	0	1	1	0.50327		0.75156	0.7295					1	0	1	1	1	0	1	1	10930000	7059800	3870200	0	0	0	7408000	4079200	3328900	10590000
114	Tb927.1.1130;Tb11.v5.0384	glycerol-3-phosphate dehydrogenase (FAD-dependent), putative		66.174	0	33.543	1	0.0358301	428.25	0.436715		-0.018744	647	0.9573		4.7	3.4	2.1	0	3	2	1	0	0.93605	1.0503	1.1415		9.5437	8.7062			2	3	1	0	1	2	0	0	49198000	25023000	24175000	46273000	21754000	24519000	7465300	3004100	4461300	0
2067	Tb927.8.980	phosphoacetylglucosamine mutase	PAGM	64.95	0	2.9026		0.123849	428.5	0.435291						0	2	2	2	0	1	1	1		2.24	2.0581	1.9596					0	1	1	1	0	1	1	1	0	0	0	16268000	4454200	11814000	7299900	2458200	4841700	19970000
547	Tb927.10.7620	mitochondrial ATP-dependent zinc metallopeptidase, putative	FtsH76	71.088	0	141.59	1	0.025333	428.75	0.433885		-0.0539973	839	1.05531		14.9	16.3	19.5	19.2	8	7	8	9	0.88732	1.006	0.98329	0.88281	9.469	23.882	14.598	18.259	10	8	9	10	2	2	2	2	603520000	279630000	323890000	147950000	74044000	73911000	141540000	72202000	69333000	500990000
878	Tb927.11.3530	NADH dehydrogenase (ubiquinone) 1 alpha subcomplex subunit, putative		21.687	0	13.971	1	0.0276609	430.25	0.437562		-0.0148173	579	0.858325		23.3	23.3	18.3	23.3	4	4	3	4	0.9223	1.0465	0.9632	0.84711	1.6383	17.874	14.905	29.959	4	4	3	4	1	0	0	1	331420000	124370000	207050000	196490000	98325000	98164000	117170000	58636000	58537000	198600000
374	Tb927.10.16060	hypothetical protein, conserved		13.498	0	3.1056	1	0.0406896	430.5	0.436171		-0.125979	1483.25	1.01458		7	0	0	7	1	0	0	1	0.99825			0.83058					1	0	0	1	0	0	0	0	23039000	11038000	12000000	0	0	0	0	0	0	24937000
623	Tb927.11.10150	Enoyl-CoA hydratase/isomerase family, putative		137.64	0	56.528	1	0.0421509	431.5	0.437835		-0.0695674	1011	1.0346		0	1	1.2	3.8	0	1	1	3		0.88477	1.2664	0.83743					0	1	1	1	0	1	1	1	0	0	0	4620400	2083600	2536800	6070600	1706700	4363900	29400000
2283	Tb927.9.8210	Peptide deformylase 2	PDF2	42.101	0	59.609	1	0.0480011	431.75	0.436466		-0.0329385	639	0.97737		14.5	0	7.1	14.5	3	0	2	3	0.7828		1.1162	1.0235	34.698			14.118	2	0	1	4	2	0	1	2	59344000	30729000	28615000	0	0	0	22465000	11143000	11322000	211960000
2115	Tb927.9.12320	cystathione gamma lyase, putative		44.716	0	46.039		0.0783459	432.5	0.437133		-0.0495522	848.5	1.05301		7.6	4.4	4.4	6.6	2	1	1	2		1.2991	1.4972	1.1321				13.33	0	1	1	2	0	1	1	1	0	0	0	6645100	3233800	3411300	2895000	1211500	1683400	28813000
2238	Tb927.9.5690	60S acidic ribosomal protein, putative		11.09	0	11.112		0.0443003	432.75	0.43579		-0.116503	1003	1.04441		10.6	0	0	21.2	1	0	0	2	0.80794			1.0093				1.7514	1	0	0	2	1	0	0	0	18463000	6778500	11685000	0	0	0	0	0	0	69058000
1760	Tb927.7.4210	Mitoribosomal LSU assembly factor 10	mt-LAF10	13.418	0	10.052	1	0.0884592	434.25	0.439504		-0.0261382	1181.5	0.969703		16.4	23.3	6.9	23.3	2	3	1	3	0.56106	0.63988		0.61903	42.181	30.791		17.678	2	2	0	4	2	0	0	3	110090000	73472000	36622000	97251000	63523000	33729000	0	0	0	295250000
1041	Tb927.11.9390	octanoyltransferase	LIPT	29.64	0	24.129	1	0.0841354	434.75	0.439185		-0.0549589	843	1.05546		15.8	8.3	0	18.5	3	2	0	3	0.66341	0.69687		0.58744	17.999			24.963	2	1	0	2	0	1	0	1	19347000	11386000	7961100	9018700	3912900	5105800	0	0	0	134940000
482	Tb927.10.4880	hypothetical protein, conserved		25.965	0	6.9234	1	0.0344857	435.25	0.438875		-0.0325961	682.25	0.960591		17	17	17	17	3	3	3	3	0.8185	0.98443	0.93838	0.82149	50.284		21.553	25.784	3	1	2	3	1	0	1	2	89972000	48539000	41433000	53058000	26404000	26654000	28784000	13866000	14918000	90767000
532	Tb927.10.7110	Myo-inositol 1-phosphate synthase	INO1	58.274	0	4.8635		0.0307023	437.5	0.445667		-0.0146705	787.5	1.0788		2.5	0	0	2.5	1	0	0	1	0.95624			0.90788	15.614				2	0	0	1	2	0	0	1	32991000	13793000	19198000	0	0	0	0	0	0	15880000
960	Tb927.11.620	Regulatory-associated protein of TOR1	Raptor	143.96	0.0095156	1.5548		0.0484723	437.75	0.442034						0	0.5	1.6	1.1	0	0	1	1			1.2546	1.0036					0	0	1	1	0	0	1	0	0	0	0	0	0	0	3564800	1387600	2177200	13901000
675	Tb927.11.11810	hypothetical protein, conserved		118.25	0	6.6868		0.0268835	437.75	0.444348		-0.0746035	970.75	1.07455		0	2.6	0.7	4.8	0	1	1	3			1.0203	0.90149				14.928	0	0	1	2	0	0	1	0	0	0	0	0	0	0	6280200	2729000	3551200	35652000
1176	Tb927.3.2180	mitochondrial ATP synthase subunit ATPTB11	ATPTB11	17.908	0	11.587	1	0.0566334	440.25	0.449879		-0.00800375	550.75	0.828501		10.3	10.3	10.3	10.3	1	1	1	1	1.0229	1.3277							1	1	0	0	0	1	0	0	32633000	13999000	18635000	5395000	1560900	3834200	0	0	0	0
1521	Tb927.6.1500	alkyl-dihydroxyacetone phosphate synthase	ADS	69.067	0	6.6904		0.0433748	440.25	0.44756		-0.109954	1066.25	1.00048		2.6	1.3	0	2.6	2	1	0	2	0.7897	0.8363		0.78483				60.602	1	1	0	2	1	0	0	1	33734000	19811000	13924000	25805000	15836000	9968700	0	0	0	42995000
627	Tb927.11.10220	hypothetical protein, conserved		12.738	0	7.5887		0.0900476	440.75	0.447292		-0.267787	1715.75	1.00947		9.3	9.3	0	16.9	1	1	0	2	0.70081	0.70438		0.53959				6.4593	1	1	0	2	0	1	0	0	14403000	7990400	6412200	6580900	4171100	2409800	0	0	0	62800000
984	Tb927.11.6970	NADH-cytochrome b5 reductase-like protein		44.136	0	5.3183	1	0.0750659	441.5	0.448047						3.1	3.1	2.1	0	1	1	1	0	1.072	1.5147							1	1	0	0	1	0	0	0	26424000	13520000	12904000	10418000	5044600	5373500	0	0	0	0
151	Tb927.8.2470;Tb11.v5.0799	hypothetical protein, conserved		11.223	0	22.916	1	0.0600443	442	0.447795		-0.0665596	1048	1.01367		26.6	14.9	26.6	14.9	2	1	2	1	0.79001	0.83498	1.3098	0.79629	49.596			10.386	2	1	1	2	2	1	0	2	150570000	94240000	56326000	5472100	2589800	2882300	20167000	10547000	9619900	24341000
2203	Tb927.9.3170	cytochrome oxidase subunit V	COXV	22.229	0	40.106	1	0.0381837	442.5	0.447553		-0.0595417	916.75	1.08762		34.2	24.5	20.9	30.6	6	4	4	5	0.82003	1.0748	0.89232	0.82278	66.24	15.144	53.678	7.8103	6	5	4	5	1	4	2	2	631720000	389060000	242660000	160240000	76230000	84011000	173620000	100210000	73407000	368530000
70	Tb927.10.1160;Tb11.0550	NADH dehydrogenase (ubiquinone) 1 beta subcomplex subunit, putative		17.503	0	10.723	1	0.0739973	444.25	0.45239		0.00593282	807.5	1.07287		6.8	6.8	14.2	14.2	1	1	2	2	0.54719	1.0482	0.88085	0.85353			5.969	19.252	1	1	2	2	0	0	1	1	23210000	12689000	10521000	23800000	12728000	11072000	18482000	10400000	8081800	40892000
2165	Tb927.9.14420	Peptidyl-prolyl cis-trans isomerase C, mitochondrial, putative	PPIase	42.65	0	19.445	1	0.0538998	447	0.461375		-0.0800274	1023.5	1.03452		3.4	6.5	3.1	3.1	1	2	1	1	0.69881	0.84504	1.2						1	1	1	0	0	0	0	0	11119000	6155200	4963400	14532000	7267800	7264500	6553300	3226200	3327100	0
1636	Tb927.6.5090	hypothetical protein, conserved		92.912	0	6.7421		0.049804	448.25	0.464234		-0.0734143	1309.5	0.993068		1.1	1.1	1.1	2.6	1	1	1	1	1.0079	1.2343	1.1718	0.90707					1	1	1	1	0	0	0	1	43364000	22201000	21163000	17997000	8467200	9530000	10586000	5106000	5480300	13497000
761	Tb927.11.14970	hypothetical protein, conserved		93.162	0	152.86		0.0309831	448.5	0.462967		-0.0340392	669.25	0.9547		3.2	3.2	1.7	10.1	2	2	1	7	0.78664	0.97809	0.95109	0.88898	43.468	6.5571		17.081	2	2	1	5	1	1	0	1	102360000	53299000	49061000	84460000	41067000	43393000	35273000	17793000	17481000	180160000
478	Tb927.10.4760	ER membrane protein complex subunit 3	EMC3	27.159	0	8.817		0.0281751	449.25	0.463773		-0.00426901	643.5	0.971655		12.4	0	0	4.1	3	0	0	1	0.94417			0.93025	10.666			25.888	4	0	0	2	2	0	0	0	131280000	69102000	62182000	0	0	0	0	0	0	147740000
1857	Tb927.8.1010	chaperone protein DnaJ, putative	J30	55.325	0	16.917		0.0402809	450.75	0.465408		-0.00497553	970	1.07593		3.5	1.6	1.6	3.5	1	1	1	1	0.82488	0.99504	0.90895	0.7566				14.561	1	1	1	2	0	0	0	2	15202000	7655000	7547000	12368000	5544900	6823000	8050300	4118500	3931900	21963000
1254	Tb927.3.4920	LETM1 and EF-hand domain-containing protein 1, putative		42.737	0	81.972	1	0.0349695	450.75	0.46769		-0.0562722	900	1.07865		27.5	19.6	9	27.5	9	6	3	9	0.90606	0.91654	1.0678	0.78272	20.074	19.627	19.71	12.824	9	7	3	8	2	4	3	3	569010000	234740000	334270000	302040000	141910000	160140000	70987000	38884000	32103000	216230000
903	Tb927.11.4490	long-chain-fatty-acid-CoA ligase, putative		73.435	0	9.6743	1	0.0299004	451.25	0.465206		-0.118047	1136	0.984851		2.7	5	2.7	3.9	1	3	1	2	0.97549	1.0634	1.0062	0.83283		4.1875		29.152	1	3	1	2	0	0	0	0	17874000	9032900	8841300	66019000	28266000	37753000	7335900	3841000	3494900	57426000
169	Tb11.v5.1052;Tb11.v5.1051;Tb11.v5.1049;Tb927.11.3610;Tb11.v5.1044;Tb11.v5.1043;Tb927.11.3620;Tb927.11.3630	nucleobase/nucleoside transporter 8.1, putative		32.862	0	19.717		0.0720219	451.75	0.465012						7.3	0	0	7.3	1	0	0	1	0.63877			1.1236					1	0	0	1	0	0	0	0	18381000	12098000	6283400	0	0	0	0	0	0	15452000
1643	Tb927.6.680	hypothetical protein, conserved		39.578	0	17.706		0.0943241	453.25	0.468946		-0.13639	1492.75	1.0132		8.5	2.8	2.8	9.3	2	1	1	2	0.52776			1.2272	27.873			15.776	2	0	0	2	1	0	0	1	70573000	47514000	23058000	0	0	0	0	0	0	32349000
631	Tb927.11.10340	Serine/threonine-protein phosphatase PGAM5, mitochondrial, putative	pgam5	33.783	0	12.369	1	0.0270419	458.25	0.487606		-0.0538806	865.75	1.06972		8.9	10.2	3.6	10.9	2	3	1	3	0.9425	1.0355	0.95819	0.82064	40.528			8.6949	2	1	1	2	1	1	0	1	33525000	14638000	18887000	61305000	26663000	34642000	46920000	23298000	23622000	149290000
860	Tb927.11.270	mitochondrial carrier protein	MCP10	33.969	0	14.026	1	0.0417895	459.75	0.491655		-0.0560672	976.25	1.06941		3.2	10.6	3.2	3.2	1	2	1	1	0.8604	1.0627	1.2046	1.0125		1.9153			1	2	1	1	0	0	1	0	31274000	15706000	15568000	22220000	11827000	10393000	8764100	3988200	4775900	23953000
500	Tb927.10.5660	heat shock protein, putative	J5	37.873	0	40.685	1	0.033798	460.25	0.491452		-0.0749152	926.5	1.07163		14.3	0	0	2.4	4	0	0	1	0.85441			1.0017	2.7352				2	0	0	1	0	0	0	0	63013000	35552000	27461000	0	0	0	0	0	0	46345000
191	Tb927.1.2730	conserved protein, unknown function		38.735	0	16.984	1	0.0343246	460.5	0.490195		-0.0626046	960.5	1.07777		15.5	9.6	7.3	15.5	4	3	2	4	0.90825	1.1262	1.0948	0.98957	19.616	50.504	16.868	12.914	3	3	2	7	1	2	0	4	75744000	38315000	37429000	27071000	14539000	12533000	11636000	5695100	5941000	108320000
559	Tb927.10.8060	SET domain protein 8	SET8	51.643	0.0062416	1.7425		0.0485924	460.75	0.488951		-0.0831333	1043	1.01117		0	2	2	1.5	0	1	1	1		1.2534	1.2328	1.1046					0	1	1	1	0	0	0	0	0	0	0	4756300	2044700	2711600	3369500	1540200	1829300	28132000
1949	Tb927.8.4380	Archaic translocase of outer membrane 12 kDa subunit	ATOM12	11.86	0	15.562	1	0.0269981	462.25	0.493018		-0.0441824	786.75	1.07761		11.4	11.4	11.4	14.3	1	1	1	2	0.94799	1.027	1.0968	0.92662			7.8195	3.6713	1	1	2	2	0	0	1	0	103880000	56236000	47647000	55237000	27362000	27875000	28577000	13432000	15144000	238310000
748	Tb927.11.14380	kinetoplast polyadenylation/uridylation factor 2	KPAF2	72.496	0	31.301	1	0.0310074	463.25	0.494973		-0.0673734	1021	1.03612		2.6	3.3	0	9.6	1	1	0	5		0.93163		0.80766				3.2185	0	1	0	2	0	1	0	1	0	0	0	4822900	2298900	2524000	0	0	0	12438000
2196	Tb927.9.2650	Present in the outer mitochondrial membrane proteome 2	POMP2	66.517	0	30.203		0.0973058	465.75	0.503368		-0.076455	1090.5	0.993392		8.4	0	1.5	1.5	3	0	1	1	1.4794			0.43182	32.156				2	0	0	1	1	0	0	1	41082000	11718000	29364000	0	0	0	0	0	0	98949000
1795	Tb927.7.5700	peripherally associated ATOM36	pATOM36	35.717	0	13.727	1	0.0727202	466.5	0.504272		-0.205188	1706.25	1.01063		8.8	0	0	2.8	2	0	0	1	0.60266			1.1871					1	0	0	1	1	0	0	0	3638500	2526000	1112500	0	0	0	0	0	0	4624100
855	Tb927.11.2620	hypothetical protein, conserved		68.718	0	10.025		0.0517725	466.75	0.503031		-0.0133064	650	0.944953		1.4	0	0	4.8	1	0	0	3	1.0898			0.72295				49.666	1	0	0	2	1	0	0	1	10675000	4950000	5724700	0	0	0	0	0	0	13217000
1749	Tb927.7.3960	Mitochondrial ribosomal protein L16	MRPL16	19.13	0	2.7871	1	0.027475	467	0.501804		0.0257528	402	0.501925		6	0	0	6	1	0	0	1	0.90304			0.97576					1	0	0	1	0	0	0	0	31651000	14946000	16704000	0	0	0	0	0	0	50757000
1313	Tb927.4.2010	acyl-CoA binding protein, putative	ACBP	10.609	0	5.2622		0.0292443	469.5	0.510261		-0.0379299	890.25	1.0661		7.5	7.5	7.5	7.5	1	1	1	1	0.85516		0.86066	0.82234					1	0	1	1	0	0	0	1	163750000	85724000	78022000	0	0	0	54764000	28642000	26122000	127440000
767	Tb927.11.15150	1-acyl-sn-glycerol-3-phosphate acyltransferase, putative		30.359	0	87.372		0.0568202	471.75	0.517712		-0.044406	815	1.07891		11.1	0	5.9	16.6	2	0	2	3	0.91706		1.3724	1.0107				23.574	1	0	1	2	0	0	1	0	13571000	5311100	8259700	0	0	0	1970300	918420	1051900	49730000
1835	Tb927.7.7210	Present in the outer mitochondrial membrane proteome 37	POMP37	77.526	0	17.965		0.0295132	472	0.516468		-0.0591605	974.25	1.0718		1.7	5.7	0	2.6	1	3	0	1	0.96859	1.1096				6.3954			1	2	0	0	0	1	0	0	15962000	7976300	7986100	37669000	20322000	17347000	0	0	0	0
1255	Tb927.3.4950	hypothetical protein, conserved		52.553	0	13.619	1	0.0282751	472.25	0.515237		-0.0250353	678.25	0.970709		2.7	2.7	2.7	3.4	1	1	1	1	1.5366	1.3055	1.4309						1	1	1	0	1	0	0	0	18784000	8931400	9852700	24596000	10360000	14236000	7620500	3473500	4147100	0
1942	Tb927.8.4150	rhomboid-like protein	TimRhom II	33.246	0	240.72	1	0.0427204	473	0.516186		-0.0375647	666.75	0.954346		7	8	8	8	1	2	2	2	0.72414	1.0978	0.89081	0.91118		18.646	26.581	14.384	1	2	3	3	0	0	0	0	60562000	35520000	25042000	49956000	22145000	27811000	27645000	13663000	13982000	69857000
2262	Tb927.9.7110	GRAM domain containing protein, putative		32.572	0	18.216		0.0938045	475.25	0.519069		-0.0676315	1019.25	1.03863		9.8	7.8	13.2	4.7	2	2	3	1	1.0577	2.0362	1.0746	0.87194	42.101	33.236			2	2	1	1	2	2	0	0	56516000	29022000	27494000	67274000	15398000	51877000	4903100	2018300	2884700	85240000
737	Tb927.11.1400	hypothetical protein, conserved		94.046	0	16.361	1	0.0470925	475.25	0.523683		-0.0965785	1183.25	0.970853		6.3	0	0	1.9	4	0	0	1	0.74644			1.0785	10.894				3	0	0	1	3	0	0	1	23183000	13054000	10130000	0	0	0	0	0	0	5559300
1745	Tb927.7.3910	NADH dehydrogenase (ubiquinone) 1 beta subcomplex subunit, putative		57.602	0	12.091	1	0.0326832	475.25	0.521366		0.0133275	547.25	0.834118		7.5	7.3	10.5	14.7	3	3	4	6	0.90988	1.105	1.108	0.99583	12.031	11.674	16.683	1.8613	3	3	4	5	0	0	1	2	105680000	52378000	53304000	91956000	44568000	47388000	60343000	29481000	30862000	193030000
252	Tb927.10.11260	SSU ribosomal protein, mitochondrial, putative	mS41	22.384	0	9.7243	1	0.404688	477.25	0.525492						7.5	4.8	4.8	7.5	1	1	1	1	0.15039	1.0058	0.79661	0.12817					1	1	1	1	1	0	0	1	97716000	85455000	12260000	16833000	9376800	7456600	23682000	14058000	9624200	88881000
78	Tb927.7.4900;Tb11.v5.0171	5'-3' exoribonuclease A	XRNA	158.67	0	6.2638		0.0278226	479.75	0.534169		-0.0843207	1148	0.980677		0.8	0	0	1.7	1	0	0	2	0.88869			0.98993				1.0441	1	0	0	2	1	0	0	1	10401000	6585600	3815200	0	0	0	0	0	0	42995000
1168	Tb927.3.2050	Minicircle replication factor 172	MiRF172	172.41	0	5.4963	1	0.0387518	480.25	0.53405		-0.0960121	1207	0.970971		0.7	0	0	0.7	1	0	0	1	1.0487			0.79771					1	0	0	1	1	0	0	1	14612000	7096200	7516300	0	0	0	0	0	0	13639000
1928	Tb927.8.3410	Inositol hexakisphosphate, putative		170.41	0	16.401		0.096811	481	0.535042		0.00859476	377.75	0.425767		1.1	2.8	0.7	2.8	1	3	1	3	0.79435	0.816	1.0578	0.44549		26.118			1	3	1	1	1	1	0	0	5342400	3060900	2281500	28619000	13827000	14792000	7701800	4222500	3479300	20202000
772	Tb927.11.15370	Importin subunit beta-4, putative	KAP123	117.88	0	18.11		0.0284834	482.25	0.538251		-0.10221	1195.75	0.970085		2.6	1.5	0	1	2	1	0	1	0.99469			0.88175					1	0	0	1	1	0	0	1	14702000	7124700	7577200	0	0	0	0	0	0	8271000
889	Tb927.11.3920	hypothetical protein, conserved		74.746	0	22.289		0.0284101	482.75	0.538149		-0.0757385	991.25	1.05868		3.1	7.2	1.3	8.8	2	4	1	7	0.80276	0.96536	1.0434	0.96586	27.403	28.132		22.772	2	3	1	6	0	2	0	1	100180000	56789000	43390000	65129000	35630000	29499000	26803000	12205000	14599000	200490000
236	Tb927.10.1050;Tb11.v5.0638;Tb927.10.1040;Tb927.10.1030	serine peptidase, Clan SC, Family S10	CBP1C	51.817	0	34.069		0.0392498	483	0.53695		-0.0992667	1156.5	0.978314		3.9	5.4	3.9	0	1	2	1	0	0.7602	1.0229	0.97464			19.788			1	2	1	0	0	1	1	0	38626000	20845000	17782000	24539000	12530000	12009000	9370500	4688200	4682200	0
691	Tb927.11.12500	hypothetical protein, conserved		38.051	0	5.5753		0.0296384	483	0.534666		0.0951039	449	0.602353		2.3	0	0	6	1	0	0	2	0.86868			1.0043				4.9556	1	0	0	2	0	0	0	0	9521000	4976300	4544600	0	0	0	0	0	0	26638000
1557	Tb927.6.2490	succinate dehydrogenase subunit 7	SDH7	28.031	0	12.396	1	0.0245223	484	0.536785		-0.0610511	1226.5	0.9807		11.2	0	0	11.2	3	0	0	3	0.96818			0.92257	9.828			62.564	2	0	0	3	0	0	0	1	72912000	39554000	33359000	0	0	0	0	0	0	332530000
836	Tb927.11.2010	hypothetical protein, conserved		50.298	0	12.384	1	0.08642	484.25	0.535615		0.0351431	724.5	1.0053		6.9	2.8	0	0	2	1	0	0	1.2827	1.9097							1	1	0	0	1	1	0	0	20316000	8016600	12300000	10259000	3503000	6756100	0	0	0	0
2176	Tb927.9.15460	calcium motive p-type ATPase, putative		113.97	0	79.961		0.0400643	486	0.541045		-0.0212014	624.25	0.940165		10.2	2.8	1.6	8.2	7	2	1	5	0.77085	0.84759	1.1186	0.85042	16.431	3.3418	21.095	23.032	5	2	2	5	1	1	2	3	116610000	65685000	50927000	19477000	10118000	9359600	8286600	3999400	4287200	129270000
1375	Tb927.4.4570	hypothetical protein, conserved		98.496	0	39.265		0.0426553	487.75	0.546507		0.120474	116.5	0.0173059	+	4	1.7	2.8	3.9	3	1	2	3	0.69968	0.78017		0.83047	13.893			5.4753	3	1	0	3	1	0	0	1	87131000	46567000	40564000	10019000	4898100	5120900	0	0	0	73848000
1592	Tb927.6.4000	small glutamine-rich tetratricopeptide repeat protein, putative	SGT	45.966	0	68.676		0.0223024	488	0.545335		-0.128514	1492.5	1.01366		18	13.5	12.7	19.7	6	4	4	6	0.94183	1.0204	0.95111	0.83911	6.1391	8.7963	33.816	15.499	5	4	5	6	1	3	3	4	216050000	110050000	106000000	100790000	48549000	52236000	64507000	30952000	33555000	242860000
440	Tb927.10.3330	DDRGK domain containing protein, putative		40.092	0	20.501		0.0382458	488.25	0.544175		-0.0629949	993.5	1.05721		7.4	6	4	7.4	2	2	1	2	0.78409	1.0201		0.99894				57.792	1	1	0	2	0	0	0	0	58974000	30555000	28419000	22768000	10991000	11777000	0	0	0	69858000
1789	Tb927.7.5520	peptidyl-tRNA hydrolase, putative		22.366	0	6.4866		0.02061	488.5	0.543025		-0.125047	1410.25	1.00882		13.6	7.3	7.3	13.6	2	1	1	2	0.94494	1.0144	1.0332	0.91738	22.936		8.0929	18.173	2	1	3	2	0	0	0	0	34120000	18217000	15903000	9674300	3827000	5847200	12653000	6491300	6162200	20937000
970	Tb927.11.6510;Tb927.11.6500	40S ribosomal protein S21, putative		21.118	0	3.8106		0.0219477	489.25	0.544084		-0.0284769	792.75	1.07577		7.7	0	7.7	7.7	1	0	1	1	0.91249		1.02	0.96057	28.412			12.164	2	0	1	2	0	0	0	0	15088000	7775200	7312700	0	0	0	1439000	710010	728960	6491000
2191	Tb927.9.2450	electon transport protein SCO1/SCO2, putative		44.135	0	158.38	1	0.024089	491.25	0.55067		-0.0520451	840.5	1.05424		21.8	15.8	14	7	5	4	3	2	0.97387	0.98804	1.0437	0.84819	2.7261	19.014	10.097	21.693	5	6	3	2	2	3	0	1	188400000	89327000	99073000	114830000	58046000	56783000	53432000	29195000	24237000	94449000
816	Tb927.11.16760	T-complex protein 1, alpha subunit, putative	TCP-1-alpha	59.432	0	20.899		0.0313031	491.5	0.549527		-0.119682	1537.75	1.01302		6.5	4.7	0	6.5	3	2	0	3	0.96859	0.96447		0.80212	26.361	12.202		54.861	2	3	0	4	1	3	0	2	34082000	17239000	16843000	20941000	8194400	12747000	0	0	0	95702000
662	Tb927.11.11460	Mitochondrial import receptor subunit ATOM69	ATOM69	68.998	0	323.31	1	0.0179952	493.25	0.555036		-0.0668109	1008.25	1.0376		41.9	38.7	30.8	42.4	23	21	16	24	0.89385	0.97052	0.96451	0.88729	10.45	12.579	9.0236	12.413	30	21	17	28	8	2	5	9	2980600000	1501200000	1479400000	1676500000	830660000	845810000	801660000	471370000	330290000	2375600000
1310	Tb927.4.1950	NADPH-dependent diflavin oxidoreductase 1	CPR	68.998	0	11.098		0.0301344	493.5	0.553896		-0.0490895	824	1.0677		5.6	7.2	1.6	8.4	3	4	1	4	0.80795	1.0865	0.8979	0.91482	19.647	16.215		30.059	2	2	1	4	0	1	0	2	58246000	30992000	27254000	16327000	8285800	8041500	6201400	3108100	3093300	82793000
405	Tb927.10.2470	Cleft lip and palate transmembrane protein 1 (CLPTM1), putative		64.233	0	4.3441		0.0338703	493.75	0.552768		-0.053027	862	1.06021		0	2	2	3.5	0	1	1	2		0.99694	1.2026	0.94881				27.418	0	1	1	3	0	1	1	0	0	0	0	16478000	7873100	8605100	12843000	5470000	7373200	62698000
100	Tb927.10.6300;Tb11.v5.0276	Mitochondrial ribosomal protein S5	MRPS5	50.038	0	22.89	1	0.0313081	494.25	0.552753		-0.117907	1224.25	0.981707		9.7	5.7	3.2	0	3	2	1	0	0.78857	0.91087			23.346				2	1	0	0	1	1	0	0	25763000	11332000	14431000	15849000	9192500	6656300	0	0	0	0
720	Tb927.11.13510	hypothetical protein, conserved		20.104	0	19.3	1	0.032932	494.5	0.551643		-0.0561766	952	1.07909		21.7	16.7	8.9	21.7	3	2	1	3	0.81449	0.70216		0.68668				13.572	1	1	0	3	0	1	0	2	19564000	8399600	11164000	3151100	1953600	1197400	0	0	0	50101000
243	Tb927.10.10820	hypothetical protein, conserved		36.965	0	12.276		0.0289172	495.5	0.553845		-0.0404895	853.75	1.05661		4.2	5.7	7.2	0	1	2	2	0	0.79972	1.0785	0.90546			5.0533			1	2	1	0	1	1	0	0	7186600	4443900	2742600	15818000	7071800	8745800	4996300	2195500	2800800	0
1113	Tb927.2.4830	TFIIF-stimulated CTD phosphatase, putative		38.807	0	12.178	1	0.02015	498	0.562711		-0.073887	1076.25	0.995101		6.8	0	6.5	2.4	2	0	2	1			1.021	0.93052			18.61	2.0365	0	0	2	2	0	0	0	1	0	0	0	0	0	0	8946400	3865700	5080700	16917000
1958	Tb927.8.4810	prohibitin 1	PHB1	31.429	0	61.225	1	0.0165126	498.75	0.563822		-0.066046	1009.5	1.03779		30.3	27.1	27.1	30	10	8	9	11	0.9099	1.0039	0.97912	0.92786	16.043	15.724	13.374	30.774	11	8	8	12	2	2	3	1	1655800000	862910000	792840000	641800000	328240000	313560000	370510000	199250000	171260000	1505300000
1785	Tb927.7.5340	cAMP response protein 3	CARP3	56.822	0	4.6489		0.0269858	501	0.57165		-0.0396935	743.25	1.0172		1.6	2.6	1.4	3.6	1	1	1	2	0.84441	0.82354		0.80942					1	1	0	1	1	0	0	0	39547000	22345000	17202000	3321300	1644400	1676900	0	0	0	38318000
927	Tb927.11.5110	hypothetical protein, conserved		51.097	0	3.6413		0.0463787	501.5	0.57165		-0.143722	1293.25	0.98757		3.3	0	0	3.3	1	0	0	1	1.1644			0.69365					1	0	0	1	0	0	0	0	9313400	4213000	5100400	0	0	0	0	0	0	16977000
1565	Tb927.6.2640	importin alpha subunit, putative	KAP60	58.065	0	14.71		0.0404766	501.75	0.570535		-0.0757784	1082	0.99235		2.1	4.3	4.3	4.3	1	2	2	2	0.79834	1.1284	0.6853	0.66719		67.586		28.993	1	2	1	2	0	1	0	1	58826000	32248000	26579000	49783000	26918000	22865000	18015000	10803000	7212000	123760000
135	Tb927.11.4610;Tb11.v5.0587	protein kinase A regulatory subunit	PKA-R	56.734	0	19.569		0.020782	502.5	0.571666		-0.0399052	833.5	1.05825		4.4	2	0	3.8	2	1	0	2	0.96246	1.008		0.90726				23.588	1	1	0	2	0	0	0	0	12946000	6435300	6510400	11172000	5561700	5610300	0	0	0	35165000
812	Tb927.11.16710	hypothetical protein, conserved		13.612	0	44.8	1	0.0261291	503.5	0.573922		-0.0948896	1001.75	1.04527		17.8	25.4	16.9	25.4	2	3	3	4	1.544	1.1475	1.2155	0.71014	76.69	12.096	0.7024	20.608	2	3	2	3	1	0	0	0	89270000	36936000	52335000	204250000	95767000	108480000	62983000	27452000	35531000	186600000
1782	Tb927.7.5230	lanosterol synthase		103.03	0	55.398		0.0254369	506.25	0.584079		-0.061384	924.5	1.07729		3.4	6.1	1.3	6.6	3	5	1	4	1.4186	1.3978		0.82656	20.197	75.04		21.983	3	3	0	4	1	2	0	2	119340000	46379000	72964000	40871000	16741000	24130000	0	0	0	89081000
723	Tb927.11.13580	ubiquinone biosynthesis protein-like protein		27.93	0	63.754	1	0.0544373	507.5	0.587494		-0.0198147	558.25	0.837225		16.5	38.2	38.2	43.8	4	7	7	8	0.98411	1.2909	1.2425	0.98718	24.861	58.957	3.5575	35.155	5	10	8	11	2	3	3	3	502500000	245630000	256880000	491970000	217900000	274060000	307410000	138660000	168760000	575960000
531	Tb927.10.7090	Alternative oxidase, mitochondrial	AOX	37.59	0	5.2479	1	0.0208997	507.75	0.586376		-0.100069	1095	0.988181		2.1	0	4	6.1	1	0	1	2	0.68185		0.65499	0.83147				10.143	1	0	1	2	0	0	0	0	11797000	6303500	5493400	0	0	0	6992300	4085500	2906800	48481000
2302	Tb927.9.9520	zinc finger protein family member, putative	ZC3H29	37.741	0	7.0182		-0.0428548	508.25	0.586399		-0.0883964	1219.75	0.978753		9.3	2.6	0	2.6	3	1	0	1	0.62898	0.38109		0.81462	87.088				2	1	0	1	2	1	0	0	25282000	16667000	8614300	14925000	11680000	3245400	0	0	0	17195000
1576	Tb927.6.3360	hypothetical protein, conserved		18.308	0	32.274	1	0.0429485	508.75	0.586427		-0.107003	1315.5	0.994022		10.4	10.4	10.4	10.4	1	1	1	1	0.94185	0.88211	1.2174	0.76768					1	1	1	1	0	0	1	0	12121000	6079300	6041300	8051800	4718500	3333300	3034400	1284300	1750100	9809100
639	Tb927.11.10690	hypothetical protein, conserved		45.229	0	46.47		0.0346513	511.5	0.596685		-0.072667	1057.75	1.00239		8.8	5.6	5.6	5.6	2	1	1	1	0.94713	0.91072	1.2196	0.85229	30.845	31.639	46.694		2	2	2	1	0	1	1	1	40576000	15716000	24859000	28854000	13905000	14950000	19904000	8541600	11362000	14304000
2087	Tb927.9.11040	mitochondrial carrier protein	MCP3	33.167	0.00049164	2.6531	1	0.0192615	511.75	0.595572						3.6	0	3.6	0	1	0	1	0	0.87283		0.95379						1	0	1	0	0	0	0	0	50977000	29693000	21284000	0	0	0	13864000	7184500	6679200	0
1462	Tb927.5.3140	hypothetical protein, conserved		25.738	0	18.628		0.0267149	512	0.59447		-0.00355315	694	0.982748		6.9	6.9	6.9	3.7	2	2	2	1	1.0002	0.99755	1.047	0.81646		1.8422	23.352		1	2	2	1	0	1	0	0	36146000	18639000	17506000	30833000	16026000	14806000	16552000	7885700	8666300	10350000
864	Tb927.11.2920	glycerolphosphate mutase, putative		33.71	0	22.061	1	0.0284614	514	0.601352		-0.0663198	991.5	1.05827		12.7	13.7	8.2	17.9	3	4	2	5	1.0663	1.0993		0.84694	33.406	2.2924		12.722	3	5	0	4	1	1	0	0	31490000	14873000	16617000	56946000	28817000	28129000	0	0	0	125430000
791	Tb927.11.15950;Tb927.11.15960	amino acid transporter, putative		54.191	0	11.763	1	0.0235545	515.25	0.604827		-0.0699342	1012.25	1.0358		3.6	8.3	5.5	6.5	2	4	3	3	0.97441	0.98887	0.97766	0.79867	18.804	15.155	4.4512	1.5171	2	3	2	3	0	0	0	1	227100000	117440000	109660000	199830000	102820000	97008000	42173000	21304000	20869000	162020000
454	Tb927.10.3770	predicted TPR repeat protein		78.604	0	77.964	1	0.0645401	516.75	0.609464		-0.0847236	1237	0.984949		9.1	8.1	1.9	9.4	5	4	1	5	0.90886	0.93759	1.7069	0.97177	21.871	18.43		25.227	7	4	1	4	6	2	1	1	84161000	43521000	40640000	16837000	8426000	8411300	3641600	1248100	2393500	68052000
2224	Tb927.9.4500	heat shock protein, putative	HSP70.a	91.117	0	69.282		0.01604	517.75	0.611809		-0.080162	1198.25	0.969629		17.4	12.5	7.4	16.6	13	9	5	13	0.91719	1.0176	0.94525	0.9047	17.472	18.787	10.863	21.442	13	10	5	11	3	2	2	4	861070000	410450000	450620000	420980000	200300000	220680000	91654000	44313000	47341000	552610000
751	Tb927.11.14520	Polypeptide deformylase 1		29.64	0	4.7347	1	0.0606337	518.75	0.611903		-0.026347	619	0.938681		8.5	3.1	0	0	2	1	0	0	0.57347	0.75819							1	1	0	0	0	0	0	0	30282000	16922000	13361000	23187000	13145000	10041000	0	0	0	0
311	Tb927.10.13620	nadh-ubiquinone oxidoreductase 39 kda subunit	NDUFA9	54.791	0	56.004	1	0.0197584	518.75	0.61416		-0.0634344	974.75	1.0709		16.3	4.5	2.1	5.4	6	2	1	2	0.90624	1.0244	0.91	0.8575	14.647	29.384		1.4207	3	3	1	2	1	0	0	0	101390000	53498000	47888000	39442000	21680000	17762000	11555000	6098800	5456600	70064000
594	Tb927.10.9260	hypothetical protein, conserved		35.617	0	7.1472		0.0604906	519	0.610808		-0.134859	1509.75	1.01103		3.4	0	3.4	0	1	0	1	0	0.54844		0.72462						1	0	1	0	1	0	1	0	19127000	10921000	8206000	0	0	0	5265700	3236600	2029100	0
2198	Tb927.9.3000	cytidine deaminase	CDA	19.171	0	27.678	1	0.0222363	520.25	0.614317		-0.0793123	1097	0.981383		25.3	26.4	26.4	5.5	3	4	4	1	0.86325	1.0645	0.99511	0.99985	32.653	7.1848	9.5279		3	4	4	1	2	0	0	0	294670000	151320000	143350000	270030000	127390000	142640000	115630000	57007000	58622000	308370000
353	Tb927.10.1510	CCR4-NOT transcription complex subunit 1	NOT1	259.12	0	31.857		0.234001	522	0.617899		-0.0786093	1132.75	0.982972		1.2	0.4	1.4	1.7	2	1	2	3	1.1747	7.1611	1.3003	0.91853	19.821			26.313	2	1	1	3	0	1	0	0	13551000	6244700	7306700	54329000	4578700	49751000	4400900	1717900	2683000	35797000
293	Tb927.10.12940	predicted zinc finger protein		34.477	0.0083406	1.6287		0.0574074	522	0.620146						0	0	3.1	2.5	0	0	1	1			0.74525	0.57212					0	0	1	1	0	0	1	0	0	0	0	0	0	0	18668000	10926000	7741700	87670000
1990	Tb927.8.5780	phosphatase of regenerating liver-type phosphatase, putative		19.422	0	12.207		0.0260434	523	0.620275		-0.0897363	1251.25	0.986803		11.9	7.4	7.4	17.6	2	1	1	2	1.1256		1.1215	0.83231	20.782		20.236	29.289	2	0	2	2	2	0	2	1	74940000	36245000	38695000	0	0	0	7267500	3876200	3391300	59592000
258	Tb927.10.11520	mitochondrial import inner membrane translocase subunit tim13	TIM13	13.421	0	13.67	1	-0.0193244	525.75	0.630781		-0.115339	1288.5	0.988464		10.3	6	16.2	0	1	1	2	0	1.9791	1.1834	1.4634		124.91		44.649		2	1	2	0	1	0	1	0	75092000	25566000	49525000	74245000	31665000	42580000	28684000	12348000	16336000	0
566	Tb927.10.8180	hypothetical protein, conserved		128.52	0	19.802		0.0644067	526.25	0.630847		-0.0200175	729.75	1.02358		4.4	3.2	0.9	3.2	3	2	1	2	0.86679	1.6986	0.82169	0.88973		3.7622		11.891	1	2	1	2	1	1	0	1	7973600	3590900	4382700	98806000	34519000	64286000	4677800	2533800	2144000	66003000
89	Tb927.5.440;Tb11.v5.0223	trans-sialidase, putative		84.562	0	112.78	1	0.0264155	526.5	0.629755		-0.0529831	852.75	1.05438		14.3	12.8	4.5	14.1	9	8	3	8	0.9152	1.0331	0.88372	0.78213	9.1383	14.566	7.1872	15.908	7	9	2	8	0	4	0	2	234730000	127890000	106840000	125420000	63900000	61523000	18635000	9926300	8708200	283480000
1833	Tb927.7.7130	S-adenosyl-L-methionine-dependent tRNA 4-demethylwyosine synthase, putative	TYW1	92.781	0	50.185		0.0375561	528	0.634485		-0.100745	1323.25	0.9951		5.4	3.6	1.9	4.3	4	3	2	2	1.1797	1.0797	1.2899	0.83534	28.683	13.962	47.721	32.16	3	2	2	2	1	1	1	0	138110000	65407000	72705000	78769000	38331000	40438000	31298000	13521000	17777000	53953000
900	Tb927.11.4370	hypothetical protein, conserved		24.411	0	40.807		0.109854	529	0.636894		-0.0135255	602	0.921261		9.3	4.4	0	9.3	1	1	0	1	0.91674	2.1152		1.0803					1	1	0	1	1	1	0	0	3940900	1421500	2519400	38336000	10198000	28138000	0	0	0	6121900
528	Tb927.10.7000	hypothetical protein, conserved	TZP37	36.546	0	2.7346		0.0267603	530.25	0.640479		0.0197553	1146.5	0.981039		5.7	2.7	0	5.7	2	1	0	2	1.0331	1.1385		0.91603	40.187			2.0864	2	1	0	3	1	0	0	2	24357000	12316000	12041000	15320000	7493400	7826900	0	0	0	115250000
894	Tb927.11.4140	hypothetical protein, conserved		24.007	0	250.19	1	0.0246619	531.5	0.644073		-0.0524614	854.5	1.05278		10.8	10.8	0	10.8	1	1	0	1	0.85399	1.0077		0.99516				7.3606	1	1	0	2	0	0	0	0	28342000	15508000	12834000	23504000	11851000	11653000	0	0	0	24947000
1688	Tb927.7.2220	hypothetical protein, conserved		74.361	0	4.0288	1	0.0215093	531.5	0.641813		0.010892	880.75	1.06202		2.8	0	0	1	2	0	0	1	0.89913			1.0073	26.178				2	0	0	1	1	0	0	0	32039000	13991000	18048000	0	0	0	0	0	0	8304700
798	Tb927.11.1620	hypothetical protein, conserved		21.598	0	53.021	1	0.0130673	532.75	0.645412		-0.0347145	669.25	0.951453		12.5	12.5	25	17.7	2	2	4	3	0.91382	0.96812	0.99258	0.93232	17.033	16.357	9.9159	17.353	2	2	2	5	0	0	2	4	280880000	156040000	124850000	248280000	131640000	116640000	145780000	76912000	68872000	372590000
1038	Tb927.11.9320	hypothetical protein, conserved		23.715	0	81.793		0.0343414	535.5	0.653818		-0.0320259	738.25	1.01308		7.6	7.6	11.4	10	1	1	2	2	0.94462	1.1511	1.1552	1.026			22.959		1	1	2	1	0	0	1	0	51940000	24959000	26982000	18743000	7845600	10897000	76520000	34898000	41622000	43372000
556	Tb927.10.8020	prolyl endopeptidase	POP	77.624	0	88.695	1	0.0198024	535.5	0.656096		-0.07714	1160.75	0.976748		19.9	3.3	6.3	22.5	9	2	3	11	0.89318		0.82409	0.80469	19.606		45.315	97.145	10	0	3	12	4	0	2	5	218860000	113310000	105560000	0	0	0	10884000	5513700	5370100	288610000
1969	Tb927.8.5200	Mitochondrial SSU ribosomal protein, putative		201.55	0	30.581	1	0.0189599	536.75	0.657448		-0.0645488	984.25	1.06363		2.9	0.7	0	0.7	4	1	0	1	0.94718	1.0503		0.97275	54.956				4	1	0	1	2	1	0	0	58047000	32073000	25973000	11564000	5892500	5671100	0	0	0	21762000
823	Tb927.11.1700	hypothetical protein, conserved		61.63	0	135.37	1	0.0216615	538	0.661089		-0.0854819	1265.25	0.985921		8.4	13.5	2.3	11.6	3	4	1	4	0.83116	1.1188		1.159		24.094			1	3	0	1	1	0	0	1	8850700	5153600	3697100	20791000	11472000	9319400	0	0	0	17386000
2054	Tb927.8.8050	Nucleoporin NUP75	NUP75	74.823	0	14.951		0.0143436	539.25	0.664738		-0.0516394	900.5	1.07894		4.9	1.4	3.5	1.1	2	1	2	0	0.83786	0.7112	1.3008		16.117		43.107		2	1	2	0	0	0	0	0	72667000	36420000	36246000	20898000	11650000	9247300	71025000	31314000	39711000	0
988	Tb927.11.7070	ATP-dependent DEAD/H RNA helicase, putative		60.825	0	2.9913	1	0.0263227	539.75	0.664831						1.6	2.5	0	2.5	1	1	0	1	0.81822	1.0806		1.1011					1	1	0	1	0	0	0	0	10154000	5637900	4516200	2794100	1431600	1362500	0	0	0	5281000
1780	Tb927.7.5180;Tb927.7.5170	60S ribosomal protein L23a, putative		18.17	0	5.1017		0.0535906	540.75	0.667302		-0.00299686	731.25	1.023		7.9	7.9	0	0	1	1	0	0	1.2268	1.5702							1	1	0	0	1	1	0	0	26526000	11344000	15182000	13690000	4871700	8818700	0	0	0	0
2301	Tb927.9.9420	hypothetical protein, conserved		34.928	0	16.976	1	0.0307917	541	0.666217		-0.0541613	1001.75	1.04318		7.4	9.3	3.2	2.9	2	2	1	1	1.3668	1.3422	1.1766	0.87011	40.775				2	1	1	1	1	1	0	1	22102000	8999900	13102000	3445400	1243500	2201900	1377100	573630	803450	29619000
1608	Tb927.6.4260	hypothetical protein, conserved		34.251	0	31.667		0.0250337	542.75	0.672259		-0.037423	938.5	1.07359		5	5	5	5	1	1	1	1	0.96909	1.1928	0.97839	0.95627					1	1	1	1	0	0	0	0	30888000	16115000	14773000	19513000	8927800	10585000	9943100	4614100	5329000	26461000
1821	Tb927.7.6760	hypothetical protein, conserved		121.21	0	8.1591		0.0142498	543.25	0.672364						0	1	1	2.8	0	1	1	2		1.124	0.89473	0.9114					0	1	1	1	0	0	0	1	0	0	0	14198000	6785200	7413100	5962000	2900300	3061700	6383000
286	Tb927.10.12810	cholinephosphate cytidylyltransferase A, putative		56.299	0	5.1275		0.232203	543.5	0.671286		-0.0546918	900	1.08016		5.1	1.4	1.4	5.1	3	1	1	3	1.0214	1.5525	5.5855	1.0002	6.3163			41.216	3	1	1	2	2	1	1	1	100310000	47946000	52361000	29194000	12285000	16910000	29963000	3584900	26378000	36787000
898	Tb927.11.4330	hypothetical protein, conserved		21.02	0	6.8197	1	0.029718	545.5	0.678537		-0.0713693	1082.5	0.992556		25.4	11.1	11.1	16.9	3	1	1	2	0.69128	1.2686	1.0285	1.4355					1	1	1	1	0	0	1	0	21608000	11242000	10366000	9641400	4772500	4868900	4673700	2833500	1840200	14631000
1484	Tb927.5.3880	hypothetical protein, conserved		82.603	0	23.469		0.0611145	545.75	0.677457		-0.0459689	763.75	1.03976		2.3	3.6	2.2	7.8	2	3	2	5	0.91839	0.99211	1.6633	1.0234	11.511	67.148		21.065	2	4	1	4	2	1	0	3	85637000	43356000	42281000	165130000	89747000	75382000	30540000	11832000	18708000	216860000
1185	Tb927.3.2480	Arv1-like family, putative		28.745	0.0083664	1.6493		0.0494003	546	0.676386						7.9	4.4	4.4	0	2	1	1	0	0.60974	0.7655			38.706				2	1	0	0	2	1	0	0	28767000	16499000	12268000	10198000	5934500	4263700	0	0	0	0
1477	Tb927.5.3710	Inositol phosphosphingolipids phospholipase C	ISCL	65.019	0	24.794		0.0306462	546.75	0.677698		-0.0167761	702.25	0.981403		2.8	0	0	5.3	1	0	0	2	1.1898			0.72985					1	0	0	1	0	0	0	1	10131000	3632200	6498400	0	0	0	0	0	0	8144600
1046	Tb927.11.9510	nucleic acid binding protein, putative		56.606	0	76.425		0.0117807	553.25	0.70669		-0.0186501	732.75	1.0198		21.3	23.1	21.7	23.8	10	10	9	10	0.93204	0.95509	0.98689	0.90731	6.7097	6.99	18.694	5.8987	10	6	11	9	4	0	3	3	741200000	365830000	375370000	346510000	176100000	170420000	164480000	85173000	79306000	429870000
1102	Tb927.2.4370;Tb11.v5.0653	trypanothione synthetase	TRYS	71.612	0	5.6989		0.0539907	555.25	0.714117		-0.131236	1385.75	1.00892		4	1.9	0	1.9	2	1	0	1	0.47652	0.61103							1	1	0	0	0	1	0	0	25785000	14680000	11105000	12778000	7675300	5102800	0	0	0	0
280	Tb927.10.12540	NADH-ubiquinone oxidoreductase complex I subunit, putative	NDUFS1	33.754	0	34.6	1	0.011107	556.25	0.716663		-0.0768873	1041	1.01015		20.8	15.2	0	13.9	4	3	0	3	0.91384	0.93647		0.94908	26.405	7.0415		33.498	3	3	0	4	0	2	0	1	48923000	28784000	20139000	13353000	5853400	7499400	0	0	0	42792000
910	Tb927.11.4780	pyruvate dehydrogenase (lipoamide) kinase, putative	PDHK	51.187	0	55.78	1	0.0163903	556.75	0.716761		-0.0692362	1052.5	1.00541		18.9	16.9	16.4	21.1	6	6	5	7	0.8595	0.9221	0.94089	0.86798	12.932	3.3566	6.2533	23.939	7	7	5	11	5	2	0	5	394560000	201520000	193050000	277170000	135180000	141990000	82796000	42259000	40538000	397290000
418	Tb927.10.280	cytochrome oxidase subunit VI	COXVI	19.154	0	12.612	1	0.0217069	557.75	0.719313		-0.0176481	505.25	0.76026		22.8	12.7	16.5	22.8	3	2	2	3	0.88652	0.84328	1.0933	0.85152	5.9857	58.957	19.261	7.7214	6	2	2	3	3	1	1	0	187200000	94861000	92342000	14397000	6454000	7942600	17314000	7929100	9385300	223260000
1869	Tb927.8.1500	hypothetical protein, conserved		63.206	0	21.56		0.021448	561	0.73297		-0.0592351	869.5	1.06761		2.5	2.5	0	2.5	1	1	0	1	0.90052	1.1685		1.1189					1	1	0	1	0	0	0	0	8050500	4301600	3748800	6749900	3086700	3663200	0	0	0	15286000
1049	Tb927.11.9570	hypothetical protein, conserved		32.962	0	10.364	1	0.0225681	561.25	0.731827		-0.0544224	849	1.05327		11.7	6.7	3.4	6.4	3	2	1	2	1.0412	1.0338	0.98815	0.79699	5.1334	18.269		5.7625	2	2	1	2	0	1	0	0	60594000	30462000	30132000	27441000	13542000	13898000	5307600	3040400	2267200	41773000
81	Tb927.7.5080;Tb11.v5.0188	ATP-NAD kinase-like protein		79.822	0	16.501	1	0.018143	563	0.738118		-0.0733517	1050.75	1.01018		8.9	10.1	2.9	7.9	6	6	2	5	0.83148	0.89757	0.95839	0.87536	8.9566	10.584		20.533	5	3	1	3	2	1	0	0	245690000	108780000	136910000	92753000	45239000	47513000	13654000	6906400	6747300	74312000
1029	Tb927.11.8970	ribose 5-phosphate isomerase, putative		16.957	0	29.169		0.0199414	563.75	0.739455		-0.0566408	919.5	1.08418		32.9	5.2	0	21.3	4	1	0	3	1.0654	1.0488		0.85774	4.1547			10.255	3	1	0	4	0	0	0	0	282730000	141460000	141270000	186620000	93499000	93119000	0	0	0	539210000
2239	Tb927.9.5700	hypothetical protein, conserved		238.85	0	17.847		0.0220723	564	0.738316		-0.0047363	703	0.982383		0.9	1.7	0	1.7	2	3	0	3	0.92174	0.8446		0.78673	13.87	13.795		8.1995	2	2	0	2	1	1	0	0	30747000	16039000	14708000	43778000	22295000	21482000	0	0	0	41691000
692	Tb927.11.12520	hypothetical protein, conserved		37.925	0	2.8346		0.0272573	565	0.740899		-0.0838204	1100.5	0.983429		3	3	0	6.6	1	1	0	2	0.69567	0.75141		0.89475				5.8778	1	1	0	2	0	0	0	2	89422000	52160000	37261000	97668000	60478000	37190000	0	0	0	109020000
1152	Tb927.3.1690	mitochondrial ATP synthase subunit f		17.154	0	19.832	1	0.0109367	566.25	0.744728		-0.0396106	689.25	0.982132		37.9	22.8	27.6	27.6	6	4	5	5	0.94054	0.97352	0.95698	0.89562	1.4222	12.36	8.2996	2.1661	6	4	5	5	2	0	0	1	567310000	287930000	279380000	199910000	106960000	92950000	149810000	76604000	73203000	494990000
1968	Tb927.8.5150	hypothetical protein, conserved		11.354	0	4.1418	1	0.0734076	567.25	0.74732		0.0509703	213.75	0.0924722		12.6	12.6	12.6	0	1	1	1	0	1.0674	1.0604	1.6714						1	1	1	0	0	1	0	0	28200000	14083000	14118000	21681000	10942000	10739000	11506000	5321200	6185300	0
495	Tb927.10.5500	NADH-ubiquinone oxidoreductase complex I subunit, putative		41.419	0	7.3513	1	0.0153986	568.25	0.749916		0.00351464	695.75	0.988914		2.3	4.9	0	2.3	1	1	0	1	0.96966			0.96069					1	0	0	1	0	0	0	0	18390000	9664700	8725100	0	0	0	0	0	0	22512000
354	Tb927.10.15130	Vesicle-trafficking protein SEC22, putative	SEC22	29.48	0	9.0772		0.0342222	568.75	0.750027		-0.0317411	730.25	1.02338		12.9	10.6	10.6	5.1	3	2	2	1	0.88716	1.0558	1.3649	1.1852	28.948	51.286	57.685		3	2	2	1	2	1	0	0	53207000	28199000	25007000	50748000	26606000	24142000	22909000	8540400	14369000	33051000
550	Tb927.10.7700	ATP-binding cassette protein subfamily G	ABCG	75.051	0	48.258		0.0267768	568.75	0.747661		-0.0878349	1244.75	0.985143		10.3	5.7	4.2	11.5	5	3	2	6	0.93559	1.116	0.83455	0.7779	29.755	16.417		12.627	6	4	1	3	2	4	1	2	117890000	62235000	55650000	22445000	10175000	12269000	3579700	2237000	1342700	67897000
935	Tb927.11.540	ABC transporter, mitochondrial, putative	ABCT	72.968	0	228.79		0.0143077	568.75	0.74531		-0.0325271	637.75	0.974101		29.2	21.5	15.9	22.3	13	10	8	10	0.99553	1.0344	0.99506	0.90626	15.851	15.146	4.2939	14.847	15	12	8	12	2	5	4	4	754090000	382600000	371490000	333000000	168540000	164450000	127200000	61634000	65569000	446610000
1619	Tb927.6.4500	conserved repeat domain containing protein, putative		22.705	0	149.99		0.245072	569.5	0.746674		-0.0731786	1103.25	0.985535		33	24.1	24.1	27.6	5	4	4	4	1.0215	9.4351	0.96484	0.93256	8.4136	139.71	5.3139	5.1434	4	7	3	5	1	5	1	1	579950000	284860000	295090000	393050000	126440000	266610000	165620000	84825000	80798000	554550000
193	Tb927.1.2990	kinetoplast ribosomal PPR-repeat containing protein 2	KRIPP2	115.95	0	15.894	1	0.0181681	570.75	0.750513		-0.0622088	1019.5	1.03827		2.2	3.2	3.2	2.2	2	3	3	2	0.83216	0.98766	0.87527	0.87876	28.793	2.5212	15.648	20.961	2	3	3	2	0	0	0	1	99545000	58801000	40743000	61091000	31827000	29263000	28775000	14597000	14178000	75404000
1620	Tb927.6.4530	RNA-binding protein, putative	RBP17	16.821	0.0032726	2.199		0.0434358	572.5	0.756843						0	14.4	0	21.6	0	1	0	2		0.7067		0.57858					0	1	0	1	0	0	0	1	0	0	0	8383900	4425800	3958100	0	0	0	9183500
1964	Tb927.8.4930	hypothetical protein, conserved		33.895	0	58.713	1	0.0185109	573.5	0.759457		-0.0993112	1221.25	0.979337		25.9	18	3.3	9.8	5	3	1	1	1.2148	1.0859	1.1405	0.85968	22.126	18.294			5	2	1	1	2	0	0	0	238830000	106850000	131980000	51723000	23561000	28163000	29923000	14088000	15835000	19907000
1577	Tb927.6.3420	Mitoribosomal LSU assembly factor 9	mt-LAF9	39.505	0	45.033	1	0.0157717	573.75	0.758346		-0.0426111	732.5	1.02121		12.6	14	12.3	14.6	5	4	4	6	0.894	1.0793	0.92707	0.9679	18.861	19.355	9.7643	27.631	6	3	4	5	3	1	1	1	458160000	286110000	172050000	169590000	97519000	72068000	77339000	39904000	37434000	450780000
2123	Tb927.9.12700	phospholipase A1, putative		49.911	0	33.917		0.032046	574	0.757243		-0.0669385	1006.5	1.04018		13	12.3	9.8	13.4	4	4	4	5	1.0109	1.0703	0.92602	0.72985	37.83	20.029	9.8495	21.825	4	3	4	6	3	1	0	3	94804000	46285000	48520000	37110000	17963000	19147000	44046000	23633000	20414000	157630000
843	Tb927.11.2360	phenylalanyl-tRNA synthetase (beta subunit), putative		70.311	0	46.114	1	0.0108203	574.25	0.756149		-0.0804257	1129.25	0.982041		7.5	9.1	8.3	8	4	5	5	5	0.91975	0.98831	0.9331	0.90755	3.789	22.703	5.6364	8.6417	4	4	4	4	1	2	1	0	155200000	81644000	73555000	105270000	50253000	55022000	118960000	63626000	55336000	166630000
380	Tb927.10.180	ATP synthase F1 subunit gamma protein, putative	ATPF1G	34.37	0	227.49	1	0.00926583	574.75	0.756296		-0.0448061	744.25	1.01205		35.4	31.5	39	40.3	10	9	11	12	0.92873	0.96666	0.98507	0.94143	27.675	13.256	13.178	24.482	12	10	15	15	1	0	1	3	2705000000	1135000000	1570000000	1355400000	712270000	643090000	919700000	439080000	480630000	2593700000
1453	Tb927.5.2930	mitochondrial ATP synthase subunit d		43.308	0	323.31	1	0.0093339	575.5	0.757681		-0.0420996	715.75	0.999472		44.6	35.4	38.1	47.8	21	15	17	23	0.90711	0.93522	0.982	0.92903	16.527	9.0591	4.7555	17.47	26	18	23	28	3	3	8	6	3319200000	1687400000	1631800000	1851400000	922470000	928920000	1328800000	664650000	664100000	2527900000
88	Tb927.5.450;Tb11.v5.0222	NADH dehydrogenase [ubiquinone] flavoprotein 1, mitochondrial	NUBM	55.32	0	68.236	1	0.0085895	576.25	0.759068		-0.0545501	902.5	1.0801		10.9	3.6	0	10.5	4	1	0	4	0.86898	1.1115		1.2054	12.026			20.206	5	1	0	4	1	1	0	1	98196000	50361000	47835000	5055300	2395500	2659900	0	0	0	102560000
53	Tb927.10.4310;Tb10.v4.0045	prohibitin 2, putative	PHB2	32.215	0	183.9	1	0.0102583	577.5	0.762929		-0.0649728	984	1.06406		68.1	46.1	49.2	63.1	17	12	13	15	0.95716	0.95018	0.98707	0.89153	25.104	40.186	15.079	41.969	22	19	15	20	7	8	7	7	2637200000	1346900000	1290300000	1315400000	547510000	767900000	532110000	276540000	255580000	2674400000
2220	Tb927.9.4210;Tb11.v5.0561	fatty acyl CoA synthetase 3	ACS3	77.853	0	323.31		0.0118397	578	0.763085		-0.108556	1329	0.996158		35.8	29.8	20.4	34.8	3	3	0	3	0.90559	0.83262		0.84722	12.468	21.993		27.074	5	2	0	3	4	2	0	0	266260000	133850000	132400000	63331000	33242000	30090000	0	0	0	94849000
196	Tb927.1.3030	KREL2	KREL2	47.576	0	19.797	1	0.0146167	579.25	0.766952		-0.0968356	1237	0.985559		7	12.3	7.7	5	3	4	3	2	0.97993	1.0644	1.0098	0.95869	20.514	3.5367	8.4495	17.772	2	4	3	2	2	1	0	0	64001000	30292000	33709000	79282000	38804000	40478000	37903000	19198000	18705000	61617000
2009	Tb927.8.6250	Nucleoporin NUP76	NUP76	75.474	0	30.568		0.0170326	580.75	0.772066		-0.0276975	805.25	1.07555		5.5	5.2	5.1	9.7	4	4	4	6	0.78137	0.75411	1.0249	0.84553	20.81	47.935	28.736	16.238	3	3	3	6	1	1	0	0	128470000	67482000	60985000	81965000	46600000	35365000	76919000	39917000	37002000	328070000
1856	Tb927.7.990	chaperone protein DnaJ, putative	J31	86.6	0	100.34		0.0142731	581.25	0.769912		-0.065446	1031.5	1.0216		18.8	11.3	8.9	9	11	6	5	5	0.92786	1.0857	0.91335	0.93707	3.8589	13.113	12.559	9.3084	9	5	5	5	2	2	1	0	398740000	201510000	197230000	119900000	66349000	53551000	49397000	24463000	24935000	222520000
1261	Tb927.3.5090	tryparedoxin 2, putative	TXN2	22.18	0	48.259		0.0138243	581.25	0.772225		-0.0464199	801.25	1.07694		35.9	27.3	14.1	31.8	6	5	3	5	0.99745	1.0185	1.0381	0.93328	4.6587	5.8561	19.907	6.6781	8	5	3	5	3	1	0	1	499360000	232740000	266620000	166590000	82374000	84212000	81409000	40452000	40957000	456360000
2267	Tb927.9.7210	mitochondrial exoribonuclease DSS-1	DSS1	83.345	0	14.249	1	0.000337467	582.5	0.77379		-0.11673	1399	1.01018		3	4.2	1.7	0	2	2	1	0	0.84635	0.73761	1.1501						1	1	1	0	0	1	0	0	16895000	9041100	7854200	10136000	6465700	3670700	6094800	2966400	3128300	0
207	Tb927.1.4420	ABC transporter, putative		104.68	0	125.61		0.0162839	583.5	0.776435		-0.0456585	786.25	1.07992		10.1	5.8	6.7	7.4	8	4	5	6	0.87799	0.91495	0.93108	0.83514	11.961	19.681	28.134	12.281	8	4	3	6	0	2	1	0	213410000	106380000	107030000	47552000	23524000	24028000	25033000	11757000	13276000	138770000
2105	Tb927.9.11900	Mitoribosomal SSU assembly factor 36	mt-SAF36	60.778	0	75.695	1	0.0198686	585	0.779253		-0.0666503	1044.25	1.01047		12.5	16.2	12	15.6	4	6	5	6	0.95356	1.0032	0.89799	0.78675	10.071	3.5989	18.771	11.112	5	5	5	5	2	2	3	2	123830000	59425000	64404000	106310000	54373000	51939000	51392000	25696000	25696000	191690000
555	Tb927.10.8010	hypothetical protein, conserved		28.355	0	8.0919	1	0.0156515	585	0.781565						7.4	7.4	0	7.4	1	1	0	1	1.0419			0.89304	20.03			5.3651	2	0	0	2	0	0	0	1	10851000	5817000	5034000	0	0	0	0	0	0	14343000
1026	Tb927.11.8800	hypothetical protein, conserved		30.621	0	24.79	1	0.0141497	586.25	0.783145		-0.10033	1150.5	0.979836		9	17.3	0	16.2	2	4	0	3	0.80921	1.0555		1.1829	22.485	66.301		36.32	3	2	0	3	3	2	0	1	51050000	28092000	22957000	14646000	6716100	7929800	0	0	0	41473000
1786	Tb927.7.540	chaperone protein DnaJ, putative	J21	50.644	0	37.21	1	0.0177197	587.25	0.785801		0.0456502	407.75	0.517311		12.3	7.2	5	10.7	6	3	2	5	0.80369	0.98847	0.94004	0.98207	14.707	2.3659		13.143	6	2	1	5	3	0	0	1	244060000	141300000	102760000	21268000	10874000	10394000	6213300	3129200	3084100	83954000
2095	Tb927.9.11510	hypothetical protein, conserved		42.363	0	2.8903	1	0.0195367	587.5	0.784735		-0.0782073	1103.5	0.983762		0	8.4	8.4	5.8	0	2	2	1		0.93805	1.1664						0	1	1	0	0	1	0	0	0	0	0	13169000	6276200	6892400	7534600	4104300	3430400	0
1433	Tb927.5.2070	Mitoribosomal LSU assembly factor 8	mt-LAF8	68.756	0	283.18	1	0.00961561	589	0.789877		-0.078272	1070.5	0.997042		25.7	26.7	21.3	23	13	14	11	12	0.88282	0.96522	0.96736	0.96801	37.847	16.942	14.869	9.7396	16	16	8	15	3	4	0	4	1580900000	823700000	757240000	1066100000	557350000	508730000	300260000	152700000	147550000	1202200000
2061	Tb927.8.8300	amino acid transporter, putative		50.17	0	54.131	1	0.0164659	590.5	0.79272		-0.0192744	551	0.824779		7.6	5.9	8.1	7.6	3	2	3	3	0.91469	1.1102	0.79556	0.82973	7.4189	32.463	25.464	8.1263	4	3	2	4	0	1	0	0	289090000	157740000	131350000	80506000	37755000	42750000	23119000	11348000	11772000	248340000
316	Tb927.10.13760	hypothetical protein, conserved		19.764	0	2.9078		0.0126246	590.5	0.795031		-0.0184666	583.25	0.869451		0	6.5	0	10	0	1	0	2		0.9274		0.87502					0	1	0	1	0	0	0	1	0	0	0	18377000	6636600	11741000	0	0	0	38979000
1535	Tb927.6.1960	glycosyltransferase family 28 protein, putative		45.904	0	55.572		0.0291857	591.25	0.794144		-0.0884938	1103	0.98582		1.7	1.7	0	8.5	1	1	0	4	1.0209	1.2039		0.96394				26.402	1	1	0	5	0	0	0	2	23917000	11975000	11942000	10074000	4397800	5676400	0	0	0	113370000
457	Tb927.10.3880	hypothetical protein, conserved		84.66	0	34.746		0.0793971	591.5	0.793088		0.0428409	320.75	0.278502		4.2	2.4	5.3	1.8	2	1	3	1	0.93442	0.87847	1.8408		24.692		33.941		3	1	2	0	2	0	1	0	48593000	22358000	26235000	5515400	3256900	2258500	9470400	3632800	5837500	0
1155	Tb927.3.1720	hypothetical protein, conserved		11.172	0	5.6291		0.010048	593.75	0.801976		-0.0151154	700.75	0.994115		16	16	0	16	1	1	0	1	0.79371	0.77128		0.90658					1	1	0	1	1	0	0	0	8206800	4984100	3222700	9221500	5117300	4104200	0	0	0	13576000
58	Tb11.02.5070b;Tb927.11.7212	hypothetical protein, conserved		32.082	0	3.3645	1	0.0154641	595.25	0.80715		-0.0495958	923	1.07779		6.5	9.3	8.9	3.8	2	3	3	1	0.82918	1.0061	0.9753	1.0263	1.646	31.672	2.6183		2	3	2	1	0	1	0	0	76875000	43537000	33338000	58257000	28920000	29337000	27088000	13178000	13909000	41832000
1078	Tb927.2.2470	Kinetoplastid RNA editing protein 1	KREPA1	81.293	0	35.651	1	0.0187301	595.75	0.807332		-0.0783916	1174.75	0.974961		5.9	4.9	4.9	3.4	3	2	2	2	0.79787	0.91307	0.92356	0.88944	12.069	12.39	21.319	18.985	3	4	2	2	1	2	0	1	53494000	28573000	24921000	34948000	17641000	17307000	7340000	3514700	3825300	34058000
1018	Tb927.11.840.1;Tb927.11.840.2	NA	NA	81.676	0	10.792		0.0120103	596.5	0.808765		-0.0422996	768.25	1.04445		6.9	2.9	0	1.7	5	2	0	1	0.9306	0.99656		0.98562	19.132	3.7366			4	2	0	1	1	2	0	0	147680000	68732000	78947000	47957000	24271000	23687000	0	0	0	39756000
331	Tb927.10.14150	EnigmRBP1	ERBP1	55.311	0	44.046		0.0105764	596.75	0.807706		-0.0628349	962	1.07989		7.9	6.3	6.3	5	3	2	2	2	0.88159	0.90596	1.0053	0.9372	14.793		12.344	3.9106	3	1	2	2	0	0	1	0	91198000	47543000	43655000	42112000	22477000	19634000	20729000	10368000	10361000	74647000
215	Tb927.1.600;Tb927.1.580	phosphate-repressible phosphate permease, putative		54.7	0	36.319		-0.0006754	598	0.811636		-0.151727	1594.25	1.0135		3.9	3.9	3.9	3.9	1	1	1	1	0.90637	0.69029		0.76516					1	1	0	1	1	0	0	0	5623700	3618500	2005200	7859600	4383500	3476100	0	0	0	11581000
883	Tb927.11.3730	leucyl-tRNA synthetase, putative	LeuRS	121.82	0	31.924	1	0.0109088	599.5	0.816822		-0.0439775	744.5	1.01078		2.3	0.9	0	0.9	2	1	0	1	0.89243	1.0714		1.1134					1	1	0	1	0	1	0	0	27603000	13727000	13877000	10444000	4455500	5988400	0	0	0	26806000
1160	Tb927.3.1820	mitochondrial RNA binding complex 1 subunit	MRB1820	25.432	0	43.928	1	0.0910912	601.5	0.822207		-0.0886091	1062.5	1.00084		21.2	24.1	21.2	21.2	3	4	3	3	0.98314	2.2976	0.8836	0.89238	9.1642	49.671	6.8486	11.706	4	3	2	3	1	1	1	1	38368000	20645000	17722000	68004000	26805000	41200000	6238300	3523400	2714800	38855000
815	Tb927.11.16750	hypothetical protein, conserved		25.871	0	23.106	1	0.0155123	601.5	0.824529		-0.0274528	732.5	1.0239		3.4	9.4	9.4	16.2	1	2	2	3	0.88832	1.1252	1.011	1.1101		13.803	4.1287	16.043	1	3	2	3	0	1	1	0	89838000	49996000	39842000	71688000	33634000	38054000	21068000	10214000	10855000	105570000
1426	Tb927.5.1780	hypothetical protein, conserved		48.192	0	221.21		0.0104527	601.5	0.819897		-0.0700733	1048.75	1.01096		35.8	31.3	23.8	34.5	11	10	9	10	0.86482	0.93308	0.92943	0.91075	49.441	37.977	18.302	2.3934	12	12	7	12	4	5	2	6	899110000	540380000	358720000	511470000	263230000	248240000	204810000	108220000	96597000	765450000
1824	Tb927.7.6850	trans-sialidase	TS	84.543	0	156.56		0.0257312	602	0.820094		-0.0640081	838.75	1.05609		21	13.9	10.1	12.2	6	4	2	3	0.81487	1.1493	0.90339	1.0053	23.976	21.174		9.5263	5	5	1	4	3	2	0	0	217650000	111680000	105960000	95939000	48642000	47298000	33227000	18279000	14948000	384850000
1892	Tb927.8.2160	p-glycoprotein, multidrug resistance protein A	PGPA	174.68	0	323.31		0.00878037	604	0.827792		-0.00786347	551.75	0.824076		35.9	28.3	26.6	36.2	49	38	36	49	0.90472	0.92867	0.93691	0.887	13.273	8.0935	11.951	13.423	70	46	42	68	18	7	9	13	7723100000	4228100000	3495000000	3268900000	1675700000	1593200000	1719400000	936760000	782630000	7532300000
1441	Tb927.5.2340	hypothetical protein, conserved		60.235	0	2.7432		0.0147952	605.5	0.833003		-0.160476	1645.75	1.01087		1.5	0	0	2.4	1	0	0	1	0.74291			1.2574					1	0	0	1	0	0	0	0	13552000	6267400	7284200	0	0	0	0	0	0	14401000
830	Tb927.11.190	variant surface glycoprotein (VSG, pseudogene), putative		71.948	0	236.79	1	0.00949571	606.25	0.834452		-0.0897804	1293	0.987923		35.7	15	3.1	29.7	16	7	2	14	0.93012	0.90579	1.0051	0.89684	7.815	28.025		23.018	17	6	1	17	8	1	0	6	455900000	220810000	235090000	111240000	56479000	54757000	25975000	12480000	13495000	481810000
1848	Tb927.7.840	mitochondrial ATP synthase subunit k		14.51	0	9.196	1	0.00929236	606.75	0.834647		-0.0187829	609.25	0.933071		27.4	27.4	18.5	18.5	3	3	2	2	0.93728	0.98404	1.0177	0.98083	17.441	6.6807		3.8047	3	3	1	2	1	1	0	1	95519000	48926000	46593000	73675000	33732000	39944000	20458000	9882800	10576000	43146000
567	Tb927.10.8190	T-complex protein 1, theta subunit, putative		58.081	0	23.119		0.0179867	607.25	0.834845		-0.0939271	1120.25	0.980875		2.2	5.8	5.8	3.2	1	3	3	2	0.79379	0.88303	1.0162	0.95786		5.0839	16.183	5.1986	1	3	3	2	0	0	0	0	21826000	10581000	11244000	41733000	21235000	20499000	16885000	8672200	8213100	36959000
976	Tb927.11.6660	kDNA-linked TEX-like protein		103.55	0	93.842	1	0.0141028	607.25	0.832545		-0.118334	1390	1.00799		12	7.6	1.3	11	8	5	1	8	0.93206	0.83004		0.80788	12.986	12.738		14.979	7	4	0	6	3	2	0	2	102670000	46925000	55742000	95200000	49964000	45235000	0	0	0	81189000
1699	Tb927.7.2670	zinc finger protein family member, putative	ZC3H21	49.686	0	118.5		0.00826098	607.5	0.831505		-0.0423284	864.25	1.06558		17.8	17.8	17.8	32.5	3	3	3	7	0.91893	0.92044	1.0195	0.94636	19.123	16.133	7.5075	105.6	2	2	2	4	2	0	0	2	50274000	24912000	25362000	29441000	15471000	13970000	15217000	7675600	7541200	162920000
1277	Tb927.3.680	cytochrome P450, putative		66.122	0	14.485		0.0176102	608.25	0.832963		-0.0742604	998.25	1.04963		3.8	2.1	0	5.8	1	1	0	2	0.84115	1.0061		1.0591				31.745	1	1	0	2	0	1	0	0	11422000	6744000	4677900	6170500	2731900	3438700	0	0	0	25027000
2223	Tb927.9.4360	RNA-editing ligase 1, mitochondrial	KREL1	52.226	0	12.536	1	0.0111183	608.25	0.830687		-0.0595532	947.5	1.07771		9.6	3.8	3.8	7.5	5	2	2	4	0.91397	1.0567	0.96883	1.0111	12.689	8.654		9.3727	4	2	1	4	1	0	0	1	68508000	34089000	34419000	57725000	29412000	28313000	27004000	13542000	13461000	78828000
467	Tb927.10.4130	NADH-ubiquinone oxidoreductase B13 subunit	NDUFA5	31.032	0	42.97	1	0.0142625	609.25	0.833393		-0.0529287	846.75	1.05645		30.9	26.8	27.2	26.8	7	7	7	7	0.87579	0.92343	0.9061	0.83778	8.9949	11.016	13.336	6.7336	7	7	8	7	2	1	1	2	337130000	216540000	120590000	148350000	75537000	72816000	95046000	51318000	43728000	441040000
1923	Tb927.8.3260	YceI-like domain containing protein, putative		22.139	0	23.285	1	0.0118584	610.25	0.836101		-0.0670424	1056	1.00282		28.2	7.2	12.3	19.5	5	1	2	3	0.92331			1.0255	19.101			15.935	4	0	0	3	1	0	0	0	99634000	49461000	50172000	0	0	0	0	0	0	44255000
1345	Tb927.4.3450	mitochondrial ATP synthase subunit 8		13.735	0	73.392	1	0.0280476	610.5	0.835077		-0.0596349	935	1.07145		8.8	8.8	8.8	29.8	1	1	1	2	0.97848	0.92135	1.2948	0.94164		13.793		32.936	1	2	1	3	0	0	0	0	19312000	7959100	11353000	33370000	16768000	16602000	3457400	1669700	1787700	112390000
1311	Tb927.4.1970	Domain of unknown function DUF21, putative		62.008	0	6.1762		0.0115166	611	0.835302		-0.0699218	1038	1.0158		1.4	0	0	5.3	1	0	0	3	0.93998			1.0089				20.784	1	0	0	3	0	0	0	2	4550700	2353900	2196800	0	0	0	0	0	0	54122000
232	Tb927.10.10390	trypanothione reductase	TR	53.156	0	21.34	1	0.0225003	613	0.842989		-0.0734833	1095.25	0.986375		11	3.7	7.9	5.5	5	2	4	3	0.96363	0.85561	1.1127	0.80305	11.425	5.8969	25.052	44.978	4	2	4	2	1	0	1	0	302600000	154340000	148270000	88018000	46322000	41696000	82984000	41711000	41273000	122410000
916	Tb927.11.4850	hypothetical protein, conserved		50.425	0	10.055	1	0.0168414	613.5	0.843212		-0.059424	872.25	1.06024		7.4	4.3	7.2	4.1	3	2	3	2	0.94774	0.9126	0.94982	0.78319			11.018	10.156	1	1	2	2	0	0	1	2	31476000	17346000	14129000	36909000	17491000	19418000	35196000	17982000	17214000	52012000
1439	Tb927.5.2250;Tb927.5.2220;Tb927.5.2190	META domain/Domain of unknown function (DUF1935), putative		48.809	0	52.332		0.0140388	613.75	0.842193		-0.0561122	981.75	1.06562		11.7	9	15.2	10.3	5	3	6	3	0.82569	0.93669	0.88801	0.8852	38.581	3.4324	27.615	23.533	7	3	4	2	2	0	0	2	314240000	161010000	153230000	196840000	102780000	94060000	124530000	63601000	60930000	109960000
1039	Tb927.11.9350	phosphonopyruvate decarboxylase-like protein, putative		42.313	0	19.297		0.0882973	614.5	0.843665		-0.039243	668.25	0.955858		5.8	6	7.8	12.6	2	2	3	4	0.40256	1.0053	0.92791	1.0275		20.121	14.94	11.408	1	3	3	4	1	2	1	0	60592000	43819000	16773000	73691000	36830000	36860000	78743000	40093000	38650000	156060000
719	Tb927.11.1350	calcium uniporter protein, mitochondrial	MCU	34.885	0	4.7673		0.0281598	614.75	0.842655						3.9	3.9	3.9	7.2	1	1	1	2	0.96444	0.86902		0.74178				5.6044	1	1	0	2	1	1	0	1	32591000	17647000	14944000	13163000	7074500	6088300	0	0	0	43628000
1744	Tb927.7.3900	vacuolar transporter chaperone, putative	VTC1	19.768	0	5.6395		0.0138599	615	0.841651						0	6.1	6.1	6.1	0	1	1	1		1.0786	1.0515	1.0306					0	1	1	1	0	0	0	0	0	0	0	47817000	21560000	26256000	21807000	9994700	11812000	58698000
279	Tb927.10.12520	hypothetical protein, conserved		94.523	0	21.839	1	0.0169294	615.5	0.841891		-0.0798455	993	1.05912		3.4	2.5	2.5	7.3	2	2	2	4	0.7932	1.229	0.95963	1.2722		5.8084	23.543	24.999	1	2	2	3	0	0	1	2	10847000	6896900	3950000	22488000	10339000	12149000	9991600	5527000	4464600	42614000
2265	Tb927.9.7190	Trans-2-enoyl-ACP reductase 1, putative	ENR1	49.92	0	15.645	1	0.0140732	616.25	0.843369		-0.0673035	1049.5	1.01089		8.8	8.8	6.5	8.8	4	4	3	4	0.95027	0.90689	1.1088	0.92954	12.325	11.369	13.701	8.8976	4	5	2	5	0	1	0	1	418950000	218730000	200230000	275390000	150410000	124970000	22762000	12028000	10733000	446600000
1080	Tb927.2.2530	hypothetical protein, conserved		80.471	0.00095969	2.4523		0.0313661	616.75	0.843612						0	1.8	1.8	0	0	1	1	0		0.85814	1.3464						0	1	1	0	0	1	1	0	0	0	0	6323200	2436000	3887300	3335400	1174000	2161400	0
2206	Tb927.9.3370	thioredoxin	TRX	12.135	0	38.16	1	0.0122845	617	0.840413		-0.0457265	966	1.07482		29.9	22.4	11.2	41.1	3	2	1	4	0.83014	0.9381	0.98583	0.99486	27.039	1.6883		6.3477	2	2	1	5	0	0	1	3	84658000	43691000	40968000	46727000	24390000	22337000	12689000	6132000	6556700	117030000
1615	Tb927.6.4460;Tb927.6.4410	S-adenosylmethionine decarboxylase	AdoMetDC	41.748	0	10.729		0.0118449	617	0.842625		-0.0945332	1208	0.971002		3.8	3.8	3.8	3.8	1	1	1	1	0.84138	0.86116	0.99276	0.91108					1	1	1	1	0	0	0	0	92550000	49139000	43410000	80321000	40623000	39697000	33837000	17712000	16125000	61493000
115	Tb927.10.16170;Tb11.v5.0396	potassium voltage-gated channel, putative	mt-SAF24	34.606	0	14.509	1	0.00631944	618	0.843128		-0.0662147	1124	0.981629		10.1	12.1	2.9	2.9	3	3	1	1	0.93996		0.95917	0.97685	179.09			6.033	4	0	1	2	3	0	0	2	350290000	112720000	237570000	0	0	0	33514000	14622000	18891000	106070000
2297	Tb927.9.9150	Mitoribosomal LSU assembly factor 13	mt-LAF13	50.353	0	25.389	1	0.0707867	618.25	0.842154		-0.0633076	911.75	1.08473		5.3	3.5	3.5	8.4	2	1	1	3	0.5122	0.79278		0.94919	63.143			5.9219	2	1	0	3	1	1	0	1	75171000	53280000	21891000	9398300	5431900	3966400	0	0	0	47268000
227	Tb927.10.10130	RNA-editing substrate binding complex protein RESC8	RESC8	61.046	0	11.497	1	0.00979074	621.75	0.85721		-0.0448486	791.75	1.07793		0	7.3	3.7	0	0	2	1	0		1.0372	1.0086			19.451			0	3	1	0	0	2	0	0	0	0	0	18664000	8102500	10561000	2604200	1177800	1426400	0
330	Tb927.10.14140;Tb11.v5.0605	pyruvate kinase 1	PYK1	54.423	0	62.497		0.00981638	623.25	0.862416		-0.0531888	910	1.08445		10.2	6.6	3.4	10.2	4	2	1	4	0.93193	0.96858	0.89651	0.85122	15.674	3.6294		27.579	4	2	1	3	1	2	0	2	59551000	32818000	26732000	18003000	8737900	9265000	3998800	2049000	1949800	50594000
1317	Tb927.4.2080	Coiled-coil and C2 domain-containing protein	CC2D	104.88	0	2.7644		0.0269656	623.75	0.862661		0.122054	461.25	0.637675		1.1	0	1.1	0	1	0	1	0	0.66714		0.75535						1	0	1	0	1	0	1	0	14947000	8033900	6912900	0	0	0	5308900	2574700	2734300	0
406	Tb927.10.2480	hypothetical protein, conserved		105.08	0	18.615		-0.0253168	624.5	0.864148		-0.110167	1303.5	0.990259		0	3.2	1.7	1.7	0	2	1	1		1.1211	0.64512	0.86146					0	1	1	1	0	0	1	0	0	0	0	1394700	608720	786020	2171400	1428400	742990	11607000
1334	Tb927.4.2740	p25-alpha, putative		16.327	0	49.041		0.00766073	625	0.864396		-0.0718881	1095.25	0.985616		40	22	22	40	5	3	3	5	0.98996	0.94795	0.99488	0.88776	3.8621	3.9052	8.9389	9.8555	8	3	5	5	2	1	2	2	709570000	371580000	337990000	269870000	137750000	132110000	162040000	80638000	81401000	437790000
1456	Tb927.5.2960	phosphoribosylpyrophosphate synthetase, putative	PRS	41.855	0	3.3918		0.0155736	625.25	0.86341		-0.103749	1274.5	0.986288		3.6	3.6	0	3.6	1	1	0	1	1.0966	1.155		0.94583					1	1	0	1	0	1	0	1	4272800	2195600	2077100	1749100	747300	1001800	0	0	0	4048400
2285	Tb927.9.8290	mitochondrial ribosomal protein l30	MRPL30	25.114	0	4.4111	1	0.0098144	625.5	0.86243		-0.0524956	857.25	1.05512		3.7	0	3.7	10.6	1	0	1	2	0.99933			0.95645				19.439	1	0	0	2	0	0	0	0	113010000	54392000	58619000	0	0	0	0	0	0	39240000
797	Tb927.11.16130	nucleoside diphosphate kinase	NDPK	16.857	0	51.666		0.00853395	625.75	0.861456		-0.0804951	1159.5	0.976859		46.4	32.7	23.5	54.2	7	4	3	8	0.88877	0.87256	0.96581	0.87652	24.039	178.02	9.5351	14.602	9	7	3	11	3	3	0	6	765760000	384490000	381260000	455060000	289220000	165840000	125010000	61477000	63535000	827750000
1381	Tb927.4.4910	3,2-trans-enoyl-CoA isomerase, mitochondrial precursor, putative		45.333	0	49.862	1	0.0110666	627.5	0.867886		-0.071135	1097	0.982132		21.8	15.8	10	20.8	5	3	2	4	0.89456	0.85414	0.9618	0.82935	20.167	11.544	22.164	5.3991	6	5	2	7	0	2	2	3	232100000	111790000	120310000	74546000	38003000	36542000	33988000	18235000	15753000	438620000
2287	Tb927.9.8680	cytochrome c oxidase assembly factor, putative		30.64	0	5.7261	1	0.0068712	629.5	0.875568		-0.0722832	1082.5	0.991769		9.6	3.3	3.3	6.6	3	1	1	2	0.92376	0.90177	0.97729	0.89552	2.213			2.3562	2	1	1	2	0	0	0	1	84702000	42816000	41886000	23403000	13899000	9505000	15732000	7832900	7898800	60280000
1476	Tb927.5.3700	hypothetical protein, conserved		32.239	0	8.3862	1	0.00697896	630.5	0.878302		-0.076568	1028.75	1.02531		8.2	8.2	0	11	1	1	0	2		0.94409		0.91423				11.226	0	1	0	2	0	0	0	0	0	0	0	8091000	4191900	3899000	0	0	0	40498000
1490	Tb927.5.4080	hypothetical protein, conserved		58.167	0	12.309	1	0.0697619	631.5	0.878812		-0.0637355	1027.25	1.03022		2.4	4.7	4.7	4.7	1	2	2	2	0.95068	1.1003	2.1566	1.3128	5.3879				2	1	1	1	2	1	0	0	62695000	32563000	30132000	10913000	5939900	4973200	8164300	2892400	5271900	37180000
384	Tb927.10.1890	cysteine peptidase, Clan CA, family C2, putative		178.09	0	28.736		0.0146649	631.5	0.881036		-0.105731	1326.75	0.996703		0.6	3	1.9	7.6	1	5	3	10	0.8411	0.87825	0.92552	0.8443		13.444	25.905	18.119	1	4	3	10	1	2	0	2	42212000	19558000	22653000	116510000	63051000	53459000	49677000	25684000	23992000	224630000
620	Tb927.11.10080	LSU ribosomal protein, mitochondrial, putative		21.564	0	7.5562	1	0.125066	632.25	0.880308		-0.0945307	1075	0.996575		5.8	21.7	9.5	12.2	1	3	2	1	0.26266	0.93015	0.66779	0.74737		28.34			1	3	1	1	1	2	1	1	150300000	118120000	32176000	97983000	56706000	41277000	20776000	11715000	9060900	23005000
1632	Tb927.6.4990	mitochondrial ATP synthase delta chain		20.147	0	153.23	1	0.003845	633.75	0.885521		-0.0653288	996.75	1.05199		49.5	46.7	28.6	49.5	8	7	5	7	0.94437	0.96475	0.95672	0.94336	5.2081	20.534	11.027	14.84	11	10	6	13	3	0	0	2	817670000	412850000	404820000	473650000	221750000	251890000	321270000	159280000	161990000	705140000
289	Tb927.10.12890	bifunctional aminoacyl-tRNA synthetase, putative		80.555	0	63.792	1	0.00703652	634	0.88454		-0.0593935	929.75	1.07023		9.2	9.1	5.9	13.1	5	5	3	8	0.90075	1.0232	0.89022	0.94778	14.01	3.7304	35.411	13.005	5	5	2	7	3	2	1	2	201220000	100450000	100770000	159820000	76438000	83379000	18834000	10891000	7943100	226010000
538	Tb927.10.7430	GTP-binding protein, putative		51.559	0	118.49	1	0.00634967	634.75	0.886038		-0.00560212	465.5	0.636323		22.2	17.2	17.2	24.6	7	5	5	9	0.98843	0.97734	1.0076	0.9397	11.238	4.953	4.2658	23.591	8	7	9	14	2	2	3	5	293090000	152290000	140800000	155660000	79098000	76559000	79921000	39802000	40119000	645670000
2251	Tb927.9.6370;Tb927.9.6380;Tb927.9.6360	MFS transporter, putative		51.635	0	10.226		0.0525517	635	0.885064		-0.0536105	844.5	1.05444		6	2.6	4.3	2.6	2	1	2	1	0.88436	0.92101	0.85521	0.54891	34.575		3.2729		2	1	2	1	1	0	1	1	43257000	22958000	20298000	10761000	5335700	5425200	15273000	8074900	7198500	10208000
602	Tb927.10.9650;Tb11.v5.0399	Nucleoporin NUP152	NUP152	152.97	0	26.203		0.0135682	636	0.8878		-0.0452037	952.25	1.0786		4.6	3.7	1.9	7.1	5	4	2	7	0.84867	1.1303	0.81105	0.9533	3.4066	13.053	14.644	24.066	2	5	2	5	0	1	0	1	55025000	29090000	25935000	84277000	43117000	41160000	13286000	8966000	4319600	123070000
1142	Tb927.3.1200	EF-hand domain pair, putative		83.763	0	64.252		0.00406617	638.25	0.896733		-0.0379491	894.75	1.07484		1.4	4.8	4.8	7.9	1	3	3	5		0.948	1.0293	0.94875		16.178	0.70449	23.418	0	3	2	3	0	0	1	3	0	0	0	58168000	28313000	29854000	32204000	16323000	15882000	103400000
2154	Tb927.9.14070	short-chain dehydrogenase, putative		51.103	0	52.572		0.0140048	639	0.898232		-0.0968452	1148.5	0.978738		7.6	9.9	2.4	9.9	2	3	1	3	1.1202	1.1352	1.062	0.94598	18.823	23.132		33.988	2	2	1	3	0	1	1	0	73928000	36601000	37326000	55908000	16590000	39319000	12161000	5237900	6923400	119470000
118	Tb927.10.540;Tb11.v5.0414	ATP-dependent RNA helicase SUB2, putative	SUB2	49.226	0	48.431		0.00494708	639.25	0.897252		-0.0877318	1144.5	0.982664		20.9	12.4	10.6	24.1	8	6	5	10	0.90498	0.96857	0.90816	0.92868	27.305	5.847	8.1599	7.7366	9	6	5	10	1	2	0	3	595080000	312500000	282580000	265240000	123170000	142080000	128060000	66395000	61662000	858290000
203	Tb927.1.4050	ser/thr protein phosphatase, putative		105.75	0	18.509		0.00988391	639.5	0.896279		-0.0490752	807	1.07698		5.8	2.7	3.7	7.4	4	2	3	6	0.83799	0.97999	0.88308	0.94286	12.833	23.744	6.3861	3.7308	3	3	4	4	1	1	2	1	94142000	47003000	47139000	48303000	27718000	20585000	39212000	20230000	18981000	163000000
1519	Tb927.6.1410	NADH dehydrogenase (ubiquinone) 1 alpha subcomplex subunit, putative		27.154	0	17.933	1	0.00829526	640	0.896546		-0.0273612	612.25	0.933258		15.7	20.1	15.7	9.6	3	4	3	2	0.94617	1.0409	0.88236	0.8993	6.0911	7.9427	72.886	4.5301	2	4	3	2	0	1	1	0	103080000	50986000	52095000	92573000	46270000	46303000	37714000	21842000	15872000	103570000
186	Tb927.1.2230	small myristoylated protein 1-1, Small kinetoplastid calpain-related protein 1-6	SMP1-1	13.535	0	4.1882		0.0105947	640.5	0.896815		-0.0524369	920	1.08305		18.7	25.2	25.2	15.4	1	2	2	1	1.0195	1.026	0.93579	0.8542		10.665	7.2793		1	2	2	1	0	0	0	0	33107000	16585000	16522000	126630000	66703000	59929000	55164000	27372000	27792000	201960000
1822	Tb927.7.680;Tb11.v5.0778	chaperone protein DnaJ, putative	J25	88.706	0	37.886	1	0.0159369	642.25	0.903262		-0.0275614	882.25	1.06135		7.9	3.9	2.5	3.4	5	2	1	2	0.95056	1.123	1.1728	1.1964	11.512			8.9563	5	1	1	2	1	1	1	0	98645000	48819000	49827000	4229800	1883100	2346700	2603400	918490	1685000	50978000
1971	Tb927.8.5280	mitochondrial ribosomal protein s34	MRPS34	28.693	0	13.542	1	-0.0464606	642.5	0.902294		0.0753364	519.5	0.797466		10.5	5.4	19.8	14.8	2	1	3	3	1.8455		1.0192	0.76125			23.472		1	0	2	1	0	0	1	0	31099000	12225000	18874000	0	0	0	17846000	8523100	9322800	7028000
1979	Tb927.8.5510	apurinic/apyrimidinic endonuclease, putative		44.375	0	20.782		-0.0402558	643.75	0.90627		-0.055908	743.75	1.01461		2.3	7.1	4.5	8.8	1	3	2	3	1.9302	1.1203	0.98951	0.8321		87.428	6.633	26.276	1	3	2	2	1	1	1	1	102320000	21811000	80513000	89185000	26686000	62499000	21258000	9657000	11601000	24285000
1931	Tb927.8.3490	Gryzun, putative trafficking through Golgi, putative		120.39	0	3.0104		0.00759944	645.5	0.912727		-0.0420155	966	1.07604		0.6	0	0	1.2	1	0	0	1	0.97486			0.99051					1	0	0	1	1	0	0	0	10841000	5347900	5493500	0	0	0	0	0	0	8217400
1879	Tb927.8.1850	mitochondrial calcium uptake 1	MICU1	45.709	0	68.002		0.00777288	646	0.912992		-0.0362552	676	0.968281		18	15.6	9.3	18	6	5	3	6	0.85207	0.87045	0.95985	0.91281	3.683	5.1319	10.788	6.9693	7	5	3	6	3	0	1	1	609700000	327120000	282570000	288720000	179090000	109630000	137970000	77046000	60921000	532060000
1053	Tb927.11.9640	glycyl-tRNA synthetase, putative		70.175	0	15.718		0.00925723	647.25	0.916975		-0.0458929	1019.75	1.03791		0	2.4	5	4.6	0	1	2	2		0.98023	1.0646						0	1	1	0	0	0	0	0	0	0	0	10984000	4658500	6325300	6300600	3129500	3171100	0
1725	Tb927.7.3440;Tb927.7.3450	Cytoskeleton-associated protein 27 kDa	CAP27	27.05	0	212.9		0.00597617	647.25	0.914765		-0.0524658	908.5	1.08655		42.7	50	34.6	42.7	7	8	5	7	0.8936	0.90092	0.94384	0.90061	12.124	14.077	19.278	6.1049	8	9	4	9	1	3	0	1	600980000	316830000	284150000	283620000	160620000	123000000	140850000	73517000	67328000	614450000
870	Tb927.11.3100	Present in the outer mitochondrial membrane proteome 13	POMP13	39.598	0	19.801		0.010852	648.25	0.917508		-0.0673424	989.75	1.06004		6.4	6.4	6.4	6.4	2	2	2	2	0.79251	1.0113	0.97463	1.1254		7.8394	3.2365	5.1977	1	2	2	2	0	1	0	0	15382000	9073400	6308400	76005000	35114000	40891000	39582000	20215000	19367000	84012000
849	Tb927.11.2500	Metallocarboxypeptidase 1	MCP1	57.683	0	113.08	1	0.0101889	648.75	0.917778		-0.0717737	1064.75	1.00062		15.5	10.5	4.6	19.7	7	4	2	8	1.0448	0.95821	1.074	0.89676	4.9335	17.789		16.45	8	2	1	8	2	0	0	4	172110000	84353000	87752000	44332000	22353000	21979000	15271000	7521800	7748700	186800000
288	Tb927.10.12880	SET domain protein 5	SET5	48.422	0	13.114		0.00765759	650.5	0.924234		-0.0338352	737.75	1.01576		5	5	5	10.2	1	1	1	3	0.96073	1.0429		1.0296		0.50181		203.98	1	2	0	3	1	2	0	1	3052100	1097400	1954700	6632500	2506900	4125500	0	0	0	119890000
188	Tb927.1.2320	Cardiolipin-dependent protein 35kDa	CLDP35	32.51	0	2.8521	1	0.00543952	651	0.924502						4.2	0	0	4.2	1	0	0	1	1.1107			0.87806					1	0	0	1	1	0	0	0	21653000	12575000	9078100	0	0	0	0	0	0	24225000
1119	Tb927.2.5210	beta-ketoacyl-ACP reductase		25.671	0	17.495	1	0.00246646	651.25	0.921342		-0.0271384	645.25	0.958622		24.9	11.2	19.1	19.1	4	2	3	3	0.93597	0.93436	0.95144	0.92847	3.7718	2.5285	10.975	13.694	6	2	4	3	3	0	2	2	112430000	62750000	49679000	37491000	17359000	20131000	38246000	17910000	20335000	89944000
473	Tb927.10.4550	hypothetical protein, conserved		18.658	0	8.1085	1	-0.00191082	651.25	0.923536		-0.0666399	985.75	1.05998		12.8	12.8	12.8	0	2	2	2	0	0.83479	0.76758	1.0733			10.083			1	2	1	0	0	1	0	0	15653000	9378900	6274500	16404000	9063800	7340600	5351300	2633300	2718000	0
1600	Tb927.6.4140	paraflagellar rod component, putative	PFC4	13.009	0	10.197		0.0218901	652.25	0.924084		-0.0392829	808.5	1.06685		19.1	9.6	9.6	9.6	2	1	1	1	0.72972	0.88244	0.99235	0.98092	38.629		13.647		2	1	2	1	0	1	1	0	241250000	119960000	121290000	62815000	33622000	29193000	63707000	27181000	36526000	104350000
1412	Tb927.5.1300	V-type proton ATPase subunit a, putative	VAa	89.63	0	22.294		0.00752513	655	0.93548		0.0544096	487.5	0.692934		5.4	0	1.8	2.3	2	0	1	1	0.878		0.90896						1	0	1	0	1	0	0	0	3505300	936230	2569000	0	0	0	3094300	1514200	1580100	0
1211	Tb927.3.3550	hypothetical protein, conserved		128.86	0	35.852	1	0.00616069	656.5	0.940706		-0.040208	899	1.08262		3.7	1.3	1.4	8.7	4	1	1	8	0.99902	0.97339		0.93375	12.176			17.994	3	1	0	6	0	0	0	5	53177000	29823000	23354000	12604000	6113600	6490800	0	0	0	90767000
1247	Tb927.3.4790;Tb927.3.4750	Aminopeptidase M1, putative		97.251	0	109.95		0.00283607	657	0.940971		-0.0552938	885	1.05914		16	11.7	12.1	16.9	12	10	10	14	0.94833	0.94029	0.99376	0.95993	15.878	4.6569	12.162	7.6745	14	12	11	17	6	7	3	4	621710000	315970000	305740000	539520000	267350000	272180000	202120000	102320000	99804000	875140000
152	Tb11.v5.0807;Tb927.9.13510	ribonuclease, putative		64.261	0	11.405		0.013598	657.25	0.94		-0.039126	971.25	1.07484		5.3	4.1	1.8	1.8	3	2	1	1	1.0507	1.1186			4.5019	34.98			2	2	0	0	0	2	0	0	33631000	16942000	16688000	11983000	3751400	8232000	0	0	0	0
1996	Tb927.8.6010	Heme Response-1 protein, putative	HR1	18.1	0	9.7839	1	0.00527467	658	0.939307		-0.0659701	1056.5	1.00137		8.4	8.4	8.4	8.4	1	1	1	1	0.87167	0.85065	0.99927	0.92893	31.043	5.3437			3	2	1	1	1	2	0	0	25402000	12120000	13282000	12786000	7259900	5525800	3601100	1730200	1870900	49102000
1130	Tb927.2.5970	hypothetical protein, conserved		46.698	0	8.4278		0.00118056	658	0.941507		-0.0263883	1145.25	0.981796		5	2.6	1.9	6	2	1	1	2	0.94741	1.5885	0.5179	0.85896	1.7105				2	1	1	1	0	0	0	1	35501000	17958000	17543000	4820100	1627100	3193000	6814400	4240400	2574000	6696400
139	Tb11.v5.0616;Tb927.7.6970	paraflagellar rod protein, putative		76.144	0	225.71		0.00508492	658.25	0.938349		-0.0553988	925.25	1.07844		10	14.9	10.6	14.3	5	8	6	8	0.92267	1.0004	0.98972	1.024	18.399	21.611	7.7915	13.788	5	7	6	8	2	3	3	2	277820000	150120000	127700000	190360000	96607000	93754000	76728000	40015000	36714000	337560000
549	Tb927.10.770	RF-1 domain containing protein, putative		69.121	0	123.95	1	0.00380394	660	0.944793		-0.0303152	649	0.946559		10.8	11.2	11.6	10	5	6	6	5	0.90904	0.8359	0.99378	0.88236	0.74696	99.562	6.0102	7.754	6	6	6	4	2	1	3	1	229160000	146080000	83076000	131770000	72783000	58984000	60317000	30824000	29493000	192420000
267	Tb927.10.12000	iron-sulfur cluster assembly protein, putative		11.772	0	14.866	1	0.00778601	661.5	0.950009						0	13.1	13.1	13.1	0	1	1	1		0.86085	1.0372	0.84612					0	1	1	1	0	0	0	0	0	0	0	42008000	21136000	20872000	18337000	9121200	9215600	39383000
2055	Tb927.8.8120	hypothetical protein, conserved		30.085	0	258.75		0.00360968	661.5	0.947809		-0.0644743	1003	1.04546		18.7	14.9	14.9	14.9	4	3	3	3	0.9282	0.98511	0.89298	0.91674	4.895	45.406	29.168	77.573	4	4	3	3	1	2	2	1	171170000	68402000	102770000	101940000	46156000	55789000	36411000	18072000	18339000	130200000
1609	Tb927.6.4270	hypothetical protein, conserved		27.15	0	7.7975		0.0376313	662.5	0.950552		-0.0175508	683	0.961467		8.9	3	3	12.7	2	1	1	3	0.65117	0.8942	0.84456	0.82006	30.302			12.013	2	1	1	3	1	0	0	2	183860000	92128000	91728000	112000000	58387000	53616000	32946000	16836000	16110000	166700000
885	Tb927.11.3790	hypothetical protein, conserved		32.372	0	5.5752		0.00445702	662.75	0.949594		-0.084269	1114.25	0.981886		3.1	6.8	0	3.1	1	2	0	1	0.9606	0.86951		0.87773					1	1	0	1	0	0	0	0	13075000	6724300	6350900	4951000	2938300	2012600	0	0	0	21869000
116	Tb927.10.16150;Tb11.v5.0397	ATP-dependent zinc metallopeptidase, putative	FtsH16	62.779	0	181.16	1	0.0192575	663.25	0.949871		-0.0921729	1213.75	0.975099		15.8	15.4	15.4	14.7	6	6	6	5	0.9813	0.97098	0.88954	0.73713	7.7152	10.287	2.4328	22.928	5	5	5	4	2	1	2	1	158010000	76686000	81323000	128140000	63617000	64522000	62177000	32672000	29505000	114880000
312	Tb927.10.13630	glucosidase, putative		91.488	0	219.27		0.00318559	664	0.951381		-0.0714506	1075.5	0.995985		15.7	11.8	6.9	18.5	10	7	5	13	0.95601	1.0028	0.96434	0.98229	14.849	7.5393	7.1001	19.517	11	5	4	13	5	1	1	1	808840000	400540000	408300000	102700000	48868000	53828000	60915000	31661000	29254000	792350000
1486	Tb927.5.3920	Peroxisome biogenesis factor 6	PEX6	106.05	0	10.581		-0.0141365	665.5	0.956584		-0.023952	662	0.948585		1.4	1.4	0	1.4	1	1	0	1	0.64813	0.99608		1.6945					1	1	0	1	1	1	0	1	4689800	2207500	2482300	3312500	986700	2325800	0	0	0	6923000
2059	Tb927.8.820	VID27 cytoplasmic protein, putative		61.686	0	9.5475		0.0933533	666.25	0.958093		-0.102562	1224.75	0.981075		2.7	7.6	3.3	2.7	1	3	1	1	0.45989	0.87914	0.99691		23.661	5.4681			2	2	1	0	2	1	0	0	13255000	7284900	5969800	28046000	14454000	13591000	4738700	2741700	1997000	0
321	Tb927.10.13860	GPI-anchor transamidase subunit 8 (GPI8)		36.798	0	9.6689		0.053172	666.5	0.95714		-0.0718826	1092.75	0.993088		3.4	2.8	2.8	6.3	1	1	1	2	0.51331	0.798	0.93418	0.88995				9.8822	1	1	1	3	1	0	1	2	23390000	16985000	6405200	22614000	13125000	9488900	8773700	5088000	3685700	50169000
543	Tb927.10.7580	Exportin-5, putative	Xpo-5	111.59	0	24.918		0.0141881	666.5	0.954964		-0.0765006	1132.5	0.983964		4.6	4.1	2.4	5.5	3	3	2	4	0.76748	0.97342	0.85329	0.94968	18.427	7.9964	5.8902	4.0027	3	3	2	4	0	1	0	1	32736000	18032000	14704000	37008000	16844000	20164000	18681000	10050000	8630400	65142000
1048	Tb927.11.9560	oxidoreductase, putative		58.621	0	44.377	1	0.00748027	667.5	0.957702		-0.0435095	774.75	1.05627		13.2	5.7	2.2	5.7	5	2	1	2	1.0718	0.94842	1.0611	0.87644	16.952	6.6048		22.874	4	2	1	3	2	0	0	2	54792000	25140000	29651000	12777000	6320900	6456100	3068000	1255300	1812600	27865000
404	Tb927.10.240	peroxin 14	PEX14	39.937	0	57.019		0.0163084	668	0.957986		-0.0702024	1048.75	1.01271		27	35.2	33.3	38.3	8	9	10	11	0.76126	0.98464	0.93887	1.045	32.651	40.992	12.501	7.3625	8	9	8	8	5	2	1	3	560310000	262120000	298190000	451660000	212670000	238990000	172360000	90587000	81769000	558420000
562	Tb927.10.8090	hypothetical protein, conserved		17.195	0	21.058	1	0.0158262	668.25	0.957047		-0.0870368	1242.5	0.985068		13.5	13.5	13.5	13.5	2	2	2	2	1.0078	1.1931	0.92409	0.94561	2.6473	93.245	13.388	20.816	2	2	2	2	0	1	0	0	233730000	114860000	118870000	138830000	36756000	102070000	58178000	29297000	28881000	184660000
168	Tb927.11.11330;Tb11.v5.1035;Tb11.v5.1034;Tb927.11.11290	heat shock protein 70	HSP70.4	71.408	0	323.31		0.00283508	668.75	0.957336		-0.0995208	1387.25	1.0081		53.3	51	42.8	53.1	29	28	22	31	0.95307	0.9547	0.91837	0.89623	5.4823	18.201	8.4196	6.1836	46	40	27	48	10	13	6	12	8366900000	4240900000	4126000000	4402200000	2210900000	2191300000	2068800000	1140300000	928470000	7498400000
890	Tb927.11.3940	hypothetical protein, conserved		36.265	0	14.282	1	0.00473855	669.25	0.957626		-0.0713642	1051.75	1.00633		11.2	5.3	12.1	2.5	3	2	4	1	0.85479	0.85098	0.9742	0.92844	1.8794	29.203	10.078		3	2	4	1	0	0	1	0	68885000	36007000	32878000	28248000	14191000	14056000	36551000	20118000	16433000	24936000
1390	Tb927.4.5200	Nucleoporin NUP62	NUP62	62.475	0	21.153		0.00376476	669.5	0.956698		-0.011463	611	0.934628		1.7	1.7	1.7	0	1	1	1	0	0.87441	1.0358	0.86643						1	1	1	0	0	0	0	0	10954000	4975500	5978900	9796800	4669300	5127500	7748400	4285700	3462700	0
273	Tb927.10.1230	Enriched in surface-labeled proteome protein 23	ESP23	37.682	0	2.7187		0.00559554	669.75	0.955775		-0.0619702	996.5	1.05455		2.3	0	0	4.7	1	0	0	2	0.96923			1.0055				5.5699	1	0	0	2	0	0	0	0	43027000	21654000	21373000	0	0	0	0	0	0	261260000
1825	Tb927.7.6890	methyltransferase domain containing protein, putative		28.794	0	5.5333		0.00743127	671.75	0.963384		-0.0749222	1038	1.01489		4.7	4.7	4.7	8.7	1	1	1	2	0.80021	0.7425	1.1044	0.95696				1.7354	1	1	1	2	1	1	1	0	10919000	7356600	3562100	9694500	5488700	4205800	2009800	751970	1257800	54084000
1905	Tb927.8.2740	mitochondrial RNA binding protein	RBP38	38.497	0	146.16	1	0.0020453	671.75	0.961238		-0.0675161	1027.25	1.02831		29.9	32.2	32.2	35.5	8	8	8	9	0.9133	0.92942	0.91747	0.91624	10.886	11.594	31.012	11.646	12	9	8	12	5	3	3	3	565940000	224740000	341200000	247110000	87036000	160070000	112260000	40562000	71696000	917040000
848	Tb927.11.2470	metallo-peptidase, Clan MF, Family M17		60.585	0	160.97		0.00520408	672.25	0.961534		-0.0730854	1007	1.04047		19.8	18.4	9.6	26.9	8	7	4	9	0.96184	1.0034	1.0153	1.0096	6.3175	7.1526	3.3037	9.6462	7	8	4	8	4	2	0	3	309080000	150020000	159060000	189340000	89697000	99642000	102060000	48402000	53660000	351470000
297	Tb927.10.1310	Domain of unknown function (DUF4042), putative		102.74	0	17.117		0.0161507	673.25	0.964265		0.00555179	520.5	0.791448		1.3	4	2.6	5.4	1	3	2	4	1.0033	0.9323	1.1931	0.95543		15.881		11.358	1	2	1	4	1	1	0	1	7677200	3267800	4409400	43066000	22934000	20132000	16232000	6818100	9413800	48145000
246	Tb927.10.11050	LSU ribosomal protein, mitochondrial, putative		35.053	0	21.183	1	0.00404894	674.75	0.96943		-0.0833777	1189.5	0.96927		15.7	12.8	18.3	21.8	5	4	6	8	1.0942	1.0521	0.9868	0.9141	21.24	19.414	10.135	23.022	4	4	5	8	1	0	1	5	383770000	175220000	208550000	273000000	135680000	137320000	235660000	134970000	100690000	443720000
2024	Tb927.8.6580	Succinate dehydrogenase [ubiquinone] flavoprotein subunit, mitochondrial	SDH1	66.88	0	287.53	1	0.00221895	674.75	0.96729		-0.0527316	854	1.05251		37.1	27.1	23.5	41.4	17	13	11	19	0.91966	0.91891	0.93538	0.91571	19.582	13.043	23.059	23.099	20	14	10	18	6	2	1	4	1783700000	928710000	854990000	668460000	342590000	325870000	270810000	140740000	130070000	1732500000
678	Tb927.11.12040	Cytochrome c oxidase component, putative		12.331	0	2.8408	1	0.00280548	675.25	0.967587		0.0092977	309.75	0.26689		7.5	7.5	7.5	7.5	1	1	1	1	0.93497	0.92765	0.9207	0.89019					1	1	1	1	0	0	1	0	73673000	36752000	36920000	53151000	27964000	25187000	26187000	14370000	11817000	71523000
382	Tb927.10.1860	hypothetical protein, conserved		39.134	0	31.172		-0.0361113	675.75	0.967886		-0.1106	1362.75	1.00428		3.3	4.4	2.8	2.8	1	1	1	1	0.95134		0.41581	0.56091					1	0	1	1	1	0	1	0	13003000	6312000	6690700	0	0	0	3144900	2248200	896710	43806000
1470	Tb927.5.3450	eukaryotic translation initiation factor eIF2A, putative		57.992	0	13.876		0.0403561	677	0.9697		-0.0268761	647.75	0.946813		5.7	2.3	0	5.7	2	1	0	2	0.98854	1.3948		1.0677	9.9365				2	1	0	1	1	1	0	0	11616000	5881500	5734900	3845900	1147900	2698000	0	0	0	6402800
1393	Tb927.4.600	Alpha/beta hydrolase family, putative		34.458	0	167.23	1	0.0144103	677	0.971827		-0.0741884	1114.5	0.980879		33.4	24.6	20.2	33.4	8	6	5	8	1.0247	0.99091	1.1563	0.97919	12.974	15.337	6.7943	17.065	11	7	4	10	0	2	0	1	434650000	217140000	217510000	130930000	64119000	66812000	65948000	29389000	36559000	622730000
347	Tb927.10.14840;Tb927.10.14830;Tb927.10.14820	Mitochondrial ADP/ATP carrier protein 5a	MCP5a	34.074	0	133.08	1	0.00012729	680.25	0.98336		-0.0707431	1075.75	0.99569		54.7	46.6	40.1	46.9	16	13	12	14	0.95087	0.95238	0.94099	0.94138	11.226	5.1771	11.217	17.47	24	18	14	25	4	5	1	5	14614000000	7448300000	7166100000	6244000000	3227100000	3016900000	3829100000	2092100000	1736900000	10123000000
1343	Tb927.4.330	Cardiolipin-dependent protein 43kDa	CLDP43	43.016	0	26.946	1	0.00894795	681.5	0.987304		-0.0523751	821.75	1.06986		17.9	8.4	11.9	13.7	6	3	4	4	0.92077	0.95346	0.81138	0.77372	9.8615	11.632	7.1727	34.835	6	2	3	4	2	0	1	2	526640000	262770000	263870000	113500000	59571000	53932000	72158000	38186000	33972000	288540000
2158	Tb927.9.14180	chaperone protein DnaJ, putative	J39	36.846	0	26.295		0.0101621	681.75	0.986374		-0.0944481	1313.5	0.992951		5.3	5.3	5.3	5.3	1	1	1	1	0.98679	0.86869	1.0643	0.85321					1	1	1	1	0	0	0	0	23719000	12424000	11296000	9368100	4646700	4721400	3225000	1311300	1913700	15380000
803	Tb927.11.16420	Methyltransferase TYW3, putative		33.387	0	25.146	1	0.00287268	684	0.995191		-0.0658793	1005.25	1.04205		14.8	14.8	14.8	18.9	4	4	4	5	0.89202	0.90022	0.92955	0.9136	4.7518	7.0223	9.9609	13.11	4	5	5	5	1	1	1	0	197630000	99218000	98408000	161240000	81271000	79968000	68218000	36133000	32085000	221550000
1567	Tb927.6.2740	pyridoxal kinase	pdxK	33.332	0	12.333		0.00947589	685	0.997914		-0.0879122	1106.5	0.984068		10	7	7	0	2	1	1	0	0.85076	0.99432	0.9135						1	1	1	0	0	0	0	0	16825000	6786800	10038000	8838800	4512700	4326100	5152200	2617400	2534800	0
1994	Tb927.8.590	carnitine O-palmitoyltransferase, putative		75.905	0	14.291		0.0114474	685.25	0.994828		-0.128831	1107.5	0.983672		4.3	6.6	1.2	9.7	3	4	1	7	1.0413	1.0153	1.1186	0.98153	5.2855	14.392		72.524	3	3	1	6	2	1	0	0	59108000	29387000	29722000	61250000	30236000	31014000	17484000	8764600	8719000	166010000
597	Tb927.10.9390	Macrocin-O-methyltransferase (TylF), putative		36.684	0	7.171	1	0.010263	685.25	0.996977		-0.0671939	959.75	1.07921		9.5	2.4	0	5.2	3	1	0	2	1.1662	1.208		0.96495	17.913	15.313		12.714	2	2	0	2	0	0	0	0	127080000	59871000	67213000	17055000	7694900	9360300	0	0	0	101280000
582	Tb927.10.8940	flagellum targeting protein kharon1, putative	KH1	45.398	0	37.102		0.00508156	686.75	0.999981		-0.0781008	1086	0.993188		3.4	12.4	9	11.2	1	3	2	3	0.81635	0.95363	0.80837	0.90113		6.659		2.8527	1	3	1	2	0	1	0	1	43273000	24195000	19078000	36604000	20286000	16318000	9552700	5216400	4336300	54319000
2084	Tb927.9.10710	hsp70 subfamily B suppressor 1	HBS1	68.01	0	24.78		-0.0415869	686.75	0.997835		-0.0560175	894.5	1.07545		6.6	6.3	7.4	6.6	4	4	4	4	0.81469	0.49772	0.96408	0.86388	73.095	72.248	49.935	64.976	4	4	3	4	2	2	1	3	446210000	330290000	115920000	317670000	241590000	76077000	91816000	55835000	35981000	406830000
615	Tb927.10.9970	hypothetical protein, conserved		110	0	234.62	1	0.00193055	687	0.996911		-0.0621504	990.25	1.0581		19	15.7	12.2	25.6	15	12	8	18	0.8843	0.92109	0.94595	0.96794	21.173	7.326	7.7367	12.673	16	15	7	15	5	9	0	5	836940000	503960000	332980000	268370000	137040000	131330000	75334000	37659000	37674000	610900000
888	Tb927.11.3900	glycosyltransferase family-like protein, putative		31.198	0	39.959	1	-0.000373102	687.75	0.998415		-0.0765943	1127	0.981773		24.7	21.1	21.1	21.1	6	5	5	5	0.94836	0.94882	0.96207	0.96585	8.7692	6.1987	7.2497	5.9464	6	7	5	7	1	1	1	1	507790000	242350000	265440000	287050000	142120000	144930000	116850000	58928000	57921000	444990000
842	Tb927.11.2300	eukaryotic peptide chain release factor subunit 1, putative	ERF1	50.976	0	43.941		0.00562021	688.5	0.999918		-0.0811525	1137	0.984394		8.2	2.2	2.2	8.2	2	1	1	2	0.86308	0.91049	0.88735	0.88887	25.614			4.4389	2	1	1	2	1	1	0	1	54029000	26956000	27073000	32057000	17908000	14149000	13588000	6857600	6730100	43675000
2074	Tb927.9.10470	hypothetical protein, conserved		39.536	0	9.4413	1	-0.000369785	688.75	0.999		-0.0784485	1175.5	0.973442		8.7	5	2.6	7.9	3	2	1	3	0.85438	0.99412	0.78471	0.91617	22.767	14.122		14.576	3	2	1	2	0	0	0	0	82366000	47447000	34919000	30035000	14477000	15558000	12221000	6471700	5749300	78907000
455	Tb927.10.3810	Nucleoporin NUP65	NUP65	64.888	0	22.917		-0.00868451	689.25	0.999294		-0.0322167	709.75	0.997012		1.7	4.7	4.7	12.6	1	2	2	5	0.87053	0.67265	0.951	0.79602		0.10321	15.445	19.783	1	2	2	4	1	1	0	2	15295000	6155100	9139900	28590000	16405000	12185000	17264000	8386700	8877200	100200000
622	Tb927.11.10140	hypothetical protein, conserved		30.3	0	70.755	1	0.00432389	689.5	0.998383		-0.0665841	1029	1.02403		30.1	27.1	27.1	27.1	7	6	6	6	0.93896	1.0501	0.94268	1.0131	7.7039	10.422	18.096	4.4152	7	7	9	6	3	2	1	3	584580000	309300000	275290000	167260000	87433000	79830000	153250000	78321000	74931000	210010000
1558	Tb927.6.2510	Flavinator of succinate dehydrogenase, putative, Succinate dehydrogenase assembly factor 2, mitochondrial	SDHAF2	16.92	0	77.147	1	0.00134444	689.5	0.996272		-0.050155	838.75	1.05789		32.2	32.2	18.5	26.7	5	4	2	3	0.94719	0.91995	0.93635	0.89823	2.7452	16.479	9.4328	12.497	6	5	3	4	2	3	0	0	847200000	404520000	442680000	158850000	84145000	74702000	59808000	31359000	28449000	279450000
1324	Tb927.4.2360	tetratricopeptide repeat, putative		35.65	0	134.18	1	0.00728937	690.25	0.997778		-0.0336394	666	0.953598		21.9	22.8	25	25.6	5	7	8	7	0.94518	1.0932	0.93592	1.0122	14.638	9.2707	19.8	15.444	6	8	8	8	1	2	0	1	305190000	150570000	154620000	171130000	83825000	87302000	99965000	47367000	52598000	320990000
2034	Tb927.8.6960;Tb04.24M18.150;Tb927.4.5360	NADH-ubiquinone oxidoreductase complex I subunit, putative		42.527	0	19.086	1	0.00332555	690.5	0.996878		-0.0393554	744.5	1.00831		11.9	7.5	4.7	6	5	3	2	2	0.95867	1.0416	0.82988	0.87447	17.56	16.526	18.831	4.1711	3	3	2	2	0	1	1	0	100670000	51293000	49378000	94307000	43818000	50488000	39594000	20177000	19417000	42574000
1332	Tb927.4.2650	Regulator of chromosome condensation (RCC1) repeat, putative		58.907	0.00048996	2.6195		0.0641558	692	0.999889		0.0340346	487.75	0.688423		3.3	3.3	1.8	1.8	2	2	1	1	0.91923	0.75043	0.94557	0.42752	7.6133	21.889			2	2	1	1	1	0	1	1	52741000	30046000	22695000	32866000	18977000	13889000	4621900	2457200	2164700	41130000
702	Tb927.11.12920	ClpA/B domain-containing protein		47.225	0	13.494		0.00114356	692	1.00199		-0.0829366	1200.75	0.968539		2.8	5.3	5.3	2.8	1	2	2	1	1.1239	1.0004	1.0447	0.92016					1	1	1	1	0	0	0	0	12803000	5103600	7699800	3628300	1799200	1829000	1814500	891590	922890	12448000
1712	Tb927.7.3050	Mitochondrial SSU ribosomal protein, putative	mS50	131.58	0	113.13	1	0.00194594	692.25	0.996909		-0.0829802	1184	0.969984		6	4.3	5.3	8	6	4	4	6	1.021	0.94123	0.99646	0.90229	10.548	1.9695	25.728	5.7257	6	2	3	6	2	0	0	0	309210000	157320000	151890000	115190000	57201000	57990000	40294000	20388000	19906000	277200000
2182	Tb927.9.1780	sec1 family transport protein, putative	SLY1	69.022	0	63.652		0.00132027	692.25	0.994832		-0.0693354	956	1.0789		4.8	13.2	10	9.7	2	6	5	4	0.92664	0.96771	0.87226	0.89991	19.902	70.813	40.344	62.593	2	4	4	5	2	3	1	4	80375000	36797000	43579000	80397000	38907000	41490000	63916000	31393000	32523000	129150000
1145	Tb927.3.1380	ATP synthase subunit beta, mitochondrial	ATPB	55.775	0	323.31	1	-0.000538997	692.25	0.998995		-0.0631801	964.5	1.07763		58.4	49.3	43.9	59	21	17	16	21	0.93753	0.94859	0.93451	0.95024	9.3014	12.285	16.487	27.652	42	40	25	39	7	11	1	7	6195100000	3222700000	2972400000	3023100000	1529800000	1493300000	1509800000	776220000	733570000	5856500000
776	Tb927.11.15550	NADH-cytochrome b5 reductase, putative	B5R	33.885	0	32.069	1	0.0164972	693.5	0.998726		-0.0469436	808.25	1.06783		15.3	15.3	15.3	15.3	4	4	4	4	0.78912	0.86737	0.87485	0.82605	3.8332	20.518	31.92	8.4298	5	6	3	4	1	3	0	1	458250000	242010000	216240000	271040000	142050000	128980000	127770000	68019000	59755000	329100000
1129	Tb927.2.5930	hypothetical protein, conserved		60.489	0	14.175	1	0.0016775	693.75	0.997846		-0.0699642	999	1.04634		9	6.3	3.1	10.3	3	2	2	4	0.95258	1.0211	0.81933	0.8648		16.426		46.515	1	2	1	4	1	1	0	2	11161000	6426300	4735100	31335000	13108000	18227000	15687000	8205700	7481300	64501000
1571	Tb927.6.3050	Aldehyde dehydrogenase 3, putative	ALDH3	59.689	0	149.15	1	0.00431443	694.75	1.00054		-0.0773793	1061.5	1.00037		17.7	17.9	13.4	17.7	6	5	4	5	0.90118	0.807	1.106	0.95183	8.3039	3.7899	6.9384	29.77	7	4	4	4	2	0	2	3	198230000	117680000	80555000	40546000	22627000	17918000	22462000	12270000	10193000	129150000
378	Tb927.10.1660	hypothetical protein, conserved		33.212	0	12.297	1	0.0215024	695.5	1.00205		-0.0634404	980.5	1.06432		11.5	12.5	9.2	14.9	4	4	3	5	0.71364	0.84976	0.8937	0.87297	29.863	121.3	4.7741	16.189	2	4	3	5	0	0	0	1	246590000	128420000	118170000	194870000	117370000	77502000	115290000	60782000	54507000	342960000
91	Tb927.10.5220;Tb11.v5.0235	hypothetical protein, conserved		51.172	0	12.02	1	0.00916636	696.5	1.00474		-0.0800506	1189.25	0.969561		3.6	6.3	2.7	8.1	1	2	1	3	0.99874	1.1112	0.98775	1.01		7.6457		22.889	1	2	1	3	0	1	0	0	7061500	3315000	3746500	35110000	16577000	18533000	14186000	6857900	7328300	119300000
1603	Tb927.6.4200	LSU ribosomal protein, mitochondrial, putative		50.398	0	66.388	1	0.00329488	696.75	1.00387		-0.0720609	1044.5	1.01016		10.4	10.4	5.9	5.9	3	3	2	2	0.95308	1.0451	0.97502	1.0372	5.7414	16.836	9.7545	6.2288	2	2	2	2	0	0	0	1	101690000	50940000	50747000	73101000	37047000	36055000	32393000	16833000	15560000	102070000
1914	Tb927.8.3040	hypothetical protein, conserved		22.299	0	4.768	1	0.0115435	698.25	1.00687		-0.0599147	955.25	1.08037		17.8	5.9	5.9	5.9	2	1	1	1	0.76862	1.0507	0.92237	1.1337	34.434				2	1	1	1	0	0	0	0	62400000	31382000	31017000	18888000	8645400	10243000	9667300	5253900	4413400	24801000
1827	Tb927.7.6930	ATPase, putative	ZapE1	55.82	0	92.948	1	0.00281084	698.25	1.00894		-0.037334	738.5	1.01175		21.4	25.5	13.3	21.8	9	11	5	9	1.0098	0.94316	0.94833	0.86311	35.297	22.077	25.489	10.939	10	12	5	9	2	7	3	2	242640000	126790000	115850000	136260000	72783000	63477000	34927000	16615000	18312000	245350000
1353	Tb927.4.3690	Mitochondrial SSU ribosomal protein, putative		48.527	0	52.397	1	0.00111996	698.5	1.006		-0.0636115	982.5	1.06319		26.9	23	18.2	22.8	8	8	6	7	0.91036	0.93233	0.87863	0.8906	9.6701	7.2914	12.022	11.571	8	7	7	8	3	1	5	2	250530000	130140000	120390000	306960000	159860000	147110000	55388000	27491000	27897000	399770000
600	Tb927.10.9440	NADH dehydrogenase	NDH2	54.351	0	288.22	1	0.00263431	699.5	1.00869		-0.0724292	1080.75	0.996192		32	27.1	18.5	32	13	10	6	12	0.9783	0.91297	1.0368	0.94437	10.736	16.569	6.5189	20.948	13	11	5	10	1	1	0	2	801320000	396850000	404470000	427920000	219140000	208780000	133000000	63830000	69168000	577550000
1765	Tb927.7.4430	hypothetical protein, conserved		25.549	0	6.8767	1	0.000939139	700.25	1.01019		-0.03667	742	1.01363		3.9	6.6	0	0	1	2	0	0	0.95518	0.95932							1	1	0	0	1	0	0	0	20816000	8837700	11978000	22572000	11132000	11440000	0	0	0	0
1774	Tb927.7.4970;Tb11.v5.0178	glutamine synthetase, putative	GS	42.433	0	248.26		0.000455805	700.5	1.00932		-0.0591997	866	1.06736		41.7	29.7	29.7	48.8	13	11	11	15	0.98139	0.9792	0.98105	0.97476	19.775	12.369	16.477	6.1422	18	19	14	22	6	5	7	3	1956400000	977420000	978940000	992840000	516590000	476250000	499390000	248580000	250810000	2273800000
1442	Tb927.5.2380	hydrolase, alpha/beta fold family, putative		34.433	0	11.847		0.0137897	700.75	1.00845		-0.0903659	1289.75	0.987868		11.2	2.9	0	2.9	4	1	0	1	0.80549	0.89299		1.0079	17.446				4	1	0	1	2	0	0	0	97457000	50078000	47380000	26949000	13171000	13779000	0	0	0	42313000
1447	Tb927.5.2590	Macro domain containing protein, putative		29.106	0	2.6728	1	0.00160528	700.75	1.00641		-0.0674595	1053.75	1.00472		3	3	0	6	1	1	0	2	1.0432	1.0217		0.96859					1	1	0	1	0	0	0	0	20702000	9965700	10736000	3537700	1527800	2009800	0	0	0	19897000
2033	Tb927.8.6900	transport protein particle (TRAPP) component, putative		23.536	0	6.0921		0.016049	702.75	1.01177		0.0337558	266	0.177666		10	6.6	6.6	15.2	2	1	1	2	1.1957	1.1523	1.1979	0.99579	61.929				2	1	1	1	0	0	0	1	37174000	14892000	22282000	26955000	12669000	14285000	12929000	5453900	7474900	26321000
1340	Tb927.4.3070	hypothetical protein, conserved		51.431	0	9.7791	1	-0.0228031	702.75	1.01382		-0.0274573	755.5	1.03177		5.8	5.4	0	11.2	2	1	0	3	0.94784	0.67509		0.83375	9.9541			3.6115	2	1	0	2	1	1	0	1	73360000	33715000	39645000	8082700	5739900	2342800	0	0	0	61968000
617	Tb927.11.10040	hypothetical protein, conserved		13.539	0	19.822	1	0.0291274	703.25	1.01209		-0.0579361	925.75	1.07874		15.6	15.6	15.6	15.6	1	1	1	1	0.87343	0.87942	0.85444	0.65787		7.421			1	2	1	1	0	1	0	1	20269000	11731000	8538000	21511000	7756900	13754000	8432600	4182600	4250000	30536000
320	Tb927.10.13850	ATP12 chaperone protein, putative		43.008	0	180.45	1	0.0180664	703.5	1.01124		-0.0519895	832.75	1.06256		32.1	18.7	18.7	26.3	11	6	6	9	1.0345	1.0844	1.1632	1.0324	29.464	24.242	20.317	9.689	16	9	6	11	5	6	2	2	1365700000	679290000	686440000	464350000	211010000	253330000	212460000	106830000	105640000	954620000
327	Tb927.10.14040	vacuolar ATP synthase subunit c, putative		43.414	0	16.201		0.0210917	704.25	1.01274		0.0965047	222.25	0.101752		5	5	5	5.8	2	2	2	2	1.1261	1.0095	0.92304	0.68137	14.099	27.344	11.797	38.768	2	2	2	2	0	0	0	1	37456000	17871000	19585000	37761000	18696000	19064000	21430000	11082000	10348000	43955000
987	Tb927.11.7040	pterin-4-alpha-carbinolamine dehydratase, putative		13.059	0	4.8759	1	0.00304116	705.5	1.01659		-0.0479887	802.25	1.07496		6.2	15.9	15.9	15.9	1	2	2	2	1.0212	1.0017	1.0221	0.97489		5.0565	14.802	0.83728	1	2	2	2	0	0	0	0	52802000	26444000	26359000	37564000	18436000	19128000	24431000	12347000	12083000	81383000
1468	Tb927.5.3400	calcium pump, calcium-translocating P-type ATPase		110.32	0	253.56		-0.000669795	705.75	1.01371		-0.0680725	1039.75	1.01174		24.8	19.4	19.6	25.9	25	21	19	23	0.94319	0.94623	0.90657	0.91512	13.183	6.4193	16.529	19.378	30	23	20	24	7	5	4	5	3919100000	1976200000	1942900000	1662600000	838400000	824230000	669280000	336190000	333090000	2649300000
1347	Tb927.4.3530	hypothetical protein, conserved		79.754	0	8.9484		-0.0411951	705.75	1.01573		-0.0553678	741.5	1.01372		2.5	5.5	1.5	2.5	2	3	1	2	0.96846	1.0935	0.47543	0.78452	9.9977	52.817		36.334	2	3	1	2	0	3	0	0	47106000	25172000	21934000	38742000	19893000	18848000	7834800	5118000	2716700	37955000
2173	Tb927.9.15270	NADH dehydrogenase (ubiquinone) 1 alpha subcomplex subunit, putative		62.626	0	7.1537	1	0.083157	706.5	1.01521		-0.0769994	1098.25	0.981479		2	4.4	2	4.4	1	2	1	2	1.0118	0.91018	0.93898	0.3927				134.21	1	1	1	2	1	0	0	1	13982000	6954100	7027500	10464000	5844800	4618800	2528000	1230700	1297200	105020000
2047	Tb927.8.7560	CorA-like Mg2+ transporter protein, putative		63.058	0	68.823		0.0202413	707.5	1.01385		0.02336	379.75	0.428562		2	6.7	2	8.2	1	3	1	4	0.82082	0.88308	0.81824	0.73058		7.178		27.51	1	2	1	2	0	1	0	1	62276000	33686000	28590000	83654000	44206000	39448000	20319000	10824000	9494800	75497000
357	Tb927.10.15220	hypothetical protein, conserved		22.101	0	178.75	1	0.0112928	707.5	1.01788		-0.0326613	687.5	0.982158		8.8	8.8	8.8	8.8	1	1	1	1	0.98489	0.97679	1.1507	1.0285			34.523		1	1	2	1	0	0	1	0	82949000	36752000	46197000	46308000	23152000	23156000	29462000	14474000	14988000	58770000
1404	Tb927.5.1030	Iron-sulfur assembly protein 2	Isa2	19.07	0	31.082	1	0.00160892	707.5	1.01586		-0.0455581	762.75	1.04462		19.1	27.2	19.1	19.1	3	4	3	3	0.9289	0.90265	0.9158	0.87683	6.109	12.164	3.4188	11.146	3	4	4	3	0	0	0	0	527480000	267080000	260400000	418120000	217530000	200590000	185830000	96145000	89681000	415850000
1858	Tb927.8.1060	malonyl-CoA decarboxylase, mitochondrial precursor, putative		82.379	0	70.187	1	-0.00154206	707.75	1.01302		-0.0728268	979.25	1.06649		16.2	12.8	10.9	13.8	11	9	8	10	0.95763	0.95767	0.93611	0.94954	13.472	4.7376	17.761	16.883	12	10	9	10	2	3	2	3	1234700000	627770000	606930000	714040000	357610000	356430000	291310000	143210000	148090000	1222100000
2019	Tb927.8.6490	Basal body protein	BBP122	119.35	0	25.891		0.00674817	708.25	1.01335		-0.0104483	573.5	0.854076		4.9	7.3	7.5	8.6	5	7	7	8	1.0504	1.0853	1.0173	0.98776	19.917	3.5146	35.914	17.852	4	5	5	7	2	1	2	2	53187000	25888000	27299000	62540000	29248000	33292000	28813000	14006000	14807000	252620000
187	Tb927.1.2260	small myristoylated protein 1-2	SMP1-2	14.03	0	21.818		0.00505703	708.5	1.01252		-0.133898	1068.5	0.999425		24.8	22.5	23.3	16.3	1	2	1	1	0.75757	0.7618	1.0298			36.198			1	2	1	0	0	0	0	0	112820000	79880000	32937000	54534000	29353000	25181000	21254000	11735000	9518800	0
2018	Tb927.8.6480	folate-binding protein YgfZ, putative	IBA57	36.943	0	37.173	1	0.077773	708.75	1.0117		-0.101336	1387.5	1.00768		28.6	7.7	7.7	19.8	7	2	2	5	0.9495	0.74467	2.4509	0.93908	19.131	25.739	107.34	5.6873	5	2	2	5	1	1	1	2	207180000	63305000	143880000	14891000	7206300	7685200	52683000	14882000	37800000	367690000
2245	Tb927.9.6090;Tb11.v5.0854	PTP1-interacting protein, 39 kDa		39.499	0	13.211		0.0128548	709.5	1.01122		-0.0801482	643.5	0.963882		23.6	5.2	13.1	18.4	2	1	2	1	0.99424	0.80176	1.1806	0.84574	11.7		48.781		2	1	2	1	1	0	1	0	92294000	47602000	44691000	26975000	13915000	13060000	10034000	5102100	4932100	46626000
872	Tb927.11.3240	T-complex protein 1, zeta subunit, putative	TCP-1-zeta	59.579	0	11.229		0.00221697	709.5	1.0132		-0.0760139	1095.75	0.984293		3.1	5.3	5.3	0	2	2	2	0		1.0138	0.99651			13.484			0	3	1	0	0	1	0	0	0	0	0	28041000	12473000	15568000	2847200	1167400	1679800	0
2147	Tb927.9.13740;Tb927.9.13710;Tb927.9.13680;Tb927.9.13650	ADP-ribosylation factor, putative	ARF1	20.624	0	45.113		0.00743451	710.25	1.01074		-0.0807691	1138.5	0.984057		15.4	9.3	9.3	20.9	2	2	2	3	0.9395	0.92415	0.86739	0.79675	12.345	5.8381	5.5267	35.752	2	2	2	2	0	0	1	0	156040000	76350000	79688000	96027000	50809000	45219000	61663000	32529000	29134000	152400000
2089	Tb927.9.11150	hypothetical protein, conserved		91.905	0	51.273		0.00142059	710.25	1.01271		-0.0374125	672.75	0.960518		11.2	5.6	4.8	13.4	9	5	4	10	0.88979	0.98277	0.91059	0.99267	4.3877	11.915	7.672	9.4667	8	4	3	7	5	1	0	4	357450000	175650000	181800000	102150000	52959000	49192000	47083000	23984000	23099000	222430000
771	Tb927.11.15270	phosphopantetheine adenylyltransferase, putative	PPAT	28.843	0	49.786		0.0140765	710.75	1.01109		0.0416487	653	0.954487		14.2	14.9	14.9	4.5	2	2	2	1	0.81566	0.96608	0.93052		21.161	2.54	5.1255		2	2	2	0	1	0	1	0	47980000	27388000	20593000	59544000	30505000	29039000	28608000	14564000	14043000	0
1140	Tb927.3.1140	Surp module, putative		43.463	0	22.118		-0.00208392	710.75	1.00913		-0.073931	1077.5	0.995233		9.2	9.2	9.2	12.6	2	2	2	3	1.2065	0.97545	0.97312	0.80201	15.539	9.8721	0.32417	0.38773	2	2	2	2	0	1	0	0	22238000	11789000	10449000	16225000	7264100	8960900	11615000	5714400	5900400	25255000
740	Tb927.11.14080	cyclin 2	CYC2	24.301	0	193.8		0.00628097	711.25	1.00948		-0.0293845	612.25	0.937661		27	6.2	6.2	32.2	3	1	1	4	0.83389	1.0049	0.87877	0.99946	24.2	15.72	5.7058	2.3934	6	3	3	5	3	0	1	1	310800000	151090000	159700000	194880000	98990000	95889000	72827000	36848000	35978000	221760000
1799	Tb927.7.5820	Monooxygenase, putative		55.086	0	178.06	1	0.00456535	711.5	1.00868		-0.0619019	929	1.0718		20.8	20.6	22.1	22.3	10	9	10	10	0.99777	1.0398	1.0162	1.0154	4.109	7.1705	5.1793	22.454	13	13	11	14	2	3	0	1	4429000000	2241900000	2187100000	2798100000	1356600000	1441500000	1363800000	696400000	667410000	3528100000
1625	Tb927.6.4670	MORN repeat-containing protein 1	MORN1	40.686	0	28.578		0.00162452	711.75	1.00788		-0.0709108	1105.5	0.985205		23.7	20.4	20.9	21.8	7	6	6	6	0.90686	0.85485	0.93005	0.86369	54.215	7.5395	8.5531	10.847	8	6	5	8	1	2	2	4	226570000	116900000	109670000	105670000	56233000	49434000	55058000	28694000	26364000	386940000
2027	Tb927.8.6640	Fatty acyl-CoA reductase, putative		67.498	0	64.012		0.0109598	712	1.00709		-0.0882796	1271	0.985785		12.3	2	2	5.1	5	1	1	2	1.0621	1.1244	1.0514	1.0062	22.171				6	1	1	1	5	0	1	0	61291000	29532000	31760000	4865200	2193000	2672100	1948900	1008400	940480	37077000
1604	Tb927.6.4210	aldehyde dehydrogenase, putative	ALDH	64.566	0	78.702		-0.00145184	712.75	1.00858		-0.0728896	1111	0.985579		13.8	11.4	12.1	7.4	7	5	6	3	0.92066	0.89112	0.95089	0.93277	11.194	15.753	4.5493	7.5486	7	5	4	4	2	0	1	0	379800000	198170000	181630000	89715000	45353000	44362000	43737000	22332000	21405000	115060000
1169	Tb927.3.2080	hypothetical protein, conserved		30.66	0	24.568	1	0.00218173	713.75	1.01123		-0.0322629	680.75	0.961943		13.1	17.3	23.8	14.2	4	6	7	3	0.927	0.96242	1.0823	1.1013	11.951	13.556	5.5176	13.043	3	8	7	4	0	3	3	0	607550000	329480000	278070000	838430000	531150000	307280000	922840000	787060000	135780000	524560000
2015	Tb927.8.6410	beta-ketoacyl-ACP reductase 3, putative	KAR3	52.913	0	50.004	1	0.00305851	715	1.01501		-0.0331403	665.75	0.955564		10.8	4.9	4.9	8.9	4	2	2	3	0.86309	0.90728	0.87997	0.89933	10.278	28.11	0.75126	16.901	4	2	2	3	0	0	0	2	180500000	88350000	92147000	85644000	41104000	44540000	46697000	24015000	22683000	131800000
390	Tb927.10.2020	hexokinase	HK2	51.148	0	323.31		-0.00660734	715.5	1.01536		-0.0351912	758.25	1.03765		53.3	49.3	40.6	51.8	1	1	0	1	0.86291	0.79319		0.96213	9.6743				2	1	0	1	0	1	0	0	17071000	9207500	7863200	3295800	2089300	1206500	0	0	0	17979000
1731	Tb927.7.3530	Vacuolar protein 14 C-terminal Fig4p binding, putative		77.548	0	3.6993		0.00337793	715.75	1.01457		-0.108604	1277.5	0.985098		3.3	2.3	0	2.3	3	2	0	2	1.0322	0.96489		0.91323	42.249	8.8787		42.757	3	2	0	2	1	0	0	0	95407000	39870000	55537000	37382000	18829000	18554000	0	0	0	67736000
1466	Tb927.5.3350	iron superoxide dismutase A, mitochondrial	FeSODA	26.824	0	188.86	1	-0.00476385	716	1.01378		-0.05321	845.75	1.0542		35.3	33.6	18.9	39.1	6	6	3	8	0.90422	0.99145	1.0024	1.1484	16.772	18.423	26.874	19.286	9	7	3	8	3	1	1	2	499280000	244900000	254380000	197170000	97875000	99299000	82820000	41715000	41105000	499290000
967	Tb927.11.6420	hypothetical protein, conserved		144.87	0	22.687		-7.07841e-05	716.5	1.01413		-0.0442356	761.75	1.04469		2.3	4.7	1.7	3.3	3	5	2	4	0.91615	1.0162	0.86764	0.96302	37.988	56.004	7.7794	24.279	3	4	2	4	1	1	1	1	118280000	63485000	54792000	53121000	24853000	28268000	10559000	5279400	5279100	86878000
1975	Tb927.8.5420	methyltransferase domain containing protein, putative		46.375	0	16.226	1	-0.0111609	716.75	1.01335		-0.0435535	758.5	1.03641		10.4	0	0	9.7	2	0	0	2	1.3542			0.77739	52.798			28.897	2	0	0	2	1	0	0	1	18524000	11342000	7181500	0	0	0	0	0	0	19072000
1669	Tb927.7.1500	Cytosolic Fe-S cluster assembly factor CFD1, putative	NBP2	30.73	0	110.06		0.0251341	717	1.01257		-0.0921355	1163.25	0.974533		10.7	10.7	4.8	10.7	2	2	1	2	0.83116	0.84462	0.85612	0.6902	32.182	3.677		9.7725	2	2	1	3	1	0	0	0	23370000	13235000	10135000	10992000	5657500	5334400	3383800	1792100	1591700	36174000
1298	Tb927.4.1370	Mitoribosomal SSU assembly factor 31	mt-SAF31	17.643	0	14.605	1	0.00122782	717.75	1.01406		0.095813	534.25	0.822316		7.3	7.3	7.3	11.9	1	1	1	2	0.96599	1.0367	1.0093	1.071				5.7633	1	1	1	2	1	0	1	1	29698000	13463000	16235000	34842000	14978000	19864000	23734000	9966600	13767000	83237000
1812	Tb927.7.6270	aminotripeptidase, putative, peptidase t, putative		44.647	0	24.275		0.00865899	718.25	1.01442		-0.0320517	616.75	0.933941		3.7	11.3	3.7	6.2	1	3	1	2	0.85583	0.84177	0.89018	0.80844		5.1487		13.332	1	2	1	2	0	1	0	0	30360000	17263000	13097000	21743000	13256000	8486400	10411000	5313400	5097300	40202000
606	Tb927.10.9820;Tb11.v5.0565	mitochondrial intermediate peptidase	MIP	76.732	0	197.94	1	-0.00121304	718.5	1.01364		-0.0677725	1031	1.02321		25	21.6	18.5	22.8	14	12	11	13	0.99829	0.97361	0.94516	0.93215	9.9017	5.5387	6.7139	27.933	14	13	12	13	1	3	4	2	2097500000	1047800000	1049700000	1012700000	514010000	498650000	492420000	251010000	241410000	1322100000
1285	Tb927.3.860	Acyl carrier protein, mitochondrial	ACP	16.531	0	105.72	1	-0.00243118	718.5	1.01174		-0.0494839	812.25	1.07925		21.6	21.6	21.6	21.6	3	3	3	3	0.95404	0.95633	0.95222	0.97612	5.2869	7.8111	7.5933	3.0712	7	7	6	9	0	1	0	1	1160200000	577570000	582680000	585750000	299840000	285910000	484210000	253020000	231190000	1065300000
991	Tb927.11.7200	GRIP domain containing protein, putative		69.423	0	14.469		0.0134178	718.75	1.01098		-0.0193571	1001	1.04537		2.1	2.1	0	3.9	1	1	0	2	0.80167	0.952		1.0824					1	1	0	1	1	1	0	1	7075200	3412600	3662700	7444300	3619000	3825300	0	0	0	21084000
388	Tb927.10.1970	CHAT domain containing protein, putative		156.62	0	8.1169		-0.00895477	719.25	1.01134		-0.00447327	640.25	0.976595		2	1	0	1.7	2	1	0	2	0.95752	0.79392		0.88205				12.17	1	1	0	2	1	1	0	1	9634400	3633300	6001000	6250300	3400600	2849700	0	0	0	14098000
563	Tb927.10.8110	Protein of unknown function (DUF2453), putative		30.41	0	8.0415	1	-0.00106455	719.5	1.01058		-0.0705481	1051.5	1.00664		12.8	9.9	13.5	12.8	4	3	4	4	0.98661	0.98692	0.91835	0.92769	20.342	18.464	16.457	1.3714	4	3	3	3	0	0	2	0	302980000	149470000	153510000	205930000	105260000	100680000	97283000	52611000	44672000	287600000
1578	Tb927.6.3510;Tb11.v5.0635	tRNA modification enzyme, putative		59.67	0	13.041	1	-0.00489433	720	1.01095		-0.0782926	1114	0.982168		8.6	2.4	0	1.7	4	1	0	1	1.1464			0.89218	8.9905				3	0	0	1	0	0	0	1	118500000	54882000	63614000	0	0	0	0	0	0	59844000
1853	Tb927.7.900	hypothetical protein, conserved		64.798	0	278.33		-0.00017452	720.75	1.01244		-0.0810533	1203	0.96958		21.8	14.8	19	22.9	9	6	7	9	0.87244	0.93254	0.88306	0.94541	26.983	15.222	16.795	16.099	11	6	7	10	3	0	0	3	652140000	348950000	303200000	284360000	150760000	133600000	124270000	68163000	56104000	500170000
1197	Tb927.3.2980	Mitochondrial iron transporter	MCP17	31.127	0	5.5953	1	0.00739091	721.75	1.01505		-0.139417	1518.5	1.0117		4.8	4.8	8.3	0	1	1	2	0	1.0124	1.0728	0.99313				0.9286		1	1	2	0	1	0	1	0	25854000	13366000	12488000	8884400	4241600	4642800	10392000	5368700	5022800	0
583	Tb927.10.8950;Tb927.10.8970	kinetoplast-associated protein 4 isoform 1	KAP4-1	14.183	0	9.6676	1	0.0281217	722.5	1.01654		-0.105155	1242	0.985116		12.7	7.1	7.1	17.5	2	1	1	2	0.64573	0.90476	0.98019	1.06	79.098			36.976	2	1	1	2	0	1	0	1	127870000	82774000	45093000	30771000	15726000	15046000	14679000	7752100	6926500	70242000
2350	Tb927.5.3390	ADG1, pseudogene		13.175	0	33.757	1	-0.000783054	722.5	1.01466		-0.0463711	784.25	1.07287		42.4	31.4	31.4	40.7	7	5	5	6	0.88664	0.92369	0.91105	0.95599	12.707	11.31	13.978	10.63	10	7	8	7	4	3	2	3	830620000	428490000	402130000	321210000	168270000	152940000	209380000	115020000	94354000	893720000
564	Tb927.10.8160	hypothetical protein, conserved		12.267	0	3.5172		0.00794458	723.5	1.01727		-0.0050982	489	0.683823		9.3	17.8	17.8	0	1	2	2	0	1.0929	1.1403	1.0125		9.8586	95.136	9.9069		2	2	2	0	0	0	0	0	50509000	21992000	28518000	50594000	21413000	29182000	30703000	14610000	16093000	0
343	Tb927.10.14590	Protein of unknown function (DUF1279), putative		33.674	0	6.0476	1	0.0040432	723.75	1.01651		-0.0731313	1034.5	1.01763		11.9	14.1	11.6	14.1	3	4	3	4	1.0114	1.0674	0.88741	0.90231	4.1108	8.7761	12.246	11.453	3	4	3	4	1	1	0	1	117290000	56998000	60295000	140740000	70207000	70533000	60464000	31467000	28997000	194920000
1025	Tb927.11.880	cyclophilin a	CYPA	18.717	0	39.49		-0.000515924	724	1.01576		-0.124741	1604	1.01323		20.9	6.8	6.8	20.9	3	1	1	3	0.93563		0.99085	1.0628	2.0581			12.209	2	0	1	5	0	0	0	3	62831000	32241000	30590000	0	0	0	13338000	7510200	5828200	163560000
1661	Tb927.7.1200	Protein of unknown function (DUF525), putative		48.808	0	187.73	1	0.00668476	724.5	1.01613		-0.0275482	624.75	0.934884		28.4	21.8	15.5	29.3	13	9	7	12	1.0621	1.0617	1.0615	0.99774	21.681	14.804	20.462	24.174	14	13	8	12	3	2	1	4	765470000	370480000	394990000	554960000	270360000	284600000	140650000	66162000	74492000	698170000
516	Tb927.10.6360	FAZ-tip-localizing protein required for cytokinesis	FPRC	55.524	0	57.448		0.00818302	725.5	1.01873		-0.196901	1094.75	0.989231		14.8	10.5	17.9	19.3	6	4	7	7	0.87054	0.86539	0.87751	0.80899	120.08	29.776	8.6322	18.897	6	4	3	6	2	0	0	1	195630000	138510000	57120000	52200000	31151000	21049000	20464000	10330000	10134000	163460000
1637	Tb927.6.5100	polo-like protein kinase, putative		91.952	0	11.931		-0.00620729	725.5	1.01687		-0.0779945	1080.75	0.995396		6.6	2.9	2.9	2.5	5	2	2	2	0.83237	0.69372	0.91674	0.80899	22.655	1.2512	51.802	4.1685	5	2	2	2	2	0	2	0	172750000	96002000	76749000	47217000	26884000	20332000	27847000	15635000	12211000	103440000
253	Tb927.10.11300	paraflagellar rod component, putative	PFC16	14.328	0	93.309		0.00167965	726.75	1.02058		-0.0677058	1022.75	1.03656		35.7	26.2	19.8	29.4	4	3	2	3	0.85718	0.86155	0.99117	0.98093	13.012	94.245	15.844	4.7495	5	4	5	5	4	3	4	3	405350000	208030000	197320000	206030000	110840000	95192000	74693000	38870000	35823000	403930000
1154	Tb927.3.1710	mitochondrial ribosomal protein l24	MRPL24	43.986	0	8.266	1	0.00655664	727	1.01984		-0.043704	849.25	1.05082		8.5	11.4	9.3	9.8	3	4	3	3	0.98557	0.85269	1.1241	0.91555	5.2883	5.6989	46.766	6.8585	3	4	2	3	0	1	1	0	105760000	55442000	50323000	73976000	37639000	36337000	25262000	13760000	11503000	71407000
1841	Tb927.7.7430;Tb927.7.7420	ATP synthase F1, alpha subunit	ATPF1A	63.502	0	275.48	1	-0.00161505	727	1.01798		-0.0550846	866	1.0657		33.6	35.3	33	37	20	19	18	20	0.98991	0.9785	0.97041	0.9736	6.9209	10.491	8.1593	6.6466	36	29	20	27	6	2	3	5	9984800000	5025600000	4959200000	6051300000	3047200000	3004100000	2255100000	1109300000	1145900000	7807300000
2202	Tb927.9.3130	hypothetical protein, conserved		62.877	0	3.9559		-0.00350974	727.25	1.01724		-0.0796073	1177	0.972992		1.4	1.4	0	3	1	1	0	2	1.2827	1.2199		0.97438					1	1	0	1	0	0	0	0	89013000	42509000	46504000	64489000	29363000	35126000	0	0	0	74898000
2155	Tb927.9.1410	SUMO-interacting motif-containing protein		66.632	0	19.258		-0.00575184	728.25	1.01983		0.0168541	323.25	0.282074		2	2	2.4	6.7	1	1	1	3	0.90714		0.84354	0.96758				105.41	1	0	1	3	0	0	1	2	8658700	3874900	4783900	0	0	0	3209300	1859700	1349600	68924000
1224	Tb927.3.4030	hypothetical protein, conserved		135.25	0	94.63	1	0.000984578	729	1.02131		-0.0707259	1068.25	1.00055		13.6	11.6	4.3	8.2	13	10	4	8	0.96998	0.92503	0.90937	0.8594	16.067	8.5993	61.452	34.449	8	11	3	6	1	7	1	4	216980000	108660000	108330000	111720000	59135000	52583000	33412000	18599000	14813000	164490000
79	Tb927.7.4940;Tb11.v5.0175	serine peptidase, clan SC, family S9A-like protein, oligopeptidase B protein, putative		104.35	0	24.816	1	0.000418493	729.25	1.02058		-0.0804703	1147.5	0.981939		2.8	0	0	4	2	0	0	3	1.0112			0.98702	31.687			0.24321	2	0	0	2	1	0	0	1	24151000	12893000	11258000	0	0	0	0	0	0	23773000
1004	Tb927.11.7685;Tb927.11.7675	ribosomal protein S10p/S20		13.354	0	2.709		0.000356196	729.25	1.01874		-0.0677148	1050.75	1.00931		8.5	0	0	8.5	1	0	0	1	1.0151			0.98351					1	0	0	1	0	0	0	0	21387000	8491500	12895000	0	0	0	0	0	0	20020000
1717	Tb927.7.3270	hypothetical protein, conserved		90.386	0	73.895	1	-0.0019988	729.5	1.01801		-0.0736285	1051.75	1.00461		15.9	14	5.2	24.2	13	11	5	17	0.95654	0.98201	0.94569	0.98891	12.251	12.61	2.3755	12.643	12	12	4	14	3	4	0	4	749410000	375680000	373740000	485370000	229540000	255830000	143390000	72486000	70905000	819300000
653	Tb927.11.11090	Nucleoporin NUP140	NUP140	140.36	0	19.015		-0.000767428	730.5	1.02059		-0.0731743	1103	0.986567		2.6	2.6	3.6	2.7	3	3	4	3	0.90562	0.89986	0.90128	0.9019	5.8732	20.9	12.316	11.865	3	3	4	4	1	0	1	0	81480000	42004000	39476000	87235000	43085000	44149000	56080000	28754000	27326000	258980000
1054	Tb927.11.9670	aminomethyltransferase, mitochondrial, putative	GCVT	41.142	0	90.361	1	-0.00252518	730.5	1.01876		-0.06388	994.75	1.0541		30.4	18.9	12.5	30.4	8	5	3	8	0.96509	0.91266	0.9824	0.95089	4.5698	45.642	14.544	11.898	9	3	2	10	3	1	1	3	434770000	221760000	213010000	90686000	50831000	39855000	20626000	11317000	9308400	501420000
880	Tb927.11.3580	Thiamin pyrophosphokinase, vitamin B1 binding domain containing protein, putative		48.299	0	7.2676		-0.00233208	731	1.01914		-0.00299161	625	0.93228		2.8	2.8	2.8	2.8	1	1	1	1	0.95518	0.99299	0.87378	0.92809					1	1	1	1	0	0	0	1	37312000	18739000	18573000	22667000	11091000	11575000	11914000	7177800	4736100	25790000
282	Tb927.10.12660	pumilio/PUF RNA binding protein 2	PUF2	92.245	0	4.4773		0.0470621	731.25	1.01842		-0.0223597	974.5	1.07135		2.1	1.2	2.1	2.1	2	1	2	2	1.0884	1.3902	1.3455	1.1141				16.984	1	1	1	2	0	1	1	1	17269000	8526300	8742800	22296000	9498800	12798000	13718000	5552000	8165800	73276000
610	Tb927.10.9890;Tb11.v5.0458	hypothetical protein, conserved		97.192	0	77.713		-0.00314721	731.25	1.0166		-0.0207631	548.75	0.821781		9.2	4.6	4.7	8.2	6	3	4	6	1.0836	1.0157	0.97084	0.93677	10.724	17.028	23.347	21.957	6	3	4	5	2	2	2	1	115380000	53436000	61941000	41637000	19746000	21891000	39509000	20393000	19115000	93039000
1414	Tb927.5.1350	hypothetical protein, conserved		38.233	0	12.199	1	-0.00499945	733.75	1.02576		-0.0875814	1119.5	0.982442		3.6	3.6	3.6	3.6	1	1	1	1		0.83391	1.0286	0.8879					0	1	1	1	0	0	0	0	0	0	0	4743600	2243900	2499700	4263700	2221400	2042300	11069000
1158	Tb927.3.1790	pyruvate dehydrogenase E1 beta subunit, putative		37.566	0	323.31	1	0.000566509	735	1.02943		-0.101554	1318	0.994336		28.4	26.4	26.4	26.4	9	8	8	8	0.92906	0.91934	0.87049	0.8569	6.2126	9.9707	35.124	9.6518	10	13	10	13	1	2	2	5	606730000	335220000	271510000	441410000	230160000	211250000	212770000	113910000	98863000	628290000
2233	Tb927.9.5280	kinetoplast ribosomal PPR-repeat containing protein 16	KRIPP16	31.896	0	8.1267	1	0.0238624	735.25	1.0287		-0.117402	1430.75	1.01309		3.6	3.6	9.5	13.1	1	1	2	3	0.66144	0.9213	0.86303	0.96491			7.6854	22.699	1	1	2	2	1	0	2	0	23220000	13188000	10032000	25325000	13171000	12154000	13953000	7879800	6072900	41736000
2235	Tb927.9.5330	Putative papain-like cysteine peptidase (DUF1796), putative		42.581	0	5.3796		-0.00562736	735.25	1.02688		-0.0882076	1255.25	0.982689		2.1	0	0	4.5	1	0	0	2	1.1279			0.90988	7.365			10.416	2	0	0	2	2	0	0	0	49677000	26686000	22991000	0	0	0	0	0	0	48853000
1750	Tb927.7.3980	tc40 antigen-like, immunodominant antigen, putative		97.32	0	7.6818		0.00449	735.75	1.02725		-0.0612144	950.25	1.07999		3.1	1.7	3.1	1.7	2	1	2	1	0.89952	1.1828	0.91594	1.1556	33.995				2	1	1	1	1	1	0	0	40466000	19769000	20698000	15534000	7160700	8373500	5823900	3239600	2584200	25165000
1628	Tb927.6.4920;Tb927.6.4910;Tb927.6.4900;Tb927.6.4890;Tb927.6.4880;Tb927.6.4870;Tb927.6.4860;Tb927.6.4850;Tb927.6.4840	S-adenosylmethionine synthetase	METK1	43.54	0	10.481		0.0331553	736.25	1.02762		-0.073252	1047.75	1.01399		6	4.3	4	7.8	2	2	2	3	0.60002	0.92321	0.94766	1.0744				11.641	1	1	1	2	0	0	0	2	17992000	9687700	8304000	47776000	23253000	24524000	29971000	13888000	16083000	83425000
942	Tb927.11.5550	DNA polymerase theta	POLQ	93.088	0.0099095	1.5113		-0.000691763	736.5	1.02691		-0.0683654	1031.5	1.02253		0.9	0	0	0.9	1	0	0	1	0.98198			1.0216					1	0	0	1	0	0	0	0	486550000	244910000	241640000	0	0	0	0	0	0	557140000
1199	Tb927.3.3130	Present in the outer mitochondrial membrane proteome 24	POMP24	178.08	0	315.03		0.00100504	737	1.02728		-0.0621646	973	1.07525		14.9	11.9	8.2	15.7	20	16	12	21	0.87215	0.88165	0.88708	0.88848	37.302	12.317	30.047	13.871	20	18	14	23	3	6	3	4	1315700000	685700000	629970000	614790000	312320000	302480000	303560000	154980000	148580000	1469200000
2175	Tb927.9.1530	hypothetical protein, conserved		81.612	0	10.183	1	0.0543663	737.25	1.02298						3.4	4	3.5	3.4	2	2	2	3		1.7776	1.0088	1.2318		65.136	12.054		0	2	2	1	0	1	1	1	0	0	0	13539000	4691400	8847900	10273000	5051000	5222300	34332000
923	Tb927.11.5050	fumarate hydratase, class I	FHm	61.344	0	242.63	1	-0.00150804	737.25	1.02657		-0.0746792	1113.5	0.982007		31	25	16.4	33.2	13	10	7	13	1.0275	0.99202	0.98588	0.96515	12.928	12.225	14.472	13.335	12	10	5	17	1	3	1	6	433680000	209470000	224210000	144710000	66726000	77986000	60346000	28358000	31988000	679080000
1066	Tb927.11.9980	2-oxoglutarate dehydrogenase E1 component, putative		112.95	0	323.31	1	-0.00391893	737.25	1.02477		-0.0580373	907.5	1.08896		48.5	44.2	36.2	44.2	43	35	30	39	0.95112	0.93029	0.92394	0.93692	17.248	11.173	6.9756	8.9981	58	49	37	52	9	12	3	10	8653900000	4356900000	4297000000	4515700000	2331000000	2184700000	2294100000	1199200000	1094900000	7179600000
387	Tb927.10.1950	leucine-rich repeat protein (LRRP), putative		77.026	0	221.91	1	-0.00280106	737.5	1.02228		-0.0571462	884.75	1.05976		32.9	25	20.1	27.3	18	14	11	16	0.98332	0.97388	0.91136	0.9262	14.283	33.855	27.901	18.292	23	16	10	14	9	7	2	2	877880000	424810000	453070000	219840000	111440000	108400000	61907000	32143000	29764000	669870000
1883	Tb927.8.1890	cytochrome c1, heme protein, mitochondrial, putative	CYC1	30.071	0	33.961	1	-0.0038654	739	1.027		-0.051635	871.75	1.06156		21.3	17.1	10.9	17.1	5	3	2	3	0.95885	0.9523	0.95905	0.98702	9.3427	27.769	5.7047	6.7894	6	5	2	5	1	3	0	1	352230000	175100000	177140000	172770000	89611000	83164000	37496000	18491000	19005000	408160000
1852	Tb927.7.890	ferredoxin A	FDXA	19.713	0.0004902	2.6259	1	0.0469595	739.25	1.02451		-0.00320032	589.5	0.892587		4.5	4.5	4.5	4.5	1	1	1	1	0.58957	0.7274	0.84792	0.67882					1	1	1	1	1	1	1	1	68309000	45817000	22492000	41512000	25282000	16230000	30168000	15492000	14676000	81419000
431	Tb927.10.3080	methionine biosynthetic protein, putative		44.444	0	6.7049		-0.000577714	739.25	1.02629		-0.10112	1191.25	0.968486		5.1	3.8	0	9.1	2	2	0	5	1.0308	0.98575		0.96012	7.9101			56.263	2	1	0	5	2	1	0	4	60314000	26970000	33344000	12390000	6375300	6014800	0	0	0	108060000
1877	Tb927.8.1820	sterol carrier protein, putative, nonspecific lipid-transfer protein, putative		43.439	0	72.914	1	-0.0030308	739.5	1.02381		-0.0418083	720.5	1.0125		22	15.4	18.8	19.1	7	5	6	7	0.96601	0.98174	0.91671	0.95801	18.512	7.3834	9.8389	10.165	8	9	8	10	0	0	1	2	672920000	339730000	333190000	402990000	207320000	195670000	137870000	71267000	66602000	660080000
1702	Tb927.7.2710	NADH-cytochrome b5 reductase, putative		31.885	0	68.788	1	-0.00191037	740.5	1.02636		-0.0833638	1234.5	0.984528		17.1	20.9	20.9	23.7	3	4	5	6	0.93014	0.99855	0.9384	1.0253	23.894	5.5295	18.351	5.8418	4	4	6	6	1	1	4	2	333700000	175700000	158000000	172770000	83316000	89453000	98747000	52470000	46277000	233080000
1503	Tb927.5.860	Selenoprotein T, putative	SelT	28.792	0	9.8309		0.00401765	741.25	1.02782		-0.107389	1404.75	1.01045		4.2	4.2	7.3	15.1	1	1	2	3	0.96784	0.95418	0.82197	0.78093			1.3066	26.258	1	1	2	2	0	0	0	0	52129000	26342000	25787000	34863000	16456000	18407000	25542000	13707000	11834000	94057000
764	Tb927.11.15040	Chaperonin HSP60, mitochondrial	HSP60	64.159	0	193.34	1	-0.00310001	742.75	1.03251		-0.0650648	909	1.08683		19.7	17.5	13	16.2	9	9	7	9	0.91623	0.91082	0.93717	0.95862	9.7046	6.0657	8.0071	7.8398	8	9	7	10	1	1	2	3	712850000	366470000	346380000	474760000	245650000	229110000	346450000	183790000	162660000	624040000
1896	Tb927.8.2460	hypothetical protein, conserved		30.901	0	123.69		-0.000228597	743	1.03181		-0.0581001	930.5	1.07002		27.5	14.4	20.8	21.1	5	3	4	4	1.0009	0.99216	1.0086	1.0019	6.6107	6.1004	10.788	2.9648	6	4	4	5	1	2	2	1	442230000	212670000	229560000	251510000	123870000	127630000	136780000	69555000	67230000	255910000
593	Tb927.10.9190	isoleucyl-tRNA synthetase, putative	IleRS	130.6	0	91.317	1	-0.000783223	743.5	1.03219		-0.0798019	1149	0.978165		7.8	7.1	2.6	8	6	6	2	7	0.98431	1.04	0.88296	0.93967	23.15	9.8579	4.8488	5.6464	5	5	2	5	4	2	2	2	77938000	38342000	39596000	59171000	31628000	27543000	8806800	4233200	4573700	90816000
1590	Tb927.6.3930	LSU ribosomal protein, mitochondrial, putative	KRIT1	49.246	0	72.566	1	-0.0120612	744.25	1.03364		-0.0672306	1138.25	0.985047		11.5	3.1	3.1	6.1	4	1	1	2	0.98609	1.0856	1.1413	1.4041	7.7829			32.644	3	1	1	2	0	1	1	1	47935000	23974000	23961000	24807000	11423000	13383000	23501000	10311000	13189000	44355000
541	Tb927.10.7520	folylpolyglutamate synthase, putative	FPGS	54.676	0	67.275		0.00873017	744.75	1.03402		-0.043509	763	1.04339		21.4	14.4	11.2	18.8	7	6	5	6	1.0848	1.0252	1.1543	1.0066	14.032	8.9278	17.791	12.151	6	4	5	8	1	0	0	2	722620000	340880000	381740000	499890000	241610000	258280000	268770000	131380000	137380000	455820000
1913	Tb927.8.2990	5-formyltetrahydrofolate cyclo-ligase family, putative		35.687	0	16.41		0.00257718	745.25	1.0344		-0.0928111	1020.25	1.03621		9.1	8.8	4.4	8.8	2	2	1	2	0.89662	1.0914	0.84278	1.0018	16.836	41.296			2	2	1	1	1	1	0	0	40753000	21798000	18955000	20280000	10529000	9751000	5865100	3136100	2729100	25173000
811	Tb927.11.1670	cysteine desulfurase	NFS	48.151	0	57.248	1	-0.00445492	746.5	1.03799		-0.0741322	1141	0.983949		15.6	9.8	12.4	15.8	6	4	5	6	0.94494	1.0222	0.97048	1.0938	12.671	14.02	23.874	11.336	7	5	5	7	1	1	0	3	284480000	148430000	136060000	81125000	41034000	40091000	53310000	25877000	27433000	276820000
314	Tb927.10.13720	RNA-binding protein 29, putative	RBP29	40.678	0	27.952		0.0150878	747.5	1.04051		0.00926586	343.75	0.330759		8.2	5	5.3	8.2	3	2	2	4	1.0775	1.1079	1.176	1.0523	8.6148	31.002	4.2758	10.083	3	3	2	4	0	2	0	1	45650000	21149000	24501000	42619000	19956000	22664000	20925000	9589800	11335000	103460000
1351	Tb927.4.3660	hypothetical protein, conserved		54.816	0	26.484		-0.00184246	748	1.03912		-0.0777166	1167.75	0.974608		11.9	8.7	1.7	12.7	5	3	1	5	0.93615	0.86942	0.92802	0.87662	11.326	3.0695	5.8169	2.2905	5	2	2	5	1	1	0	2	210920000	109810000	101110000	166100000	86768000	79328000	70187000	35603000	34584000	290130000
742	Tb927.11.14100	Double RNA-binding domain containing protein 4	DRBD4	54.707	0	109.4		-0.00370189	748	1.04089		-0.0387136	701.75	0.990452		23.2	16.6	18	24.8	12	8	8	11	0.94211	0.96602	0.94416	1.0017	7.7738	3.7393	23.94	5.8897	12	9	5	11	2	2	0	3	1375500000	878110000	497380000	648030000	327490000	320540000	236790000	119920000	116870000	1147300000
1008	Tb927.11.7960	kinetoplast poly(A) polymerase 1	KPAP1	58.436	0	14.613	1	-0.0503203	748.5	1.03949		-0.0573191	966.25	1.07436		6.6	1.9	0	3.2	3	1	0	2	0.95076	0.59278		0.88264	4.0141				3	1	0	1	1	0	0	0	53551000	24916000	28635000	8601200	5273600	3327600	0	0	0	18002000
1525	Tb927.6.1570	2-hydroxy-3-oxopropionate reductase, putative		31.753	0	12.647	1	0.00323511	748.75	1.0388		-0.0737641	1090.25	0.993684		12.3	12.3	12.3	9	3	3	3	2	0.91462	0.81869	0.90765	0.7886	33.736	17.323	15.818	32.489	3	3	3	3	1	0	2	2	176180000	108670000	67504000	56419000	28464000	27955000	31548000	15570000	15977000	106130000
445	Tb927.10.3570;Tb11.v5.1042	RNA editing exonuclease 2	KREX2	99.416	0	62.914	1	-0.0130275	749.5	1.04024		-0.0702647	1026.75	1.03188		9.8	5.3	1.1	7.8	8	4	1	7	0.89712	1.0008	0.96972	1.2197	18.056	52.282		57.036	5	4	1	6	1	2	0	4	372660000	139430000	233230000	195310000	76598000	118710000	33933000	17292000	16641000	305760000
907	Tb927.11.4650	kinetoplast ribosomal PPR-repeat containing protein 13, Mitochondrial ribosomal protein L52	MRPL52	29.129	0	62.196	1	0.00700103	750.25	1.04169		-0.0637659	947.5	1.079		10.4	10.4	10.4	15.1	2	2	2	3	0.90497	1.1601	0.85392	1.0263		18.058		2.4378	1	3	1	2	0	2	1	0	12183000	6981000	5202100	22667000	11089000	11578000	4362000	2646700	1715200	44313000
512	Tb927.10.6070	universal minicircle sequence binding protein 1	UMSBP1	14.566	0	87.971	1	-0.00316206	751	1.04312		-0.0771522	1138	0.985338		37.9	37.9	19.3	47.1	3	3	2	4	0.89656	0.91146	0.91016	0.95263	6.9528	12.316	11.997	6.1688	5	4	3	5	1	0	0	0	801060000	419230000	381830000	497200000	254420000	242780000	182280000	97797000	84485000	650570000
189	Tb927.1.2400;Tb927.1.2380;Tb927.1.2360;Tb927.1.2340;Tb11.v5.0468	alpha tubulin		49.787	0	323.31		-0.00475612	751.5	1.0435		-0.0340462	693.25	0.99098		48.3	50.1	52.1	51.2	16	18	18	19	0.9282	0.91967	0.91535	0.94755	5.3413	12.406	7.7604	8.8663	30	35	34	38	2	4	2	2	9206500000	4683200000	4523200000	6335300000	3280300000	3055100000	3874000000	2032400000	1841600000	14529000000
1873	Tb927.8.1720	phosphatidylglycerolphosphate synthase, mitochondrial	pgps	68.119	0	158.72		-0.0106452	751.5	1.04175		-0.0530342	854.75	1.05208		7.8	5	3.7	1.3	3	2	2	1	0.94476	0.83463	1.0517		48.448	7.1213			3	2	1	0	2	0	0	0	69026000	37882000	31145000	33499000	17948000	15551000	3137900	1540800	1597100	0
1479	Tb927.5.3800	glutamine hydrolysing (not ammonia-dependent) carbomoyl phosphate synthase, putative	PYR1A-B	204.09	0	287.27		-0.00323531	752.25	1.04318		-0.0670174	979	1.06692		13.3	12.5	7.3	12.2	20	18	11	17	1.0183	0.99654	0.96095	0.96886	7.8188	25.479	17.314	10.297	23	21	11	20	3	9	3	3	1042000000	508890000	533160000	572590000	286070000	286520000	231050000	117240000	113810000	977460000
408	Tb927.10.2530	adenylate kinase, putative	ADKF	24.941	0	135.83	1	0.00743898	753	1.04462		-0.05473	867.75	1.06913		54.1	58.1	34.2	62.6	12	11	6	13	0.78208	0.87373	0.78947	0.82358	12.461	22.787	7.449	13.403	19	16	6	17	4	7	1	5	2940600000	1599200000	1341400000	703330000	361180000	342160000	338490000	186310000	152190000	2549900000
1494	Tb927.5.4330	dihydrolipoamide branched chain transacylase, putative		47.651	0	94.023	1	-0.00133997	753	1.04288		-0.0619656	1004.75	1.0428		39.9	32.1	24.4	47.4	18	15	12	17	0.99484	0.98254	1.0072	1.0071	12.807	11.277	21.74	11.641	23	17	13	21	4	2	0	1	6155500000	3024900000	3130600000	4336500000	2163500000	2173000000	1972800000	960880000	1011900000	5465800000
1840	Tb927.7.7410	Trans-2-enoyl-ACP reductase 2, putative	ENR2	35.787	0	323.31	1	-0.00500245	753.75	1.04431		-0.0449686	759.25	1.03515		49.6	57.9	49.3	55.2	12	14	11	16	0.93775	0.93708	0.92729	0.97032	12.344	7.336	7.5223	24.286	19	16	12	19	5	2	3	1	1423700000	696120000	727580000	612240000	320170000	292070000	309850000	164730000	145110000	1611600000
442	Tb927.10.3480	hypothetical protein, conserved		76.27	0	15.505		0.0020227	754.5	1.04574		-0.0681783	942	1.07834		2.2	6.5	3.8	2.2	1	3	2	1	0.76404	0.75668	0.89494	0.86996		26.964	16.166		1	2	2	1	0	2	2	1	15925000	9756600	6168500	15822000	8698900	7123000	6242400	3218200	3024200	16064000
234	Tb927.10.10410;Tb11.v5.0535	DNA replication licensing factor MCM8, putative	MCM8	77.53	0	3.9919		0.0758865	754.75	1.04506						1.8	1.4	1.4	1.8	1	1	1	1	0.46736	0.79653		1.009					1	1	0	1	1	1	0	0	6832500	4385800	2446600	11360000	6275400	5084400	0	0	0	14056000
990	Tb927.11.7170	seryl-tRNA synthetase	SerRS	53.857	0	40.983	1	0.0256489	754.75	1.04333		-0.0683943	1168.5	0.974396		8.8	3.3	3.3	0	3	1	1	0	1.0063	0.92662	1.2965		35.841				3	1	1	0	0	0	0	0	45488000	21251000	24237000	9194000	4201100	4992900	4253800	2035500	2218300	0
1091	Tb927.2.3610	mitochondrial ATP synthase subunit g		16.06	0	135.21	1	-0.00380737	754.75	1.0416		-0.0456451	786.5	1.07876		40.3	34.7	34.7	35.4	5	4	4	5	0.996	0.98287	0.9253	0.94569	6.1485	4.68	3.1756	21.428	7	5	5	9	2	0	0	3	305080000	156640000	148440000	97024000	50312000	46712000	74842000	40462000	34381000	456350000
1175	Tb927.3.2150	protein phosphatase 2C, putative		40.009	0	39.735	1	-0.00510743	754.75	1.03988		-0.0791166	1136.25	0.983859		12.2	8	8	21.3	5	3	3	6	0.95247	0.85574	0.96151	0.90547	14.206	14.581	70.742	15.434	4	3	3	6	1	0	1	2	393000000	226110000	166890000	107870000	57334000	50534000	230300000	73577000	156720000	265150000
1777	Tb927.7.5120	SpoU rRNA Methylase family, putative		31.356	0	6.0259		0.00360527	755	1.03921						0	5.9	0	3.8	0	1	0	1		0.72028		0.70842					0	1	0	1	0	1	0	1	0	0	0	4091400	2882900	1208500	0	0	0	14393000
208	Tb927.1.4490	N-acetyltransferase 2, putative	NAT2	19.682	0	31.382		-0.00491605	756	1.04169		-0.0735012	1084	0.992383		12.8	5.2	12.8	8.7	2	1	2	2	0.92299	0.88481	0.95799	0.9609			17.782	1.5891	1	1	2	2	0	0	0	0	100820000	51625000	49192000	52770000	26869000	25901000	46776000	23684000	23092000	126980000
636	Tb927.11.10570	LSU ribosomal protein, mitochondrial, putative		39.513	0	4.2277	1	0.00341789	756.25	1.04102		-0.132774	1554.25	1.01323		6.3	0	3.3	0	2	0	1	0	1.1157		1.1334		40.318				2	0	1	0	2	0	0	0	25747000	10984000	14763000	0	0	0	5149200	2657200	2492000	0
1274	Tb927.3.5650	STE group serine/threonine-protein kinase, putative		103.57	0	39.104		-0.00971505	756.25	1.03931		0.0634622	314	0.265599		2.5	6.5	0	7.1	2	5	0	5	0.9635	0.8474		0.94055	7.826	7.9515		19.707	2	4	0	4	0	1	0	1	87414000	43374000	44040000	61753000	31409000	30345000	0	0	0	135100000
2042	Tb927.8.7290	Regulator of chromosome condensation (RCC1) repeat, putative		57.043	0	7.7641		0.0105427	756.75	1.0397		-0.0489558	795.5	1.0772		2.3	2.3	2.3	4.3	1	1	1	2	0.91751	0.84313	1.2107	1.0096				4.4542	1	1	1	2	0	0	1	0	32175000	15433000	16742000	25096000	12310000	12786000	12662000	5517500	7144900	41037000
2303	Tb927.9.9550	EnigmRBP2	ERBP2	24.509	0	144.46		-0.0036532	757	1.03904		-0.0666532	1012.25	1.0348		23.1	16.5	16.5	23.1	4	4	4	4	0.90787	0.91706	0.84809	0.88599	15.748	23.565	43.905	11.15	6	5	4	4	0	2	1	0	316390000	155960000	160430000	203850000	104620000	99232000	143360000	73691000	69667000	229740000
1396	Tb927.4.730	Peptidase family C78, putative		55.016	0	20.787		-0.00585874	757.25	1.03838		-0.0603003	958.5	1.08163		8.3	6.7	5.9	12.2	3	2	2	4	1.0893	0.98603	0.98595	0.94196	48.76	1.2599		19.824	4	2	1	4	3	0	0	1	149740000	48471000	101270000	16187000	7589000	8598000	2235700	1336600	899100	75708000
470	Tb927.10.4240	hypothetical protein, conserved		14.753	0	17.425	1	-0.00401295	758	1.03981		-0.0524993	822.5	1.0711		30	15	15	36.7	4	2	2	6	0.9697	0.9544	0.98543	1.0064	5.9729	54.122	46.475	9.0631	5	3	3	5	0	0	0	0	538080000	273550000	264530000	153680000	83410000	70273000	60565000	31309000	29255000	612110000
124	Tb927.1.2390;Tb927.1.2370;Tb927.1.2350;Tb927.1.2330;Tb11.v5.0469;Tb927.1.2410	beta tubulin		49.704	0	323.31		-0.00539079	758.25	1.03915		-0.0105307	548.5	0.825549		62.4	45.7	48.6	64.3	24	18	20	24	0.94361	0.92099	0.91863	0.94225	5.6527	4.7808	4.5949	13.981	53	47	52	57	10	8	4	5	14117000000	7269800000	6847400000	7666100000	4013900000	3652300000	4759900000	2498900000	2260900000	18019000000
2151	Tb927.9.13990	RNA-binding protein, putative	DRBD2	34.618	0	6.3792		0.0557204	758.75	1.03954		-0.10689	1189	0.969852		6.2	8.9	6.2	3.6	2	3	2	1	1.1354	1.1251	1.8321	1.0867	30.014	44.86			2	3	1	1	1	1	0	0	51232000	21787000	29445000	74531000	36094000	38437000	10337000	3592300	6744300	44635000
706	Tb927.11.13190;Tb927.11.13090	elongation factor 1 gamma, putative		46.275	0	129.88		-0.000370957	759.25	1.03993		-0.0697648	942.5	1.07601		18.3	17.3	20	25.5	7	7	9	9	0.98985	1.0544	0.9296	0.99361	11.65	5.3076	27.636	17.794	6	7	10	11	1	3	4	3	762020000	392090000	369940000	517620000	250430000	267190000	361980000	194050000	167940000	1071800000
1747	Tb927.7.3940	mitochondrial carrier protein	MCP16	36.34	0	166.19		-0.00135066	760	1.03966		-0.0636891	995.25	1.0533		23.9	18.1	19	25.4	6	5	5	6	0.94766	1.047	0.87867	0.98293	14.261	98.657	22.979	9.383	8	6	4	8	1	2	1	1	362760000	184180000	178580000	116210000	41353000	74861000	64108000	32476000	31633000	424480000
474	Tb927.10.4570;Tb927.10.4560	elongation factor 2		94.333	0	312.78		-0.0021796	760	1.04135		-0.0889332	1253.25	0.984744		27.3	20.6	14.7	26.8	20	13	10	18	0.87104	0.89214	0.89792	0.93832	22.378	12.686	26.4	8.099	22	12	10	17	6	3	4	4	2090600000	668040000	1422500000	809350000	143510000	665840000	464970000	71863000	393110000	1039900000
2240	Tb927.9.5840;Tb927.9.5750	tryparedoxin peroxidase	TRYP1	22.424	0	16.526		-0.00484771	760.25	1.03902		-0.0657718	981.25	1.06533		22.1	18.6	19.1	20.1	4	4	4	4	0.93181	0.9143	0.94497	0.96955	19.907	108.1	7.3329	4.2263	4	5	4	3	1	2	1	0	391420000	193780000	197640000	287190000	154920000	132270000	139780000	76242000	63542000	290670000
328	Tb927.10.14090	transporter, putative		56.529	0	31.131		0.00302301	760.75	1.0394		-0.11954	1388.25	1.00755		12.2	1.9	1.9	6.7	2	1	1	1	1.0134	1.0469	1.066	1.071	3.2636				2	1	1	1	1	1	0	1	178460000	80354000	98111000	103130000	49751000	53381000	48480000	21884000	26597000	109300000
1893	Tb927.8.2240	Tryptophanyl-tRNA synthetase 2		52.902	0	136.05	1	-0.00302085	761	1.03876		-0.0672681	998.75	1.04779		27.1	29.4	26.6	33	12	12	11	14	0.98561	1.0109	0.93357	0.98454	10.204	8.4539	14.149	15.115	11	13	15	12	2	3	3	1	906270000	396940000	509330000	825040000	372260000	452780000	393480000	197040000	196440000	987190000
2212	Tb927.9.3620	hypothetical protein, conserved		25.222	0	7.9513		0.00855611	762.75	1.0443		-0.068123	1110.75	0.985865		0	5.6	10	3.9	0	1	2	1		1.194	0.87118				2.1882		0	1	2	0	0	0	2	0	0	0	0	17906000	8265600	9640800	26112000	13349000	12763000	0
2045	Tb927.8.7510	p-nitrophenylphosphatase, putative		41.687	0	5.6989		0.00105376	763.25	1.04468		-0.0290723	601.25	0.921335		4.1	4.1	0	0	1	1	0	0	0.7935	0.79736							1	1	0	0	0	0	0	0	8334600	4929300	3405300	4373200	2105600	2267500	0	0	0	0
1321	Tb927.4.2300	hypothetical protein, conserved		80.56	0	18.175		0.00654977	763.75	1.0434		-0.0423385	803	1.07402		4.2	5.5	3.4	7.2	2	3	2	4	0.89969	0.86382	0.854	0.77195	28.776	21.029		29.209	2	2	1	4	1	0	1	2	22468000	14883000	7585400	48284000	26848000	21436000	2255400	917230	1338200	40359000
145	Tb927.9.15380;Tb11.v5.0686	nadh-ubiquinone oxidoreductase 39 kda subunit	NDUFA9	42.585	0	22.976	1	0.00599423	763.75	1.04507		-0.0780109	1210	0.972281		7.5	13.7	7	11.3	3	4	2	4	0.79114	0.84799	0.83788	0.84985	18.426	22.928	13.642	18.901	3	4	2	4	0	0	0	0	88150000	44936000	43214000	67517000	37099000	30417000	21995000	11747000	10249000	104460000
1543	Tb927.6.2170	co-chaperone GrpE, putative	MGE1	23.877	0	89.795	1	-0.00577569	763.75	1.04173		-0.0648531	1001.75	1.04422		56.8	46.8	46.4	45	15	12	10	11	0.943	0.94109	0.91809	0.96629	18.077	15.127	5.546	5.6122	21	16	11	15	6	3	0	3	5735000000	2923300000	2811700000	2772900000	1452800000	1320200000	1012500000	533650000	478830000	4505100000
2210	Tb927.9.3540	hypothetical protein, conserved		13.711	0	3.4119	1	-0.0305623	764.25	1.04212						15.4	13.7	13.7	0	1	1	1	0	0.62923	0.50483	1.0092						1	1	1	0	1	1	1	0	11880000	7846700	4032800	15872000	11925000	3946400	3904700	1378700	2526000	0
334	Tb927.10.14200	syntaxin 5		37.294	0	10.529		0.0213669	766	1.04762		-0.214864	1331.5	0.996932		3.1	2.4	9.5	3.1	1	1	3	1	0.9815	0.93423	0.83309	0.65131			5.9379		1	1	2	1	0	1	1	0	26168000	13571000	12598000	12349000	6072100	6276900	14563000	8428500	6134900	26583000
2248	Tb927.9.6230;Tb927.9.6290	arginine kinase	AK2	41.597	0	193.39		0.0046413	766	1.0443		-0.151459	1072.5	0.997109		36.8	30.5	21.1	39.7	2	1	1	2	0.7969	0.78236	0.8618	0.81067	4.3236			18.3	2	1	1	2	0	0	0	0	120420000	67154000	53265000	27081000	16395000	10686000	19848000	10753000	9095000	113190000
2023	Tb927.8.6560	Mitoribosomal LSU assembly factor 6	mt-LAF6	40.167	0	4.0752	1	-0.00757205	766	1.04596		-0.0472889	868.75	1.06802		5.6	0	0	5.6	2	0	0	2	0.93069			1.1126	6.4332			13.725	2	0	0	2	1	0	0	0	37602000	19421000	18180000	0	0	0	0	0	0	31675000
1223	Tb927.3.4020	phosphatidylinositol 4-kinase alpha, putative		255.5	0	102.93		0.00726756	766.75	1.0457		-0.0044204	535.25	0.816893		1.5	3.1	0.5	4	3	6	1	6	0.77745	0.82992	0.84904	0.84766	39.759	15.911		28.782	2	6	1	5	1	4	1	3	21082000	10423000	10659000	34780000	18481000	16299000	2467100	1193400	1273700	58337000
1587	Tb927.6.3800;Tb927.6.3750;Tb927.6.3740	heat shock 70 kDa protein, mitochondrial precursor, putative	MtHSP70C	71.474	0	323.31	1	-0.00619663	767	1.04507		-0.0676373	1041.75	1.01009		66.5	57.5	60.9	65.6	53	47	47	52	0.95761	0.9455	0.91566	0.95718	7.5845	7.8614	14.897	9.5432	123	103	96	127	22	13	12	28	52767000000	26155000000	26612000000	29278000000	14824000000	14454000000	14496000000	7261800000	7234100000	50479000000
54	Tb927.10.10280;Tb10.v4.0053;Tb10.v4.0052;Tb927.10.10360	Microtubule-associated repetitive protein 2	MARP2	267.6	0	45.238		0.000119415	767.5	1.04545		0.0059075	342.75	0.332464		64.3	40.7	40.7	64.3	3	3	3	3	0.87379	0.86498	0.87103	0.8613	34.861	11.863	15.726	16.17	4	4	4	6	1	1	2	3	199810000	106090000	93718000	46771000	24430000	22341000	26149000	13149000	13000000	352840000
366	Tb927.10.15550	hypothetical protein, conserved		130.03	0	8.1677		-0.0167733	767.75	1.04482						0	2.2	2.2	3.2	0	2	2	3		1.0349	0.77787	0.90391		21.957	9.9802	13.232	0	2	2	3	0	0	0	1	0	0	0	18369000	8701700	9667600	11991000	6046800	5943800	38867000
699	Tb927.11.12850	oligopeptidase b	OPB	80.572	0	229.14	1	-0.001224	768.25	1.04521		-0.0685485	1024	1.03284		5.2	3.8	0	6.4	4	3	0	4	1.0048	1.0345		1.0383	7.3359	10.136		6.1953	5	2	0	3	1	1	0	0	141180000	69020000	72163000	64541000	34009000	30532000	0	0	0	96099000
1357	Tb927.4.3800	hypothetical protein, conserved		35.891	0	48.022	1	-0.00445732	769	1.04496		-0.083764	1028.25	1.02884		31.7	36.3	17.1	35.1	1	2	0	3	0.97816	0.99365		1.0476				2.9905	1	1	0	2	0	0	0	0	16069000	8009700	8059600	39571000	20333000	19237000	0	0	0	163950000
1248	Tb927.3.4760;Tb927.3.4720	dynamin-like protein 2	DLP2	73.148	0	11.662		-0.0129325	769	1.04661		0.00282217	422.5	0.546103		9.5	1.4	1.4	3.2	5	1	1	2	0.86971	0.9053	0.67441	0.79081	19.235			113.19	3	1	1	3	0	1	1	3	58787000	30244000	28542000	9516100	4209400	5306700	7257200	4454800	2802400	139320000
263	Tb927.10.11890	hypothetical protein, conserved		36.838	0	8.4849	1	-0.00633829	769.5	1.04535		-0.0904675	1175.5	0.975383		6.3	6.3	6.3	7	2	2	2	2	0.92898	1.0176	0.94192	1.0938	6.9276	1.1858	3.8332	13.224	2	2	2	2	1	0	0	0	142340000	75487000	66850000	106480000	54493000	51988000	66384000	32627000	33757000	144860000
1299	Tb927.4.1420	hypothetical protein, conserved		15.664	0	5.9361	1	-0.00720259	769.5	1.04371		-0.0367961	788.5	1.07885		10.4	17.9	10.4	10.4	1	2	1	1	1.1232	1.037	0.94183	0.92919		13.453			1	2	1	1	0	1	0	0	39929000	12132000	27797000	81260000	40147000	41113000	11398000	6622800	4775100	53192000
822	Tb927.11.16970	protein phosphatase 4, putative		34.432	0	5.2377		0.0165923	770.25	1.04511		-0.0813701	1024	1.03187		4	3.3	3.3	4	1	1	1	1	1.4953	1.626	0.85237	0.79552					1	1	1	1	1	1	0	1	5302800	2700000	2602900	11605000	4043100	7562400	8456500	4077700	4378800	12058000
730	Tb927.11.13710	hypothetical protein, conserved		20.895	0	41.789	1	-0.000174797	770.5	1.04449		-0.0580354	928.5	1.07149		17.8	22.2	22.2	17.8	3	3	3	3	1.1244	1.0457	1.076	1.0023	39.323	6.2655	59.385	13.733	3	6	3	3	1	4	3	1	139020000	65545000	73471000	145850000	63823000	82023000	72460000	13708000	58752000	141030000
398	Tb927.10.2230	NADPH:adrenodoxin oxidoreductase, mitochondrial, putative		65.601	0	58.253	1	-0.0188123	770.75	1.04387		-0.102068	1157	0.977068		10.7	9	0	13.2	4	3	0	5	0.93358	0.78106		0.95273	63.727	39.21		15.326	4	2	0	6	3	1	0	2	85735000	51377000	34358000	9822600	4598100	5224500	0	0	0	70472000
2179	Tb927.9.1700	btb/poz domain containing protein, putative		67.667	0	323.31		-0.0027919	771	1.04325		-0.0609927	1053.75	1.00387		20.1	17.8	11.8	21.5	8	7	5	9	1.0633	1.0526	0.9693	0.98454	12.643	10.39	7.8149	11.493	10	11	10	11	3	5	5	1	255020000	128410000	126610000	145110000	72489000	72622000	95013000	49443000	45571000	435280000
1164	Tb927.3.1940	TLP18.3, Psb32 and MOLO-1 founding proteins of phosphatase, putative		49.435	0	15.301	1	-0.00480097	771.75	1.04465		-0.0800904	1168.75	0.974108		4.1	5.5	2.3	4.1	2	2	1	2	0.89711	0.91977	0.97526	1.0451		5.7861		3.7327	1	2	1	2	0	0	0	1	25655000	12219000	13436000	12146000	5797100	6349300	4717100	2499400	2217700	29372000
1773	Tb927.7.4880	hypothetical protein, conserved		23.311	0	7.9544		7.55821e-05	772.75	1.04704		-0.163956	1318.75	0.994369		9.3	9.3	0	0	1	1	0	0	1.149	1.1494			21.568				2	1	0	0	1	0	0	0	12592000	5874800	6716800	1828600	740920	1087600	0	0	0	0
679	Tb927.11.12160	hypothetical protein, conserved		23.492	0	44.212	1	-0.00399618	773	1.04643		-0.0608764	940	1.0745		9	9	0	9	1	1	0	1	1.0338	0.93936		0.93408	7.3504			6.5896	2	1	0	2	0	0	0	0	26486000	12416000	14069000	2771800	1589000	1182800	0	0	0	26995000
1912	Tb927.8.2980	Bis(5'-adenosyl)-triphosphatase, putative		44.803	0	4.0283		-0.00924746	774.25	1.04982						2.9	2.9	2.9	2.9	1	1	1	1	0.97584	1.1239	0.98619	1.2368					1	1	1	1	1	1	0	1	19752000	10338000	9414200	16612000	6159000	10453000	7139300	3101800	4037500	16210000
1032	Tb927.11.900	isocitrate dehydrogenase, putative	IDH	46.77	0	256.92	1	-0.00507279	775	1.0512		-0.0815992	1177.5	0.973055		40.4	28.1	25.7	30.3	13	9	8	10	0.91654	0.9134	0.86074	0.89882	8.6576	13.042	3.1875	23.106	14	11	10	12	4	2	3	2	1319200000	677840000	641370000	508460000	277610000	230860000	257250000	132900000	124350000	1072600000
1855	Tb927.7.940	glucosidase II beta subunit, putative, protein kinase C substrate protein, heavy chain, putative		54.435	0	100.46		-0.00892631	775	1.04958		-0.0878362	1169.5	0.973895		6.7	11.9	12.7	16	3	5	6	5	0.9327	0.94991	0.81431	0.9004	30.921	13.168	33.315	26.852	3	4	8	4	1	3	3	0	122820000	56216000	66603000	83807000	42082000	41726000	69319000	35362000	33957000	139520000
1769	Tb927.7.460	protein farnesyltransferase beta subunit	PFT	65.418	0	11.298		-0.0626602	775.5	1.04997		-0.0694175	997.75	1.05149		3.8	6	7.7	7.9	2	3	4	4	0.78687	0.9468	0.43613	0.93457	34.617	99.288	87.181	0.9618	2	5	3	3	0	3	2	1	114860000	67948000	46915000	83345000	61898000	21447000	25039000	19669000	5369700	85360000
1787	Tb927.7.5470;Tb11.v5.0586	Present in the outer mitochondrial membrane proteome 36	POMP36	74.68	0	22.275		-0.00410709	777.5	1.05634		-0.0221646	552.5	0.818316		5.7	3.8	1.9	5.9	3	2	1	3	1.0482	1.0339	0.92069	0.94314	13.276	21.865		22.223	3	2	1	5	0	1	0	3	65306000	33419000	31887000	36999000	18453000	18546000	5263700	2005800	3257800	143380000
2076	Tb927.9.10520	hypothetical protein, conserved		29.587	0	77.632	1	-0.000731654	777.75	1.05572		-0.0619766	966.25	1.07314		24.5	21.7	16.6	32.4	6	6	4	8	1.022	1.0172	1.0329	1.035	22.619	9.0384	4.2494	12.458	7	6	5	7	2	1	2	1	464630000	217950000	246680000	278320000	135870000	142450000	98126000	49432000	48695000	287640000
644	Tb927.11.10780	Voltage-dependent anion channel, putative		30.902	0	34.958	1	0.031765	778	1.0551		-0.0686611	1052.75	1.00424		19	15.1	15.1	15.1	4	3	3	3	0.99918	0.87033	1.5018	0.97632	35.392	21.189	67.134	4.2248	4	4	2	3	2	3	1	0	68296000	32959000	35337000	26831000	14125000	12706000	7975800	3412100	4563600	55223000
2183	Tb927.9.1950	NADH dehydrogenase (ubiquinone) 1 alpha subcomplex subunit, putative		46.906	0	19.534	1	-0.00225261	778	1.05349		-0.114698	1382	1.0084		3.9	9.8	3.9	9.8	1	3	1	3	1.171	1.1473	0.89801	0.89828	6.0806	0.80162		17.07	2	2	1	3	2	1	0	1	14051000	5504300	8546200	23254000	11138000	12116000	2777800	1337400	1440400	34321000
744	Tb927.11.14170	hypothetical protein, conserved		67.163	0	78.462		-0.0065149	778.25	1.05287		-0.0701053	1028	1.02919		12.1	9.5	7.9	7.4	7	5	4	4	0.9693	0.91608	0.96603	0.96945	8.998	80.716	31.246	11.196	6	4	3	3	2	1	2	1	333840000	155210000	178640000	117480000	62244000	55232000	61058000	35179000	25879000	189630000
2270	Tb927.9.7520	hypothetical protein, conserved		38.016	0	6.5617		-0.00738886	778.75	1.05325		-0.106221	1263.75	0.984986		7.8	4.6	0	3.2	2	1	0	1	0.95488			1.0835	12.85				3	0	0	1	2	0	0	0	23510000	12153000	11357000	0	0	0	0	0	0	12288000
226	Tb927.10.10120	hypothetical protein, conserved		63.236	0	70.282	1	-0.00701841	779	1.05264		-0.0550551	883.25	1.0604		8.2	10.8	1.9	13.1	4	4	1	6	0.98795	0.93695	0.96261	0.97388	9.1778	2.359		43.905	4	4	1	3	0	1	0	1	120160000	61886000	58272000	48641000	25417000	23224000	15987000	7981200	8005800	93917000
785	Tb927.11.15850	kinteoplast poly(A) polymerase complex 1 subunit	mt-SAF5	86.756	0	69.098	1	-0.00453298	780.5	1.05699		-0.0836769	1176	0.972863		10.3	8.1	5.3	6.8	7	7	5	4	1.0226	0.94681	1.0147	0.97955	20.367	9.3704	13.547	5.6449	8	9	5	6	4	2	1	1	257880000	136730000	121150000	262220000	131810000	130410000	78767000	39313000	39455000	142870000
1908	Tb927.8.2770;Tb11.v5.0808	inositol 1,4,5-trisphosphate receptor	IP3R	342.48	0	39.721		-0.0254663	780.5	1.05538		-0.0457289	849	1.05155		2.1	2	1.2	1.7	5	5	3	5	0.83746	0.93063	0.64483	0.90599	17.912	6.8364	23.334	36.275	4	3	3	6	1	1	1	4	91685000	49669000	42016000	56810000	30020000	26790000	31005000	20330000	10674000	104890000
447	Tb927.10.3590	hypothetical protein, conserved		62.825	0	20.221	1	-0.0156156	780.75	1.05477		-0.0777741	1113.5	0.982734		7.5	0	0	6.1	3	0	0	2	0.88609			1.2127	3.4722			8.0562	4	0	0	2	0	0	0	0	90848000	47346000	43502000	0	0	0	0	0	0	37609000
1559	Tb927.6.2540	DREV methyltransferase, putative		35.879	0	3.3364		0.000827539	781	1.05416		-0.055134	926	1.07406		6.6	2.5	2.5	5	2	1	1	2	0.91505	0.86371	0.86577	0.81099	10.49			20.563	2	1	1	2	0	1	1	0	27000000	13581000	13419000	9167700	4968000	4199600	5962900	2880500	3082500	41566000
1983	Tb927.8.560	hypothetical protein, conserved		64.616	0	16.31		-0.000341109	781.25	1.05356		-0.0303202	581.5	0.868389		10.1	5.4	3.8	11.3	4	3	2	5	0.86409	0.77872	0.87316	0.78937	17.343		12.445	28.283	4	1	2	5	0	1	1	3	40659000	20547000	20112000	24858000	13485000	11373000	18081000	9385900	8695600	99332000
1683	Tb927.7.210	Proline dehydrogenase, mitochondrial	PRODH	63.858	0	323.31	1	-0.00675708	781.5	1.05137		-0.0644101	982	1.06405		35.6	28.4	26.8	34.7	15	13	11	17	0.97793	0.95865	0.92803	0.96815	8.0141	13.523	9.2095	14.329	22	17	12	22	10	4	2	4	1767400000	834500000	932920000	796370000	406560000	389810000	300450000	159290000	141160000	2503300000
197	Tb927.1.3110	soluble N-ethylmaleimide sensitive factor (NSF) attachment protein, putative		32.136	0	8.6869		-0.0367713	781.5	1.05295		-0.0554006	883.25	1.06194		2.5	2.5	8.9	2.5	1	1	3	1	0.91534	0.60291	0.95117	0.87905			32.804		1	1	3	1	0	0	1	0	23021000	12160000	10861000	5878400	3074500	2803900	30592000	15502000	15090000	27430000
1626	Tb927.6.4700	hypothetical protein, conserved		37.792	0	2.7445	1	-0.00333115	782.25	1.05273		-0.0563992	856	1.05528		0	6.2	0	2.8	0	2	0	1		0.85065		0.8638					0	1	0	1	0	0	0	0	0	0	0	5373700	2794800	2578800	0	0	0	13828000
1726	Tb927.7.3460	LSU ribosomal protein, mitochondrial, putative	KRIT2	50.252	0	8.0887	1	0.0197827	782.75	1.05311		-0.0792956	1183.5	0.970563		4.2	2.7	2.7	4.2	2	1	1	2	1.3636	1.0146	1.6271	1.009					1	1	1	1	0	0	0	0	42086000	17535000	24551000	22833000	11616000	11217000	6679800	2774600	3905200	51510000
223	Tb927.1.860	ER membrane protein complex subunit 10	EMC10	29.562	0	211.19		-0.00421392	783.75	1.05546		-0.0543189	913.25	1.08268		25.4	29.5	19.4	28.4	4	5	4	5	1.0426	0.91581	1.0325	0.94283	11.47	19.59	7.3163	5.1313	4	5	3	6	1	1	0	1	187810000	91628000	96184000	295560000	151070000	144490000	48950000	24777000	24173000	477800000
973	Tb927.11.6590;Tb11.v5.0360	metallo-peptidase, Clan MF, Family M17		55.359	0	151.09		-0.00726531	785	1.05877		-0.0787131	1165.75	0.976263		32.4	28.4	23.8	26.1	12	10	8	9	0.97883	0.94997	0.95539	0.99139	8.9057	10.965	6.0147	23.739	10	10	7	10	2	2	1	3	555540000	279880000	275660000	513220000	259240000	253990000	216470000	101150000	115320000	533780000
2171	Tb927.9.15240	ATP11 protein, putative		28.749	0	27.884	1	-0.000289403	785.25	1.05817		-0.0740096	1052.5	1.00455		23.4	10.9	10.9	25.4	4	2	2	5	1.1069	0.91405	1.128	0.93396	18.75			4.2296	2	1	1	6	2	0	0	3	24105000	12127000	11977000	7005200	3478300	3526900	4931800	2477100	2454600	121780000
138	Tb927.7.2570;Tb11.v5.0611	RNA-editing substrate binding complex protein RESC1	RESC1	52.545	0	298.88	1	-0.00572434	785.5	1.05757		-0.0634567	998.75	1.04885		40	34.7	34.7	37.8	12	12	12	14	1.0178	0.98952	0.9381	0.96141	13.177	6.6561	16.883	14.464	14	12	13	15	3	2	1	2	1477300000	731330000	745960000	698920000	350100000	348820000	436330000	204440000	231890000	1275500000
1779	Tb927.7.5160	deoxyuridine triphosphatase	DUT	31.943	0	14.699	1	0.0019482	785.75	1.05697		-0.00228426	699.25	0.99825		11.5	6.3	9.4	6.3	3	2	3	2	0.93415	0.83884	0.89078	0.78567	12.163	13.991	16.484	19.525	3	2	3	2	2	0	0	1	163070000	90297000	72769000	47232000	25009000	22223000	40153000	20377000	19776000	95237000
1768	Tb927.7.4470	hypothetical protein, conserved		22.398	0	43.332		0.0204695	786	1.05637		-0.0918234	1246.25	0.984982		18.7	5.2	5.2	5.2	3	1	1	1	1.1152	1.0417	1.3829	1.0698	16.353	1.1727	34.537		4	2	2	1	0	1	1	0	233630000	113860000	119770000	75985000	35957000	40028000	44319000	20938000	23381000	235390000
503	Tb927.10.5770	Valosin-containing protein	VCP	85.825	0	51.12		-0.005493	786.25	1.05577		-0.138663	1411.25	1.00877		6.7	10.5	9.2	9.6	4	6	6	5	1.0149	0.95753	0.99509	0.98756	18.895	11.138	5.0594	26.836	5	5	4	4	2	2	1	3	72663000	35300000	37363000	73061000	39233000	33828000	34544000	16825000	17718000	65934000
1659	Tb927.7.1140	trypanothione/tryparedoxin dependent peroxidase 3, glutathione peroxidase-like protein 3	TDPX3	19.655	0.005457	1.8993	1	-0.00766569	786.5	1.05518		-0.0696113	1055	1.00405		5.1	6.8	5.1	16.5	1	0	1	1	0.99311		0.91985	0.9766					1	0	1	1	0	0	0	0	44216000	22076000	22140000	0	0	0	6327300	3033600	3293700	52316000
1939	Tb927.8.3960	hypothetical protein, conserved		45.018	0	26.036	1	0.0110194	787.75	1.05847		-0.0457798	817.75	1.07458		9	2.7	4.2	14.9	3	1	1	4	1.1174	0.8012	1.1999	0.77732	7.6055			25.865	3	1	1	3	2	0	1	2	173390000	83999000	89387000	17525000	7490100	10034000	5472700	2533200	2939500	56223000
1838	Tb927.7.7340	hypothetical protein, conserved		47.546	0	45.455		-0.003474	788.5	1.05982		-0.0574735	829.75	1.06131		11.4	16.3	7.8	2.5	3	5	3	1	0.85623	0.92332	0.878	0.97758	62.704	9.0519	12.901		3	4	3	1	1	1	0	0	178140000	118940000	59207000	130510000	77983000	52531000	57795000	30195000	27600000	35417000
2046	Tb927.8.7530	3,2-trans-enoyl-CoA isomerase, mitochondrial precursor, putative		39.776	0	277.1	1	-0.00716876	788.5	1.05825		-0.0730771	1094.25	0.99211		33	31	20.9	34.9	6	5	4	6	0.97874	0.9154	0.93414	0.93332	5.0934	6.249	7.3029	8.0566	11	10	7	12	2	4	0	2	1779000000	908360000	870660000	954530000	502270000	452260000	377610000	194030000	183580000	1684100000
1135	Tb927.3.1070	Peptide chain release factor 1, mitochondrial, putative	RF1	49.315	0.0066401	1.7019		0.00452299	789.25	1.05648						1.6	1.6	1.6	1.6	1	1	1	1	1.0833	1.1273	1.0851	1.0831					1	1	1	1	1	1	1	1	41651000	19395000	22256000	23430000	9595100	13835000	11628000	5682200	5945800	30215000
52	Tb927.10.4330;Tb11.v5.1012;Tb10.v4.0043	2-oxoisovalerate dehydrogenase beta subunit, mitochondrial precursor, putative		40.222	0	88.685		-0.00622447	789.25	1.0596		-0.0605013	944	1.07954		28.8	20.7	20.9	20.9	7	7	6	6	0.96809	0.92595	0.99634	1.0092	6.0702	12.163	3.3833	15.7	6	9	4	8	3	3	0	5	268500000	141910000	126590000	153770000	84451000	69323000	54523000	28641000	25883000	319220000
577	Tb927.10.8630	Sucrase/ferredoxin-like, putative		27.968	0	26.119		-0.00757378	789.25	1.05804		-0.0964199	1185.5	0.96762		22	27.1	22	22	5	6	5	5	0.96555	0.92951	0.93964	0.96992	8.3766	3.157	6.4403	0.25977	5	7	5	5	0	2	1	2	727330000	374970000	352360000	641790000	320720000	321070000	306650000	153230000	153430000	604070000
2304	Tb927.9.9630	TPR repeat/Tetratricopeptide repeat, putative		38.92	0	91.553		-0.00738566	789.5	1.0559		-0.0703869	1051.25	1.00782		22.5	14.9	13	29	8	5	5	9	0.92307	0.91774	0.89175	0.94901	5.6624	9.213	8.2723	11.557	9	6	5	8	2	1	0	2	1349900000	701950000	647960000	361230000	208030000	153190000	184200000	97341000	86855000	990660000
284	Tb927.10.12710	heat shock protein 110, putative	HSP110	90.863	0	30.759		-0.00496203	789.75	1.05531		-0.0396459	870	1.06625		4.8	2.8	1.1	2.6	4	2	1	2	1.0032	0.87249	0.98501	0.89673	20.064	4.3632		13.158	3	2	1	2	0	1	0	0	73351000	36102000	37249000	22383000	12056000	10327000	8312800	3947700	4365100	27483000
1323	Tb927.4.2320	ER membrane protein complex subunit 5	EMC5	15.722	0	70.342		-0.0245666	789.75	1.05376		-0.0976411	1365.25	1.00365		5.6	16.7	11.1	5.6	1	2	1	1	0.78729	0.89957	0.61215	0.87705		19.059			1	2	1	1	1	0	0	1	149760000	81155000	68607000	132210000	74423000	57789000	4361800	2881000	1480800	101810000
1741	Tb927.7.3820	hypothetical protein, conserved		71.793	0	15.179		0.000917737	790.25	1.05415		-0.0977679	1128	0.981343		1.4	3.6	5.9	7	1	2	3	4	0.92071	0.85497	0.87001	0.80109	15.092		10.938	17.577	2	1	2	3	2	0	1	1	52043000	22376000	29667000	24291000	13023000	11268000	15563000	7716500	7846800	40369000
1398	Tb927.4.830	cytochrome c oxidase assembly protein PET191, putative	PET191	11.341	0.0014259	2.3806		-0.00520356	791.5	1.05586		-0.0481154	823.75	1.07055		12.5	12.5	12.5	0	1	1	1	0	1.0011	0.93945	1.028						1	1	1	0	0	0	0	0	19522000	10622000	8899800	17443000	9549800	7893400	6452700	3267700	3185000	0
773	Tb927.11.1540	isovaleryl-CoA dehydrogenase	IVDH	44.799	0	27.553	1	-0.00718632	791.5	1.05741		-0.0837863	1240.25	0.985584		17.8	18.2	14.1	14.8	7	7	6	6	0.9814	0.9196	0.92353	0.92459	98.35	9.8517	9.734	6.6532	10	7	6	7	4	1	1	2	1058600000	535700000	522900000	362350000	189980000	172370000	196820000	100410000	96408000	612300000
2037	Tb927.8.7040	hypothetical protein, conserved		21.365	0	245.96	1	-0.00765486	791.75	1.05528		-0.0496221	806.25	1.07576		42.3	42.3	31.7	42.3	8	7	6	8	0.98387	0.91256	0.95241	0.94791	8.5229	7.8633	5.4945	12.968	9	9	7	14	2	1	0	3	734350000	373060000	361290000	620220000	316790000	303430000	347490000	179630000	167860000	878730000
1191	Tb927.3.2770	Mitochondrial processome subunit 3	MPSS3	118.22	0	49.019		-0.00945522	792.25	1.05566		-0.0984374	1208.25	0.970702		12.4	7.4	5.8	9.7	11	7	5	8	1.2952	1.1084	0.87586	0.81774	26.756	48.279	5.4381	43.839	12	6	4	7	8	0	1	5	445120000	227910000	217210000	187990000	94815000	93178000	53949000	28269000	25680000	443050000
1540	Tb927.6.2090	phosphoinositide-specific phospholipase C-like	PI-PLC-like	78.295	0	28.191		-0.000914747	792.75	1.05604		-0.0697619	1082	0.993139		5.6	3	5.2	5.5	4	2	4	4	0.96907	0.93524	0.78222	0.7613	10.524	3.7141	8.7221	25.645	4	2	4	2	2	0	0	0	334980000	174540000	160440000	167670000	89187000	78487000	117160000	63330000	53831000	86593000
2094	Tb927.9.11410;Tb927.9.11380	60S ribosomal protein L23, putative		14.962	0	10.047		-0.00739008	793.25	1.05642		-0.090159	1218.25	0.978776		26.6	20.9	20.9	20.1	3	2	2	2	0.91354	0.88008	0.93184	0.96094		0.11534	2.1146		1	2	2	1	0	1	0	0	19849000	9402900	10446000	12082000	5027700	7054700	9057800	5202600	3855200	27668000
1810	Tb927.7.6200	chaperone protein DnaJ, putative	J26	31.594	0	53.597	1	-0.00564867	794.25	1.0587		-0.0563063	921	1.07939		26.1	21.5	21.5	21.5	7	5	5	6	1.0312	0.897	1.0108	0.92621	72.47	15.105	20.888	7.7853	8	5	8	4	4	1	3	1	411620000	199610000	212000000	240820000	128990000	111840000	208330000	124660000	83667000	231090000
1139	Tb927.3.1120	GTP-binding nuclear protein rtb2, putative	RTB2	24.406	0	114.35		-0.00783858	795.75	1.06289		-0.0502605	816	1.07918		44.2	41	40.6	46.5	10	9	8	10	0.97518	0.90993	0.94029	0.94306	6.1327	4.1547	7.8101	5.9968	10	8	9	12	1	2	2	3	1605000000	825380000	779650000	940250000	493990000	446260000	465840000	261070000	204770000	1604600000
122	Tb927.1.1560;Tb11.v5.0464;Tb927.10.3520;Tb927.6.1090;Tb927.10.9740;Tb927.7.2500;Tb927.11.8350	vesicular-fusion protein nsf, putative		79.953	0	23.759		-0.000539451	796	1.06231		-0.0353794	841	1.05271		10.3	0	4	5	6	0	2	3	1.014		1.0568	1.0461	33.678		18.782	24.174	6	0	2	3	3	0	0	0	121450000	57860000	63589000	0	0	0	8009200	3795700	4213400	68797000
1640	Tb927.6.590	mitochondrial ATP synthase subunit ATPEG3	ATPEG3	12.277	0	6.4901	1	-0.00456906	796.25	1.06173		-0.0415616	710.25	0.991064		17.3	17.3	17.3	0	2	2	2	0	0.93236	0.94426	0.95672		3.2544	4.1328	2.0673		2	2	2	0	0	0	0	0	168450000	88272000	80183000	146160000	75955000	70206000	62270000	32524000	29746000	0
637	Tb927.11.10660	Basal body protein	BBP590	590.09	0.0095321	1.5657		-0.00830192	797	1.06305		-0.0150572	710	0.995445		0.2	0.2	0.2	0.2	1	1	1	1	0.9032	0.81186	0.90228	0.87548					1	1	1	1	0	0	0	0	141090000	71899000	69189000	72736000	40892000	31844000	48390000	25108000	23282000	134830000
1134	Tb927.3.1030	RNA-binding protein	RPB28	39.272	0	9.2451		0.00791167	797.75	1.06284		-0.043441	1075	0.99577		6.2	2.5	2.5	6.2	2	1	1	2	0.65905	0.7114	0.8481	0.85113	46.083				2	1	1	1	2	0	0	0	24873000	13656000	11217000	22377000	11812000	10565000	6655100	3710900	2944200	14031000
1105	Tb927.2.4445	hypothetical protein, conserved		15.441	0	89.825	1	-0.00218205	797.75	1.06436		-0.0828048	1184.25	0.969062		18	20.3	20.3	20.3	2	3	2	2	0.88279	0.85974	0.82653	0.82129		16.598	31.769	3.3036	1	2	2	2	0	0	0	0	63091000	30909000	32182000	70846000	38195000	32652000	32988000	17373000	15615000	117470000
1352	Tb927.4.3680	protein phosphatase 2C, putative		29.99	0	233.84	1	-0.00807213	797.75	1.06131		-0.0460375	800.25	1.07678		54.8	39.1	37.3	64.9	10	9	9	11	0.9476	0.93563	0.91091	0.96882	9.4393	3.5398	3.8965	11.852	13	12	11	13	4	3	2	3	811720000	412320000	399410000	340390000	175040000	165350000	225020000	119420000	105600000	685250000
1554	Tb927.6.2420	p22 protein precursor		25.349	0	107.88	1	-0.00857057	798.5	1.06263		-0.0647237	994.75	1.05301		31.7	31.7	31.7	28.6	7	6	6	6	0.96221	0.95638	0.87086	0.93668	14.16	9.1438	10.904	4.3042	14	7	7	10	3	1	0	3	1914200000	974500000	939670000	781130000	411760000	369370000	526400000	293680000	232720000	1871800000
834	Tb927.11.1980	zinc finger protein ZC3H41	ZC3H41	58.459	0	27.003		0.00228181	799.75	1.06583		-0.0578365	907	1.08868		9.9	10.8	5.2	11.4	5	6	3	5	0.79114	0.86688	0.90394	0.96988	37.596	10.414	19.454	22.395	5	5	3	5	3	1	2	0	132810000	59906000	72905000	101460000	45104000	56359000	41519000	20104000	21415000	123710000
502	Tb927.10.5760	adenylate kinase, putative	ADKD	24.31	0	29.132		-0.00823366	800.25	1.0662		-0.0720887	1103.75	0.983479		20.9	15.3	20.9	24.7	4	3	4	5	0.95623	0.91691	0.94873	0.98139	6.0948	6.4582	10.526	11.556	4	4	4	5	1	1	1	1	298260000	147720000	150530000	115620000	60970000	54653000	81046000	42079000	38967000	469270000
1828	Tb927.7.6990	hypothetical protein, conserved		32.721	0	44.168	1	-0.00757236	800.5	1.06562		-0.0761015	1033.75	1.01861		7.7	7.7	13.7	12	2	2	3	4	1.0494	0.9957	0.96227	0.97898	3.3059	17.038	6.5263	8.2588	2	2	2	4	1	0	0	1	179420000	88670000	90752000	106270000	48425000	57849000	59850000	30295000	29555000	242260000
1147	Tb927.3.1430	chaperone protein DnaJ, putative	J46	43.049	0	6.3384		0.0158051	801	1.06598		-0.0832806	1039.25	1.01418		2.3	2.3	2.3	2.3	1	1	1	1	0.68436	0.70738	0.78052	0.69748					1	1	1	1	0	0	0	1	4475900	2195800	2280100	2140500	1334300	806230	1402000	598610	803430	1241800
144	Tb927.10.2770;Tb11.v5.0684	eukaryotic translation initiation factor 5, putative		42.945	0	11.845		-0.0102749	801.25	1.06541		-0.0661649	1056	1.00367		1.8	6	3.4	2.6	1	2	1	1	1.1344	1.0054	1.051						1	1	1	0	0	1	1	0	17505000	7452900	10052000	11030000	4800300	6230100	3834100	1635500	2198600	0
1364	Tb927.4.4160	RNA-editing substrate binding complex protein RESC12	RESC12	100.4	0	56.907		0.00358054	802	1.06671		-0.0855234	1152	0.978785		2.6	2.6	1.6	1.6	2	2	1	1	1.0493	1.1689	0.94819	1.022		25.977			1	2	1	1	0	1	0	0	50196000	23757000	26439000	42608000	21706000	20902000	8162000	3238500	4923500	55888000
1226	Tb927.3.4120	hypothetical protein, conserved		73.301	0	65.233		-0.00386346	802.25	1.06313		-0.00637098	517.25	0.802253		9	10.6	5	7.4	4	5	2	3	0.99778	1.0412	0.93756	1.0138	9.279	57.702	1.7315	3.9962	4	4	2	3	0	2	0	0	103360000	50587000	52770000	77436000	32678000	44758000	13244000	6391600	6852500	103210000
792	Tb927.11.15990	Nucleoporin NUP109	NUP109	108.72	0	76.5		-0.00725425	802.25	1.06463		-0.0603827	1054.5	1.0038		8.4	7.4	6.1	10.2	7	6	5	9	0.90785	0.88664	0.87671	0.91539	12.909	6.7632	16.574	19.003	6	7	5	10	4	4	3	3	123770000	61414000	62355000	119760000	61605000	58151000	49062000	25168000	23894000	333240000
645	Tb927.11.10910;Tb927.11.10790	40S ribosomal protein SA, putative		27.609	0	43.469		-0.0080047	802.25	1.06614		-0.108967	1420.75	1.01178		15.2	18	18	29.9	3	4	4	4	0.98896	0.9145	0.96915	0.96475	232.75	10.306	7.7407	138.16	3	3	4	4	2	0	1	3	270530000	195060000	75477000	161380000	86533000	74845000	63614000	30606000	33009000	118650000
322	Tb927.10.1390	Hypoxanthine-guanine-xanthine phosphoribosyltransferase	HGXPRT	26.36	0	107.78		-0.00798737	802.5	1.06107		-0.0723201	1095.5	0.985332		49.6	44.4	35	54.3	9	8	6	10	0.8975	0.91335	0.85927	0.9412	7.8648	11.042	11.502	5.7998	16	11	9	13	5	1	2	2	2082400000	1047000000	1035400000	991340000	512270000	479070000	405890000	211480000	194410000	1355700000
287	Tb927.10.12840	mitochondrial carrier protein	MCP12	33.131	0	143.51	1	-0.00862052	802.5	1.06256		-0.0668903	1028.75	1.02625		39.8	37.5	31.9	39.8	11	10	9	11	0.96144	0.89485	0.94628	0.95352	5.6745	14.704	7.0939	3.6594	18	10	10	18	1	1	4	3	9055800000	4618200000	4437600000	4639800000	2412600000	2227200000	2148100000	1117000000	1031200000	8344200000
2002	Tb927.8.6080	Glycerophosphoryl diester phosphodiesterase family, putative	POMP42	38.08	0	47.73	1	-0.0079891	803.5	1.0633		-0.0786453	1170.25	0.974332		31.8	24	14.7	33	8	6	4	8	0.93425	0.93342	0.93593	1.0065	16.478	34.19	21.715	18.526	9	5	5	7	4	0	2	3	286310000	120980000	165320000	66350000	32307000	34043000	50696000	27233000	23463000	193110000
721	Tb927.11.13520	hypothetical protein, conserved		105.38	0	77.33		0.00595628	804	1.06367		-0.0999123	1337	0.998216		5.1	3.5	4.3	3.5	3	2	3	2	0.71144	0.78224	0.8755	0.91124	28.98	25.806	21.552	13.878	2	2	3	2	0	0	0	0	67364000	35179000	32186000	44062000	23936000	20126000	25027000	14530000	10498000	59920000
754	Tb927.11.14700	hypothetical protein, conserved		61.94	0	126.61	1	-0.00585272	804.5	1.06403		-0.0651805	910.25	1.08386		13.9	14.8	11.9	18.8	8	7	6	8	1.0321	1.0017	0.99551	1.0197	9.699	16.749	30.138	13.105	7	7	5	6	2	1	1	2	482930000	239990000	242950000	322150000	165540000	156610000	137590000	64581000	73007000	441210000
804	Tb927.11.16480	enoyl-CoA hydratase/isomerase family protein, putative		40.234	0	146.38	1	-0.00809456	804.5	1.06254		-0.0531864	882.25	1.0629		31.8	31.8	31.8	42	10	10	10	13	0.98107	0.9644	0.91664	0.97081	13.48	16.425	9.1199	14.01	14	14	15	17	2	1	4	2	1851800000	658750000	1193000000	1238800000	525880000	712920000	490550000	203070000	287480000	2216800000
1802	Tb927.7.590	hypothetical protein, conserved		51.692	0	36.618	1	0.00579891	804.75	1.0605		-0.0743494	1118.5	0.982137		6.9	12.7	8.9	9.9	3	5	4	5	0.99908	0.89561	1.1722	0.99615	14.698	29.752	27.055	18.681	3	3	3	4	0	0	0	1	93885000	44083000	49801000	49955000	27773000	22182000	39084000	17649000	21435000	124120000
352	Tb927.10.15010	lipoic acid synthetase, mitochondrial precursor, putative		45.476	0	16.505	1	-0.00481504	804.75	1.06198		-0.0374589	701.5	0.99506		8.1	8.1	6.6	8.1	2	2	2	2	0.92337	0.88323	1.039	1.0389	3.5034		8.2142		2	1	2	1	0	0	2	0	30262000	16123000	14140000	14289000	6941900	7347500	43530000	32299000	11230000	15126000
1297	Tb927.4.1360	Glucose-6-phosphate 1-epimerase, putative		32.547	0	75.758		-0.00717193	807.25	1.06826		-0.0643429	1005.25	1.04102		12.6	12.6	12.6	9.9	4	3	4	4	1.0219	0.97104	0.97964	0.99445	6.0198	7.6213	18.622	2.5367	5	3	4	4	1	0	1	0	825090000	419230000	405860000	288100000	144610000	143490000	129030000	66413000	62616000	644310000
2188	Tb927.9.2270	hypothetical protein, conserved		78.354	0	323.31	1	-0.00615572	807.5	1.0677		-0.0587448	909.5	1.08416		32.1	27.6	21	35.3	17	14	12	19	1.0006	1.0093	0.97814	1.0442	18.838	6.3151	6.7311	13.095	25	18	16	25	2	2	8	4	2056000000	1045600000	1010400000	1241400000	613600000	627790000	558780000	281560000	277210000	2120900000
1309	Tb927.4.1920	GPI transamidase subunit 16, putative	GPI16	75.806	0	108.18		-0.0232434	807.75	1.06714		-0.0700434	1067.75	1.00198		6.4	5.2	2.6	6.4	3	2	1	3	0.96246	0.77444		0.94479	6.0284	22.666		93.04	3	3	0	5	0	3	0	3	71532000	36614000	34918000	14990000	8588500	6401300	0	0	0	158910000
492	Tb927.10.520	mitochondrial ATP synthase subunit ATPTB1	ATPTB1	46.781	0	53.527	1	-0.00677446	808.25	1.0675		-0.0325705	639.75	0.97771		21.5	15.4	17.9	20.5	8	5	7	8	1.0001	0.88583	1.0087	0.95097	8.5737	17.805	8.2708	8.1367	9	5	6	8	2	2	0	3	748650000	381090000	367570000	1575100000	822580000	752530000	870510000	397030000	473480000	1082500000
1303	Tb927.4.1590.1;Tb927.4.1590.2	NA	NA	48.07	0	311.65		-0.00857687	808.25	1.06602		-0.0266622	657.25	0.956835		27	20.9	13.3	31.9	10	8	6	12	0.99212	0.9413	0.9359	0.96095	11.617	32.062	11.798	29.024	11	9	6	15	3	2	3	4	410260000	204590000	205670000	430800000	154670000	276130000	90856000	46434000	44422000	506990000
2135	Tb927.9.13040	hypothetical protein, conserved		46.219	0	238.16	1	-0.00814788	810.25	1.0719		-0.0758867	1121.25	0.981176		21.9	23.6	19.8	19.3	8	7	6	5	1.0269	0.96212	0.97251	0.98217	11.566	6.2761	12.793	7.092	11	9	8	6	3	2	2	2	963870000	732110000	231760000	247630000	123460000	124160000	128140000	66054000	62086000	246240000
922	Tb927.11.5040	leucine-rich repeat protein (LRRP), putative		48.562	0	21.714		0.0162077	810.5	1.06985		0.0348623	353.75	0.353338		2.5	9.1	12.7	13	1	4	5	4	0.66135	0.92884	0.90981	1.1006		38.027	25.415	17.437	1	4	5	3	1	2	1	1	16946000	8896500	8049600	104010000	53146000	50864000	60313000	30583000	29730000	37942000
668	Tb927.11.11680	2-oxoglutarate dehydrogenase E2 component, putative		41.143	0	175.39	1	-0.00926697	810.5	1.07133		-0.0511807	820.75	1.0755		46	38.6	43.6	39.4	18	15	16	17	0.96687	0.92821	0.91871	0.96056	4.2433	6.8806	14.796	12.083	30	26	22	31	5	4	4	6	9957100000	4959200000	4998000000	8252700000	4214400000	4038200000	4399000000	2262600000	2136400000	10599000000
601	Tb927.10.9560	oxidoreductase, putative		36.099	0	80.237		-0.0167718	810.75	1.06929		-0.0412048	731.75	1.02282		29.6	29.6	11.1	26.9	6	6	3	6	1.2886	1.0495	1.0525	1.0004	31.663	10.92	8.6107	12.865	8	5	4	9	3	0	3	2	203960000	108310000	95652000	213140000	103850000	109290000	103860000	53341000	50520000	420040000
461	Tb927.10.4000	methylglutaconyl-CoA hydratase, mitochondrial precursor, putative		29.195	0	127.79	1	-0.00870808	811.25	1.06965		-0.0713318	1079.75	0.995778		37.5	38.3	38.3	33.9	9	9	9	7	0.99659	0.94326	0.94644	0.9706	9.2813	13.056	6.6093	7.5719	14	14	12	11	4	5	1	2	1479700000	750100000	729630000	914140000	484070000	430070000	513850000	263530000	250330000	1242300000
1547	Tb927.6.2230	RGG protein	RGG1	86.64	0	187.72	1	-0.00723017	812	1.06945		-0.0823489	1216.5	0.977252		17.2	17.3	12.8	17.4	10	12	9	12	0.99247	1.0025	0.97299	1.0505	10.148	42.386	4.7694	11.915	12	13	9	13	0	1	2	1	663180000	324000000	339180000	412490000	207560000	204930000	234950000	118650000	116290000	511780000
1188	Tb927.3.2620	hypothetical protein, conserved		208.85	0	35.187		-0.00902188	812	1.07092		-0.00480643	552.25	0.821917		2	3.3	1.1	0.5	3	5	2	1	1.0587	1.0755	0.68776	0.75921		15.137	23.62		1	4	3	1	0	1	2	0	28314000	15867000	12448000	47452000	23950000	23501000	14468000	7143800	7323800	19871000
2215	Tb927.9.3760	Nucleoporin GLE2	GLE2	38.351	0	230.23		-0.009596	812	1.06798		-0.0609241	1020.5	1.03585		34.7	41	37.5	42.1	9	11	10	12	0.94019	0.87003	0.94057	0.95081	5.9058	19.377	10.14	7.8179	12	12	11	17	3	2	4	1	1029400000	512860000	516550000	760980000	402210000	358770000	475200000	241460000	233730000	2082500000
647	Tb927.11.10880	hypothetical protein, conserved		48.493	0	5.3391	1	-0.00802828	812.25	1.06743		0.029982	635.75	0.966445		1.9	1.9	1.9	1.9	1	1	1	1	0.91142	0.97234	0.91093	1.0464					1	1	1	1	0	0	0	0	94008000	49285000	44723000	79785000	38704000	41081000	30215000	14467000	15748000	90656000
1408	Tb927.5.1140	choline/ethanolamine kinase	C/EK1	70.137	0	79.369		-0.185121	812.25	1.06597		-0.0284715	763.5	1.04097		7.2	14.8	6.8	12.6	4	6	3	6	5.8461	1.0182	0.99973	0.95793	137.59	20.361	6.2337	17.843	4	8	3	5	2	0	0	0	261490000	112790000	148700000	231180000	97489000	133690000	43182000	21548000	21635000	175870000
557	Tb927.10.8030	mitochondrial ATP synthase subunit O	OSCP	28.834	0	323.31	1	-0.00752918	812.75	1.06633		-0.0805762	1205.75	0.97062		54.9	57.3	50.2	54.1	15	16	13	15	0.92406	0.88524	0.87116	0.89449	6.3618	13.115	4.1121	11.656	22	24	15	23	9	6	3	8	1637000000	850560000	786450000	1883500000	845200000	1038300000	1181000000	627040000	553970000	1655400000
599	Tb927.10.9430	phosphoribosylpyrophosphate synthetase, putative	PRS	40.477	0	16.182		-0.000916077	813	1.06578		-0.0822569	1169.5	0.974547		5.3	6.6	6.6	6.6	2	2	2	2	0.77323	0.92809	0.9266	1.1216	2.603	6.8997	0.96997	25.067	2	2	2	2	0	0	0	0	43044000	25075000	17969000	61267000	31965000	29302000	14172000	7816300	6355600	54421000
1794	Tb927.7.5680	deoxyribose-phosphate aldolase, putative		30.037	0	137.97		-0.0107549	813	1.06433		-0.0415761	736.75	1.01601		46.4	46.4	51.8	56.1	12	12	13	14	0.94955	0.95026	0.85428	0.94394	9.3674	9.2858	6.3707	7.0389	20	20	21	25	1	7	8	12	5420100000	2779800000	2640300000	2352200000	1185000000	1167200000	1409200000	681090000	728070000	5562800000
377	Tb927.10.1630	atp-binding cassette sub-family e member 1	ABCE1	71.078	0	14.378		-0.00817814	813.75	1.06559		-0.104054	1390.75	1.00785		3.8	1.6	1.6	2.1	2	1	1	1	1.0135	1.7513		1.8284					1	1	0	1	0	1	0	0	13615000	7472800	6142500	15346000	5556500	9789600	0	0	0	13929000
2310	Tb927.9.9840	lipoic acid containing carrier protein, putative	GCVH	15.216	0	10.478	1	-0.00800628	814.25	1.06595		-0.0631018	967.75	1.07281		21.7	21.7	21.7	21.7	4	3	3	4	0.94855	0.97837	0.91546	1.0165	15.571	8.2599	5.6711	13.948	4	4	4	4	1	0	0	0	701620000	343240000	358380000	200460000	102830000	97635000	129030000	67134000	61893000	711550000
2065	Tb927.8.920	ubiquitin-conjugating enzyme E2, putative	PEX4	17.63	0	49.059		-0.0102128	814.75	1.06631		-0.0260121	789.25	1.08004		23.1	23.1	23.1	35	4	4	3	4	0.93406	0.94151	0.86478	0.95765	33.774	7.0326	10.643	8.6352	4	6	4	3	1	1	2	0	152390000	82175000	70218000	139800000	71609000	68195000	70126000	36068000	34058000	92469000
2169	Tb927.9.15150;Tb927.9.15110	60S ribosomal protein L5, putative	L5	34.636	0	4.6967		-0.0350586	815.75	1.06847		-0.0860151	1120	0.981157		5.5	3.2	5.5	8.4	2	1	2	3	0.95615		0.7107	0.94697	0.067569		20.169	18.031	2	0	2	4	1	0	0	1	100530000	52387000	48142000	0	0	0	30853000	17217000	13636000	150180000
2035	Tb927.8.6970	3-methylcrotonyl-CoA carboxylase alpha subunit, putative		73.906	0	56.988	1	-0.0329956	816	1.06793		-0.0127598	488.5	0.6868		11.9	11.8	14.3	12.2	2	2	2	1	0.98414	1.0181	1.0443	1.464	1.8297	21.348	2.8999		2	2	3	1	0	1	0	0	94917000	44550000	50367000	52859000	26640000	26219000	31008000	14767000	16241000	38478000
714	Tb927.11.13280	Guide RNA binding protein 25	gBP25	25.106	0	83.018	1	-0.00962612	816.25	1.06738		-0.0666853	1025.25	1.03398		45.5	37.5	41.1	45.5	8	6	7	8	0.96085	0.91611	0.91563	0.95393	5.6091	7.2225	12.853	3.7908	12	8	7	14	1	4	2	1	862100000	438250000	423850000	287470000	147350000	140120000	161840000	82005000	79834000	720970000
281	Tb927.10.1260	aspartyl-tRNA synthetase, putative		60.842	0	78.611	1	-0.00727462	816.5	1.06684		-0.0755055	1121.5	0.980893		18.1	19.4	12.8	18.3	10	10	7	8	0.99113	0.9062	1.0022	0.97982	18.239	9.7293	16.456	14.233	10	13	7	5	2	4	2	1	364800000	180060000	184740000	324050000	167230000	156810000	98082000	49641000	48440000	252890000
1970	Tb927.8.5220	hypothetical protein, conserved		114.05	0	103.76	1	-0.0158955	817.5	1.06899		-0.0551501	944.75	1.07933		8.1	7.1	4.8	7.6	5	4	3	5	0.98286	1.0714	0.73808	0.93142	22.782	9.3833	22.297	10.156	5	3	2	5	2	0	2	2	84495000	40392000	44103000	35472000	17331000	18141000	7675100	4400200	3274900	75664000
936	Tb927.11.5440	NADP-dependent malic enzyme, cytosolic		61.506	0	18.268		-1.18563e-05	818	1.06934		-0.112255	1488.25	1.01453		11.5	1.6	4.8	4.3	5	1	2	3	1.0788	1.0809	1.1673	1.1697	29.339		2.4323	11.556	6	1	2	3	4	0	0	0	151080000	71308000	79776000	41481000	20118000	21364000	27085000	13527000	13557000	135340000
527	Tb927.10.6970;Tb927.10.6940	serine peptidase, Clan SC, Family S9B		93.683	0	13.384		0.0512192	818.25	1.0688		-0.0831912	1199.75	0.9691		0	1.9	0.9	2.8	0	1	1	2		0.95857	1.614	1.0861				24.112	0	1	1	2	0	1	0	1	0	0	0	3218000	1987100	1230900	3822100	1863200	1958900	25193000
877	Tb927.11.3490	hypothetical protein, conserved		87.8	0	93.856		-0.00807823	818.25	1.06736		-0.0347612	715.75	1.00226		11.3	10.5	5.4	8.9	6	5	3	5	0.92253	1.0526	0.89877	1.1047	22.94	16.844	9.2827	19.954	4	6	3	5	2	3	2	1	85476000	43501000	41975000	53398000	27227000	26171000	14049000	6388300	7660900	134820000
1354	Tb927.4.3740	flagellar attachment zone protein 1	FAZ1	192.57	0	242.74		-0.00476347	819.5	1.06896		-0.0180337	507.5	0.755327		35.4	28.4	25.7	36.1	15	18	14	16	0.81586	0.83036	0.81899	0.87093	14.079	14.784	4.7296	20.669	17	20	16	22	3	4	5	7	930980000	516750000	414240000	922740000	509970000	412780000	425510000	239460000	186050000	1235100000
1302	Tb927.4.1540	NAD dependent epimerase/dehydratase family, putative	POMP27	55.24	0	117.84		-0.00966957	819.5	1.07039		-0.0614268	923.75	1.07754		26	17.3	16.9	30.3	9	7	6	12	0.96263	0.93463	0.95322	1.0117	14.384	19.623	12.571	9.3867	15	8	7	10	4	1	3	3	767280000	373760000	393520000	297850000	144240000	153610000	163240000	80075000	83161000	679050000
1461	Tb927.5.3110	Mitochondrial ribosomal protein L49	MRPL49	24.469	0	25.936	1	-0.0808394	819.5	1.06753		-0.109694	1175.5	0.974735		6	11.9	6	11.9	1	2	1	2	0.94468	1.0789	0.39727	0.9553		21.434		17.481	1	2	1	2	0	0	1	0	53037000	28241000	24797000	45902000	22130000	23772000	27978000	19428000	8550000	69460000
1403	Tb927.5.1020	disulfide isomerase, putative		65.721	0	7.4769		0.00614268	819.75	1.067		-0.050979	906.75	1.09079		2.9	1.2	1.2	2.7	2	1	1	2	0.67424	0.73068	0.7631	0.78149	36.316				2	1	1	1	0	0	0	0	63360000	32631000	30730000	16590000	9133000	7457000	9627000	5065100	4561900	27816000
2243	Tb927.9.5960	succinate dehydrogenase iron-sulfur subunit, putative	SDH2C	21.281	0	10.509	1	-0.0014207	819.75	1.06557		-0.0340991	737.75	1.01319		16.5	22.3	16.5	11.7	3	4	3	2	0.86638	0.79173	0.8132	0.75292	50.002	11.824	6.1657	27.805	2	4	3	2	0	1	0	1	119820000	69363000	50460000	170010000	92778000	77235000	68375000	34739000	33636000	58338000
2276	Tb927.9.7830	tRNA import complex component, putative		22.986	0	28.616	1	0.066086	820	1.06221		-0.0250088	877.75	1.06026		15.2	11.6	17.2	11.6	2	1	2	1	0.19902	1.101	0.36397	1.0955	201.74				2	1	1	1	1	0	1	0	765520000	708120000	57404000	9508700	3883800	5624900	38595000	31633000	6962100	29298000
432	Tb927.10.310	pumillio/PUF RNA binding protein 3	PUF3	61.06	0	10.564		-0.00628427	820	1.06363		-0.081907	719.25	1.00892		4.7	6.1	8.1	5.6	2	3	3	3	0.89664	0.86833	0.79592	0.81672	20.227	24.012	12.828	19.326	2	3	2	2	1	0	0	2	36586000	19133000	17453000	39744000	20341000	19404000	10653000	5596900	5055800	22196000
247	Tb927.10.11060	hypothetical protein, conserved		23.178	0	5.8554	1	-0.00752738	820	1.06504		-0.0505649	819.5	1.07611		12.2	4.6	9.2	8.2	3	1	2	2	0.89371	0.91372	0.92518	1.0138	12.818		13.068		2	1	2	1	0	0	1	0	82077000	43603000	38474000	48737000	23800000	24937000	84425000	44972000	39452000	97540000
1738	Tb927.7.3770	Bifunctional NAD(P)H-hydrate repair enzyme	nnr	61.111	0	6.2596	1	-0.00875654	821	1.06434		-0.0117085	704	0.984649		1.4	1.4	0	0	1	1	0	0	0.92933	0.8926							1	1	0	0	1	0	0	0	69237000	34111000	35126000	37177000	19034000	18143000	0	0	0	0
2193	Tb927.9.2560	TLC domain containing protein, putative		32.586	0	14.29		-0.0079122	821.5	1.06469						0	9.2	3.2	9.2	0	2	1	2		0.85344	0.98229	0.88542				18.013	0	1	1	2	0	0	0	1	0	0	0	28396000	15764000	12632000	14461000	6523700	7937600	58060000
996	Tb927.11.7510;Tb927.11.7460	luminal binding protein 1 (BiP), putative	BiP	71.434	0	323.31		-0.00991778	822.5	1.06681		-0.0600074	953.25	1.07664		64	62.3	67.2	66.3	44	43	42	43	0.98008	0.93386	0.93251	0.97352	10.906	18.391	11.812	21.292	69	59	62	83	8	10	10	17	10247000000	5131000000	5116000000	5579000000	2828000000	2751000000	3410500000	1742100000	1668300000	9917000000
544	Tb927.10.7590	hypothetical protein, conserved		30.482	0	56.02		-0.00946436	823	1.06716		-0.0850651	1152.75	0.977923		39.1	27.2	26.5	24.7	10	7	6	7	1.0593	0.92712	1.0048	0.95952	10.171	13.952	6.9159	18.39	13	11	9	10	6	3	3	4	390080000	187470000	202610000	245690000	125540000	120150000	124920000	63188000	61734000	611960000
1305	Tb927.4.1660	mitochondrial carrier protein, putative	MCP6	42.163	0	9.9043	1	0.166954	825.25	1.07366		-0.0815511	1171.5	0.975491		4.4	2.1	2.1	3.9	2	1	1	1	0.72164	0.61549	6.9614	1.2758	22.951				2	1	1	1	0	1	0	1	138560000	81261000	57302000	52908000	23136000	29772000	8750200	992680	7757500	17478000
826	Tb927.11.1710	guide RNA-binding protein of 21 kDa	gBP21	23.253	0	93.865	1	-0.00982321	825.5	1.07313		-0.0564376	893.25	1.07396		35.9	33.5	34	29.6	7	6	6	6	0.94414	0.89529	0.94496	0.98092	17.43	25.063	11.232	5.1933	11	9	8	7	2	2	4	2	1532200000	792100000	740120000	1056400000	553180000	503260000	527240000	276350000	250880000	1242700000
1514	Tb927.6.1040;Tb927.6.1030	cysteine peptidase, Clan CA, family C1, Cathepsin L-like	CP	48.358	0.00096618	2.5118		-0.00342292	825.75	1.07118						3.3	5.1	5.1	5.1	1	1	1	1	0.76305	0.76107	0.69675	0.7172					1	1	1	1	0	0	1	0	23774000	14896000	8878100	6552400	4203700	2348700	9539000	5269000	4269900	17636000
924	Tb927.11.5060	Mitoribosomal SSU assembly factor 1	mt-SAF1	119.59	0	13.686	1	-0.0183464	825.75	1.07259		-0.110829	1229.75	0.982075		2.5	2.1	0	3.8	2	2	0	3	0.99459	1.0192		1.1632	14.219	25.737		10.994	2	2	0	2	1	1	0	1	33889000	17608000	16280000	17332000	8232500	9099300	0	0	0	29196000
2290	Tb927.9.8780	CCA tRNA nucleotidyltransferase	CAE	58.645	0	67.733	1	-0.0094014	826	1.07065		-0.020896	850.25	1.04965		28.9	15.2	16.9	18.8	14	8	8	8	1.0185	0.96385	0.93804	0.968	10.657	14.427	32.12	11.167	14	9	8	9	3	1	2	1	886330000	424880000	461450000	401580000	209480000	192110000	232760000	120960000	111800000	393660000
866	Tb927.11.2950	Nucleoporin NUP89	NUP89	89.154	0	27.915		0.00181341	826.5	1.07099		-0.0563795	939.25	1.07339		5.8	6.8	6.3	10.9	4	4	4	8	0.69264	0.73768	0.81754	0.85628	13.195	10.345	34.475	15.984	3	2	3	7	1	1	0	1	63228000	36766000	26462000	16807000	9372000	7434800	32825000	16957000	15868000	159820000
1100	Tb927.2.4230;Tb11.v5.0827	NUP-1 protein, putative		406.9	0	135.94		-0.0070865	826.5	1.06959		-0.0496044	850.75	1.04992		23.4	19.4	14.6	14.4	7	7	5	5	0.89153	0.83044	0.84591	0.84109	12.064	12.005	21.39	15.66	9	8	6	7	4	3	1	5	331380000	171890000	159490000	132000000	70356000	61647000	53066000	28140000	24926000	223530000
1832	Tb927.7.710	heat shock 70 kDa protein, putative	HSP70	70.211	0	323.31		-0.00817569	826.5	1.06819		-0.0838352	1197	0.969859		30.5	21	22.8	27.9	12	7	8	10	0.97263	1.0262	0.86334	0.98213	14.976	13.212	21.201	20.836	17	9	7	11	5	3	1	3	670060000	355810000	314250000	267940000	141890000	126050000	142170000	76693000	65472000	500250000
1866	Tb927.8.1440	maoC-like dehydratase, putative		17.815	0	24.055	1	-0.0113769	827	1.06854		-0.0665769	872.75	1.06053		30.9	0	8.6	26.5	4	0	1	4	0.99553		0.89844	0.97626	7.1706			15.689	3	0	1	3	2	0	1	1	186390000	90776000	95610000	0	0	0	10671000	5955100	4715400	110340000
1079	Tb927.2.2520;Tb927.2.2510	Mitochondrial outer membrane protein porin 2	VDAC2	29.189	0	323.31	1	-0.0102684	827.5	1.06888		-0.0609287	950.5	1.07949		81.9	67.4	65.9	79.6	19	15	13	19	0.93593	0.87094	0.91404	0.93494	11.127	7.8272	9.4668	3.6103	38	26	20	29	7	4	4	2	7844500000	4030200000	3814300000	4000200000	2121300000	1878900000	1769000000	934920000	834040000	7410800000
2229	Tb927.9.5040	cAMP-specific phosphodiesterase	PDEB1	103.65	0	213.11		-0.00866411	827.75	1.06836		-0.0257504	716	0.997963		14.9	9.6	10.5	19.2	3	1	1	6	1.0026	0.96362		1.0204	8.7057			30.596	4	1	0	5	1	0	0	1	164100000	73689000	90413000	25951000	12616000	13335000	0	0	0	416450000
1156	Tb927.3.1730	translation elongation factor P, putative		25.482	0	11.251	1	-0.00947901	828	1.06784		-0.0603512	975.25	1.07001		16.9	16.9	10.8	16.9	3	3	2	3	0.9789	0.96748	0.92358	0.99608	18.144	15.055	13.203	20.421	4	2	2	4	1	1	1	0	103880000	47122000	56759000	60693000	28735000	31958000	27727000	13963000	13764000	175950000
310	Tb927.10.13580	major facilitator superfamily protein (MFS), putative		51.55	0.0095362	1.5688		-0.0082412	828.25	1.06732						6.8	0	0	6.8	1	0	0	1	1.0055			1.033					1	0	0	1	0	0	0	0	125970000	64666000	61300000	0	0	0	0	0	0	104560000
1601	Tb927.6.4160	hypothetical protein, conserved		38.955	0	42.981	1	-0.0111937	828.5	1.0668		-0.0689761	1028.25	1.02789		15.5	5.5	8	14.9	4	1	2	4	0.93346		0.86789	1.0045	31.403		9.4737	14.851	2	0	2	4	1	0	0	1	58966000	28052000	30914000	0	0	0	53930000	28375000	25555000	67172000
1161	Tb927.3.1840	3-oxo-5-alpha-steroid 4-dehydrogenase, putative		33.355	0	323.31	1	-0.0102912	829.75	1.06973		-0.066204	1022.25	1.03727		31.9	33.2	32.6	30.9	14	13	12	13	0.9541	0.92585	0.92508	0.98694	16.533	7.8207	6.647	6.5771	19	16	13	19	3	0	1	7	5341200000	2591300000	2749900000	2152400000	1095300000	1057100000	852770000	488020000	364740000	3738700000
1420	Tb927.5.1530	Flavin-binding monooxygenase-like, putative		59.943	0	5.7431	1	0.0044613	830.75	1.0718						4.6	2.2	2.2	0	2	1	1	0	1.0341	0.94344	1.1304			0.090103			1	2	1	0	0	2	0	0	9160300	3660300	5500000	18447000	8878700	9568700	3334500	1895200	1439300	0
1910	Tb927.8.2880	hypothetical protein, conserved		125.11	0	289.17	1	-0.00937018	830.75	1.07041		-0.0773201	1029.75	1.02395		18.7	21.1	12	24.4	15	17	10	20	0.98906	0.93599	0.99075	1.0221	9.6848	10.841	14.245	21.171	17	20	9	22	5	6	1	3	660320000	335910000	324400000	428460000	218820000	209640000	204230000	102540000	101690000	552000000
1736	Tb927.7.3710	hypothetical protein, conserved		51.815	0	11.54		-0.0104455	831	1.06989		-0.0414037	713.5	0.999207		3.6	7.4	7.2	9.3	2	3	3	4	0.90372	0.88633	0.85488	0.9231		17.135	71.092		1	2	3	1	0	1	1	0	27606000	12617000	14989000	36417000	18201000	18216000	39368000	21251000	18118000	45958000
179	Tb927.1.1580	electron transport protein SCO1/2, putative		33.578	0	44.571	1	-0.0108738	831.5	1.07023		-0.0454696	775.75	1.05863		21.9	16.9	15.3	17.9	8	5	4	6	0.91604	0.91733	0.95664	1.0589	16.234	8.3127	11.893	25.288	6	5	3	6	1	0	1	2	223880000	116770000	107110000	161780000	92524000	69255000	47401000	23451000	23950000	215680000
1589	Tb927.6.3840	reticulon domain protein		21.071	0	7.9382		-0.00569692	831.75	1.06971		-0.0827514	1179.75	0.973649		13.4	13.4	9.1	21.5	3	3	2	4	0.80579	0.82885	0.82041	0.88935	21.242	8.041	2.1514	3.3918	3	3	2	4	1	1	0	1	258200000	140750000	117440000	136350000	71698000	64649000	69076000	38070000	31007000	164600000
1256	Tb927.3.4990	oxidoreductase, putative		36.432	0	14.918	1	-0.00999248	832	1.06919		-0.048018	827.75	1.0643		15.3	10.3	12.7	15.3	6	4	5	6	1.0398	0.97561	0.95724	0.98473	22.904	16.2	14.923	17.898	6	5	5	6	0	1	0	1	548200000	267820000	280380000	233440000	113920000	119520000	121600000	61945000	59657000	390440000
438	Tb927.10.3290	hypothetical protein, conserved		30.83	0	8.1312	1	-0.00915337	832.75	1.06902		-0.0792254	994.25	1.0549		8.4	8.4	8.4	8.4	2	2	2	2	0.91354	1.0062	0.87014	1.0427		14.077	0.28969	16.209	1	2	2	2	1	0	0	0	28971000	15925000	13046000	75481000	37083000	38398000	35757000	17814000	17942000	59982000
67	Tb927.6.4980;Tb11.0390;Tb11.0290	40S ribosomal protein S14	RPS14	15.513	0	19.604		-0.0242675	832.75	1.07039		-0.115857	1409	1.01042		16.7	16.7	16.7	9.7	2	2	2	2	0.89196	1.0306	0.69023	0.99726	16.036	41.211	26.418	12.299	2	2	2	2	1	0	1	0	439030000	221420000	217610000	207980000	96001000	111980000	119410000	66826000	52585000	124190000
2016	Tb927.8.6440	RNA-binding protein, putative	RBP20	20.37	0.00096759	2.5226		-0.0254141	832.75	1.06765		-0.0470676	746.5	1.01302		4.9	0	0	9.8	1	0	0	2	1.3184			0.85267					1	0	0	1	0	0	0	0	21442000	11579000	9862900	0	0	0	0	0	0	13135000
1513	Tb927.6.990;Tb927.6.1050;Tb927.6.970;Tb927.6.960;Tb927.6.980;Tb927.6.1010;Tb927.6.1020;Tb927.6.1060;Tb927.6.1000	cysteine peptidase, Clan CA, family C1, Cathepsin L-like	CP	48.324	0	25.053		-0.00543834	833	1.06577		-0.060899	958	1.08134		3.3	5.1	5.1	5.1	1	1	1	1	0.74706	0.74174	0.72953	0.76154					1	1	1	1	0	0	0	0	84251000	48232000	36019000	41214000	23874000	17340000	34145000	18917000	15228000	79445000
103	Tb927.10.15950;Tb11.v5.0305	TATA-box-binding protein	TBP	28.822	0	5.0663		-0.0124375	833	1.06714						11.8	11.8	6.5	0	2	2	1	0	0.84631	0.98879	0.78544			4.7195			1	2	1	0	1	2	1	0	35333000	18583000	16750000	27267000	12661000	14606000	4141700	2683400	1458400	0
2160	Tb927.9.14200	methyltransferase domain containing protein, putative		44.532	0	61.021	1	-0.0106653	833.75	1.06696		-0.0669989	1005.25	1.03999		16.6	6.5	9.8	16.6	6	2	3	6	0.9578	0.93254	0.90607	0.97323	15.735	16.359	5.9038	48.048	6	2	3	6	0	0	1	0	468050000	220130000	247930000	48177000	24909000	23268000	27901000	13751000	14150000	175110000
94	Tb927.11.7250;Tb11.v5.0257	hypothetical protein, conserved		53.363	0	39.941	1	0.0351717	834.25	1.0673		-0.0710322	1095.25	0.987134		16.1	9.3	10.5	6.2	6	4	4	3	0.92296	0.76206	1.7639	1.0534	19.699	87.013	88.503	68.891	8	3	4	4	3	1	2	4	254690000	97050000	157640000	133440000	54395000	79046000	59250000	15708000	43542000	233210000
1597	Tb927.6.4090	chaperonin HSP60, mitochondrial precursor, putative	HSP60	58.37	0	323.31	1	-0.0107239	834.25	1.06595		-0.0692609	1025.75	1.03425		44.9	29.6	35.3	39.4	18	14	15	16	0.9848	0.94126	0.93071	0.98191	24.237	6.0847	13.629	9.4083	21	17	17	22	3	5	5	4	4444200000	2203300000	2240900000	2657600000	1383000000	1274500000	1286600000	641800000	644800000	4031700000
709	Tb927.11.13180	Present in the outer mitochondrial membrane proteome 10	POMP10	61.21	0	323.31		-0.0102494	835.5	1.06883		-0.0755477	1139.25	0.984585		39.3	28.8	24.6	38.8	19	13	12	17	0.94089	0.89836	0.93567	0.98182	9.0627	13.947	9.351	8.8557	28	16	13	27	8	2	2	7	4601900000	2289300000	2312600000	1581500000	822570000	758920000	962850000	494460000	468390000	3490500000
1622	Tb927.6.4560	Mitochondrial SSU ribosomal protein, putative	mS56	47.192	0	13.302	1	-0.00797675	836	1.06916		-0.0684052	1007.25	1.03907		8.4	14	1.7	2.2	4	5	1	1	0.93907	0.88975	0.79195	0.80756	105.06	30.858			3	3	1	1	2	1	0	0	394090000	131720000	262370000	36317000	17079000	19238000	6917800	3605100	3312700	16749000
750	Tb927.11.1450	2-oxoglutarate dehydrogenase E1 component, putative		113.38	0	323.31	1	-0.0105075	836.5	1.0695		-0.0614768	952.25	1.07732		44.3	42.2	36.7	47.5	44	39	30	43	0.99191	0.94491	0.92296	0.96857	13.46	17.357	16.031	12.997	57	48	38	60	9	5	3	8	8368900000	4138200000	4230700000	3486800000	1733600000	1753300000	1426600000	720190000	706360000	5281300000
1159	Tb927.3.1810	hypothetical protein, conserved		36.117	0	269.76	1	-0.0109199	836.5	1.06814		-0.0405514	736.25	1.02136		35	27.3	17.5	35	8	7	5	9	1.0095	0.92898	0.93834	0.95486	22.935	3.6553	0.55862	11.707	12	11	6	14	3	5	2	5	689180000	365830000	323340000	362450000	188940000	173510000	90127000	46590000	43537000	987140000
1262	Tb927.3.5240	kinetoplast ribosomal PPR-repeat containing protein 8	KRIPP8	66.655	0	27.605	1	-0.00422785	836.75	1.06629		-0.143878	1547.25	1.0129		2.9	2.9	2.9	2.9	1	1	1	1	1.0042	0.79208	0.94357	0.77381					1	1	1	1	0	0	0	0	43451000	20056000	23395000	26892000	13847000	13045000	9923800	5056200	4867500	37219000
446	Tb927.10.3580	Mitochondrial SSU ribosomal protein, putative	mS58	35.612	0	7.6094	1	-0.0186925	836.75	1.06763		-0.0809819	1165.75	0.976922		7.1	10.2	12.7	8	2	3	4	3	1.2384	0.97956	0.91166	0.85659	30.17	38.583	5.1076	11.726	2	3	3	3	0	0	0	1	86699000	41742000	44957000	109440000	53983000	55454000	52558000	28639000	23919000	190380000
1040	Tb927.11.9360	prenyltransferase, putative		54.515	0	3.2689	1	-0.00918433	837	1.06578		-0.0325189	656.5	0.959723		4.3	0	0	4.3	2	0	0	2	1.034			1.0089	7.7615			20.83	3	0	0	2	2	0	0	1	167880000	81588000	86296000	0	0	0	0	0	0	72953000
560	Tb927.10.8070	ATPase, putative	ZapE2	55.555	0	105.92		-0.00857863	837.5	1.06612		-0.0780231	1093	0.992796		11	13.8	3.7	15	3	4	1	5	0.90746	1.0496	0.83788	1.0488	11.371	11.893		21.644	4	4	1	5	2	2	0	0	43949000	24158000	19791000	19903000	9219000	10684000	3252500	1669000	1583500	64770000
1162	Tb927.3.1890	cytochrome c oxidase assembly protein, putative		33.231	0	4.2854	1	0.014309	837.75	1.06562		-0.105505	1172.25	0.97462		6.3	6.3	2.8	6.3	2	2	1	2	0.64353	0.89624	0.93911	1.1464	4.2343	4.5942			2	2	1	1	0	0	0	0	71637000	40677000	30960000	45344000	22128000	23216000	24258000	11758000	12500000	58963000
1537	Tb927.6.2010	acyl-CoA synthetase, putative		58.952	0	148.57	1	-0.0101282	837.75	1.06428		-0.0437795	743.75	1.01711		21.6	19.9	14.1	25.8	10	10	8	12	0.96738	0.90629	0.88402	0.90917	12.538	15.684	11.081	26.343	11	10	7	11	2	0	1	0	1391700000	688500000	703160000	1009900000	518950000	490940000	466820000	245380000	221440000	1131900000
1166	Tb927.3.1980	hypothetical protein, conserved		32.644	0	10.116		-0.00887905	838	1.06378						5.1	4.4	4.4	5.1	1	1	1	1	1.1235	1.0902	0.8801	0.92679					1	1	1	1	0	0	0	0	22111000	10202000	11909000	14666000	6552300	8113400	7695900	3829800	3866100	81947000
2100	Tb927.9.11720	Iron-sulfur cluster assembly protein	ISCU	19.436	0	164.79	1	-0.0101161	838	1.06245		-0.0525793	870.25	1.06394		45	44.4	36.7	32.2	8	7	6	7	0.90481	0.85133	0.84704	0.8748	15.275	4.3782	5.2011	19.012	7	11	7	10	0	3	1	2	961070000	504240000	456830000	690220000	360240000	329990000	330490000	175750000	154740000	692700000
1985	Tb927.8.5640	putative succinate dehydrogenase subunit	SDH6	37.089	0	185.06	1	-0.0110181	839	1.06445		-0.0667351	1019.75	1.03692		14.7	14.7	17.1	27.3	4	4	5	8	0.89292	0.8719	0.82672	0.89348	22.379	19.593	13.465	3.8885	6	7	7	7	0	3	3	4	627000000	324010000	302990000	258740000	151830000	106910000	207940000	111840000	96099000	584970000
2003	Tb927.8.6110	3-hydroxy-3-methylglutaryl-CoA synthase, putative	HMGS	54.669	0	323.31	1	-0.00891875	840	1.06645		-0.0601756	962.5	1.07894		53.9	35.3	33.1	46.3	24	19	16	20	1.0386	0.99256	0.99336	1.0306	8.7476	50.744	13.83	6.1393	38	35	29	46	7	4	4	8	11606000000	5589100000	6016600000	5381000000	2849600000	2531400000	2103900000	1055500000	1048400000	15246000000
161	Tb927.9.3590;Tb11.v5.0904	monothiol glutaredoxin, putative		20.43	0	50.396	1	-0.0157082	840.25	1.06595		-0.116559	1187	0.969032		8.7	16.3	15.2	7.6	1	2	2	1	0.66941	0.6176	0.57231	0.61021	31.204	61.558			2	2	1	1	2	1	0	1	84114000	57255000	26858000	35353000	23737000	11616000	7547100	4422400	3124700	21451000
832	Tb927.11.1950	hypothetical protein, conserved		24.799	0	6.7309	1	-0.0240775	840.25	1.06462						0	11.7	11.7	4.5	0	2	2	1		1.1822	0.98308	1.3725			3.6506		0	1	2	1	0	0	1	0	0	0	0	11198000	4628500	6569800	11524000	4608200	6916000	20003000
102	Tb927.10.15940;Tb11.v5.0304	cation transporter, putative		40.114	0	12.794		-0.0214395	840.5	1.06413		-0.0602122	919.25	1.08618		6.3	6.3	3.6	6.3	2	2	1	2	0.99771		0.76863	0.89337					1	0	1	1	0	0	0	1	4987300	2851500	2135800	0	0	0	3022600	1898400	1124200	23955000
1884	Tb927.8.1910	acetylornithine deacetylase, putative, metallo-peptidase, Clan MH, Family M18	ArgE	43.269	0	234.18		-0.0108451	840.75	1.06099		-0.0447842	789.5	1.0789		38.1	34.8	37.6	31.7	16	14	15	13	0.93169	0.88315	0.86446	0.9055	11.333	11.601	8.9581	9.7013	20	19	19	16	5	2	6	2	2943200000	1525300000	1417900000	2436400000	1294300000	1142100000	1141300000	607040000	534260000	2778200000
48	Tb927.5.4420;Tb05.5K5.70	nucleolar RNA helicase II, putative		68.786	0	23.033		-0.0193462	840.75	1.06363		-0.0177252	542.25	0.836964		3.8	3.8	3.8	3.8	2	2	2	2	0.98882	1.033	0.98627	1.2313	4.9691	12.686	36.249		2	2	2	1	1	0	1	0	27710000	14163000	13546000	23888000	11273000	12615000	10946000	5368600	5577800	13571000
1460	Tb927.5.3090	mitochondrial ATP synthase subunit ATPTB12	ATPTB12	11.655	0	34.673	1	-0.0221496	840.75	1.06231		-0.0355412	689.25	0.979053		14.9	0	14.9	14.9	1	0	1	1	1.2574		1.083	1.0037					1	0	1	1	1	0	0	0	15006000	7368700	7637800	0	0	0	7615000	3693700	3921300	20695000
2261	Tb927.9.7060	hypothetical protein, conserved		32.799	0	19.222		0.00540681	841	1.05919		-0.102652	1251.25	0.986201		9.8	13.5	9.4	13.8	3	4	3	4	1.0594	1.2309	0.89396	0.98822	27.729	22.44	14.498	31.133	4	3	3	4	2	2	2	1	131380000	64409000	66974000	79608000	38003000	41605000	42785000	21914000	20871000	410370000
1170	Tb927.3.2090;Tb11.v5.0697	Xaa-Pro aminopeptidase, putative		68.387	0	116.78		-0.00984594	841	1.0605		-0.0792491	1083.25	0.99247		21.8	21.3	18.4	21.8	11	10	8	11	1.021	0.93573	0.99435	0.99781	12.358	21.938	9.4112	35.1	11	9	7	9	3	2	3	2	1278100000	1053400000	224730000	157120000	81376000	75747000	65688000	32547000	33142000	453680000
1555	Tb927.6.2470	Mitochondrial import inner membrane translocase subunit 54	TIM54	54.648	0.0050228	1.9543	1	-0.00987071	841.5	1.05953		-0.0942972	1335.25	0.997482		0	1.8	0	2.6	0	1	0	1		0.84012		0.87919					0	1	0	1	0	1	0	0	0	0	0	10426000	6544600	3880900	0	0	0	17913000
1664	Tb927.7.1290	ER membrane protein complex subunit 7	EMC7	26.998	0	5.3346		-0.0126846	841.75	1.05774		-0.0308739	663.25	0.948679		6.2	6.2	6.2	6.2	1	1	1	1	0.93194	0.94412	0.8473	0.96475	0.96279			21.914	2	1	1	2	0	0	0	0	110900000	58506000	52397000	52740000	26190000	26550000	22123000	10998000	11125000	105540000
444	Tb927.10.3560	Protein arginine N-methyltransferase 1, prozyme	PRMT1-PRO	42.121	0	69.771		-0.0136942	841.75	1.05904		-0.0854449	1144.75	0.982374		6.2	6.2	6.2	12.6	2	2	2	4	0.93208	0.8297	0.96012	0.96955	30.877	6.2879	18.396	4.8602	2	2	2	3	0	0	1	1	57630000	27817000	29812000	37724000	21141000	16583000	16559000	8177700	8381700	79703000
219	Tb927.1.730	NADH-ubiquinone oxidoreductase complex I subunit, putative		62.84	0	110.26	1	-0.00242245	843.25	1.06136		-0.0963069	1332.75	0.99674		13.5	9	15.8	9	6	4	7	5	1.0908	1.1479	0.93849	1.0099	40.804	9.5024	12.891	29.618	6	5	6	5	5	1	2	2	145290000	62161000	83130000	223940000	89888000	134060000	77874000	37592000	40282000	160830000
972	Tb927.11.6570	Nodulin-like, putative		67.604	0	217.51	1	-0.00993626	843.5	1.06087		-0.0431409	737.5	1.01711		9.5	10.2	9.7	12.5	6	4	4	6	0.9569	0.99335	0.90851	1.0335	3.3166	1.9898	15.793	10.786	5	5	6	8	0	2	5	3	467520000	218940000	248580000	58419000	29944000	28475000	70990000	37692000	33298000	325950000
170	Tb927.10.2110;Tb927.10.2100;Tb11.v5.1046;Tb927.10.2090	elongation factor 1-alpha	EEF1A	49.105	0	198.36		-0.0116253	844	1.0612		-0.060627	933.5	1.07455		53.2	35.6	31.6	44.5	21	16	13	17	0.97035	0.93673	0.91629	0.98451	15.447	13.455	6.5786	4.6165	37	26	21	21	9	4	4	5	14835000000	7471000000	7364500000	7807700000	4024000000	3783700000	3934700000	2036500000	1898200000	11867000000
911	Tb927.11.480	small GTP-binding protein domain containing protein, putative		43.657	0	8.6799	1	-0.00339694	844.75	1.06235		-0.0808285	1026.25	1.03354		5.8	10.7	8.1	5.8	2	4	3	2	1.0446	0.87304	1.1114	0.95839	18.548	2.7623	25.664		2	4	3	1	0	1	1	0	51402000	24112000	27291000	72738000	37023000	35715000	23404000	11220000	12185000	19000000
2249	Tb927.9.6270	hypothetical protein, conserved		57.132	0	8.462		-0.0109367	846.25	1.06594		-0.0742874	1061.5	0.999537		5.3	7.1	7.1	3	2	3	3	1	0.98676	0.98236	0.95173	1.0479	5.2165	6.2259	2.2203		2	3	2	1	0	1	0	0	144490000	72336000	72149000	153020000	78475000	74546000	54364000	27945000	26419000	68884000
686	Tb927.11.12365	hypothetical protein		9.3075	0	7.2307		0.0130499	847.25	1.0679		-0.0504503	817	1.07537		11	24.4	24.4	11	1	2	2	1	0.49629	1.1263	0.7246	1.4582		37.9			1	2	1	1	0	1	1	0	54561000	25993000	28568000	93620000	48803000	44817000	10215000	5214000	5001100	57644000
2225	Tb927.9.4520	Mitochondrial-processing peptidase subunit beta	MPPB	53.689	0	237.81	1	-0.0117596	847.25	1.06659		-0.0717835	1069.5	0.998231		38.8	28.3	28.3	34.2	15	11	11	14	0.97552	0.93499	0.90361	0.96514	10.238	13.768	12.42	13.075	17	15	10	16	1	4	0	2	1938300000	955110000	983170000	1038500000	546310000	492160000	429760000	217430000	212330000	1961700000
1899	Tb927.8.2550	mitochondrial DNA primase	PRI1	69.862	0	62.778	1	0.0258738	848.25	1.06724		-0.0973279	1198.5	0.969334		4.3	12.6	4.8	9.2	2	6	2	5	0.96864	1.5336	0.84847	1.0585		34.149		31.507	1	4	1	4	1	2	0	3	59538000	29743000	29794000	48474000	23725000	24749000	9124200	4734600	4389500	106880000
1995	Tb927.8.6000	fatty acid desaturase, putative		49.385	0	12.149		-0.0115068	848.25	1.06594		-0.0511114	836	1.05754		5.6	3.5	7.4	8.4	3	2	4	4	1.0871	1.09	1.1275	1.2569	30.013	9.1921	10.926	12.445	3	2	3	3	2	1	0	1	400640000	200440000	200200000	144380000	71701000	72682000	109410000	50233000	59181000	182410000
514	Tb927.10.6190	aldehyde dehydrogenase, putative	ALDH	54.033	0	323.31	1	-0.0117531	848.25	1.06854		-0.0378067	721.25	1.01075		43.7	45.3	39.8	44.1	19	18	17	18	0.97545	0.91787	0.91558	0.96003	11.111	6.8601	9.4745	7.3265	31	29	23	34	4	5	5	7	3907300000	1992400000	1914900000	2263200000	1139100000	1124200000	1140400000	597780000	542630000	5931900000
349	Tb927.10.14930	Zinc finger CCCH domain-containing protein 39	ZC3H39	31.519	0	96.205		-0.00911468	848.5	1.06415		-0.107458	1245	0.984814		12.6	10.2	13	6.3	2	2	3	1	1.1302	0.98108	1.0817				0.50455		1	1	2	0	0	0	1	0	12312000	4733700	7578800	11143000	5804600	5338900	20138000	8738800	11399000	0
213	Tb927.1.5030	Flagellum attachment zone protein 37	FAZ37	80.773	0	21.634		-0.0109854	848.5	1.06545		-0.0125701	597	0.914255		0	2.3	0	4.9	0	1	0	3		0.8144		0.85666				46.827	0	1	0	2	0	0	0	1	0	0	0	3356700	1885600	1471100	0	0	0	42644000
466	Tb927.10.4120;Tb927.10.4110	60S ribosomal protein L30	RPL30	11.512	0	35.088		-0.00542666	848.75	1.06367		-0.103918	1265.75	0.985837		10.5	47.6	9.5	32.4	1	4	1	4	0.79916	0.87869	0.95452	1.1033	47.531	11.542		27.202	2	2	1	5	1	0	0	2	19564000	9352000	10212000	62236000	31416000	30820000	26103000	13211000	12892000	164770000
228	Tb927.10.10160	Kinetoplast polyadenylation factor 4	KPAF4	31.781	0	51.655	1	0.0319189	849	1.06319		-0.0741095	1109.25	0.985369		18.8	19.1	15.3	11.1	4	4	3	2	1.1762	1.0283	1.78	1.1598	47.506	62.833	101.58	6.2146	4	4	2	2	2	2	1	1	83924000	36964000	46960000	56241000	24322000	31918000	21050000	8150900	12899000	52198000
905	Tb927.11.4540	Nucleoporin NUP48	NUP48	48.494	0	26.668		-0.0181438	849.25	1.0627		-0.0412073	795.75	1.07612		13.7	6	6	10.8	4	2	2	4	0.98065	0.9639	1.0297	1.1962	13.368		24.777	40.489	4	1	2	3	2	1	1	2	52218000	25629000	26589000	24466000	9807300	14659000	16774000	7940700	8833000	73574000
1701	Tb927.7.2700	NADH-cytochrome b5 reductase, putative	B5R	31.856	0	216.65	1	-0.0112989	849.5	1.05966		-0.0272523	679.5	0.967841		59.9	57.1	51.9	54.7	16	14	13	14	0.90005	0.85334	0.80675	0.84877	10.173	7.2127	7.3105	17.167	28	33	23	23	5	11	7	2	8101500000	4466700000	3634800000	4149900000	2237300000	1912600000	1723000000	924380000	798620000	5369100000
1233	Tb927.3.4390	dihydrolipoamide dehydrogenase	GCVL-1	55.839	0	204.79	1	-0.0115205	849.5	1.06094		-0.0531212	896.75	1.08057		49.3	45.7	40.2	51.5	22	21	18	23	1.0064	0.94339	0.94864	0.98879	9.8006	7.1298	11.396	21.978	29	32	24	28	10	9	6	3	3355600000	1674300000	1681400000	2095800000	1059400000	1036400000	926030000	409710000	516320000	2795200000
371	Tb927.10.15760	Cytoskeleton-associated protein 36 kDa	CAP36	36.411	0	111		-0.0116629	849.5	1.06222		-0.0427626	783.75	1.07285		25.7	19.7	22.9	22.9	7	5	5	7	0.87969	0.84581	0.83352	0.8923	7.3819	9.1905	10.072	17.334	9	5	8	10	4	1	2	1	555690000	296810000	258880000	225020000	116190000	108840000	136810000	70263000	66545000	591040000
2075	Tb927.9.10500	HAD hydrolase, TIGR01456 family/HAD hydrolase, family IIA, putative		59.455	0	50.317	1	-0.0162641	849.75	1.05918		-0.0697753	1032.5	1.0212		10.2	6.2	4.5	11.9	4	3	2	5	0.91525	0.91591	0.9813	1.1407	10.566	14.139		45.511	4	2	1	5	0	0	0	1	69116000	36428000	32688000	31092000	16957000	14136000	7043800	3186300	3857500	185160000
2000	Tb927.8.6060	2-amino-3-ketobutyrate coenzyme A ligase	AKCT	43.734	0	323.31		-0.0115978	850	1.05871		-0.0634566	998.75	1.04672		68.3	47.5	47.3	67.3	26	17	18	26	0.99011	0.92142	0.95339	0.98727	8.0298	26.797	3.6607	11.758	41	34	33	46	6	6	6	9	18638000000	9281300000	9356300000	6459800000	3323900000	3136000000	3557500000	1831900000	1725600000	16359000000
829	Tb927.11.1890	Serine-threonine kinase receptor-associated protein, putative	STRAP	36.025	0	10.691		-0.0111742	850.75	1.05983		-0.0324314	659.75	0.953265		4.3	4.3	0	11.7	1	1	0	3	1.0506			1.0021				9.6084	1	0	0	3	0	0	0	0	30769000	11609000	19160000	0	0	0	0	0	0	44939000
1595	Tb927.6.4070	hypothetical protein, conserved		29.319	0	58.167	1	0.0685639	851	1.05682						5	12.6	12.6	7.7	1	2	2	1	0.49816	0.93096	0.85927						1	1	1	0	0	0	0	0	8803800	5772300	3031500	20200000	9668000	10532000	8815800	4563400	4252400	0
781	Tb927.11.15760	GPI transamidase subunit Tta1	TTA1	41.915	0	8.6623		-0.0108338	851	1.05809		-0.0264135	764.5	1.03855		6.4	0	3.2	6.4	2	0	1	2	0.98592		0.93889	1.0263	4.9479				2	0	1	1	1	0	0	0	92862000	47916000	44946000	0	0	0	16015000	8467400	7547900	39602000
278	Tb927.10.12510	P-type H+-ATPase, putative		100.63	0	28.051		-0.011027	851	1.05936		-0.078243	1161	0.97646		23.4	16.1	15.4	23.3	4	2	1	2	1.0392	0.93467		0.9706	13.909	7.8477		8.0884	4	3	0	3	0	2	0	1	147590000	68420000	79172000	42160000	23172000	18988000	0	0	0	267210000
1203	Tb927.3.3330	heat shock protein 20, putative	HSP20	15.842	0	49.526	1	-0.0115331	851.5	1.05715		-0.0381725	791.5	1.07905		42.6	29.8	34.8	42.6	5	3	5	5	0.87078	0.82146	0.78334	0.82179	6.4347	9.1062	14.846	7.4859	7	3	4	7	3	1	1	4	371230000	206950000	164280000	88895000	44545000	44351000	97812000	54341000	43471000	422440000
1917	Tb927.8.3110;Tb11.v5.0685	Mitochondrial ribosomal protein S9	MRPS9	50.157	0	13.113	1	-0.020684	851.75	1.05668		-0.0830361	1162.75	0.974448		5.4	3.6	3.6	3.6	2	1	1	1	1.1809			0.93144					1	0	0	1	0	0	0	0	19464000	8986000	10478000	0	0	0	0	0	0	11112000
783	Tb927.11.15820	iron superoxide dismutase C, mitochondrial	SODC	36.047	0	52.584	1	-0.0111626	852.25	1.057		-0.0171283	507.25	0.759919		15.5	20.1	9.4	13.3	4	4	2	3	0.94631	0.88994	0.98075	1.0222	23.831	25.95		17.899	3	5	1	3	1	1	0	2	160770000	27397000	133370000	46611000	22662000	23948000	7247000	4134700	3112300	77795000
1728	Tb927.7.3500	Prostaglandin E synthase		35.436	0	99.453	1	-0.0115643	852.25	1.05574		-0.0749206	1124.75	0.98149		21.5	21.5	15.4	42	5	7	4	9	1.006	0.94946	0.94484	0.99196	4.6327	13.807	8.6708	8.2801	6	8	4	8	0	2	0	3	696430000	342060000	354370000	362820000	187700000	175120000	199610000	101470000	98137000	736990000
1240	Tb927.3.4630	UDP-glucose:glycoprotein glucosyltransferase, putative		186.84	0	47.35		-0.00190517	852.5	1.05528		-0.0830302	1192.75	0.969236		3	2.4	2	2.7	4	3	3	4	1.1351	1.2019	0.92044	0.99186	20.848	37.543		10.122	4	2	1	4	1	1	0	1	89315000	58854000	30461000	15006000	6328400	8678000	4255700	2224600	2031100	92184000
1174	Tb927.3.2130	RNA pseudouridylate synthase, putative		81.531	0	44.517	1	-0.00635062	852.75	1.05481		-0.073532	1103.5	0.984505		4.6	7	6	8.2	3	4	3	5	1.1221	1.1581	0.84137	0.92067	22.871	30.015	14.102	26.874	3	3	3	4	0	0	3	2	167920000	76086000	91831000	70273000	34293000	35980000	14988000	8643100	6344400	187820000
1804	Tb927.7.5940	Protein Associated with Differentiation	PAD2	67.151	0	323.31		-0.0128793	853	1.05435		-0.0641311	1036	1.01567		19.2	20.5	17	19.2	3	3	2	3	0.95851	0.92508	0.87199	0.94757	2.4439	16.862	9.6165	7.1934	6	4	3	4	0	0	0	0	476070000	245890000	230180000	202000000	101470000	100540000	82449000	42107000	40341000	354660000
818	Tb927.11.16860	RNA-editing substrate binding complex protein RESC3	RESC3	53.077	0	30.677	1	-0.0115823	853.25	1.05389		-0.0816643	1069.25	0.999349		9.1	3.5	5.4	13.1	4	1	2	5	0.98737	0.9447	0.93823	0.99874	1.4946			4.0284	5	1	1	3	2	1	0	1	114680000	55038000	59639000	4071700	2346700	1725000	6662700	3304000	3358700	115920000
489	Tb927.10.5120	KREPA6	KREPA6	18.09	0	17.642	1	-0.0122938	853.75	1.05421		-0.0864622	1060.25	1.00188		17.1	21.3	23.2	15.2	3	3	4	2	0.95713	1.0212	0.91191	1.0896	10.362	7.1224	10.471	13.505	3	3	4	2	0	1	1	0	155830000	79752000	76074000	131520000	67453000	64063000	73127000	34249000	38878000	154430000
800	Tb927.11.16220	Cytochrome b-c1 complex subunit, putative		22.002	0	93.545	1	-0.0122598	854.5	1.05532		-0.0690419	1030.5	1.02388		40.1	33.2	33.2	46.5	8	6	6	8	0.93867	0.90385	0.88579	0.95489	5.5585	13.946	10.234	8.5542	13	8	6	11	5	1	0	2	2023800000	1050900000	972900000	737480000	390150000	347330000	252000000	131830000	120180000	1997500000
1496	Tb927.5.520	stomatin-like protein, putative		55.979	0	323.31	1	-0.012433	855	1.05564		-0.0528787	843.75	1.05671		37.9	34.1	31.3	38.4	17	17	14	17	0.96092	0.92407	0.89231	0.9622	7.7917	7.7961	16.994	11.596	28	23	20	25	8	5	1	11	2929900000	1474700000	1455200000	2138600000	1105100000	1033500000	1147000000	600330000	546700000	2565000000
1850	Tb927.7.870	hypothetical protein, conserved		40.532	0	47.478	1	-0.00435614	855.5	1.05472		-0.121948	1386.75	1.00893		7.4	18.5	9.1	18.2	3	5	3	5	0.81189	0.9212	0.8808	1.0403	19.025	16.301	5.602	6.4825	3	3	3	8	0	1	0	1	135100000	68579000	66519000	71395000	35023000	36372000	43388000	22424000	20963000	166970000
1220	Tb927.3.3820	hypothetical protein, conserved		45.231	0	8.8778		-0.0113103	855.5	1.05596		-0.0543509	917.25	1.08502		4.7	2.5	2.5	2.5	2	1	1	1	1.009	0.97028	1.0312	1.1005	0.746				2	1	1	1	0	0	0	0	83432000	41507000	41925000	51462000	25865000	25596000	23349000	11443000	11906000	56314000
1195	Tb927.3.2900	eukaryotic translation initiation factor 2 subunit alpha	EIF2A	46.824	0	10.896		-0.00475894	856	1.05504		-0.0428611	871.5	1.06384		3.6	3.6	3.6	7.9	1	1	1	2	1.0835	0.91531	0.9075	0.80098				22.346	1	1	1	2	0	0	0	1	10477000	5511600	4964900	4595600	2160600	2435000	3261400	1792900	1468500	19899000
1830	Tb927.7.7080	Mitoribosomal SSU assembly factor 19	mt-SAF19	41.205	0	218.48	1	-0.00926078	856	1.0538		-0.0907481	1292.5	0.988631		29.3	23.9	26.1	29.3	7	5	6	6	1.0403	0.92015	1.0291	0.99129	14.934	9.1454	18.411	6.4893	7	8	8	7	1	4	4	2	453380000	187620000	265760000	159110000	81448000	77665000	61781000	33551000	28230000	304910000
1791	Tb927.7.5560	glucosamine-fructose-6-phosphate aminotransferase, putative		71.523	0	15.883		-0.0702784	856.25	1.05334		-0.0657893	1004.25	1.04252		6.5	8.3	1.7	1.7	3	4	1	1	0.84416	0.35682	0.78698	0.63548					1	1	1	1	1	1	0	1	19175000	9672000	9503400	9395500	7277300	2118200	6134600	3186500	2948100	19659000
1385	Tb927.4.5040	dihydrolipoamide dehydrogenase		63.448	0	323.31	1	-0.0120054	857	1.05444		-0.0751687	1017.75	1.03783		49.7	44.2	37.3	48	23	21	18	22	0.99452	0.95181	0.95617	1.0221	12.196	12.305	12.529	13.162	25	22	17	25	2	2	3	7	3215000000	1587200000	1627800000	1909800000	978700000	931110000	782540000	409290000	373240000	2887500000
1489	Tb927.5.4040	Mitochondrial SSU ribosomal protein, putative	uS10m	94.263	0	17.439	1	-0.0194987	857	1.0532		-0.0406764	724.25	1.00946		4.8	3.7	1.7	5	3	2	1	3	0.96175	0.77197	0.94467	0.90743	8.3152			3.2334	2	1	1	2	1	0	0	2	38264000	19393000	18871000	12258000	7080800	5177600	4554500	2269800	2284700	38298000
218	Tb927.1.720	phosphoglycerate kinase	PGKA	55.747	0	82.616		-0.00736499	858	1.05507		-0.0880368	1123.5	0.982198		22.6	7.3	8.1	17.7	7	1	2	5	0.75872	0.82828	0.76784	0.89707	39.004		17.942	40.614	6	1	2	5	1	0	0	1	270240000	123080000	147160000	19680000	8644600	11035000	14630000	8203900	6426400	125130000
628	Tb927.11.10240	ATP-dependent protease subunit HslV	HsIV	22.684	0	42.434	1	-0.0125842	858	1.05384		-0.066762	1023.75	1.03319		19.1	19.1	19.1	19.1	4	4	5	4	0.92887	0.88022	0.85179	0.90637	10.465	26.786	15.577	23.278	9	7	9	5	0	2	2	1	1316600000	705570000	611030000	787630000	489130000	298500000	525130000	337870000	187260000	1691300000
2044	Tb927.8.7380;Tb927.4.5050	dihydrolipoamide dehydrogenase, point mutation		60.014	0	323.31	1	-0.0127046	858.25	1.05338		-0.062214	942	1.07703		47.3	33	38.6	51.5	24	17	17	25	0.96804	0.92974	0.95595	1.0321	12.671	12.089	10.015	19.532	30	25	16	34	9	2	1	9	3515900000	1901400000	1614500000	2173400000	1125000000	1048400000	657030000	322440000	334590000	2877800000
1630	Tb927.6.4940	RF-1 domain containing protein, putative		53.346	0.0037071	2.1402		-0.0102365	858.75	1.0537		-0.0476058	781.25	1.06811		1.9	1.9	1.9	1.9	1	1	1	1	1.0206	0.91568	1.0073	0.9931	4.9598	0.64182	13.996	2.2762	4	2	3	2	0	0	0	0	541360000	267050000	274310000	133600000	73605000	59999000	113940000	61798000	52141000	582630000
824	Tb927.11.17000;Tb11.v5.0404	AIR9-like protein	AIR9	109.72	0	67.049		-0.0146343	860	1.05633		-0.0839769	1190.75	0.969068		2.8	0	2.6	7.5	2	0	2	5	0.9111		0.93813	1.1392				8.1871	1	0	1	4	1	0	0	0	13478000	7799000	5679400	0	0	0	12515000	6535500	5979200	81867000
633	Tb927.11.10390	hypothetical protein, conserved		85.626	0	55.391	1	-0.0119172	860.25	1.05587		-0.142926	1429.5	1.01364		1.9	1.9	1.9	6.4	1	1	1	3	0.9915	0.96301	0.95051	1.0303				23.861	1	1	1	3	0	0	0	2	35969000	19223000	16746000	32056000	17473000	14583000	10482000	4964000	5518000	55317000
1761	Tb927.7.4270	hypothetical protein, conserved		25.241	0	12.385		-0.0262034	860.5	1.05542		-0.0568012	884.25	1.06253		3.6	3.6	4.1	9.9	1	1	1	2	1.5282	0.86383	0.98977	0.71219				26.517	1	1	1	2	0	0	0	0	38502000	15444000	23058000	7412500	4308900	3103600	11565000	5941400	5624100	84537000
1583	Tb927.6.3630	Sphingosine-1-phosphate lyase	SPL	59.525	0	15.269		-0.0118906	861.25	1.0565		-0.0552998	880.25	1.06172		7.1	9.1	5.6	11.9	4	5	3	7	0.85202	0.84718	0.83181	0.92281	26.587	15.45	22.808	12.554	4	5	4	7	1	3	3	0	217380000	124450000	92940000	103520000	58392000	45127000	50260000	26246000	24014000	365000000
125	Tb927.11.2720;Tb11.v5.0482	hypothetical protein, conserved		48.078	0	6.0091		-0.00343058	862.5	1.05911		-0.0955428	1312	0.992857		4.4	5.1	5.1	2.6	2	2	2	1	0.73928	0.87615	0.95186	1.1643	46.399	7.0538			2	2	1	1	1	0	0	0	88374000	49752000	38622000	33993000	17928000	16065000	5790300	2900300	2890000	41662000
1980	Tb927.8.5540	Iron-sulfur assembly protein 1	Isa1	29.536	0	44.109	1	0.00815978	864	1.06002		-0.13468	1292.5	0.988051		12.5	8.5	8.5	12.9	2	1	1	2	1.0792	1.208		1.058	55.935			24.939	2	1	0	2	1	0	0	1	23163000	10679000	12484000	5666300	1977600	3688700	0	0	0	16233000
891	Tb927.11.3980	metallo-peptidase, Clan ME, Family M16		57.037	0	323.31	1	-0.0125686	864	1.06248		-0.0637798	985.25	1.05969		36.5	28	29	35.5	15	12	14	14	0.94294	0.90268	0.89823	0.96541	5.4827	9.833	7.336	10.739	25	16	17	21	6	2	3	2	4506200000	2257900000	2248300000	1792000000	929510000	862480000	1047000000	572700000	474310000	3474700000
963	Tb927.11.6250	mitochondrial ATP synthase subunit ATPTB3	ATPTB3	27.599	0	323.31	1	-0.0156444	864	1.06125		-0.0732304	1090.75	0.9931		44.2	39.8	31.2	38.3	11	8	7	8	0.95281	0.92838	0.83183	0.93612	7.3058	8.6871	7.3605	10.949	16	10	10	14	1	1	4	4	2163900000	1150200000	1013700000	1144900000	606630000	538270000	738990000	394940000	344050000	1495000000
1094	Tb927.2.3910	beta-ketoacyl-ACP synthase		52.044	0	16.729	1	0.0555883	865	1.06062		-0.0670903	1048.25	1.01247		9	7	12.4	3.8	5	3	4	2	0.94449	0.84472	0.77674	0.41633	3.8894	11.821	9.0411	118.4	3	4	3	2	0	1	0	1	123430000	66042000	57391000	51056000	26431000	24625000	31703000	17361000	14341000	157500000
73	Tb927.11.1830;Tb11.1390	hypothetical protein, conserved		62.035	0	34.192		-0.0121953	865	1.06185		-0.0465567	778.75	1.06338		5.3	4.9	2.8	3.5	3	3	2	2	0.96954	0.90194	0.87564	0.91142	4.9921	4.4364	27.402	22.911	3	3	2	2	1	1	0	0	94381000	47088000	47294000	42131000	24713000	17418000	23559000	12468000	11091000	78284000
2118	Tb927.9.12500	Present in the outer mitochondrial membrane proteome 7	POMP7	58.24	0	158.57		-0.0215596	865	1.0594		-0.0529529	908.25	1.08864		33.6	30.7	35.7	30.7	14	13	15	13	1.3217	1.2209	1.1805	1.33	7.5936	7.0666	10.431	11.941	15	18	16	17	5	6	3	7	2494000000	1182300000	1311700000	1259700000	617920000	641750000	604540000	305630000	298910000	2204300000
345	Tb927.10.14790	metallo-peptidase, Clan MG, Family M24		42.69	0	16.877		-0.0141047	865.75	1.06046		-0.0739318	1074.25	0.996656		8.4	6.3	6.3	8.4	3	2	2	3	0.9708	0.91718	0.82408	0.88657	5.6114	6.58	17.214	10.426	4	3	2	3	1	0	0	1	90969000	45826000	45143000	55888000	30030000	25859000	19876000	10543000	9332900	75207000
212	Tb927.1.5000	hypothetical protein, conserved		30.458	0	110.56		-0.0129188	866	1.06		-0.078879	1162	0.97597		15.1	15.1	15.1	15.1	4	4	4	4	0.94422	0.88795	0.90359	0.95711	12.326	15.79	2.5662	1.4555	5	4	2	3	0	1	0	1	660070000	325570000	334500000	283010000	143900000	139120000	138870000	68799000	70068000	440410000
126	Tb927.10.660;Tb11.v5.0500	2-oxoisovalerate dehydrogenase alpha subunit, putative		46.369	0	323.31	1	-0.0127881	866.75	1.06106		-0.0660245	1014.75	1.03519		43	45	34.1	42.1	14	15	13	15	0.99755	0.92371	0.92677	0.96544	15.217	13.301	11.959	19.581	16	21	17	17	3	6	5	5	1859400000	949520000	909860000	1224700000	607030000	617660000	571480000	298710000	272770000	1624400000
1621	Tb927.6.4540	3-hydroxy-3-methylglutaryl-CoA reductase, putative		45.944	0	323.31	1	-0.0126599	867.25	1.06014		-0.0764275	1104.75	0.984573		30.4	35	24.9	33.9	11	13	10	14	0.9515	0.88483	0.85539	0.89383	10.011	15.445	3.8692	10.894	16	20	14	23	4	9	2	8	3096800000	1536500000	1560300000	1261900000	667620000	594330000	655610000	348290000	307320000	3411700000
955	Tb927.11.6040	Nodulin-like, putative		70.825	0	59.37		-0.013709	867.25	1.06136		-0.0861717	1212.75	0.974476		8.6	6.4	10.4	10.3	6	4	6	6	0.91467	0.85983	0.89322	0.95267	16.436	5.9394	27.562	8.6017	7	4	3	7	3	1	1	3	364320000	176350000	187970000	123910000	63256000	60652000	57815000	29828000	27988000	268310000
884	Tb927.11.3750	NADH-cytochrome b5 reductase, putative	B5R	34.091	0	13.285	1	-0.0147495	867.5	1.05968		-0.0686216	1058.25	1.00094		10.1	7.2	8.5	7.8	3	2	2	2	0.98913	1.0322	0.80164	0.95827		17.543	47.1	11.406	1	2	3	2	0	0	2	2	26961000	8925300	18035000	21366000	9943800	11422000	23624000	15075000	8548600	25192000
148	Tb927.10.13780;Tb11.v5.0718	Glycogen synthase kinase 3 short	GSK3s	40.32	0	69.384		-0.00567561	868.75	1.06224		-0.0543746	915.5	1.08763		13.9	13.9	6.8	13.9	4	4	2	4	0.99038	1.099	0.87605	1.0243	13.537	18.619	12.814	16.585	5	3	2	3	3	2	0	1	151490000	79734000	71759000	52001000	26674000	25327000	22712000	11849000	10863000	131030000
184	Tb927.1.2100	Calpain-like protein 1.1	CALP1.1	126.15	0	19.138		-0.0147856	869	1.06178		-0.0156622	643.25	0.978098		2.5	11.7	1.3	12.7	2	2	1	3		0.75275		0.80579				9.1689	0	1	0	2	0	0	0	0	0	0	0	9727500	4032500	5695000	0	0	0	16352000
1405	Tb927.5.1060	mitochondrial processing peptidase, beta subunit, putative		54.122	0	323.31	1	-0.0130191	869.5	1.06207		-0.0615519	952.25	1.07605		55.8	49.7	39.7	50.9	20	17	16	17	0.94094	0.90329	0.88801	0.96108	16.795	10.451	15.635	4.4858	30	29	26	28	8	7	8	6	6933800000	3548700000	3385100000	4314100000	2287000000	2027100000	2742900000	1439300000	1303600000	5371100000
1266	Tb927.3.5370	hypothetical protein, conserved		34.254	0	108.65		-0.013035	869.75	1.06161		-0.0364995	807	1.07486		20.1	22.4	16	26.5	5	5	4	6	1.0049	0.96805	0.87191	0.94708	10.031	11.65	10.756	14.775	6	6	4	7	1	2	1	1	608380000	295500000	312880000	296340000	148450000	147890000	129430000	62928000	66504000	396560000
964	Tb927.11.6280	pyruvate phosphate dikinase	PPDK	100.45	0	323.31		-0.0131853	870	1.06115		-0.0703925	1069.5	0.99905		58.1	45.9	39.2	51.4	47	39	32	43	0.96923	0.90369	0.90125	0.94881	7.1923	8.5516	8.1638	11.485	76	59	46	65	9	11	8	10	17790000000	8971000000	8819400000	7454600000	3843300000	3611300000	3171300000	1668800000	1502500000	13528000000
2072	Tb927.9.10310	mitochondrial carrier protein 11	MCP11	34.295	0	215.51	1	-0.0132662	870	1.05995		-0.0695145	1058	1.00124		46.7	39.7	29.3	52.1	12	10	8	14	0.96758	0.90475	0.90298	0.95408	4.6239	33.579	13.417	1.9963	15	12	9	17	3	2	1	6	3393000000	1705500000	1687500000	1332000000	699560000	632480000	661110000	337170000	323940000	2922900000
119	Tb927.10.15850;Tb11.v5.0427	Peroxisome biogenesis factor 12	PEX12	43.172	0	60.181		0.0074327	870.5	1.06024		-0.077933	1047.25	1.01463		14.9	9.6	6.8	18.2	5	3	2	6	0.99836	1.2955	0.83209	1.0083	10.534	34.667	1.1109	11.615	6	3	2	7	3	0	0	2	319320000	175200000	144120000	49571000	25192000	24380000	21904000	11837000	10067000	297950000
535	Tb927.10.7380	LSU ribosomal protein, mitochondrial, putative		39.706	0	5.8329	1	-0.00929653	870.5	1.05904		-0.0706271	1031.25	1.02287		0	2.6	2.6	0	0	1	1	0		0.92018	1.0412						0	1	1	0	0	1	0	0	0	0	0	30084000	15892000	14192000	13223000	6556500	6666100	0
1560	Tb927.6.2550	RNA-binding protein, putative	TRRM2	79.849	0	18.619		-0.0117075	870.75	1.05739		-0.046658	835.75	1.05834		6.4	3.5	3.5	7.6	5	3	3	5	1.0237	0.98247	0.94163	1.0066	3.4796	8.9735	40.992	5.7571	5	3	3	5	1	0	1	1	239130000	121860000	117270000	111560000	58194000	53367000	74791000	34032000	40759000	253640000
336	Tb927.10.14310	hypothetical protein, conserved		37.718	0.0099395	1.5345		-0.0244319	870.75	1.05858						7.7	0	0	3.3	2	0	0	1	1.2128			0.92273					1	0	0	1	1	0	0	1	16802000	8019800	8782000	0	0	0	0	0	0	12558000
1007	Tb927.11.7900	mitochondrial RNA binding protein 16	RBP16	15.118	0	265.6	1	-0.0138483	871.5	1.05842		-0.0731672	1096.25	0.983728		51.8	42.6	33.3	48.9	7	5	4	7	0.97153	0.93169	0.88572	0.96495	6.1251	8.885	8.2511	11.241	8	6	5	12	3	1	1	3	1223900000	554890000	669020000	523380000	258100000	265280000	283530000	145860000	137670000	628360000
2066	Tb927.8.960;Tb927.8.940	hypothetical protein, conserved		237.46	0	11.213		-0.0134531	872	1.05871		0.0729649	324.5	0.281352		0.7	0.6	0	1.3	1	1	0	2		0.93721		0.99711					0	1	0	1	0	1	0	1	0	0	0	5993100	4102500	1890700	0	0	0	4251100
1435	Tb927.5.2100	RNA-binding protein, putative	RBP30	49.665	0	79.929	1	-0.0133437	872.25	1.05826		-0.0804162	1198.25	0.970249		25.6	14.2	14.4	16.1	9	6	6	7	0.96134	0.96431	0.8732	0.99044	16.487	23.798	24.067	9.4116	8	5	6	6	1	0	1	1	328240000	170460000	157780000	218680000	110800000	107880000	130930000	66352000	64578000	224830000
2308	Tb927.9.9810	hypothetical protein, conserved		16.882	0	9.7426		-0.0137637	872.25	1.05707		-0.0562787	932.75	1.07342		7.2	7.2	7.2	14.5	1	1	1	2	0.9992	0.97107	0.97145	1.0717				6.7316	1	1	1	2	0	0	0	0	56274000	27621000	28652000	34083000	17041000	17042000	23122000	11775000	11347000	94821000
701	Tb927.11.1290	hypothetical protein, conserved		43.112	0	62.135	1	-0.0146753	872.5	1.05662		-0.0721399	1033	1.02146		24.4	19.6	24.1	21.9	8	6	7	8	0.9454	0.93113	0.94275	1.0629	6.176	23.09	14.828	10.186	10	8	10	11	2	3	2	2	676620000	341660000	334950000	248160000	130150000	118010000	209900000	108320000	101580000	785730000
1444	Tb927.5.2560	hypothetical protein, conserved		8.7229	0	32.747	1	-0.0133384	873.25	1.05765		-0.0620221	977.5	1.06838		30.1	17.8	17.8	17.8	2	1	1	1	0.95221	0.93543	0.90215	1.0021	6.9343			10.499	3	1	1	2	1	0	0	1	59181000	29886000	29295000	9078600	4687300	4391300	7278200	3805400	3472800	39716000
2031	Tb927.8.6820	putative citrate lyase	CL	47.159	0	20.457	1	-0.0226653	874	1.05867		-0.0837897	1084.75	0.992295		8.4	3.7	7	10.5	3	1	3	3	0.9033	0.86841	0.72294	0.85636	14.295	15.259	0.72825	38.428	4	3	3	3	1	3	2	2	150390000	74908000	75487000	15139000	9089000	6050300	16477000	9330900	7146500	67427000
1464	Tb927.5.3220	signal peptidase type I, putative		23.706	0.00097182	2.5582		-0.0147394	874.75	1.0597		-0.0838181	1234.75	0.984205		7.2	10.6	7.2	6.7	2	3	2	2	0.898	0.86941	0.83123	0.92178	12.259	6.5413	6.1733	4.9397	2	4	2	2	1	2	1	0	572990000	304130000	268870000	417670000	215920000	201750000	79085000	40711000	38375000	295910000
1778	Tb927.7.5130	hypothetical protein, conserved		26.377	0	144.01	1	-0.0178519	875	1.05924		-0.0576112	929.5	1.07075		15.1	15.1	10.1	15.1	2	2	1	2	0.88354	0.8368	0.76884	0.8583	15.579	12.744			4	2	1	1	1	0	0	0	148050000	77332000	70719000	81119000	42413000	38707000	7276300	4324000	2952300	88370000
813	Tb927.11.16730	dihydrolipoyl dehydrogenase	GCVL-2	50.433	0	323.31	1	-0.013494	876	1.061		-0.0652845	997.5	1.05188		53.7	52.6	46.8	53.5	25	21	20	24	0.98394	0.91664	0.92516	0.97594	9.4087	9.6742	8.441	11.567	41	32	35	40	7	5	9	5	9448700000	4712800000	4735800000	4011200000	2067800000	1943300000	2138000000	1106300000	1031700000	8932200000
1250	Tb927.3.4850	enoyl-CoA hydratase, mitochondrial precursor, putative		28.605	0	323.31	1	-0.013803	876.25	1.06054		-0.0440088	749.5	1.02254		70	69.7	70	67	19	19	18	19	0.94972	0.89934	0.88959	0.9566	7.2063	8.7976	8.5567	12.579	27	23	23	29	3	6	2	7	12200000000	6295600000	5904300000	8093300000	4223500000	3869800000	4135900000	2187500000	1948400000	8763100000
607	Tb927.10.9830	mitochondrial ATP synthase subunit ATPTB4	ATPTB4	17.194	0	240.48	1	-0.0139996	876.5	1.06009		-0.0694355	984.5	1.06321		48.4	36.9	36.9	43.3	6	5	5	6	0.94013	0.87052	0.86608	0.91232	5.1024	27.151	39.261	11.384	6	7	9	9	2	3	0	2	462400000	231700000	230690000	413720000	208760000	204950000	547350000	278050000	269300000	804220000
416	Tb927.10.2690	Trafficking protein Mon1, putative		74.002	0	3.0122		-0.00511125	878	1.06329						0	2.4	2.4	0	0	1	1	0		1.1129	0.87765						0	1	1	0	0	1	0	0	0	0	0	3770500	1586600	2183900	3573500	1908800	1664600	0
1409	Tb927.5.1160	Degradation arginine-rich protein for mis-folding, putative		25.569	0	85.744		-0.0134076	878	1.06211		-0.0770031	1151.25	0.97965		19.3	17.5	17.5	22.8	4	4	4	5	1.1333	1.0062	1.0558	1.0606	11.747	5.9071	10.086	3.808	3	3	3	3	1	1	0	0	292490000	136650000	155840000	385750000	199400000	186340000	178970000	89449000	89524000	230870000
2112	Tb927.9.12120	mitochondrial carrier protein	MCP1	35.685	0	13.648		-0.123589	878.25	1.06166		-0.0530649	871.75	1.05995		4.2	4.2	7.6	4.2	1	1	2	1	0.85964	1.7358	0.19123	1.2053			229.13		1	1	2	1	1	1	1	0	14970000	9892700	5077600	8636800	2712900	5923900	79407000	74527000	4880100	10203000
1373	Tb927.8.7980;Tb927.4.4380	Pyrophosphate-energized vacuolar membrane proton pump 2, putative	VP2	86.003	0	189.16		-0.0220912	878.75	1.06193		-0.0590651	997	1.0516		17.7	12.3	12	17.1	12	9	8	10	1.2042	1.1058	1.1666	1.313	14.396	11.384	14.835	12.438	12	11	10	10	6	5	4	2	2319800000	1008100000	1311700000	726880000	339130000	387750000	471090000	219690000	251400000	1071300000
861	Tb927.11.2750	Present in the outer mitochondrial membrane proteome 12	POMP12	52.991	0	323.31		-0.0139609	879	1.06148		-0.045031	774.5	1.0598		51.2	49.3	49.3	51.6	13	13	14	15	0.96086	0.88957	0.88299	0.92965	15.918	17.812	19.684	20.856	19	18	16	22	1	3	3	5	7321800000	3755500000	3566200000	5773700000	3044400000	2729400000	2115100000	1132500000	982520000	6074900000
346	Tb927.10.14810	multiprotein-bridging factor 1, putative	mbf1	17.974	0	10.536		0.0250717	879.25	1.06103		-0.12798	899	1.08414		4.4	13.1	13.1	6.9	1	2	2	1		0.95438	1.5614	1.2532		17.527	85.817		0	2	2	1	0	2	1	1	0	0	0	86968000	39771000	47198000	46496000	18222000	28275000	104290000
1289	Tb927.4.1020	serine-palmitoyl-CoA transferase, putative	SPT	54.128	0	135.81		-0.0143501	879.25	1.05985		-0.0467701	790.75	1.08013		32.4	32.9	35.9	37.1	17	15	16	17	0.94957	0.86315	0.89656	0.93012	14.347	11.042	13.994	15.357	19	16	14	16	7	1	2	2	2173900000	1153100000	1020800000	1299700000	698910000	600840000	358280000	186180000	172100000	1731600000
2056	Tb927.8.8130	hypothetical protein, conserved		80.48	0.0091424	1.5865		-0.013613	881.25	1.06447		-0.0655365	1009.75	1.03641		1.1	1.1	1.1	1.1	1	1	1	1	0.9923	0.94289	0.9241	0.99538					1	1	1	1	0	0	0	0	574170000	289640000	284530000	364690000	191750000	172940000	177120000	92569000	84552000	438520000
1867	Tb927.8.1470	Present in the outer mitochondrial membrane proteome 38	POMP38	62.304	0	146.2		-0.0137745	882.25	1.065		-0.0323885	670.25	0.953577		26.3	23.5	13.1	24.9	10	8	6	9	0.99794	0.93575	0.94484	1.0058	3.288	7.0389	2.6578	6.5553	11	10	8	8	4	3	3	1	443010000	209050000	233970000	180510000	92315000	88192000	89009000	43027000	45982000	429960000
857	Tb927.11.2670	Nucleoporin NUP59	NUP59	58.822	0	9.2432		-0.0141573	882.25	1.06618		-0.0518047	1039.5	1.01386		0	2.8	2.8	1.8	0	1	1	1			0.88676	0.9465					0	0	1	1	0	0	0	1	0	0	0	0	0	0	5695100	3965400	1729700	5762200
411	Tb927.10.2560	mitochondrial malate dehydrogenase	mMDH	33.188	0	323.31		-0.0138669	882.75	1.06527		-0.0692604	1066	1.00161		68.9	58.2	39.6	77.7	17	15	12	19	0.97291	0.91299	0.90862	0.96882	10.884	8.3583	5.2161	16.902	29	25	18	30	2	2	1	3	16263000000	8145700000	8116900000	6185700000	3191800000	2993900000	3055000000	1564400000	1490600000	15353000000
1585	Tb927.6.3650	ADP-ribosylation factor-like protein 3C, putative	ARL3C	20.072	0	13.698		-0.0500352	882.75	1.06409		-0.105123	1460	1.01358		15.3	9.3	9.3	15.3	2	1	1	2	0.93779	0.65459		0.98621		69.659			1	2	0	1	0	2	0	0	22746000	11308000	11439000	6612700	3360100	3252500	0	0	0	33254000
1566	Tb927.6.2690	ubiquitin carboxyl-terminal hydrolase, putative, cysteine peptidase, Clan CA, family C19, putative		70.409	0	39.7		-0.0146297	883.25	1.06436		-0.0968048	1340.5	0.999085		10.2	12.1	4.9	11.4	4	5	2	5	1.0655	0.98278	0.91751	0.96835	16.518		15.305	13.854	5	1	2	5	3	0	0	2	71201000	31118000	40083000	19287000	9597700	9689700	9381800	5132200	4249600	63363000
931	Tb927.11.5290	mitochondrial carrier protein	MCP9	29.883	0	14.291	1	-0.0135715	883.5	1.06391		-0.0910976	1302.25	0.990331		17.4	6.4	9.2	20.6	5	2	3	6	1.0343	0.93367	0.97996	1.0024	6.4459	2.6463		32.913	5	2	1	6	1	0	0	2	443730000	219570000	224150000	94558000	48678000	45880000	54119000	26835000	27284000	407410000
121	Tb927.10.10310;Tb11.v5.0446	hypothetical protein, conserved		53.184	0	46.612	1	-0.0123291	884.5	1.0656		-0.0510457	1015.25	1.03547		6	11	5.4	13.3	2	4	2	5	1.0108	1.0019	0.92508	1.0272		6.2931	16.496	51.907	1	4	3	4	0	2	2	2	54622000	27793000	26829000	72890000	36912000	35977000	31663000	17486000	14178000	113540000
1480	Tb927.5.3810	orotidine-5-phosphate decarboxylase/orotate phosphoribosyltransferase, putative, OMPDCase-OPRTase, putative	PYR6-5	49.955	0	323.31		-0.0144174	884.75	1.06398		-0.0824122	1155.5	0.978124		50	39.5	30.6	43.7	21	17	14	19	0.97651	0.92851	0.8998	0.97707	18.91	10.038	13.86	10.852	26	18	17	28	5	7	5	6	1916200000	949090000	967080000	870750000	457610000	413140000	371040000	192950000	178090000	2137300000
542	Tb927.10.7570;Tb11.v5.0774	dihydrolipoamide acetyltransferase E2 subunit, putative	PDH-E2	48.107	0	133.29	1	-0.0202628	884.75	1.06515		-0.0707711	1089.5	0.993784		4.4	18.2	16.6	9.5	1	5	5	3	1.1679	0.9612	0.90398	0.89664		19.226	15.817	1.455	1	5	4	3	0	1	0	2	17203000	8928000	8275400	74360000	37446000	36914000	48764000	25904000	22860000	93015000
2289	Tb927.9.8740	Double RNA binding domain protein 3	DRBD3	36.984	0	217.92		-0.0138416	885	1.06237		-0.0738078	1054.25	1.00411		26.3	21.7	21.7	21.7	8	7	6	7	1.0011	0.92728	0.91335	0.96103	8.7034	3.2886	5.1955	5.9357	12	9	8	8	3	2	2	1	1348300000	684890000	663370000	647520000	315470000	332050000	293230000	150450000	142780000	1131500000
136	Tb927.7.5620;Tb11.v5.0590	SET domain protein 19	SET19	48.224	0	48.601	1	-0.014201	885	1.06353		-0.104924	1036.75	1.01469		13.3	12.6	7.9	7.9	5	5	3	3	0.98378	0.94723	0.90655	0.99484	25.754	9.7834	11.732	12.731	4	6	4	3	2	0	1	2	144090000	71380000	72706000	158490000	79267000	79228000	36008000	19324000	16684000	107000000
505	Tb927.10.5820	predicted RanGDP binding protein		109.23	0	182.06		-0.0140924	885.25	1.06192		-0.100805	1212	0.97416		13.4	15.5	15.6	17.8	11	11	12	14	1.1087	1.0482	0.95182	1.0246	17.93	5.7894	9.6825	12.64	12	10	9	14	4	4	4	2	668730000	322830000	345900000	405610000	190140000	215470000	99379000	46698000	52681000	726400000
43	Tb927.5.4500;Tb05.5K5.150	ras-like small GTPase, putative	TbSAR1	21.771	0	11.073		-0.0172037	885.5	1.06147		-0.00708319	754.25	1.03066		14.9	13.4	18	18	3	2	3	3	1.0883	0.9448	0.95934	0.97584		4.4841	13.086	53.091	1	2	3	3	0	0	0	0	26753000	11774000	14979000	26939000	12948000	13991000	27246000	13423000	13823000	47202000
1449	Tb927.5.2780	mitochondrial DNA polymerase beta		46.102	0	105.4	1	-0.0174029	886	1.06173		-0.054829	869.75	1.06693		34.6	24.6	27.3	31.7	11	7	8	8	0.8842	0.83205	0.81117	0.89603	16.639	19.334	29.404	7.1603	12	9	9	6	2	3	4	1	670200000	349950000	320250000	191670000	100410000	91260000	117060000	60574000	56481000	151790000
1837	Tb927.7.7330	NADH dehydrogenase (ubiquinone) 1 alpha subcomplex subunit, putative		47.401	0	255.92	1	-0.0147192	886.25	1.06128		-0.0745948	1073.5	0.997545		22.8	22.6	17.2	17.7	7	7	6	5	0.99114	0.92592	0.85922	0.91922	9.531	4.6662	17.662	12.675	6	6	7	5	0	1	2	1	460800000	236360000	224430000	175650000	97859000	77790000	130160000	69051000	61107000	315370000
523	Tb927.10.6810	guanylate kinase, putative		29.956	0	212.35		-0.00825999	886.5	1.06084		-0.0555703	875.75	1.06067		43.2	37.1	33	53	10	9	7	12	1.0107	1.0795	0.90178	1.0393	11.047	15.965	4.3978	9.9824	15	11	10	16	2	1	4	2	1539100000	752470000	786650000	677020000	339500000	337520000	324530000	158970000	165550000	1491700000
759	Tb927.11.14910	protein phosphatase 2C, putative		47.124	0	28.613		-0.00840113	887	1.0611		-0.0379227	734.5	1.01793		7.7	7.7	7.7	1.9	2	2	2	1	0.99156	0.89884	0.82838	0.81133					1	1	1	1	0	0	1	0	31986000	14957000	17029000	10539000	5842000	4697400	5787700	2759200	3028500	29830000
1063	Tb927.11.9890	signal recognition particle receptor alpha subunit, putative		63.526	0	106.93		-0.0148534	887.25	1.06065		-0.0676658	1040.75	1.01046		18	9.6	8.4	16.8	9	5	4	10	0.96389	0.87097	0.93317	0.96683	6.0281	17.517	9.3585	12.904	11	6	4	10	3	4	0	2	344210000	163050000	181160000	210030000	108610000	101420000	111780000	58133000	53650000	586980000
642	Tb927.11.10760	kinesin-D	KIN-D	69.884	0	5.289		0.236902	887.5	1.06021						3.4	1.9	0	1.6	2	1	0	1	0.14888	0.82284		1.0759	159				2	1	0	1	2	0	0	0	31391000	25102000	6289600	5223000	2521400	2701600	0	0	0	57812000
1783	Tb927.7.5260	Cytochrome c oxidase biogenesis protein Cmc1 like, putative		22.68	0	10.318	1	-0.0285428	888.5	1.06187		-0.070141	1014	1.03527		11.9	10.9	5.7	22.8	2	2	1	4	1.2458	0.936	0.97208	0.94995	39.685	21.202		28.24	2	2	1	4	0	1	0	2	41035000	18602000	22434000	99467000	46424000	53043000	13287000	6769700	6516800	114810000
458	Tb927.10.390	DUF2407 ubiquitin-like domain containing protein, putative		16.343	0	29.37		-0.0293623	888.75	1.06143		-0.0162477	621.25	0.930935		17.4	17.4	22.8	9.4	2	2	2	1	0.90387	0.84198	1.1499	1.4038			20.225		1	1	2	1	1	1	1	1	21011000	9852200	11159000	17715000	9444300	8271000	14007000	5545300	8462100	5525300
1679	Tb927.7.1790	Adenine phosphoribosyltransferase, putative		25.624	0	209.73		-0.0141485	889.25	1.05939		-0.0519609	825.25	1.06333		52.2	30.4	21.7	41.3	8	4	3	6	0.99041	0.90621	0.89215	0.92992	24.079	9.0969	21.798	12.288	13	7	8	9	2	2	4	3	435430000	218540000	216890000	143690000	74881000	68807000	92119000	46066000	46053000	436180000
752	Tb927.11.14570	LicD family, putative		46.609	0	123.23	1	-0.0147477	889.25	1.06168		-0.0905093	1110	0.98525		25.8	18.1	17.6	31.6	8	8	6	11	1.0924	0.97731	1.0038	1.0287	25.113	13.838	10.318	15.645	9	7	4	10	2	2	0	3	800870000	408880000	391980000	477970000	244070000	233900000	108620000	54307000	54311000	747280000
1509	Tb927.5.940	NADH-dependent fumarate reductase, putative		87.388	0	14.265		-0.0148788	889.25	1.06054		-0.0242802	616	0.938098		19.7	17.5	14.1	23.4	2	3	3	3	1.0876	1.0134	0.96301	1.0291	1.5588	9.4249	21.981	3.6384	2	3	3	3	0	0	0	0	143220000	71543000	71681000	252630000	125260000	127370000	121690000	62331000	59356000	344930000
2211	Tb927.9.3600	Galactoside alpha-(1,2)-fucosyltransferase 1	FUT1	35.242	0	7.3418		-0.030508	889.5	1.05895		0.0207427	471.25	0.643849		9.7	9.7	9.7	6.2	1	1	1	1	0.8854			1.2998					1	0	0	1	1	0	0	1	11741000	6841000	4900200	0	0	0	0	0	0	12178000
734	Tb927.11.13890	AKAP7 2'5' RNA ligase-like domain containing protein, putative		30.693	0	32.178	1	-0.01516	889.75	1.05851		-0.065392	985	1.0601		19.4	17.2	16	26.9	5	5	4	7	0.9736	0.91114	0.86633	0.93224	7.0701	13.288	5.2187	13.186	7	5	5	6	3	1	1	0	522070000	233750000	288320000	305000000	158190000	146810000	197710000	106650000	91062000	364080000
1267	Tb927.3.5430	hypothetical protein, conserved		31.212	0	13.063		-0.0979172	890	1.05807		-0.0394564	710.25	0.993887		14.8	14	5.9	3	4	4	2	1	1.8884	1.1491	1.2784	1.9169	44.702	5.6709	41.592		4	2	2	1	3	1	1	1	435050000	143670000	291380000	203080000	86540000	116530000	125250000	45121000	80133000	290390000
112	Tb927.1.1330;Tb11.v5.0371	Mitochondrial Editosome-like Complex TUTase	MEAT1	46.764	0	7.2731	1	-0.0144651	890.25	1.05763		-0.06195	962.25	1.07942		4.2	2.5	2.5	0	2	1	1	0	0.9987	0.93434			11.009				2	1	0	0	0	0	0	0	70763000	33701000	37062000	11143000	4578600	6564200	0	0	0	0
654	Tb927.11.11120	hypothetical protein, conserved		22.452	0	246.61	1	-0.0147611	890.5	1.05719		-0.0850057	1131.75	0.983416		28.8	23.7	23.7	23.7	5	3	3	3	1.0262	0.92982	0.94181	0.97763	15.815	5.305	2.3165	14.096	5	3	2	3	2	0	0	0	107460000	54915000	52544000	32981000	16882000	16099000	10212000	5116400	5095900	45521000
906	Tb927.11.4630	hypothetical protein, conserved		49.642	0	5.2486		-0.0154465	890.5	1.05606		-0.118656	1092.25	0.992898		2.5	2.5	2.5	2.5	1	1	1	1	0.95892	0.88998	0.83071	0.88886					1	1	1	1	0	0	0	0	21968000	10498000	11470000	12863000	7128200	5734700	5537800	3087900	2449900	16358000
1392	Tb927.4.590	ER membrane protein complex subunit 1	EMC1	88.024	0	195.17		-0.0151711	891.25	1.05701		-0.0669728	1022.75	1.03558		21.9	17.4	11.2	35.3	16	13	10	22	0.95624	0.89238	0.88906	0.95411	21.033	13.673	4.8847	20.81	18	12	9	23	4	3	5	4	1475800000	746720000	729060000	756280000	392420000	363860000	535430000	354010000	181410000	1449700000
1215	Tb927.3.3630	Elongation factor Ts, mitochondrial, putative	EF-Ts	29.732	0	55.102	1	-0.0138454	892	1.05796		-0.0751845	1123.75	0.981913		20.4	23.7	16.8	23.7	3	4	3	4	1.0659	1.0117	0.92864	1.0013	11.726	5.6331	5.9066	16.607	4	5	3	7	1	1	0	5	120440000	58491000	61951000	192270000	89698000	102570000	130440000	66865000	63573000	461200000
2242	Tb927.9.5900	glutamate dehydrogenase	GDH	112.11	0	323.31	1	-0.0145476	893	1.05846		-0.0610074	937	1.07268		58.2	50.9	51.3	59.7	47	44	42	49	0.99556	0.9261	0.92066	0.97922	13.767	11.791	13.6	11.124	96	83	71	90	18	12	9	10	36674000000	18629000000	18044000000	18994000000	9863200000	9130700000	9673500000	5030600000	4642900000	33369000000
2113	Tb927.9.12150	transport protein particle (TRAPP) subunit, putative		23.01	0	31.529		-0.025051	893	1.05959		-0.0583729	938.5	1.07227		6.4	10.4	6.4	11.9	1	2	1	2	0.93084	0.86077	0.68231	0.79469	17.236	11.189		4.5471	2	2	1	2	0	1	0	0	466720000	227890000	238830000	51185000	27662000	23523000	18649000	10588000	8060400	43177000
930	Tb927.11.5220	chaperone protein DnaJ, putative		84.81	0	136.57		-0.0207165	894	1.06009		-0.0501161	826.25	1.0618		22.1	12.4	7.6	18.7	11	7	4	8	0.97386	0.76536	0.91325	0.86861	13.432	30.566	8.0416	9.4652	10	6	3	8	5	5	1	3	189900000	95877000	94019000	45806000	25722000	20084000	16243000	7328600	8914700	144310000
436	Tb927.10.3210	delta-1-pyrroline-5-carboxylate dehydrogenase, putative		62.036	0	323.31	1	-0.0147281	894.5	1.06033		-0.063828	980.25	1.06475		57.9	51.2	54	61.7	30	26	26	31	0.9718	0.90343	0.90052	0.95879	9.834	4.3639	7.7165	10.085	61	47	51	57	13	4	9	14	37260000000	18905000000	18355000000	20790000000	10811000000	9979300000	10606000000	5534900000	5070700000	31428000000
1201	Tb927.3.3180;Tb11.v5.0584	Nucleoporin NUP98	NUP98	98.143	0	4.778		0.00871029	894.75	1.05989		-0.0220373	546	0.831987		4	1.5	1.5	2.6	3	1	1	2	1.2492	1.4003		1.0555	22.339			15.919	3	1	0	2	1	1	0	0	69409000	30316000	39093000	23175000	10012000	13164000	0	0	0	93460000
181	Tb927.1.1730	RNA-editing substrate binding complex protein RESC15	RESC15	75.065	0	311.43	1	-0.0148972	895.75	1.06151		-0.0722993	1029	1.02497		27	24.4	25.8	24.4	15	13	14	13	1.0095	0.91846	0.92754	0.968	10.337	12.56	11.749	13.651	20	18	17	17	4	2	3	4	2106500000	1015800000	1090700000	1406200000	720640000	685600000	588460000	298770000	289690000	1632300000
471	Tb927.10.4280	ubiquinol-cytochrome c reductase complex 14 kda protein		24.055	0	13.81	1	-0.0154598	895.75	1.06038		-0.0593284	988	1.06071		16.4	16.4	9	12.4	3	3	2	2	1.0305	0.92539	0.91421	0.94659	5.615	14.591	22.716	12.579	4	5	3	4	0	1	0	1	296050000	143910000	152140000	354840000	180090000	174750000	96378000	52376000	44001000	362930000
940	Tb927.11.5520	triosephosphate isomerase	TIM	26.819	0	257.36		-0.0154655	895.75	1.05926		-0.0741588	1132.5	0.983259		68.4	54	54.4	60.4	13	11	11	14	0.9468	0.87704	0.89611	0.95716	5.2334	5.1571	8.275	4.7957	25	17	20	26	4	3	4	5	9177500000	4581200000	4596300000	4038100000	2122700000	1915500000	2289400000	1197800000	1091600000	11920000000
1881	Tb927.8.1870	Golgi/lysosome glycoprotein 1	GLP1	67.597	0	172.44		-0.0189525	895.75	1.05814		-0.0982229	1349.25	1.0008		21.9	20	9.6	22.1	10	8	4	9	1.2367	1.0432	1.223	1.2284	25.894	14.312	15.531	12.949	15	9	2	12	6	6	0	4	579230000	259740000	319490000	127200000	64008000	63187000	23693000	10541000	13153000	432410000
251	Tb927.10.11220	procyclic form surface phosphoprotein	PSSA-2	46.04	0	186.87		-0.0135601	896.25	1.05838		-0.0473809	800.75	1.07686		28.5	24.9	14.4	36	7	6	5	9	0.99939	0.91337	0.98522	1.0202	17.763	2.6042	13.942	33.439	8	8	4	9	0	4	0	1	527620000	261350000	266270000	203990000	104870000	99116000	42889000	20502000	22386000	464160000
1350	Tb927.4.3590;Tb927.4.3570	translation elongation factor 1-beta, putative		24.334	0	56.909		-0.0151194	896.25	1.05726		-0.0474075	797	1.07739		26.5	33.2	33.2	30.1	3	4	4	4	0.94043	0.89045	0.89415	0.97313	87.406	9.22	20.448	25.773	3	4	4	3	2	2	0	1	235930000	166760000	69165000	64910000	34551000	30359000	39633000	21421000	18212000	136270000
1586	Tb927.6.3680	Present in the outer mitochondrial membrane proteome 31	POMP31	27.875	0	38.477	1	-0.0159122	896.75	1.05751		-0.079987	1174	0.975835		26	8.1	3.7	13.8	7	2	1	4	0.98143	0.9349	0.95127	1.0492	26.09	13.738		30.72	8	2	1	4	1	0	1	3	248840000	116700000	132130000	74764000	37271000	37493000	24562000	12890000	11672000	162240000
2275	Tb927.9.7800	hypothetical protein, conserved		29.096	0	13.781		-0.0630874	897.25	1.05775		-0.0945666	1184.25	0.9678		11	8.3	8.3	8.3	3	2	2	2	0.7458	0.59011	0.58707	0.83052	17.766	35.219	49.591	9.5501	3	2	2	2	1	0	0	1	183370000	99436000	83938000	97478000	65014000	32464000	42110000	28053000	14056000	108410000
422	Tb927.3.1370;Tb927.10.2840	40S ribosomal protein S25, putative		12.56	0	4.2526		-0.0150137	897.5	1.05731		-0.0936169	1258.25	0.982866		7.1	0	7.1	15.9	1	0	1	2	1.0713		0.94917	0.98282				7.2061	1	0	1	2	0	0	0	0	75188000	36850000	38338000	0	0	0	74704000	36563000	38141000	75303000
1739	Tb927.7.3800	hypothetical protein, conserved		27.332	0	65.477	1	-0.0158268	898	1.05756		-0.040516	782.5	1.06932		16.3	16.3	16.3	11.8	4	4	4	2	1.0351	0.9756	1.0196	1.1118	11.192	29.753	14.651		3	3	4	1	1	0	0	0	88908000	43066000	45843000	54465000	26536000	27929000	35642000	20801000	14840000	50757000
579	Tb927.10.8730	ABC1 family, putative		60.62	0	124.32	1	-0.0152537	898.25	1.05712		-0.0421315	733	1.01839		17.8	13.8	13.8	25.1	7	5	5	10	1.0459	0.96858	0.96804	1.0317	15.383	4.3189	19.973	9.042	8	7	7	10	4	4	2	4	266060000	118290000	147770000	85785000	39267000	46518000	53214000	25880000	27334000	535800000
1978	Tb927.8.550	methionine-S-sulfoxide reductase, putative, peptide methionine sulfoxide reductase, putative, peptide Met(O) reductase, putative		20.366	0	7.9777		-0.016461	898.25	1.05601		0.031868	285.5	0.20966		9.6	9.6	9.6	5.6	2	2	2	1	0.92326	0.84248	1.005	1.0672	4.6373	1.2457	3.9838		3	2	2	1	0	0	0	0	192500000	101710000	90788000	78413000	44369000	34044000	45542000	22455000	23087000	40187000
2150	Tb927.9.1380	hypothetical protein, conserved		42.439	0	136.73	1	-0.016192	898.5	1.05558		-0.0646204	1009.75	1.0354		25.6	39.6	30.1	22.4	8	13	10	8	0.95239	0.91438	0.86149	0.96013	7.5629	37.407	23.754	20.937	8	14	11	10	3	2	2	3	821070000	420560000	400510000	808430000	452390000	356040000	350370000	186450000	163910000	791270000
220	Tb927.1.740	phosphatidylinositol-4-phosphate 5-kinase related		48.865	0	323.31	1	-0.0149136	899.5	1.05717		-0.0768521	1051.5	1.00751		57.2	57.2	52.2	56.8	18	18	16	19	1.0002	0.94627	0.91577	0.99396	4.4115	14.339	5.31	9.9749	29	26	19	31	9	4	4	5	4792700000	2278900000	2513900000	2696700000	1394600000	1302100000	1194000000	616240000	577750000	4664600000
2005	Tb927.8.6170	transketolase, putative	TK	72.609	0	323.31		-0.0150921	899.5	1.05606		-0.0783142	1156.75	0.977355		30.9	26.9	21.4	29.3	18	13	10	16	1.017	0.94297	0.94014	1.0017	9.7848	15.135	12.264	36.156	20	13	10	25	5	3	3	13	3891400000	1647800000	2243600000	1002000000	524710000	477270000	446680000	231760000	214920000	3191900000
1724	Tb927.7.3430	LSU ribosomal protein, mitochondrial, putative, cyclophilin-type peptidyl-prolyl cis-trans isomerase, putative	PPIase	25.548	0	55.417	1	-0.0164818	899.75	1.05563		-0.0764414	1058.25	1.0001		22.5	18.2	22.1	34.2	4	3	4	6	1.0718	0.86797	0.97457	0.91861	34.983	6.8638	38.259	9.0142	3	4	5	9	1	1	0	4	113040000	51870000	61169000	94225000	49028000	45196000	53661000	27239000	26421000	224470000
614	Tb927.10.9960	hypothetical protein, conserved		50.168	0	45.56	1	-0.0161678	900	1.0552		-0.0686787	952	1.08037		20.7	16.6	13.5	18.3	9	7	6	8	0.98741	0.94561	0.94796	1.0536	13.468	4.1571	2.6261	8.1888	13	8	6	7	2	2	3	1	1258100000	629660000	628480000	852710000	438040000	414670000	297010000	133400000	163600000	768610000
2180	Tb927.9.1710	hypothetical protein, conserved		52.951	0	11.31		-0.0257774	900.25	1.05476		-0.172026	949.25	1.0781		9.2	2.2	4.1	6.9	5	1	2	4	0.93358	0.95925	0.74839	0.97503	11.838		17.187	6.3873	6	1	2	4	4	0	0	1	188460000	97899000	90566000	110290000	53051000	57238000	20344000	10118000	10226000	92595000
1977	Tb927.8.5460;Tb927.8.5465;Tb927.8.5440;Tb11.v5.0798;Tb11.v5.0797;Tb927.8.5470	Flagellar calcium-binding 44 kDa protein	Tb-44	45.718	0	38.864		-0.0166682	900.5	1.05433		-0.0410722	975.5	1.06957		8.1	3.4	6.4	6.4	2	1	2	2	0.82352	0.80833	0.81087	0.92798	1.471		17.738	1.519	2	1	2	2	1	0	0	0	112770000	64516000	48255000	32488000	19051000	13437000	21696000	12036000	9659600	124360000
1216	Tb927.3.3660	NADH-ubiquinone oxidoreductase complex I subunit, putative		29.594	0	79.086	1	-0.0159251	901	1.05238		-0.0764483	1119.25	0.982727		23.5	12.5	12.1	17	4	3	3	4	1.02	0.9433	0.89164	0.95486	4.8079	5.4001	2.8964	9.4199	5	4	2	5	1	1	1	1	317010000	156910000	160100000	205200000	103390000	101810000	23561000	11977000	11583000	466010000
1207	Tb927.3.3460	succinate dehydrogenase flavoprotein subunit, putative	SDH5	53.228	0	70.25	1	-0.016491	901	1.05348		-0.0581172	925.75	1.07735		29.2	22.2	19	29.2	13	12	9	14	0.94081	0.85395	0.8635	0.91234	10.163	29.277	13.36	11.76	14	11	9	14	2	1	1	2	2031900000	1024300000	1007600000	1317400000	691700000	625680000	544080000	295680000	248400000	1757000000
426	Tb927.10.2940	Soluble NSF attachment protein, SNAP, putative		38.468	0	18.715		-0.021182	901	1.05457		-0.0144096	750.5	1.02244		7.6	11.6	4	13	2	3	1	3	1.1824	1.0038	0.84558	0.8725		5.7015		16.524	1	2	1	3	1	1	0	0	35211000	13089000	22122000	23180000	11464000	11716000	7263400	3546900	3716500	118270000
1984	Tb927.8.5610	hypothetical protein, conserved		51.624	0	22.245		-0.0132728	901.5	1.05262		-0.09778	1254	0.983749		10	10.6	7.6	8.5	4	4	3	3	1.0103	1.0148	0.87416	0.99223	9.7339	6.7951	15.635	26.718	3	4	3	3	0	3	1	1	89931000	47494000	42438000	51711000	25473000	26238000	19235000	9566500	9668500	64559000
1387	Tb927.4.5130	KH domain/Domain of unknown function (DUF1771)/Smr domain containing protein, putative		28.811	0	64.698		-0.0153187	902.25	1.05134		-0.036613	690.5	0.982583		24.2	30.9	30.6	30.9	8	11	10	10	0.92497	0.88631	0.88511	0.97663	3.059	12.847	12.351	14.96	10	12	11	10	4	1	1	1	604320000	308460000	295860000	828290000	427670000	400620000	370600000	189990000	180610000	799100000
402	Tb927.10.2320	Nucleoporin NUP41	NUP41	41.178	0	27.646		-0.0193378	902.25	1.05352		-0.0355174	765	1.03383		5	5	0	5	1	1	0	1	0.92149	0.82763		1.0265				10.427	1	1	0	2	0	0	0	0	7203900	3576500	3627300	2937000	1754800	1182200	0	0	0	27812000
507	Tb927.10.5840	translation elongation factor 1-beta, putative		21.959	0	56.897		-0.0218328	902.25	1.05243		-0.0790607	1127.75	0.982337		11.4	19.9	7	11.4	1	2	1	1	0.91391	0.95833	0.77888	0.99865	7.6477	18.277			2	3	1	1	0	1	0	0	19034000	10321000	8712400	29839000	19302000	10537000	4800400	2819200	1981300	12264000
174	Tb927.1.1050;Tb11.v5.0536	Metallo-dependent phosphatase-like domain-containing protein		126.7	0	56.074		-0.0169252	902.5	1.05092		-0.0578708	959.75	1.08046		6.3	1.8	3.6	10.6	5	2	4	10	1.0775	0.90896	0.97587	0.9621	6.4861		70.652	11.001	5	1	4	11	2	0	2	4	325020000	161900000	163120000	77644000	40970000	36675000	94320000	47625000	46695000	369860000
892	Tb927.11.4020	Complex1_LYR-like, putative		19.159	0	11.693	1	-0.0159342	902.75	1.04941		-0.0566566	917.25	1.08791		23.3	9.8	9.2	16	5	2	2	3	1.0808	0.998	0.99069	1.0594	16.377			18.211	5	1	1	3	1	0	0	1	615030000	287310000	327710000	288560000	149110000	139440000	32921000	17430000	15492000	600040000
225	Tb927.10.10050	hypothetical protein, conserved		132.74	0	3.9822		-0.0203389	902.75	1.05049		-0.107751	1280	0.985159		1.3	1.3	0	1.3	1	1	0	1	1.0446	0.76572		0.8436					1	1	0	1	1	0	0	0	5522800	2756700	2766200	3403200	2039300	1363900	0	0	0	5268700
1087	Tb927.2.3370	UDP-Gal or UDP-GlcNAc-dependent glycosyltransferase, putative		43.687	0	9.4043		-0.0223407	902.75	1.04833		-0.0925754	1267.75	0.98549		3.7	0	0	6.6	1	0	0	2	1.1517			0.96237					1	0	0	1	1	0	0	0	3808900	2038900	1770000	0	0	0	0	0	0	16337000
487	Tb927.10.510;Tb11.v5.0374	Present in the outer mitochondrial membrane proteome 19	POMP19	37.06	0	25.38	1	-0.0183418	903.25	1.04857		-0.0810997	1190.5	0.969359		10.5	10.5	10.5	16.8	3	3	3	5	1.0108	0.94515	0.81687	0.90439	6.5551	9.2053	12.907	25.774	4	3	3	5	0	0	1	0	254420000	124910000	129510000	144320000	71332000	72991000	45284000	24705000	20579000	209990000
846	Tb927.11.2410	Flabarin, putative		24.58	0	150.06		-0.0141858	904.25	1.05012		-0.0850701	1147.5	0.981254		52.3	50.5	37.8	54.1	10	10	9	11	1.0003	0.98194	0.88581	0.99092	12.252	6.5996	9.7966	17.853	16	15	10	17	2	5	2	2	3151600000	1550100000	1601500000	1548600000	808680000	739870000	592400000	313150000	279250000	2830900000
1104	Tb927.2.4400	SSU ribosomal protein, mitochondrial, putative	mS49	136.9	0	22.516	1	-0.0179891	905	1.05101		-0.0778422	1089	0.99359		2	2.3	0.7	2.2	2	3	1	2	0.93116	0.78798	0.81764	0.8166	1.2398	12.151		17.567	2	4	1	2	1	4	0	0	47228000	27011000	20217000	57056000	27564000	29492000	18291000	7597400	10693000	36945000
131	Tb11.v5.0543;Tb927.10.10970;Tb927.10.10960;Tb927.10.10950;Tb927.10.10940;Tb927.10.10920;Tb927.10.10910;Tb927.10.10900;Tb927.10.10890;Tb927.10.10930;Tb927.10.10980	Heat shock protein 83, putative		80.763	0	124.03		-0.0229411	905.5	1.05124		-0.111256	1470.75	1.01474		20.3	8.8	6.1	19.2	14	6	4	12	0.95929	0.90407	0.75836	0.88286	12.695	2.3926	10.832	30.446	17	7	4	16	8	3	1	3	941960000	517130000	424830000	382810000	197060000	185750000	70585000	39596000	30989000	625010000
2022	Tb927.8.6530	SET domain protein 24	SET24	41.897	0	94.859	1	-0.0238378	906.25	1.05105		-0.0110505	518	0.800613		10.8	14	7	11.3	3	5	2	3	0.95682	1.0978	0.88577	1.2658	13.591	10.195	7.924	34.475	4	5	2	3	1	1	0	1	70501000	32481000	38020000	96890000	47499000	49391000	16568000	8239600	8328500	42061000
1402	Tb927.4.970	hypothetical protein, conserved		24.091	0	12.879	1	-0.0531199	906.25	1.05212		-0.0283625	753.75	1.03317		11.7	17.6	16.7	11.7	3	4	4	3	0.90219	0.44858	0.75667	0.61366	20.49	91.074	111.68	70.358	2	3	3	2	0	2	2	0	90936000	47123000	43813000	152240000	111580000	40657000	80166000	63000000	17166000	109110000
2149	Tb927.9.13920;Tb927.9.13880;Tb927.9.13820	kinetoplastid membrane protein 11-1	KMP11-1	11.076	0	16.206		-0.016367	906.5	1.05062		-0.0532508	873.25	1.05922		31.5	39.1	39.1	20.7	3	6	5	2	0.96365	0.87358	0.90179	0.95051	1.2178	8.4912	10.344	6.0588	5	6	7	3	1	1	0	0	604910000	298000000	306910000	459880000	230100000	229770000	434640000	220940000	213700000	752710000
788	Tb927.11.15910	iron superoxide dismutase	SODB1	22.048	0	9.6915		-0.0117204	907.5	1.05215		-0.0863711	1205.25	0.970601		17.7	17.7	17.7	17.7	2	2	2	2	0.97752	0.82832	0.86422	0.81579	19.809	5.1539	6.1469	52.436	2	2	2	2	0	0	0	0	169030000	82626000	86400000	68978000	38894000	30084000	42217000	20051000	22166000	114440000
1419	Tb927.5.1520	ATP-dependent protease ATPase subunit HslU1	HslU1	52.53	0	234.49	1	-0.0160536	908	1.05238		-0.0872013	1278.75	0.985131		47.4	34.9	25.5	46.3	21	13	11	18	0.99419	0.92054	0.889	0.95431	25.422	23.511	9.1915	13.144	22	14	15	22	7	3	7	4	1721200000	817200000	904030000	658830000	338440000	320390000	323060000	168550000	154510000	1614300000
1108	Tb927.2.4590;Tb11.v5.0820;Tb927.2.4610	branched-chain amino acid aminotransferase, putative		40.432	0	260.09	1	-0.0157275	908.25	1.05195		-0.067008	1013.25	1.03436		37.1	38.7	32.2	27	10	10	8	8	0.98004	0.92204	0.90377	0.98282	49.692	16.884	9.1588	11.371	11	13	8	10	1	6	3	3	1355500000	689890000	665640000	574060000	298940000	275120000	222690000	116220000	106460000	739680000
521	Tb927.10.6640	transmembrane emp24 domain-containing protein		28.188	0	87.248		-0.0153127	908.5	1.05153		-0.0738797	1114.5	0.981603		28.1	24.1	24.1	17.4	6	5	5	4	0.99925	0.89863	0.89252	0.92422	2.5916	14.688	5.7576	7.3318	6	7	6	5	1	2	0	1	393060000	208610000	184450000	288610000	150490000	138120000	165600000	88047000	77549000	298220000
1097	Tb927.2.4110	Mitochondrial-processing peptidase subunit alpha	MPPA	52.064	0	143.94	1	-0.0163036	909.5	1.05305		-0.0790276	1162.75	0.975107		27.7	17.7	18.6	18.1	12	7	7	8	0.97172	0.87084	0.93366	0.9723	21.809	24.787	9.8518	17.727	16	10	9	9	7	2	3	0	1104500000	551160000	553350000	434230000	227470000	206750000	230920000	123310000	107610000	620340000
863	Tb927.11.2910	phosphoglycerate mutase, putative	iPGAM	43.738	0	46.244	1	-0.0137234	910.5	1.05456		-0.0904612	1281.75	0.986238		14.9	14.4	6.8	19.1	5	4	2	6	1.0204	1.0147	0.91422	1.0316	24.468	15.95	10.371	20.523	5	4	3	7	2	2	2	3	146590000	67726000	78861000	35014000	17745000	17269000	23325000	11330000	11995000	179920000
1967	Tb927.8.5120	cytochrome c		12.3	0	19.731		-0.0196204	910.5	1.05349		-0.0616653	926.5	1.07026		41.2	34.2	34.2	35.1	5	3	3	4	0.92738	0.81538	0.79173	0.83399	6.7652	13.268	4.302	3.3725	7	2	2	4	2	0	0	1	457320000	240210000	217110000	113820000	60337000	53484000	61548000	33647000	27901000	305000000
185	Tb927.1.2120	Calpain-like protein CALP1.3	CALP1.3	82.62	0	9.156		0.0105383	910.75	1.05306		-0.0882599	1166.75	0.974451		1.5	1.5	0	4.2	1	1	0	3	1.1384	1.3097		1.0697				16.315	1	1	0	3	0	1	0	1	19651000	7515800	12135000	8199800	3356400	4843400	0	0	0	32917000
1027	Tb927.11.8870	DEAD-box ATP-dependent RNA helicase, mitochondrial	MHEL61	60.659	0	323.31	1	-0.016201	910.75	1.05199		-0.0497566	918.75	1.08589		47.8	41.2	40.5	46.3	25	22	22	24	0.97914	0.90589	0.8918	0.95786	6.9873	6.5545	8.6043	7.2748	37	38	32	32	4	8	6	7	5955300000	3003600000	2951700000	3630800000	1884900000	1745900000	1634900000	842510000	792340000	5020700000
2227	Tb927.9.4680	Eukaryotic initiation factor 4A-1	EIF4A1	45.361	0	32.946		-0.0195775	910.75	1.05093		-0.118427	1484.25	1.01435		17.6	8.7	13.4	15.8	6	3	5	6	1.0995	0.92513	0.95986	0.96722	9.7395	8.3593	26.867	14.325	8	4	5	7	1	2	1	0	287020000	136710000	150320000	126330000	62333000	64001000	50321000	25508000	24813000	321720000
1814	Tb927.7.6350	NADH dehydrogenase [ubiquinone] flavoprotein 2, mitochondrial	NDUFV2	30.925	0	29.734	1	-0.017691	911	1.04839		-0.0630523	951.75	1.08087		13.6	16.5	13.6	21.2	3	5	4	5	0.97759	0.93965	0.85659	0.96905	3.423	12.555	11.024	6.3277	5	6	5	7	0	1	0	0	473020000	238970000	234050000	721950000	458110000	263840000	166400000	94296000	72105000	425770000
1868	Tb927.8.1490	Protein of unknown function (DUF1674), putative		11.249	0	16.132	1	-0.0198489	911	1.04733		-0.0966439	1312.75	0.992905		13.6	13.6	0	0	1	1	0	0	0.81988	0.74826							1	1	0	0	0	1	0	0	10029000	5916200	4112700	3209700	2015200	1194500	0	0	0	0
1512	Tb927.5.980	2OG-Fe(II) oxygenase superfamily, putative		35.065	0	11.168	1	-0.0247668	911	1.05051		-0.086011	1224	0.982024		3	6.2	6.2	6.6	1	2	2	2	0.98678	0.92889	1.0382	1.2277		13.147	25.791	32.411	1	2	2	2	0	1	1	1	72570000	35424000	37146000	53784000	27075000	26708000	34638000	15022000	19616000	70799000
1611	Tb927.6.4320	Protein of unknown function (DUF2817), putative		44.423	0	60.743		-0.0268774	911	1.04945		-0.0867352	1233	0.984632		26.1	13.8	12.3	15	8	4	4	5	0.88177	0.78973	0.75056	0.86103	13.898	20.812	44.006	19.511	9	3	2	5	4	1	1	2	520490000	243490000	277000000	183730000	99797000	83936000	79523000	53509000	26014000	365330000
1286	Tb927.3.940	Complex 1 protein (LYR family), putative		18.107	0	15.14	1	-0.0159233	911.25	1.04691		-0.0435936	813	1.07839		34.4	14.3	14.3	34.4	4	2	2	4	0.96322	0.89602	0.91431	0.98487	35.208	2.3539	3.3967	8.3752	4	2	2	4	0	0	0	1	766540000	377010000	389540000	418100000	219410000	198690000	243600000	123670000	119920000	705980000
2053	Tb927.8.7950	Flagellar Member 4	FLAM4	191.21	0	16.558		-0.0192762	911.25	1.04586		-0.0401697	840.75	1.05348		3.7	2	1.4	3.1	5	3	2	5	0.98815	0.94982	0.82771	0.95017	25.386			15.407	2	1	1	5	1	0	0	3	120770000	55856000	64918000	50381000	25376000	25005000	26718000	13341000	13377000	217230000
1431	Tb927.5.1900	Outer dynein arm docking complex protein 1, putative	dDC1	69.353	0	64.623		-0.0189069	911.5	1.04545		-0.102277	1255.75	0.982621		6.2	6.1	4.1	9.8	3	3	2	5	0.99099	0.92209	0.80628	0.89293		23.942		5.0089	1	3	1	4	0	0	0	1	25242000	11438000	13803000	28339000	14206000	14133000	9129500	4606100	4523400	66568000
1887	Tb927.8.1990	peroxidoxin	mPRX	25.631	0	87.138	1	-0.0165666	912	1.04567		-0.0686125	1050.75	1.00844		43.8	37.6	37.6	43.8	11	9	9	12	0.96028	0.89974	0.87928	0.95965	8.5386	9.5367	10.179	6.3012	14	14	13	23	3	4	4	6	6876700000	3518000000	3358700000	3752200000	2003700000	1748500000	1858100000	1004000000	854100000	7818100000
2168	Tb927.9.15090	cytosolic coat protein, putative		24.595	0	55.411		-0.0192628	912.25	1.04525		-0.0709336	1094.5	0.98952		40.6	20.5	16.4	37.4	8	5	4	7	0.93101	0.84147	0.82338	0.88866	8.1814	6.3785	11.144	35.062	8	7	5	5	0	2	0	0	828870000	436690000	392180000	391320000	208540000	182770000	279170000	147510000	131660000	344220000
1044	Tb927.11.9450	cyclophilin type peptidyl-prolyl cis-trans isomerase, putative	PPIase	20.52	0	58.599	1	-0.0168032	913.5	1.04633		-0.0745243	1097.5	0.980824		16.8	28.9	23.7	23.7	2	4	3	3	1.091	1.0681	0.96397	1.1017	13.073	37.167	19.122	42.062	2	3	3	3	0	2	2	1	32566000	15581000	16985000	28696000	12813000	15884000	11993000	6742400	5250100	41785000
882	Tb927.11.3690	Alpha/beta hydrolase family, putative		41.465	0	11.252	1	-0.0181954	913.5	1.04738		-0.113668	1497	1.01284		9.9	0	0	3.5	4	0	0	1	1.0848			1.0024	15.734				5	0	0	1	1	0	0	0	92842000	41742000	51100000	0	0	0	0	0	0	51966000
1666	Tb927.7.1340;Tb927.7.1320	10 kDa heat shock protein, putative	HSP10	10.67	0	96.712		-0.0162989	914.5	1.04781		-0.0674051	1028.25	1.02694		57	77	77	77	6	7	6	8	1.0347	0.95798	0.94691	1.0187	2.3277	8.7669	4.7034	7.8054	12	10	9	15	3	1	1	3	7458400000	3684300000	3774100000	2801000000	1472400000	1328700000	1617900000	847360000	770510000	10303000000
2349	Tb927.4.5350	3-methylcrotonyl-CoA carboxylase, pseudogene, putative (pseudogene)		73.856	0	8.9799	1	-0.021817	914.75	1.04739		-0.0271706	569.75	0.846271		9	8.7	11.2	14	1	0	0	2	0.97745			1.1312				32.453	1	0	0	2	1	0	0	0	7817500	3435800	4381700	0	0	0	0	0	0	39468000
308	Tb927.10.13510	zinc metallopeptidase, putative	FtsH13	62.779	0	118.57	1	-0.0196334	915.5	1.04823		-0.0853692	1089.75	0.993491		6.9	9.8	13.2	15.1	3	4	6	6	1.1021	0.95433	0.92717	0.96199	7.1876	1.0225	8.2405	21.994	4	3	5	7	0	0	2	3	103730000	50970000	52758000	35129000	17443000	17686000	55426000	30512000	24914000	140120000
437	Tb927.10.3260;Tb11.v5.0825	Long-chain-fatty-acid--CoA ligase 5 (EC 6.2.1.3) (Long-chain acyl-CoA synthetase 5) (LACS 5), putative	LACS5	78.983	0	226.4		-0.0165406	915.75	1.04782		-0.0563222	868.75	1.06967		31	24	18.3	28.7	20	16	11	17	1.0179	0.93565	0.91072	0.97489	16.627	13.693	13.621	32.803	23	13	12	23	3	2	4	7	1588100000	781630000	806440000	480090000	254070000	226020000	295680000	138560000	157110000	1212400000
481	Tb927.10.4850	hypothetical protein, conserved		51.34	0	138.56	1	-0.0184094	915.75	1.04677		-0.0700699	1069.25	1.00017		20.6	13.3	11	15.7	7	4	4	6	0.95902	0.81957	0.9998	1.0123	11.705	22.962	14.677	10.624	8	5	4	9	0	1	2	4	329100000	168110000	160990000	109230000	54137000	55091000	44563000	23171000	21392000	329390000
1424	Tb927.5.1710	ATP synthase F1 subunit p18, mitochondrial	P18	21.226	0	30.841	1	-0.0205573	917	1.04886		-0.0576152	990	1.05852		18.1	26.6	9.6	36.7	3	4	2	6	0.92394	0.83151	0.80905	0.87989	13.645	4.5605	10.821	7.128	4	2	2	8	1	0	1	4	527830000	287540000	240290000	288150000	152540000	135610000	144800000	76662000	68136000	267370000
868	Tb927.11.3030	phosphoribosylpyrophosphate synthetase, putative	PRS	39.402	0	40.003		-0.0183445	917.5	1.04907		-0.0396687	709.5	0.99859		28.4	23.3	22.8	21.9	8	6	6	7	0.9424	0.89418	0.84601	0.95048	8.6539	12.59	19.079	10.604	6	6	6	8	1	0	3	0	449000000	197360000	251640000	294450000	148340000	146110000	141780000	76449000	65330000	440440000
195	Tb927.1.3010	RNA-editing substrate binding complex protein RESC18	RESC18	40.813	0	131.79	1	-0.0166492	917.75	1.04865		-0.0511707	832	1.06506		34.7	37.6	32	31.7	9	10	8	8	0.98077	0.93059	0.91937	1.0169	6.9125	10.909	7.4168	5.4025	9	12	10	9	0	0	3	1	1304700000	658140000	646550000	1074600000	544750000	529820000	414350000	207710000	206640000	1097200000
926	Tb927.11.510;Tb927.11.500	RNA-binding protein, UBP2	UBP2	19.559	0	21.785		-0.0213229	918	1.04824		-0.0403468	815.25	1.07795		4.6	12.6	15.4	5.7	1	1	2	1	1.0274	1.0659	0.94685	1.1955					1	1	1	1	0	0	0	1	78031000	39075000	38956000	7005800	4234000	2771800	9746500	4976200	4770300	19715000
1425	Tb927.5.1760	Isoprenylcysteine alpha-carbonyl methylesterase, putative		72.635	0	75.627		-0.110925	918.5	1.04844		-0.0608014	1033.5	1.01987		6.1	7.6	1.7	7.9	3	4	1	4	0.75284	0.62773	0.36957	0.85599	4.0712	19.335		7.6612	3	4	1	4	1	0	0	1	65387000	37616000	27771000	55601000	33622000	21980000	6307600	4962300	1345300	87474000
1909	Tb927.8.2850	Poly(A)-specific ribonuclease PARN-1		65.146	0	80.526	1	-0.0162295	918.75	1.04803		-0.063875	993.25	1.05761		15.4	14	12.8	13.8	8	7	6	7	0.98912	0.96634	0.8763	0.99415	9.3261	4.958	16.942	5.061	8	7	6	7	1	0	1	1	518750000	255690000	263060000	275920000	138170000	137750000	111910000	59317000	52593000	512970000
396	Tb927.10.6370;Tb927.10.220	60S ribosomal proteins L37, putative		10.458	0	44.43		-0.0211776	919	1.04761		-0.0809817	1153	0.976963		28	19.4	19.4	19.4	2	1	1	1	1.1397	0.99089	0.83586	0.88324	9.8407	2.3521		8.2847	2	2	1	2	0	1	0	0	33157000	14892000	18265000	17080000	8371600	8708500	4026500	1991900	2034700	59792000
498	Tb927.10.5590	protein phosphatase 2C, putative		66.75	0	36.382		-0.0188754	919.25	1.04719		-0.0827038	1227	0.980679		9.4	11.7	8.9	15.6	5	7	5	8	0.9574	0.98193	0.90383	1.103	15.645	12.184	13.32	14.194	5	6	6	7	3	3	3	4	304730000	149300000	155430000	462660000	247510000	215150000	332890000	185810000	147090000	332420000
1036	Tb927.11.9250	hypothetical protein, conserved		51.131	0	9.2789		-0.0185383	919.75	1.0474		-0.0556396	898.75	1.08476		5.5	3	3	5.7	2	1	1	2	1.0808			1.0077	1.2234				2	0	0	1	2	0	0	0	29100000	12245000	16854000	0	0	0	0	0	0	21176000
141	Tb927.10.2890;Tb11.v5.0650	enolase		46.592	0	298.4		-0.0172198	920	1.04698		-0.0690698	1056.5	1.00221		50.3	49.7	39.9	49.9	17	16	13	17	1.0508	0.9588	0.9131	0.97635	13.505	18.395	11.952	18.725	20	23	18	28	3	7	4	9	2169800000	1118100000	1051700000	1176700000	597940000	578720000	600460000	302670000	297790000	2192600000
376	Tb927.10.16120	inosine-5'-monophosphate dehydrogenase	IMPDH1	55.694	0	276.19		-0.0178037	920.25	1.04657		-0.0846794	1253.5	0.984412		36.9	32.6	31.1	32.4	18	15	15	17	0.95762	0.91621	0.859	0.9683	8.6582	9.8472	10.381	11.361	25	16	17	18	4	3	5	5	2997300000	1513300000	1484000000	724910000	378570000	346350000	428700000	227480000	201220000	2641500000
1101	Tb927.2.4240	GTP binding protein, putative		40.685	0	220.56	1	-0.0159148	920.5	1.04513		-0.0486129	804.75	1.07545		34.6	37.6	24.3	33.8	10	12	8	10	1.0012	0.98827	0.86177	0.98493	8.5629	15.717	15.406	10.602	12	12	10	9	2	6	5	2	329170000	164170000	165000000	257780000	118140000	139640000	117070000	61510000	55559000	352590000
518	Tb927.10.6510;Tb927.10.6400	chaperonin HSP60, mitochondrial precursor	HSP60	59.503	0	323.31		-0.0164638	920.5	1.04615		-0.0710579	1089	0.99437		72.8	71.9	68.1	73.3	40	38	37	42	0.98485	0.91429	0.90628	0.97911	13.112	9.1232	7.7755	10.596	138	114	103	121	40	18	15	24	93092000000	46519000000	46573000000	53097000000	28343000000	24754000000	28651000000	14881000000	13771000000	74236000000
1061	Tb927.11.9800	hypothetical protein, conserved		39.417	0	11.444		-0.0175955	920.75	1.04369		-0.0902711	1248.5	0.985632		0	0	3.5	5.6	0	0	1	2			0.96145	1.0426				24.242	0	0	1	2	0	0	1	1	0	0	0	0	0	0	15846000	7613400	8232800	142470000
1273	Tb927.3.5630	3,2-trans-enoyl-CoA isomerase, mitochondrial precursor, putative		33.883	0	23.13		-0.0186654	920.75	1.04267		0.0359016	1094.5	0.991051		12.2	13.2	6.4	8.7	3	3	2	3	1.0529	0.81447	0.94959	0.87234	11.154	9.1299	26.114	12.189	2	2	3	5	0	1	1	1	281930000	134250000	147680000	192610000	102450000	90162000	722740000	369860000	352880000	380690000
344	Tb927.10.14740;Tb927.10.14620;Tb11.v5.1063	hypothetical protein, conserved		44.177	0	199.23		-0.0201986	920.75	1.04471		-0.0796099	1148	0.979994		26.2	10.4	10.4	19	7	4	4	5	0.91926	0.83092	0.85259	0.92823	30.221	5.3396	4.3978	22.151	9	6	5	7	2	1	0	2	434270000	219460000	214810000	229890000	122870000	107020000	94058000	43939000	50119000	370530000
1748	Tb927.7.3950	RNA-editing 3' terminal uridylyl transferase 1	KRET1	107.38	0	128.24	1	-0.0148225	921	1.04124		-0.113021	1148	0.979312		16.4	14.8	3.4	18.1	10	11	3	12	1.026	0.92465	1.0349	1.0691	13.757	7.745	6.4532	24.97	12	11	2	9	3	4	0	1	515780000	372450000	143330000	162180000	78282000	83896000	20966000	9592300	11374000	398790000
683	Tb927.11.12240	cysteine peptidase, Clan CA, family C19, putative		89.061	0	17.614	1	-0.0324999	921	1.04226		-0.0997084	1194.5	0.969683		3	2.4	1.1	5.6	2	2	1	3	1.2953	0.97888	0.89591	0.91332	40.252			18.673	2	1	1	2	2	0	1	1	63721000	28979000	34742000	28171000	15218000	12953000	15600000	8182500	7417600	51430000
1022	Tb927.11.8700	hypothetical protein, conserved		65.26	0	9.1514	1	-0.0151198	921.25	1.04083		-0.12498	1381.5	1.00867		2.6	4	2.6	2.6	1	2	1	1	0.77434	0.95994	0.79906	1.1386		7.539			1	2	1	1	0	1	0	1	21445000	11531000	9914100	19949000	11243000	8706000	3667900	1957400	1710500	11774000
360	Tb927.10.15410	glycosomal malate dehydrogenase	gMDH	33.71	0	143.08		-0.0161452	921.5	1.04043		-0.0757495	1049.75	1.01057		35	28.5	28.5	31.9	8	8	8	8	0.99338	0.90357	0.94038	0.9925	12.061	11.438	11.772	14.904	9	11	10	11	1	3	1	0	1472200000	724110000	748110000	1224000000	626340000	597640000	661370000	348900000	312470000	1878300000
616	Tb927.11.10020	short-chain dehydrogenase, putative		33.958	0	13.343		-0.0173896	921.5	1.03941		-0.0311845	825.5	1.06246		11.8	8.3	8.3	8.6	3	2	2	2	1.0458	0.90184	0.92609	0.93733	18.395	5.1359	6.7577	4.3716	4	2	2	3	0	0	0	1	82464000	39337000	43127000	24126000	12451000	11675000	12426000	6493000	5932600	56863000
968	Tb927.11.6440	Essential Nuclear Factor, 49 kDa	ENF	48.841	0	20.895		-0.0238951	921.5	1.0384		-0.00398722	700	0.996166		2.5	2.5	2.5	6.6	1	1	1	2	0.89054	0.7967	0.80913	0.90207					1	1	1	1	0	0	0	1	49100000	25520000	23581000	38339000	20985000	17354000	18654000	9774500	8879400	52692000
2286	Tb927.9.8410	chaperone protein DnaJ, putative	J27	49.366	0	254.52	1	-0.0166532	921.75	1.03799		-0.0665758	1026.75	1.03092		38.9	35.9	32.6	40.7	17	16	16	19	0.98884	0.93321	0.9143	1.0059	14.498	8.3192	10.983	12.291	24	20	16	22	2	6	1	4	2743700000	1348600000	1395100000	1594400000	805930000	788440000	587770000	314490000	273290000	2498300000
1526	Tb927.6.1590	conserved protein		57.073	0	71.556	1	-0.0176845	922.25	1.0382		-0.0894825	1171.5	0.974839		22.6	15.8	10.1	16.1	9	6	3	6	1.0781	0.90592	0.92206	0.91186	10.626	8.2616	57.115	18.874	10	7	3	5	6	2	3	0	214040000	104290000	109750000	111860000	55637000	56227000	12313000	6577400	5735600	291970000
1074	Tb927.2.2210	hypothetical protein, conserved		113.45	0	15.995	1	-0.0215255	923.25	1.03962		-0.151266	1589.75	1.01339		6	2.7	0	3.9	3	1	0	2	1.0438	1.0338		1.1492	6.9476			5.4164	2	1	0	3	2	0	0	2	16422000	9140800	7281700	4174500	1842300	2332100	0	0	0	29976000
728	Tb927.11.13650	cytochrome b5, putative	CYB5	12.906	0	9.5497		-0.0174919	923.75	1.03982		-0.0485489	873.25	1.06081		15.1	0	21	0	1	0	2	0	1.0338		0.95379				10.868		1	0	2	0	0	0	2	0	37976000	22174000	15801000	0	0	0	13333000	6179400	7153500	0
768	Tb927.11.15210	TLR4 regulator and MIR-interacting MSAP, putative	ESP16	35.527	0	46.672		-0.0265647	924.25	1.04002		-0.166646	1259.5	0.982389		8.8	5.3	5.3	5.3	2	1	1	1	0.96895	0.93166	0.96568	1.1859	10.196				2	1	1	1	1	0	0	0	56348000	26661000	29686000	18989000	10289000	8700300	13131000	7184200	5946700	27483000
1330	Tb927.4.2540	Neural precursor cell-expressed, developmently downregulated 8	NEDD8	8.668	0	7.1714		0.00460999	925	1.04082		0.0390023	312	0.269245		0	21.8	21.8	21.8	0	1	1	1		0.86353	0.9113	0.76227					0	1	1	1	0	0	0	1	0	0	0	7301500	3991400	3310200	4134400	2086200	2048200	7082200
341	Tb927.10.14510	root hair defective 3 GTP-binding protein (RHD3), putative		95.105	0	100.27		-0.00967925	925.25	1.04042		-0.0512902	874	1.05886		13.7	8.3	4.8	4.9	8	5	3	3	1.0203	0.88027	1.0916	1.0296	30.713	10.666		10.054	7	4	1	3	1	2	1	0	186640000	88964000	97680000	69049000	38976000	30073000	21904000	9361000	12543000	55492000
914	Tb927.11.4830	hypothetical protein, conserved		52.099	0.00096108	2.4586		-0.0193411	925.75	1.04061		-0.148393	1581.25	1.01423		0	2.8	0	2.8	0	1	0	1		1.0155		1.1101					0	1	0	1	0	0	0	0	0	0	0	18891000	8635300	10255000	0	0	0	43403000
2091	Tb927.9.11270	t- complex protein 1 (eta subunit), putative, T-complex protein 1, eta subunit, putative	TCP-1-eta	61.471	0	83.733		-0.0108506	926	1.0392		-0.0745919	1091	0.992034		9.9	3.3	2.8	9.5	5	2	1	5	1.2892	1.2705		1.0622	22.664			21.064	4	1	0	5	1	0	0	1	127290000	68855000	58433000	7386400	3374100	4012300	0	0	0	151320000
584	Tb927.10.8980	hypothetical protein, conserved		17.598	0	16.358	1	-0.02323	926	1.04021		-0.0690461	1027	1.03057		30.8	7.1	15.4	24.3	4	1	2	3	0.91975	0.82572	0.79316	0.88195	24.006		4.9759	4.4433	6	1	2	4	1	0	1	0	407050000	202630000	204420000	82858000	45949000	36909000	58726000	32560000	26165000	302280000
210	Tb927.1.4690	Protein arginine N-methyltransferase 1 catalytic subunit	PRMT1-ENZ	39.206	0	4.3538		0.0114454	926.75	1.04						3.8	3.8	9.3	7	1	1	2	2		0.8565	0.90931	0.71962				8.363	0	1	1	2	0	0	0	0	0	0	0	9273100	4581300	4691800	4454500	2219400	2235100	31103000
134	Tb927.10.7100;Tb11.v5.0580	delta-4 fatty acid desaturase		47.965	0	121.49		-0.0195924	927.5	1.04079		-0.078935	1129.25	0.982748		19.7	18.1	16.4	20	7	6	5	7	0.95993	0.912	0.83832	0.95397	4.4011	9.0906	1.3064	2.6026	6	7	4	8	3	2	1	2	383910000	187740000	196170000	207020000	91700000	115320000	67144000	31308000	35836000	366900000
1319	Tb927.4.2220	TPR-repeat-containing chaperone protein DNAJ, putative	J51	80.445	0	16.171		-0.0174558	927.75	1.04038		0.0659097	928	1.07119		6.8	6.5	5.4	9.6	6	5	4	7	0.98075	0.87802	0.95111	1	63.944	24.451	59.454	6.5105	4	3	4	6	2	1	2	1	290500000	130020000	160480000	115610000	54871000	60742000	65218000	37317000	27902000	276490000
1428	Tb927.5.1810;Tb927.5.1830	lysosomal/endosomal membrane protein p67	p67	72.732	0	112.26		-0.0173999	928	1.03998		-0.0954939	1354	1.00182		11.8	11.8	6.7	13.8	6	6	4	7	1.0459	0.87512	0.92989	0.91329	4.5666	12.05	5.184	10.991	5	6	6	12	0	1	0	3	1256700000	698470000	558250000	479060000	241330000	237720000	276040000	141240000	134800000	1250800000
1663	Tb927.7.1270;Tb927.7.1250	hypothetical protein, conserved		35.715	0	75.454		-0.0177638	928.5	1.03917		-0.0720534	1007.75	1.03935		22.6	22.6	19.2	19.8	7	7	6	6	1.033	0.94269	0.95721	1.0288	4.4597	7.8087	24.883	4.3169	12	11	12	10	1	0	3	3	1591400000	775390000	816000000	1010700000	498660000	512070000	589460000	303890000	285570000	1236100000
1314	Tb927.4.2040;Tb927.4.2030	DNA/RNA-binding protein Alba 3	ALBA3	20.808	0	39		-0.024484	928.5	1.04017		-0.0935134	1198.75	0.96904		22.6	16.3	16.3	22.6	6	4	4	5	0.85322	0.80159	0.78617	0.92543	13.363	24.148	13.322	17.844	7	6	3	7	1	1	0	2	465970000	246900000	219080000	202930000	112010000	90928000	55832000	30454000	25378000	324200000
1870	Tb927.8.1570	Uncharacterised protein family (UPF0172), putative		28.825	0	61.604		-0.0174226	928.75	1.03877		-0.0567508	910.5	1.0818		21.3	17.6	4.8	30.9	4	3	1	6	0.99031	0.79097	0.88924	0.83387	5.3549	22.904		8.6635	4	2	1	7	0	1	0	3	376110000	186780000	189330000	122340000	63496000	58845000	83491000	44631000	38860000	307050000
496	Tb927.10.5530	hypothetical protein, conserved		59.235	0	40.388		-0.0256726	929	1.03836		-0.0149848	738.75	1.0079		7.1	2.3	2.3	6.3	4	1	1	3	0.92417	0.7641	0.86012	0.90084	27.431	19.056		14.368	5	2	1	3	0	0	0	1	164940000	86697000	78245000	86513000	43913000	42600000	22181000	9231600	12950000	79915000
897	Tb927.11.4320	Uncharacterized ACR, COG1678, putative		51.878	0	323.31	1	-0.0172347	930.5	1.04092		-0.0559184	869.25	1.06829		54.9	41.7	48.2	55.4	20	16	18	19	1.0205	0.91939	0.9396	0.99213	8.8823	8.9105	6.2039	11.467	29	24	29	28	3	7	8	6	4628600000	2262900000	2365600000	2301700000	1253000000	1048700000	1586400000	899560000	686840000	3616400000
1606	Tb927.6.4230	hypothetical protein, conserved		55.213	0	33.452		-0.015544	930.75	1.03952		-0.0366174	690.5	0.979522		7.8	10.2	4	14.2	3	4	2	6	1.052	0.87713	0.90681	0.87245		17.451	0.86776	21.814	1	3	2	7	0	1	1	6	1155200000	545210000	610030000	655870000	347480000	308390000	268860000	137990000	130870000	312960000
1880	Tb927.8.1860	pitrilysin-like metalloprotease	CYM1	114.53	0	323.31	1	-0.0174012	930.75	1.03853		-0.0836636	1108.25	0.984296		46.3	41.1	29	45.4	45	39	31	42	0.96808	0.90636	0.89614	0.98485	13.271	15.426	12.944	14.417	66	48	31	65	15	13	7	16	9844600000	4966300000	4878300000	4829600000	2543000000	2286600000	2169200000	1128700000	1040600000	8060000000
937	Tb927.11.5450	malic enzyme		63.119	0	302.1	1	-0.0177515	930.75	1.04051		-0.0722717	1106	0.984636		48.2	29.6	32	44.7	19	12	14	18	0.97892	0.87848	0.92333	0.97577	11.937	9.0882	5.7483	9.4155	25	18	18	23	10	6	7	3	2046500000	1023900000	1022600000	610520000	351460000	259060000	466300000	279380000	186910000	1952100000
304	Tb927.10.13360	Elongation factor Tu, mitochondrial	EF-Tu	51.849	0	323.31	1	-0.0175337	931	1.03812		-0.05681	892.25	1.07185		33.6	30.9	25.5	38.5	16	15	12	17	0.99107	0.8913	0.90009	0.95135	14.121	18.378	6.606	12.468	25	19	10	23	8	6	2	7	3869600000	1959200000	1910300000	2108200000	1079800000	1028400000	813700000	409410000	404290000	3285300000
2064	Tb927.8.890	Ras-related protein Rab1A	Rab1A	22.714	0	240.32		-0.0180977	931	1.03714		-0.0782093	1156.5	0.977643		46.6	38.5	46.6	49.5	7	5	7	8	1.0158	0.92597	0.88532	0.95341	38.751	47.915	27.723	36.274	9	6	6	10	0	1	1	3	715680000	350190000	365490000	263300000	130830000	132470000	178290000	90483000	87811000	1011400000
1341	Tb927.4.3160	dihydroxyacetone phosphate acyltransferase, putative	DAT	137.14	0	197.39		-0.0187916	932	1.03849		-0.046921	827.5	1.06515		17.2	12.6	8.1	16.1	18	14	8	16	0.96364	0.93558	0.85851	0.99101	16.176	13.523	5.8369	10.175	22	18	11	19	4	4	4	7	874560000	429800000	444770000	465620000	236860000	228760000	161660000	86840000	74817000	985300000
1811	Tb927.7.6260	ER membrane protein complex subunit 2	EMC2	36.454	0	323.31		-0.0194203	932	1.03751		-0.06426	1004	1.0429		28.9	23.3	14.3	28	8	6	3	7	1.0109	0.92975	0.83533	0.91875	11.972	14.272	18.677	12.965	10	7	5	10	3	2	2	3	430600000	232700000	197900000	244980000	140770000	104220000	73865000	42664000	31201000	236730000
83	Tb927.10.6060;Tb11.v5.0199	universal minicircle sequence binding protein 2	UMSBP2	21.836	0	172.69		-0.0178294	932.75	1.03827		-0.0703107	1070	0.997636		66.7	62.4	52.1	62.4	7	6	5	6	1.0225	0.92326	0.89811	0.95567	29.022	7.677	21.575	9.8252	8	10	8	9	1	2	4	1	885530000	419330000	466190000	733000000	381330000	351660000	196810000	105080000	91732000	991580000
1238	Tb927.3.4500;Tb11.v5.0629	Fumarate hydratase class I, cytosolic	FHc	62.262	0	145.46		-0.020626	933.5	1.03904		-0.0448982	767	1.0409		22.8	19.6	17.7	24.6	11	9	8	11	1.1142	0.98036	0.92976	0.98923	19.148	9.9197	13.593	15.773	12	8	8	12	3	1	3	4	440510000	203730000	236780000	194140000	102790000	91348000	84367000	41268000	43098000	599000000
1120	Tb927.2.5240	pre-mRNA splicing factor 19	PRP19	54.268	0	101.25		-0.0175464	933.75	1.03864		-0.0375358	687.5	0.97905		14.5	12.6	12.6	17.5	5	4	4	6	1.0041	0.89811	0.89269	0.93851	8.1551	5.6157	16.908	5.1945	5	4	4	7	0	0	0	1	156840000	77091000	79751000	110080000	55619000	54458000	30994000	18053000	12941000	215240000
1141	Tb927.3.1160	hypothetical protein, conserved		27.697	0	8.2976		-0.0186935	934	1.03725						0	7.3	7.3	0	0	1	1	0		0.96102	0.95473						0	1	1	0	0	0	1	0	0	0	0	5812600	2199800	3612800	3321900	2229700	1092100	0
1123	Tb927.2.5760	Flagellar Member 8	FLAM8	330.07	0	27.282		-0.0289679	934	1.03823		-0.0658594	976.5	1.06897		1.8	0.4	0.4	7.9	3	1	1	8	1.2079			0.94603	48.906			6.341	2	0	0	5	0	0	0	1	37053000	16569000	20484000	0	0	0	0	0	0	67803000
1532	Tb927.6.1860	ribosome recycling factor, putative		30.977	0	23.788	1	-0.021498	934.75	1.03703		-0.0925274	1309	0.993223		4.7	9.5	9.5	4.7	1	2	2	1	0.92027	0.91264	0.80848	0.97734		0.309	16.306		1	2	2	1	0	1	1	0	149010000	69828000	79187000	90530000	41749000	48782000	38375000	20829000	17546000	152090000
851	Tb927.11.2530	Mitochondrial SSU ribosomal protein, putative	mS52	84.864	0	15.608	1	-0.0245008	934.75	1.03801		-0.0443928	821	1.07258		6.8	5.5	4.3	6.8	5	4	3	5	0.94036	0.86275	0.77108	0.88653	26.606	19.205	105.44	12.048	5	2	3	5	1	0	1	3	135470000	71547000	63920000	31891000	16755000	15136000	33596000	24065000	9531500	175500000
1093	Tb927.2.3800	RNA-editing substrate binding complex protein RESC2	RESC2	55.46	0	323.31	1	-0.0177871	935	1.03663		-0.0532093	856.5	1.05555		37.4	30.7	20.9	42.1	13	10	8	14	1.0267	0.92368	0.90794	0.96224	16.499	11.86	11.194	19.438	14	12	6	14	4	5	2	2	1222400000	565140000	657220000	858680000	431030000	427650000	443290000	233630000	209650000	975680000
1228	Tb927.3.4210	hypothetical protein, conserved		192.82	0	7.4257	1	-0.0212454	935.25	1.03623		-0.0589436	922.75	1.07833		1.6	1	0	0.4	2	1	0	1	1.0167	0.86004		0.97963	22.432				2	1	0	1	0	0	0	0	31424000	15359000	16064000	5887400	3543300	2344100	0	0	0	8101100
2117	Tb927.9.12400	STE/STE11 serine/threonine-protein kinase, putative		148.15	0	31.347		-0.0273051	935.75	1.03641		0.0829861	271.5	0.183661		3	5.5	1.8	7.5	4	6	2	9	0.95939	0.74171	0.87953	0.8744	7.1534	7.8627		24.363	3	4	1	9	1	1	0	3	123880000	61564000	62313000	66496000	36167000	30329000	19916000	10491000	9424500	307610000
361	Tb927.10.15420	NADH dehydrogenase [ubiquinone] 1 alpha subcomplex assembly factor 5, putative		44.361	0	59.195	1	-0.0176968	936	1.03601		-0.0437705	745	1.00826		16.9	14.1	15.9	17.4	6	4	5	6	0.9566	0.90819	0.91466	1.0221	3.6706	20.484	12.263	20.841	6	5	7	7	0	1	2	1	413880000	207270000	206610000	212090000	113240000	98849000	125510000	62180000	63332000	343300000
640	Tb927.11.1070	glycosomal transporter (GAT3), putative	gat3	75.51	0	17.352		-0.0154119	936.75	1.03676		-0.0647265	974.25	1.07299		6	1.9	0	2.6	4	1	0	2	1.0633	1.017		1.0639	12.766			17.859	4	1	0	2	3	0	0	1	63758000	27091000	36667000	4807800	2218100	2589600	0	0	0	48652000
664	Tb927.11.11520	peroxisomal biogenesis factor 11	PEX11	24.027	0	67.518		-0.0198164	937	1.03636		-0.0795172	1194.5	0.970307		32.1	31.2	23.9	39.4	7	7	7	8	1.0261	0.96746	0.95631	1.0822	2.7205	5.6495	5.3146	3.5907	12	9	8	12	2	3	0	6	4233700000	2113500000	2120200000	2330800000	1154400000	1176400000	816600000	417930000	398670000	3828800000
1190	Tb927.3.2670	Kinetoplast polyadenylation factor 5	KPAF5	28.84	0	233.05	1	-0.0175754	937.25	1.03596		-0.065562	1038.5	1.01334		33.8	30.1	25.3	51.7	7	6	6	10	1.0124	0.95985	0.91658	1.0217	7.6836	18.625	6.8566	11.896	8	6	6	11	0	0	2	2	684580000	340590000	343990000	306200000	151760000	154430000	168860000	87370000	81490000	662740000
1759	Tb927.7.4200	hypothetical protein, conserved		38.863	0	34.98	1	-0.0525565	937.5	1.03556		-0.0953016	1091.25	0.991743		7.1	7.1	7.1	6.8	2	2	2	2	0.51645	0.49992	0.57673	0.90588	55.064	93.908	79.764	4.4139	2	2	2	2	2	1	2	1	61529000	43541000	17989000	44451000	30604000	13847000	18853000	12780000	6073700	24808000
925	Tb927.11.5090;Tb927.10.9240	aspartate aminotransferase, mitochondrial	mASAT	45.993	0	97.479	1	-0.0214071	938	1.03573		-0.0640232	973.25	1.0736		24	19.7	9.1	24	8	6	3	8	1.0214	0.94967	0.98736	1.1181	22.921	30.132	20.247	31.519	7	4	3	8	1	0	2	1	731520000	356510000	375010000	301740000	153260000	148480000	142480000	70821000	71658000	548590000
1727	Tb927.7.3470	p22 protein precursor, putative		30.144	0	5.7078	1	-0.000354371	938.75	1.03647		-0.123102	1382.75	1.00828		7.3	2.7	10	0	2	1	3	0	1.1758	0.93045	1.2606				136.97		1	1	3	0	1	0	3	0	163010000	65033000	97978000	17715000	9023600	8691100	123100000	67441000	55660000	0
952	Tb927.11.5990	Mitoribosomal LSU assembly factor 4	mt-LAF4	69.307	0	9.7615	1	0.0102634	939	1.03607		-0.117328	1449.5	1.015		3.4	4.5	1.5	2.9	2	3	1	2	1.1795	0.91718	1.4969	1.059	30.112	19.851		0.046319	2	3	1	2	1	1	1	1	43640000	19532000	24109000	45738000	23244000	22494000	7143100	2770100	4373100	48634000
1662	Tb927.7.1240	Sphingosine kinase	SPHK	83.577	0	40.855		-0.0187594	939.5	1.03624		-0.0962259	1252.25	0.984873		6.8	5.5	3.6	4.9	5	3	2	3	0.97375	0.94459	0.90719	1.046	22.59	28.882	21.954	13.439	5	3	2	3	0	0	0	2	132390000	63985000	68407000	56869000	29940000	26928000	22415000	11128000	11288000	123000000
1114	Tb927.2.5020	acyl-CoA oxidase, putative		82.398	0	11.012	1	-0.0293241	939.75	1.03584		-0.0648458	917.25	1.08646		2.7	1.8	1.8	1.8	2	1	1	1	0.91938	0.73797	0.99099	1.0421	7.3504				2	1	1	1	0	0	0	0	36855000	19831000	17024000	11909000	6791300	5117800	5494000	2853200	2640800	15861000
401	Tb927.10.2300	hypothetical protein, conserved		21.425	0	45.337	1	-0.0306012	940	1.03545		-0.100363	1138.5	0.984757		3.6	11.5	3.6	11.5	1	2	1	2	0.82616	0.77722	0.73539	0.91707		16.231		11.315	1	3	1	2	0	1	0	0	52259000	28867000	23392000	59668000	32316000	27352000	24875000	14800000	10074000	96186000
259	Tb927.10.11570	hypothetical protein, conserved		78.596	0	16.253		-0.0133246	941	1.03674		-0.0377088	663	0.950662		4.3	4.9	5.1	4.9	3	3	3	3	1.1308	0.93405	1.1597	1.083	14.809	21.345		14.306	2	3	1	3	1	1	0	0	105640000	50609000	55027000	60272000	30851000	29421000	18739000	9800600	8938100	142180000
1469	Tb927.5.3410	Mitochondrial ribosomal protein L9	MRPL9	30.982	0	11.168	1	-0.0928859	941.25	1.03634		-0.0617199	978.5	1.06663		9.5	4.2	0	5.3	2	1	0	1	0.82673	0.45589		1.0475	14.779				3	1	0	1	3	1	0	0	19212000	11842000	7370100	7265400	4950100	2315200	0	0	0	6139400
1410	Tb927.5.1210	short-chain dehydrogenase, putative		33.876	0	220.97		-0.0192176	941.5	1.03594		-0.0802979	1158.5	0.977345		48.6	45.7	36	48.9	13	12	10	14	1.0714	0.97656	0.94019	1.0229	15.422	4.8719	6.0046	9.0961	26	18	14	21	8	6	5	4	3931900000	1980800000	1951200000	1308700000	663040000	645630000	777530000	402990000	374540000	3275100000
448	Tb927.10.3640	nuclear transmembrane protein, putative	NP	31.534	0	3.555		-0.0195301	941.75	1.03554		-0.0737545	1084.75	0.993079		8.1	6.3	2.8	6.7	2	2	1	2	0.98564	0.88042	0.78925	0.84393	11.624	4.9941			2	2	1	1	0	0	0	0	66865000	33173000	33692000	34428000	17704000	16724000	37268000	19520000	17747000	19586000
652	Tb927.11.11050	hypothetical protein, conserved		37.475	0	26.771	1	-0.0226648	942	1.03515		-0.115825	1234.5	0.98514		14.7	11.1	9	18	5	4	3	5	1.0414	0.98673	0.96886	1.1311	2.2822	166.18	1.9801	21.679	3	4	3	7	0	0	0	4	1483700000	733360000	750340000	1304100000	618650000	685430000	613420000	311960000	301460000	1199900000
2269	Tb927.9.7470;Tb927.2.6320;Tb927.2.6150;Tb927.6.220;Tb927.2.6240;Tb927.2.6200;Tb927.2.6280	purine nucleoside transporter	NT10	50.675	0	323.31		-0.018587	943.75	1.03811		-0.0739116	1095	0.98742		17.5	14.9	14.9	21	6	5	5	7	0.99205	0.89992	0.87922	0.94649	4.9014	10.548	5.0101	9.7905	9	7	7	10	1	2	2	2	1740800000	884410000	856400000	906820000	479900000	426920000	529040000	272510000	256530000	1099100000
932	Tb927.11.5300	Kinesin-13 3, putative	KIN13-3	62.524	0	97.4		-0.0190589	945	1.03994		-0.0426974	916.25	1.08733		14.5	12.9	14.1	14.5	7	6	7	7	0.9838	0.87156	0.82833	0.87464	19.158	18.651	58.296	31.186	9	6	7	8	3	1	1	2	225450000	109720000	115730000	82153000	41215000	40939000	51887000	26912000	24975000	135370000
222	Tb927.1.840	transmembrane protein, putative		21.18	0	66.761	1	-0.0213364	945.5	1.0401		0.0280846	643.75	0.961472		28.9	32.1	32.1	25.1	6	6	6	5	1.0685	0.99979	0.95813	1.0912	22.95	8.2655	4.3036	6.9289	7	6	6	6	2	2	2	4	320210000	162400000	157820000	240340000	123170000	117170000	128920000	61352000	67573000	368140000
1276	Tb927.3.640	hypothetical protein, conserved		32.723	0	219.79		-0.018966	947	1.04151		-0.0713614	1080.5	0.996487		10.1	14.5	10.1	10.1	3	5	3	3	1.07	0.91435	0.87943	0.89494	16.605	5.3778	8.4055	13.054	4	3	3	3	0	1	0	0	230700000	111530000	119180000	187690000	98793000	88894000	71311000	35658000	35654000	129690000
909	Tb927.11.4700	prostaglandin f synthase		30.992	0	11.31		-0.0222284	947	1.04247		0.100488	633	0.958494		0	2.5	2.5	3.3	0	1	1	1		1.0213	0.95037	1.1317		23.75			0	2	1	1	0	0	0	1	0	0	0	27842000	13648000	14194000	6915400	3504800	3410600	17273000
2040	Tb927.8.7170	inositol polyphosphate 1-phosphatase, putative	IP1Pase	42.081	0	66.47		-0.0234143	947	1.04055		-0.0805005	1152.25	0.978498		26.7	20.3	21.3	29.5	9	6	7	10	0.8772	0.85536	0.78996	0.95568	11.792	12.593	9.998	7.0116	10	5	6	11	2	0	2	6	972180000	490780000	481400000	195320000	97242000	98074000	144000000	80585000	63417000	470500000
1788	Tb927.7.5480	dihydrofolate reductase-thymidylate synthase	DHFR-TS	58.85	0	148.54	1	-0.0196273	947.25	1.04014		-0.0501447	807	1.07275		27.1	24.7	16.3	30.2	13	12	7	14	0.93157	0.87651	0.86273	0.97258	11.913	8.8256	10.2	43.82	15	15	8	16	0	2	3	4	892240000	429940000	462290000	390630000	197410000	193220000	149940000	78190000	71754000	878430000
305	Tb927.10.1340	zinc finger protein, RanBP2-type, putative		60.644	0	112.08	1	-0.0174099	947.5	1.03974		-0.106821	1300.5	0.990539		12.4	10.5	6.5	12.2	5	4	3	5	1.0283	1.0002	0.91361	1.0432	3.4846	16.651	11.128	16.61	4	4	2	5	1	2	0	1	281550000	127860000	153690000	120150000	62855000	57296000	39956000	21495000	18460000	184340000
1333	Tb927.4.2700	Hydroxymethylglutaryl-CoA lyase, mitochondrial, putative		47.272	0	55.693	1	-0.0197919	947.75	1.03838		-0.0558359	920.5	1.08192		18.6	16	19.7	21.8	6	5	6	8	1.0544	0.93783	0.92616	0.98849	21.896	10.797	34.769	14.615	4	5	5	8	2	0	2	2	248990000	119190000	129800000	138070000	70255000	67813000	69208000	35481000	33727000	289880000
1116	Tb927.2.5140	hypothetical protein, conserved		17.408	0	6.1177	1	-0.0491439	947.75	1.03933		-0.048318	853.75	1.05492		7.4	7.4	14.8	0	1	1	2	0	0.87085	0.6478	0.95735						1	1	1	0	0	1	1	0	12901000	6260900	6639700	14814000	9312700	5501600	3152700	1938100	1214600	0
1616	Tb927.6.4430	homoserine kinase	HSK	35.649	0	5.1007		-0.0201721	950.25	1.04292		-0.0946594	1148.25	0.979025		2.7	2.7	0	0	1	1	0	0	1.048	0.95503							1	1	0	0	0	0	0	0	42544000	26147000	16397000	25722000	14131000	11591000	0	0	0	0
2071	Tb927.9.10230	Co-chaperone protein P23	P23	18.769	0	7.728		-0.0149859	951.5	1.0447		-0.108428	1451.75	1.01479		11.3	16.7	16.7	11.3	2	3	3	2	1.0628	0.87204	0.88908	0.83747	1.7972	11.332	25.621	10.947	2	3	3	2	0	0	1	0	161380000	73689000	87690000	159960000	78801000	81159000	76087000	43701000	32386000	145340000
626	Tb927.11.1020	ribokinase, putative		35.288	0	323.31		-0.0188151	952.25	1.04538		-0.0448838	751	1.02239		54.7	50.2	50.2	47.7	13	13	13	12	0.9865	0.91418	0.92538	1.0198	15.315	9.4387	6.0379	18.148	38	35	29	35	3	4	4	10	12343000000	6143400000	6199900000	6512900000	3372600000	3140300000	2989900000	1529000000	1460900000	13911000000
1902	Tb927.8.2670	Putative S-adenosyl-L-methionine-dependent methyltransferase, putative		49.125	0	40.481	1	-0.0199287	952.25	1.04442		-0.0612793	921.75	1.07773		11.9	16.1	10	18.5	6	7	4	8	1.053	0.8628	0.93804	0.92346	15.579	51.712	19.22	4.863	8	8	4	9	3	2	1	4	818290000	412370000	405930000	340890000	195450000	145440000	85203000	43031000	42172000	601870000
1898	Tb927.8.2540	3-ketoacyl-CoA thiolase	SCP2	46.244	0	323.31	1	-0.0212265	952.75	1.0436		-0.0626372	984.5	1.06094		55.5	47.9	39.7	56.4	19	17	14	21	1.0827	1.0081	0.94882	1.0742	9.552	8.9478	9.6631	8.2445	29	22	17	36	7	5	3	7	11773000000	5581700000	6191300000	6618100000	3320800000	3297300000	2797700000	1418100000	1379600000	9111200000
901	Tb927.11.4450	ALBA-Domain Protein	ALBA2	12.757	0	30.632		-0.0214611	952.75	1.04455		-0.109961	1180.5	0.971496		18.8	11.1	18.8	18.8	2	1	2	2	0.96752	0.84758	0.86483	0.9232	4.7301		8.5856		2	1	3	1	0	0	2	0	76278000	37900000	38377000	23466000	12178000	11288000	53335000	28450000	24886000	40398000
2080	Tb927.9.10630	hypothetical protein, conserved		28.977	0	323.31	1	-0.0185978	953	1.04224		-0.102442	1278.25	0.985235		34.2	30.1	30.1	49.6	6	5	5	8	1.0069	0.90949	0.89712	0.96173	15.391	8.7978	10.46	18.158	9	11	9	12	1	2	3	1	1414400000	699310000	715140000	1000400000	520910000	479510000	467060000	243480000	223590000	1744900000
1508	Tb927.5.930;Tb11.v5.0613;Tb927.11.6730	NADH-dependent fumarate reductase	FRDg	123.69	0	323.31		-0.0189878	953	1.04319		-0.051613	820.75	1.0735		22.2	19.2	15.9	24.5	12	10	9	12	1.0388	0.87905	0.9778	0.98556	23.405	16.062	22.746	16.472	13	13	10	12	1	3	1	4	1854200000	905170000	949020000	758900000	401670000	357220000	505250000	279100000	226150000	1525700000
1272	Tb927.3.5610	Mitochondrial ribosomal protein L3	MRPL3	54.986	0	6.7335	1	-0.0235077	954	1.04345		0.0260556	313.25	0.268226		5.9	7.8	1.9	1.9	2	2	1	1	0.89549	0.80361			40.516				2	1	0	0	2	0	0	0	54514000	26886000	27629000	2172000	1250000	921950	0	0	0	0
998	Tb927.11.7500;Tb927.11.7490	Protein of unknown function (DUF423), putative		13.594	0	2.6837		-0.011202	954.25	1.04304						0	7.8	7.8	7.8	0	1	1	1		0.78845	0.92488	0.78789					0	1	1	1	0	1	1	1	0	0	0	391270000	154210000	237060000	144340000	67727000	76615000	271850000
403	Tb927.10.2350	pyruvate dehydrogenase complex E3 binding protein, putative		27.335	0	97.686	1	-0.0207357	954.5	1.04263		-0.101998	1409	1.00986		26.5	16.2	20.4	16.2	5	3	4	3	1.0709	0.91348	0.95795	0.98909	12.457	50.119	38.423	4.4079	5	4	5	3	1	1	2	0	210900000	104080000	106820000	134900000	38237000	96665000	115930000	47041000	68890000	161680000
325	Tb927.10.14000	aconitase	ACO	98.314	0	323.31	1	-0.019534	956.5	1.04598		-0.0831449	1237.75	0.985192		45.3	41.7	37.8	49.6	30	27	23	30	0.98812	0.88788	0.8908	0.95821	8.9957	13.727	14.932	11.522	40	38	30	37	4	10	8	7	3452400000	1699700000	1752700000	1500900000	638530000	862380000	483410000	251480000	231930000	2371000000
397	Tb927.10.2200	hypothetical protein, conserved		37.967	0	26.998	1	-0.0383092	956.5	1.04503		-0.0203457	660.25	0.949179		12.4	10.4	8.3	19.5	4	3	3	6	0.82821	0.76896	0.69951	0.92426	24.331	11.74	37.953	17.451	3	3	3	7	0	1	0	0	240270000	127240000	113030000	171230000	87711000	83515000	113790000	71669000	42117000	326140000
819	Tb927.11.16870	NADH-ubiquinone oxidoreductase B8 subunit	NDUFA2	18.805	0	71.831	1	-0.0165354	956.75	1.04367		-0.0496864	781	1.06928		15.2	29.1	20	29.1	2	4	3	4	0.80832	0.84442	0.80988	0.98523	12.091	13.039	7.7195	8.423	3	4	3	5	0	0	0	1	473230000	257960000	215280000	159240000	79790000	79448000	75262000	39046000	36216000	489230000
573	Tb927.10.8430	40S ribosomal protein S12, putative		16.061	0	151.43		-0.0306693	956.75	1.04462		-0.135493	1412.25	1.00872		22.5	16.2	0	22.5	2	1	0	2	1.0515	1.0397		1.2221	6.6911			20.092	2	1	0	2	0	0	0	1	72792000	36421000	36370000	14931000	7043500	7887100	0	0	0	83847000
1740	Tb927.7.3810	cold shock domain-containing protein 3, putative	CSD3	41.685	0	94.247	1	-0.0191713	957.5	1.04433		-0.101397	1367	1.00364		25.5	19.4	19.4	19.4	6	6	6	6	1.0152	0.92562	0.90775	0.98749	6.9939	11.723	5.2179	2.7448	7	6	6	7	3	0	0	2	672330000	344810000	327510000	334400000	173920000	160480000	160250000	79791000	80464000	671890000
167	Tb927.11.1780;Tb11.v5.0991	protein phosphatase 2C, putative		36.559	0	9.9462	1	-0.0209759	959.25	1.04711		-0.0580867	926.25	1.07353		13.2	8.4	11.1	10.8	5	3	4	4	1.0724	0.97877	0.94689	1.0484	8.7164	25.177	10.147	13.039	5	3	4	4	0	0	1	0	262720000	122060000	140670000	81479000	39113000	42365000	45289000	21287000	24002000	205440000
1000	Tb927.11.7540	electron-transfer-flavoprotein, alpha polypeptide, putative		33.861	0	222.27		-0.0263807	960	1.04776		-0.080945	1184	0.970617		15.1	2.2	2.2	13	3	1	1	2	0.92313	0.98698	0.84564	1.1528	9.6741			13.783	3	1	1	3	1	0	0	1	152750000	72927000	79827000	41826000	20219000	21607000	19064000	9602700	9461400	39036000
1060	Tb927.11.980	Nucleoporin NUP158	NUP158	158.38	0	28.241		-0.0285636	960	1.04681		-0.0414129	794.5	1.07932		2.3	1.5	3.2	5.7	3	2	4	8	1.0067	1.0479	0.72795	0.98577	7.2005		35.589	24.91	2	1	3	9	0	0	1	4	75696000	32861000	42835000	37767000	18914000	18853000	46179000	25612000	20567000	358800000
994	Tb927.11.740	eukaryotic translation initiation factor 5A	EIF5A	17.82	0	32.608		-0.0221938	960.25	1.04639		-0.0556853	957.5	1.08231		29.5	7.8	15.7	37.3	4	1	2	5	1.0858	0.95239	0.95821	1.0311	27.222			30.305	4	1	1	3	2	0	0	1	265490000	126550000	138950000	42733000	21009000	21725000	32965000	14326000	18639000	331580000
239	Tb927.10.1070	cdc2-related kinase 1	CRK1	34.35	0	79.694		-0.0187893	960.5	1.04598		-0.0292365	591.5	0.890646		31.9	25.2	31.9	28.6	10	7	8	9	0.99997	0.86553	0.98048	1.009	12.442	7.2307	3.9719	16.828	10	6	6	8	2	1	3	2	637310000	309190000	328120000	282690000	165120000	117570000	162650000	83609000	79043000	476180000
2048	Tb927.8.760;Tb927.8.740	nucleolar RNA-binding protein	NOPP44/46-1	35.042	0	5.3821		-0.0247853	960.5	1.04409		-0.0737979	1184	0.969351		4.3	4.3	4.3	0	1	1	1	0	1.1681	1.0421							1	1	0	0	0	0	0	0	10017000	4649000	5368300	4592200	1667900	2924300	0	0	0	0
1676	Tb927.7.1680	Uncharacterised conserved protein (DUF2305), putative		36.328	0	9.0035		-0.0690705	960.5	1.04504		-0.0894753	1129.5	0.981755		5	2.2	2.5	5.6	2	1	1	2	1.7195	1.0397	1.0645	1.216				3.5349	1	1	1	2	1	0	0	0	13508000	5984900	7523400	30891000	13551000	17340000	12919000	5554000	7364600	33494000
660	Tb927.11.11380	SUMO-interacting motif-containing protein		61.504	0	122.67	1	-0.0190624	961.5	1.04526		-0.0568625	922	1.07718		27.3	29.6	26.2	26.2	13	15	11	13	0.994	0.91771	0.9199	1.0123	17.737	12.947	18.891	7.2052	15	20	14	15	3	5	3	4	2207000000	1055900000	1151100000	1265000000	662050000	602940000	606880000	326670000	280210000	2036100000
1682	Tb927.7.1910	pyridoxal phosphate containing glycine decarboxylase, putative	GCVP	106.29	0	235.26	1	-0.0210359	961.5	1.04432		-0.0438715	736.25	1.01874		19.7	17.1	11.4	21.3	18	15	12	18	1.0075	0.91674	0.85048	0.93931	15.634	49.53	26.628	12.771	18	16	13	17	5	5	3	9	1338100000	683480000	654570000	795680000	424840000	370840000	274330000	142070000	132260000	804180000
202	Tb927.1.3950	alanine aminotransferase	ALAT	55.704	0	107.38	1	-0.0193903	962	1.04443		-0.0693552	1074.25	0.997464		21.4	19.8	18.3	21.8	9	8	7	9	0.97305	0.90537	0.91228	1.0148	7.8663	22.01	7.2997	13.044	10	10	9	9	0	3	2	0	895310000	443400000	451910000	422740000	220490000	202250000	161610000	83711000	77900000	690250000
1222	Tb927.3.3900	carnitine O-palmitoyltransferase II, putative	CPT II	67.395	0	323.31	1	-0.0203096	962	1.0435		-0.0689492	1063.5	1.00047		51.2	37.8	33	49	27	20	17	25	0.94588	0.88416	0.87125	0.98192	10.218	5.8993	11.587	7.7179	32	22	20	32	4	6	3	2	4261300000	2149700000	2111600000	1525700000	801670000	724070000	675430000	352160000	323270000	3249000000
1766	Tb927.7.4440	NAD dependent epimerase/dehydratase family, putative		31.573	0	14.367	1	-0.012529	962.5	1.04361		-0.0685317	1111.75	0.98399		10.3	2.7	0	10.3	2	1	0	2	0.86267	0.86781		1.0969	2.9825			15.719	2	1	0	3	1	0	0	2	153440000	82015000	71425000	20912000	11997000	8915600	0	0	0	258080000
137	Tb927.8.1640;Tb927.8.1630;Tb927.8.1620;Tb927.8.1610;Tb11.v5.0601	MSP-B, putative		59.905	0	127.61		-0.00984529	962.75	1.0432		-0.103974	1374.75	1.00626		12.3	9.7	7.9	10.3	4	4	3	4	0.76775	0.83103	0.86486	1.025	78.091	29.425	18.851	25.151	5	5	5	5	3	2	2	2	610780000	126200000	484580000	120140000	63573000	56572000	71816000	38704000	33111000	126130000
1793	Tb927.7.5630	hypothetical protein, conserved		73.156	0	15.291	1	-0.0205159	962.75	1.03947		-0.122578	1240.25	0.984976		6.2	5.6	5.6	3.9	4	3	3	3	1.1512	1.0814	0.91527	1.0386	6.6506	13.4	16.449	8.5147	3	3	3	3	1	0	1	3	51942000	24229000	27713000	50600000	22838000	27762000	26518000	15370000	11148000	64500000
392	Tb927.10.2040	STE group serine/threonine-protein kinase, putative		93.874	0	10.877		-0.0262163	962.75	1.04226		-0.00549244	508.25	0.753775		0	2.6	0	6.4	0	1	0	3		1.0653		1.202				18.936	0	1	0	4	0	0	0	3	0	0	0	4897300	2636000	2261200	0	0	0	50455000
1551	Tb927.6.2360;Tb927.6.2300	adenosine kinase, putative		37.958	0	4.8607		-0.026352	962.75	1.0404		0.0253818	399.25	0.495008		3.2	8.7	6.1	3.2	1	3	2	1	0.9992	0.9471	0.95296	1.1514		9.5407	0.39412		1	3	2	1	0	2	1	0	32271000	16404000	15867000	46403000	23182000	23221000	16077000	8012600	8064800	30829000
948	Tb927.11.5920	DnaJ domain-containing protein, putative	J58	93.245	0	26.026	1	-0.0306113	962.75	1.04133		-0.0844964	1083.75	0.992674		4.4	11.7	8.4	6.5	4	7	6	5	1.0152	0.92836	1.0358	1.2557	20.308	17.077	14.52	14.419	4	7	4	5	0	0	1	2	183480000	88651000	94829000	165470000	77370000	88096000	53295000	26014000	27281000	198650000
2007	Tb927.8.6190	BolA-like protein, putative		9.6682	0.003268	2.1967	1	-0.0201636	963	1.03814		-0.0854889	1317.25	0.994876		8	8	8	8	1	1	1	1	1.022	0.87387	0.92906	0.95652	5.9727			5.6237	3	1	1	2	2	0	0	2	320740000	158110000	162630000	84708000	44376000	40332000	57335000	29558000	27777000	271200000
674	Tb927.11.11780	acyl-CoA dehydrogenase, putative		66.634	0	90.74	1	-0.0239954	963	1.03907		-0.0511484	832.25	1.06422		18.6	10.5	10	17	8	5	5	9	0.9371	0.84985	0.97419	1.102	13.367	30.677	41.441	12.751	7	4	6	8	2	1	1	2	186400000	76069000	110330000	182150000	67743000	114410000	95450000	46152000	49298000	330070000
57	Tb11.v5.0537;Tb927.11.9920;Tb11.01.1680.v5	polyubiquitin, putative		14.656	0	83.784		-0.0192318	964	1.03929		-0.0552696	908.25	1.09013		36.7	36.7	29.7	29.7	4	4	3	4	1.0267	0.88946	0.883	0.91321	40.405	4.8497	8.9103	2.1203	12	7	4	6	4	3	0	1	2138800000	1063300000	1075500000	754930000	394340000	360590000	87674000	47266000	40408000	510170000
954	Tb927.11.6000	mitochondrial ribosomal protein L4	MRPL4	40.82	0	8.9699	1	-0.0318868	964.25	1.03888		-0.0754887	1146.25	0.982014		5.1	4.6	2	5.1	2	2	1	2	1.2436	0.99336	0.90577	0.97049		3.6083		45.948	1	2	1	2	1	0	0	2	25914000	11820000	14094000	49677000	25004000	24673000	21008000	10462000	10546000	72526000
306	Tb927.10.13430	citrate synthase, putative		53.584	0	33.367	1	-0.0256724	965	1.03951		-0.0537894	870	1.06462		14	5.4	5.8	16.3	6	3	3	8	0.88073	0.79964	0.83216	0.95708	49.853	4.7345	9.7561	9.9931	4	3	3	9	0	0	0	4	426890000	238140000	188750000	221660000	120830000	100830000	93009000	50491000	42517000	480890000
1705	Tb927.7.280	cyclophilin-type peptidyl-prolyl cis-trans isomerase, putative	PPIase	24.302	0	94.261	1	-0.032748	965	1.03859		-0.0861901	1180.25	0.971786		27.6	27.6	23.6	31.6	5	5	4	6	0.83422	0.81125	0.71876	0.94504	8.4443	15.282	14.654	23.955	4	4	3	7	2	1	0	3	402540000	217890000	184650000	202530000	108390000	94138000	90553000	50272000	40281000	510870000
1658	Tb927.7.1130;Tb927.7.1120	glutathione peroxidase-like 2, trypanothione/tryparedoxin dependent peroxidase 2	TDPX2	18.873	0	18.645	1	-0.0192426	966.75	1.04126		-0.0346603	754	1.03191		7.1	20.7	7.1	25.4	1	2	1	2	1.0067	1.0447	0.88646	1.0983					1	1	1	1	0	0	0	0	91961000	45427000	46534000	68870000	35775000	33094000	38967000	19487000	19480000	87707000
1017	Tb927.11.8390	EF-hand domain pair, putative		49.027	0	14.247		-0.0243845	968	1.0429		-0.113779	1160.5	0.977702		4.3	6.9	9.3	8.8	2	4	5	4	0.81517	0.78909	0.7934	0.96141	17.865	67.898	34.761	7.8327	2	4	5	4	0	2	1	1	96984000	51173000	45810000	113130000	53860000	59274000	75952000	38814000	37138000	197950000
1735	Tb927.7.3630	TPR-repeat-containing chaperone protein DNAJ, putative	J53	60.135	0	88.975		-0.0171543	968.75	1.04351		-0.0536358	847.75	1.05521		17.8	6.2	4	11.9	8	3	2	5	0.82744	0.81753	0.8884	1.028	24.216	21.192	10.421	19.129	8	5	2	5	2	3	1	1	347840000	170680000	177160000	108520000	53703000	54814000	9768900	4610200	5158700	204890000
554	Tb927.10.7925	hypothetical protein		10.5	0	6.5514		-0.026303	969	1.04309		-0.0510274	817.5	1.07552		14	0	14	14	1	0	1	1	0.93195		0.81216	1.0451	6.6856				2	0	1	1	2	0	1	0	93581000	48339000	45242000	0	0	0	10544000	5357900	5186500	64860000
1098	Tb927.2.4130	enoyl-CoA hydratase/Enoyl-CoA isomerase/3-hydroxyacyl-CoA dehydrogenase, putative	TFEalpha1	88.9	0	9.6862		0.0134498	969.5	1.04319		-0.203326	1487.75	1.01492		1.2	1.2	3.2	4.4	1	1	2	3	1.1214		1.3545	1.1007				4.3302	1	0	1	3	1	0	0	2	39321000	21038000	18282000	0	0	0	8741800	4331700	4410100	27618000
1927	Tb927.8.3380	succinate dehydrogenase iron-sulfur subunit	SDH2N	27.259	0	33.59	1	-0.0242474	969.5	1.04227		-0.0537223	880	1.06236		24.4	26.9	25.6	22.7	6	6	6	7	0.89876	0.81841	0.94101	1.0713	22.767	2.5224	10.644	12.02	6	9	8	8	2	5	3	4	354510000	195100000	159420000	261490000	141550000	119940000	154960000	81591000	73365000	469340000
1360	Tb927.4.4050	glycosomal transporter (GAT1)	GAT1	76.05	0	23.432		-0.0244312	969.75	1.04185		-0.0720103	1077	0.995822		10.8	4.7	4.7	10.8	7	3	3	7	0.94539	0.81178	0.95029	1.0219	70.459	5.4036	15.395	19.038	6	2	2	6	4	0	1	2	466620000	201040000	265580000	77789000	40397000	37392000	42804000	23517000	19287000	247960000
760	Tb927.11.14940	hypothetical protein, conserved		60.446	0	92.063		-0.0210674	970.25	1.04195		-0.045198	1205.75	0.970005		7.4	6.9	0	5.9	3	3	0	2	1.0021	0.93985		1.0848	29.752	22.63		4.9673	3	2	0	3	1	2	0	1	76899000	39437000	37462000	36008000	18941000	17067000	0	0	0	69767000
736	Tb927.11.13990	GDP-L-fucose synthetase	GMER	36.09	0	92.488	1	-0.0213784	970.75	1.04204		-0.0822261	1145	0.982085		36.1	38.9	30.7	30.7	9	10	10	9	1.0154	0.92229	0.95771	1.0592	6.9962	16.289	14.525	14.192	12	16	13	12	1	2	2	4	1767700000	751140000	1016600000	1268000000	540570000	727470000	736290000	300920000	435370000	1471200000
1987	Tb927.8.5680	Pyridoxal-dependent decarboxylase conserved domain containing protein, putative		66.873	0	34.868	1	-0.023723	971	1.04072		-0.0900457	1276	0.984818		6.8	11.9	10	7.4	4	7	6	4	1.0864	0.96099	0.9684	1.0658	17.484	6.8041	5.8603	11.594	6	9	7	4	0	2	3	1	232830000	118830000	113990000	279050000	142660000	136390000	99329000	48877000	50452000	132220000
951	Tb927.11.5970	phosphoinositide-specific phospholipase C	PI-PLC	80.449	0	28.899		-0.0511562	971	1.04163		0.00185359	417.75	0.548361		1	1.5	1.5	2.1	1	1	1	1	0.92889	0.93648	0.91136	1.4718					1	1	1	1	0	0	0	1	16087000	7182200	8905300	22496000	12977000	9518700	10140000	5319100	4820400	10684000
790	Tb927.11.15940	hypothetical protein, conserved		105.13	0	4.5567		0.0763833	971.5	1.04081		-0.0252719	964.25	1.0781		1	2.4	2.6	1.4	1	2	2	1	1.1281	0.5058	0.93307	0.20702		70.111	15.536		1	2	2	1	0	1	2	1	33861000	16298000	17563000	27797000	19665000	8132800	6461900	2854900	3607000	30026000
2213	Tb927.9.3640	LSU ribosomal protein, mitochondrial, putative		22.632	0	198.64	1	-0.0209659	971.5	1.0399		-0.0701582	1059.5	1.00111		34.3	24.7	24.7	24.7	5	5	5	5	0.94825	0.90878	0.86089	1.0008	6.8155	3.3525	16.878	14.541	6	6	5	7	1	1	1	1	786570000	400710000	385860000	614790000	313570000	301220000	247230000	129580000	117650000	724570000
1935	Tb927.8.3690	isocitrate dehydrogenase [NADP], mitochondrial precursor, putative	IDH	48.565	0	261.46	1	-0.0290296	972	1.03999		-0.0713441	1078.5	0.995654		16.5	21.3	8.9	25.6	5	7	2	9	0.9427	0.87963	0.7711	0.94006	3.6351	9.9019	36.647	14.598	6	10	3	11	3	5	1	5	451660000	159950000	291700000	200780000	121190000	79586000	34157000	20523000	13635000	522200000
2051	Tb927.8.7730	Sphingosine N-acyltransferase, putative	DHCS	45.174	0	21.799		-0.0236576	973.5	1.04117		-0.00988146	542.25	0.831309		5.5	3	3	8.3	2	1	1	3	1.2941	1.3548	0.94847	1.2347	10.051			8.2106	2	1	1	3	0	0	1	2	102710000	41226000	61486000	47372000	19590000	27782000	22991000	10239000	12752000	82266000
962	Tb927.11.6230	protein transport protein SEC61 subunit alpha, putative		53.647	0	42.905		-0.0236664	973.5	1.04208		-0.0568197	899.75	1.08077		12.7	10.2	10.2	12.7	5	5	5	5	0.96625	0.86562	0.8315	0.92633	1.3177	18.748	9.9641	11.11	9	7	5	8	3	2	0	1	339790000	169720000	170070000	126180000	65736000	60440000	61173000	32247000	28926000	448810000
1919	Tb927.8.3150	T-complex protein 1, gamma subunit, putative	TCP-1-gamma	60.817	0	44.174		-0.017511	975.25	1.04374		-0.250467	1406.5	1.0108		10.4	9	0	9.7	4	3	0	4	0.82173	0.78876		1.0833	44.964	0.89461		56.514	5	2	0	4	2	1	0	2	267470000	160420000	107050000	17123000	11379000	5743800	0	0	0	229260000
2159	Tb927.9.1420	hypothetical protein, conserved		34.625	0	50.154		-0.0297794	975.25	1.04283		-0.0602415	964.5	1.0764		24.4	18.2	11.7	28.9	6	4	3	7	1.047	1.0087	0.75489	0.95679	21.345	10.915	24.809	9.6217	5	5	6	8	1	3	3	4	471000000	231670000	239330000	298040000	142540000	155500000	109730000	55494000	54235000	605000000
769	Tb927.11.15230	cytosolic coat protein, putative		25.564	0	31.605		-0.0181146	975.75	1.04291		-0.0755203	1116.75	0.980512		15.8	11.4	8.3	12.7	4	3	2	3	0.85991	0.86663	0.85959	1.0236	9.5765	16.06	4.2451	12.615	4	3	2	2	1	0	0	0	349360000	191500000	157870000	211610000	115050000	96555000	110590000	60758000	49831000	205730000
508	Tb927.10.5900	hypothetical protein, conserved		51.739	0	5.8996	1	-0.0410125	976	1.0425		-0.108281	1251.25	0.987406		1.9	7.3	7.3	4.7	1	3	3	2	1.0049	1.0133	0.92742	1.3644		18.647	23.518	30.642	1	3	3	2	0	1	1	0	24295000	12355000	11939000	31161000	15799000	15363000	18883000	10310000	8572500	32901000
143	Tb927.10.8230;Tb11.v5.0668	protein disulfide isomerase 2	PDI2	55.579	0	98.221		-0.0213411	976.5	1.04257		-0.0910405	1310.25	0.992546		31.6	26.2	26.2	28.6	17	13	13	14	0.97949	0.87485	0.89215	0.96992	5.6106	8.9398	7.24	6.5637	19	17	16	19	2	2	2	6	2587700000	1275900000	1311800000	1167300000	601810000	565510000	575140000	295570000	279570000	2705500000
710	Tb927.11.1320	NADH dehydrogenase [ubiquinone] iron-sulfur protein 7, mitochondrial	NDHK	23.077	0	5.5224	1	-0.0229198	976.75	1.04216						6.9	6.9	6.9	6.9	1	1	1	1	1.0767		0.9479	1.0314					1	0	1	1	1	0	1	0	4827700	2251200	2576500	0	0	0	2589000	851620	1737400	7790500
1926	Tb927.8.3300	Mitoribosomal LSU assembly factor 12	mt-LAF12	77.891	0	51.535	1	-0.0205872	977.5	1.04273		-0.0748475	1060.5	1.00074		15.5	17.9	12.2	17.1	10	11	7	11	1.0292	0.91718	0.93955	1.0121	14.339	10.877	10.902	13.757	13	11	5	11	4	2	1	4	713160000	370090000	343060000	304980000	154250000	150730000	65943000	31862000	34081000	545040000
2014	Tb927.8.6390	acyl-protein thioesterase-like	APT-L	30.092	0	223.58	1	-0.0215981	977.75	1.04232		-0.0749651	1112	0.982975		38.6	34.3	37.1	45.4	11	9	9	11	1.0482	0.91743	0.96425	1.0297	14.832	18.378	124.44	8.3188	12	7	7	11	4	1	1	2	775930000	379860000	396080000	476460000	249850000	226600000	259950000	138380000	121580000	764660000
1389	Tb927.4.520	hypothetical protein, conserved		23.602	0	36.429	1	-0.023298	978.25	1.04239		-0.0565742	921.5	1.07829		23.2	30.5	30.5	26.6	4	5	5	4	0.86434	0.87977	0.90569	1.1425	16.423	30.611	16.217	21.375	4	6	6	4	1	2	1	2	247380000	136240000	111140000	136440000	68987000	67452000	116360000	60549000	55806000	60827000
756	Tb927.11.14770	hypothetical protein, conserved		27.841	0	24.042		-0.0244891	978.5	1.04198		0.412471	97.5	0.00907355	+	4.4	21	8.3	21	1	3	2	3	0.87781	0.89927	0.78534	1.0081		7.1605	22.673	43.66	1	2	2	3	0	0	0	3	59495000	30466000	29029000	85073000	41213000	43860000	48391000	27300000	21091000	175430000
1690	Tb927.7.2250	carnitine O-palmitoyltransferase II, putative		75.17	0	26.971	1	-0.0220158	979	1.04205		-0.0532729	838.25	1.06129		10.5	6.6	5.5	9.6	6	4	3	5	1.0542	0.87901	0.93864	0.95859	6.0196	55.104	8.5949	40.71	7	3	4	4	2	0	0	0	474220000	235930000	238290000	184360000	86592000	97771000	69637000	35129000	34508000	251390000
2190	Tb927.9.2390	hypothetical protein, conserved		22.31	0	5.955		-0.0139573	979.5	1.04212		-0.069847	1180	0.972716		15.7	10.6	7.6	11.6	4	2	2	2	1.0101	1.2131	0.85757	1.1712	6.5754	7.6193	10.882	14.063	4	2	2	2	1	1	0	0	180480000	96054000	84429000	63056000	28485000	34571000	62817000	33969000	28848000	118550000
1523	Tb927.6.1550	Leucine-rich repeat, ribonuclease inhibitor subtype domain-containing protein	POMP30	38.864	0	115.16		-0.0240141	980.25	1.04268		-0.0375471	761.75	1.04226		17.8	19	9.6	9.6	5	5	4	4	0.95927	0.85638	0.8445	0.94055	55.921	14.046	3.0361	12.547	5	5	4	5	0	1	1	0	435790000	203440000	232350000	1097900000	906380000	191530000	80024000	42008000	38016000	368800000
1952	Tb927.8.4610	Ras-related protein RabX1	RABX1	24.018	0	19.088		-0.0183964	981	1.04234		-0.0654485	1004.75	1.04177		22.5	17.4	12.4	28.9	3	2	1	4	0.84902	0.8836	0.8605	1.0609	10.108	1.0223		19.644	3	2	1	4	1	0	0	2	114520000	57341000	57176000	41797000	22771000	19025000	11721000	5670100	6050400	132280000
2050	Tb927.8.7700;Tb927.8.7680;Tb927.4.4020;Tb927.4.4010;Tb927.4.4000;Tb927.4.3990	amino acid transporter, putative		51.74	0	37.927		-0.029471	981	1.04144		-0.0791731	1227.75	0.980951		12.9	5.3	3.5	17	3	1	1	4	0.86024	0.75767	0.8358	0.96571	12.491			11.766	3	1	1	3	1	0	0	1	79255000	41126000	38128000	31858000	17698000	14160000	12004000	6004000	5999500	60748000
1890	Tb927.8.2020	agmatinase, putative		36.517	0	48.543	1	-0.0337974	981	1.04324		-0.0435455	738.5	1.00921		15.4	12.4	14.8	12.7	5	3	4	4	1.1097	1.0048	0.74955	0.92654	13.017	31.356	15.866	24.556	3	2	2	2	0	1	1	0	241150000	122880000	118260000	15740000	7168100	8571500	105690000	57382000	48312000	50031000
1316	Tb927.4.2070;Tb11.v5.0410;Tb11.v5.0881	antigenic protein, putative		511.32	0	88.543		-0.0214518	981.75	1.04109		-0.123306	1275.25	0.984674		9.1	9.1	9.1	18.8	2	2	2	2	1.0097	0.94932	0.91115	1.0438	7.3285		4.6052	8.3784	2	1	2	2	2	0	1	0	49493000	24405000	25088000	22217000	12403000	9813200	20467000	10438000	10029000	77586000
969	Tb927.11.6490	hypothetical protein, conserved		28.411	0	11.428		-0.0878852	981.75	1.04199		-0.029929	678.25	0.973923		9.5	4.1	4.1	9.5	2	1	1	2	1.0446	0.96822	0.43324	0.90218	24.859		88.767	16.437	2	1	2	2	1	0	0	0	54082000	27398000	26684000	20993000	9743200	11250000	31119000	21351000	9768500	54012000
1052	Tb927.11.9600	hypothetical protein, conserved		34.241	0	6.7409	1	-0.0242028	982.25	1.04026		-0.00219234	828	1.06344		4.1	4.1	4.1	6.1	1	1	1	2	1.0253	0.91143	1.0602	1.1778	15.935	14.052		1.6045	2	2	1	2	2	2	1	2	35535000	15611000	19924000	30014000	13569000	16445000	8088100	5124300	2963800	40103000
309	Tb927.11.9720	40S ribosomal protein S27, putative		9.6302	0	24.718		-0.0248652	982.25	1.04116		-0.139239	1504.5	1.0112		43	31.4	15.1	43	3	2	1	3	0.9242	0.81666	0.87298	0.96993	7.9272	8.8097		9.9253	3	2	1	5	0	1	1	2	63676000	29567000	34110000	22712000	13006000	9705400	7065000	3403200	3661800	169850000
1944	Tb927.8.4230	hypothetical protein, conserved		119.02	0	28.942	1	-0.0566285	982.5	1.03985		-0.0372802	816.75	1.07836		7.2	3.2	1.9	1.1	5	2	2	1	0.95516	0.78141	0.54871	0.75624	21.299	8.0753			5	2	1	1	2	2	1	0	158430000	82351000	76083000	19744000	10506000	9238000	6756600	4590300	2166300	31342000
1936	Tb927.8.3750	nucleolar protein 56	NOP56	54.358	0	3.1209		-0.024925	983	1.03992						0	0	1.7	1.7	0	0	1	1			0.83778	0.93968					0	0	1	1	0	0	0	0	0	0	0	0	0	0	11635000	6387600	5247900	54788000
1293	Tb927.4.1280	Tetratricopeptide repeat, putative		43.863	0	323.31	1	-0.026659	983.25	1.03951		-0.0787133	1143.25	0.984808		23.6	21.9	21.9	27.6	8	6	6	9	0.96968	1.0002	0.78162	1.0306	11.586	7.1804	25.001	12.525	12	9	10	13	5	1	6	4	522250000	187260000	334990000	188180000	92988000	95190000	93883000	48159000	45724000	516670000
2189	Tb927.9.2320	methyltransferase domain containing protein, putative	POMP1	41.498	0	100.18		-0.0317431	983.5	1.03909		-0.0701583	1073.75	0.997248		18	13.9	13.9	22.1	7	5	4	8	0.91145	0.78937	0.81141	0.94137	5.7181	28.275	13.106	10.482	8	5	3	9	2	3	0	1	614900000	312140000	302760000	221050000	116000000	105040000	91134000	47442000	43692000	451970000
2156	Tb927.9.14100	hypothetical protein, conserved		34.916	0	48.69		-0.0273443	984	1.03916		-0.076233	1094.75	0.988468		12.7	12.7	8.3	4.1	3	3	2	1	1.0763	0.95651	0.80961	0.92557	5.5775	26.639	20.615		4	2	2	1	4	2	1	0	96933000	44742000	52191000	18946000	10644000	8301500	10674000	5288800	5385600	37840000
2187	Tb927.9.2240	Pseudokinase, putative		85.428	0	2.978		-0.0203506	984.75	1.0397						0	1.7	1.7	1.5	0	1	1	1		1.183	0.75274	1.0249					0	1	1	1	0	1	0	0	0	0	0	5620200	2186700	3433500	2274600	1328300	946360	70396000
430	Tb927.10.3040	succinate dehydrogenase subunit	SDH9	15.505	0	6.0228	1	-0.0152659	985	1.03928		0.0854764	170.75	0.0462633	+	7.4	20	5.2	0	1	3	1	0		0.85562	1.0894			12.182			0	3	1	0	0	1	0	0	0	0	0	46687000	24654000	22033000	21778000	9947000	11831000	0
2271	Tb927.9.7550	adenylosuccinate lyase, putative	ADSL	53.119	0	35.973		-0.0246236	985.5	1.03935		-0.0187363	613.5	0.931954		6.8	4.9	1.9	1.9	3	2	1	1	0.97988	0.98757	0.81342	1.0285	23.677	26.155			5	2	1	1	5	1	0	0	242370000	123890000	118490000	45573000	22325000	23248000	15333000	7932200	7401100	11471000
1854	Tb927.7.910;Tb11.v5.0841	hypothetical protein, conserved		80.436	0	46.388	1	-0.0135189	986	1.03941		-0.0982991	1363.5	1.00307		7.9	5.3	5	8	4	3	3	5	1.0552	1.144	0.85055	1.0444	10.132	18.317	11.381	13.88	3	3	2	5	1	1	1	1	180960000	87422000	93539000	61029000	29874000	31155000	21245000	11000000	10244000	163070000
985	Tb927.11.6980	Phosphoenolpyruvate carboxykinase, related		68.158	0	125.63	1	-0.0221881	987.5	1.04135		-0.036887	674	0.960773		30.1	15.3	9.7	22.7	15	8	5	13	0.94186	0.85756	0.89951	1.0047	51.654	17.694	12.787	11.575	13	6	5	12	5	4	2	5	1054200000	495550000	558630000	167560000	86608000	80955000	117820000	66155000	51668000	822800000
1010	Tb927.11.8090	protein phosphatase 1, putative		34.443	0	6.4464		-0.0298879	989.25	1.04375						5	0	0	5	1	0	0	1	1.1711			0.9799					1	0	0	1	1	0	0	1	2247900	1266500	981400	0	0	0	0	0	0	4698900
1362	Tb927.4.4090	hypothetical protein, conserved		35.549	0	22.009		-0.0858157	989.5	1.04333		-0.0153249	803	1.07188		2.7	7.6	7.6	15.2	1	2	2	4	1.8474	1.0728	1.0006	1.2808		32.754	32.203	28.832	1	2	2	4	1	0	0	3	7581300	3026600	4554700	29839000	13500000	16339000	9654800	4241000	5413700	84520000
1083	Tb927.2.2970	mitochondrial carrier protein	MCP13	33.962	0	63.264	1	-0.025542	989.75	1.04203		-0.0705723	1073	0.997328		27.9	9.6	12.8	22.8	8	3	4	7	0.96389	0.83077	0.86353	0.94167	5.5998	27.607	12.651	9.0968	7	3	4	6	2	0	1	0	552810000	278540000	274270000	217860000	113220000	104640000	100880000	53354000	47524000	447720000
410	Tb927.10.2550	malate dehydrogenase-related		38.998	0	87.19	1	-0.0314027	989.75	1.04292		-0.0317715	651.75	0.951105		20.2	9.2	9.2	13.4	6	2	2	4	1.1918	0.91648	0.95335	0.979	25.935	12.871	8.2733	21.153	7	2	2	3	3	0	0	0	181840000	83893000	97942000	34796000	18007000	16789000	14421000	7309100	7111700	91560000
1329	Tb927.4.2530	hypothetical protein, conserved		16.835	0	22.051		-0.0510408	991.25	1.04394		-0.0770041	1116.5	0.980793		24.1	6.3	24.1	24.1	3	1	3	3	0.86926		0.6499	1.0637	75.896		0.72689	20.417	4	0	2	3	2	0	2	1	209850000	138590000	71256000	0	0	0	8449500	4679300	3770200	170400000
553	Tb927.10.7910	RNA-editing substrate binding complex protein RESC19	RESC19	21.451	0	5.3334	1	-0.0176936	991.5	1.04352		-0.0536688	942.5	1.07733		0	6.3	6.3	6.3	0	1	1	1		0.91284	0.84278	0.86934					0	1	1	1	0	0	0	0	0	0	0	21993000	10995000	10998000	15557000	8231400	7325800	24419000
763	Tb927.11.15020	iron superoxide dismutase	SODB2	23.28	0	4.4704		-0.0217492	991.75	1.0431		0.0196979	805.75	1.07565		7.2	7.2	15.4	7.2	1	1	2	1	0.99955	0.91095	0.94298	1.05			11.728		1	1	3	1	0	0	2	0	115080000	59324000	55752000	37768000	20062000	17706000	30254000	14470000	15783000	107820000
92	Tb927.10.5340;Tb927.10.5330;Tb11.v5.1060;Tb11.v5.0243	40S ribosomal protein S18, putative	RPS18	17.51	0	26.942		-0.021002	992	1.04268		-0.00715052	818.25	1.07271		22.9	15.7	15	9.2	3	2	2	1	1.1158		0.90973	0.94261	9.6269		18.777		2	0	2	1	1	0	2	0	35218000	18657000	16562000	0	0	0	21196000	11131000	10065000	21619000
1672	Tb927.7.1600	C-1-tetrahydrofolate synthase, cytoplasmic, putative	DHCH1	31.931	0	22.71	1	-0.0233665	992.25	1.04226		-0.0454631	818	1.07364		16.8	15.1	11.4	18.8	3	3	2	4	1.0747	0.97604	0.9281	1.0453	4.5318	10.03	6.7281	19.129	2	3	3	5	0	1	2	1	31170000	15608000	15562000	24979000	11022000	13957000	11158000	5857300	5301100	53404000
2214	Tb927.9.3670	Endonuclease/Exonuclease/phosphatase family, putative		59.886	0	8.6147	1	0.0222465	992.75	1.04142		-0.105628	1362	1.00435		4.5	3.6	2.3	0	2	2	1	0	1.0725	1.475	0.8479		6.092	89.639			2	2	1	0	1	1	0	0	43095000	21107000	21988000	64897000	22556000	42341000	12219000	6881000	5338200	0
989	Tb927.11.7150	NGG1 interacting factor 3-like		30.459	0	59.109		-0.0245136	992.75	1.0423		-0.0838854	1135.75	0.985845		33.5	33.5	28.8	28.8	9	9	8	8	1.0425	0.94269	0.94917	1.0757	12.683	8.3562	6.9919	7.7327	12	10	10	12	3	3	1	5	1177100000	576200000	600910000	828080000	413950000	414130000	419010000	216650000	202350000	1470200000
2104	Tb927.9.11880	Mitochondrial SSU ribosomal protein, putative	mS26	51.045	0	10.158	1	-0.0151356	993	1.041		-0.0302167	713.5	0.9964		2	0	2.5	2.5	1	0	1	1	1.1016		0.83247	0.83898					1	0	1	1	0	0	0	0	37921000	15912000	22009000	0	0	0	19415000	9837700	9577700	57610000
271	Tb927.10.12240	3-ketoacyl-CoA reductase, putative		36.075	0	178.08		-0.0263395	993.5	1.04105		-0.0580299	912	1.08414		24.8	11.3	10.1	32.7	5	2	3	6	0.98209	0.81398	0.89623	0.94676	18.367		1.2745	9.3575	6	1	3	6	1	0	0	1	143270000	78508000	64759000	15327000	9605600	5721600	34069000	18138000	15931000	302760000
682	Tb927.11.12230	ATP-dependent protease ATPase subunit HslU2	HslU2	54.897	0	306.47	1	-0.0222011	994	1.04109		-0.0826248	1220.75	0.979348		36.3	37.5	32.9	39.3	16	15	12	17	1.0148	0.8746	0.91747	0.97012	20.886	25.566	12.892	17.39	19	15	11	17	6	5	4	2	1343500000	668660000	674880000	802830000	420910000	381920000	371020000	198740000	172280000	1191100000
1764	Tb927.7.4390	threonine synthase, putative		73.873	0	8.1634		-0.0228474	994.25	1.04067		-0.182942	1410.25	1.00938		1.3	3	5	0	1	2	3	0	1.0234	0.9186	0.95143			18.912	151.7		1	2	3	0	0	1	2	0	47380000	21613000	25768000	33501000	13984000	19517000	50501000	38021000	12480000	0
1089	Tb927.2.3440;Tb927.2.3460	cysteine peptidase, Clan CA, family C51, putative		30.002	0	5.5541		-0.0334801	996	1.04299		-0.249023	1631	1.01211		9.2	0	5.9	3.3	2	0	1	1	1.2108			0.96358					1	0	0	1	1	0	0	0	9712900	3976800	5736100	0	0	0	0	0	0	23012000
755	Tb927.11.14730	Metalloprotease M41 FtsH, putative	FtsH14	74.475	0	120.13	1	-0.0212691	996.25	1.04257		-0.070419	1072.5	0.997921		25.8	20.5	20.2	13	13	8	8	5	1.0078	0.99991	0.87018	1.0502	13.468	8.174	12.644	6.295	13	9	7	6	2	4	2	2	496930000	247880000	249050000	131040000	73294000	57743000	55633000	28116000	27516000	166540000
1406	Tb927.5.1090	threonyl-tRNA synthetase, putative		90.983	0	16.732	1	-0.0525494	996.75	1.0426		-0.0434351	845.25	1.05395		2	4	2	4.9	1	2	1	3	1.0352	0.68031		0.94478				0.76972	1	1	0	2	0	0	0	0	25117000	11976000	13141000	5737300	2513200	3224200	0	0	0	75645000
2204	Tb927.9.3280	exopolyphosphatase	PPX1	42.865	0	97.448		-0.0227805	997	1.0413		-0.0536168	848.25	1.05374		28.5	32.4	26.6	46	11	11	10	15	1.0521	0.91174	0.97203	1.039	6.4252	13.388	12.911	15.042	10	11	10	17	2	0	1	6	582330000	275880000	306460000	478180000	222470000	255710000	240800000	118330000	122470000	962520000
1989	Tb927.8.5760	Ankyrin repeats (many copies)/Alpha/beta hydrolase family, putative		53.809	0	53.375		-0.03056	997	1.04218		-0.0645521	986	1.05844		4.4	2.9	2.9	4.8	2	1	1	2	1.2222	1.0583	0.92646	1.063	16.347				2	1	1	1	0	0	0	0	78684000	35009000	43676000	44035000	21584000	22451000	16854000	8829900	8024000	58038000
712	Tb927.11.13230	VAMP-associated protein, putative	VAP	23.909	0	109.43		-0.0222087	998	1.04224		-0.0361566	657.5	0.954721		50	43.1	47.2	34.7	9	8	9	6	0.99654	0.86444	0.9231	0.98248	8.5945	9.7455	18.954	8.7742	9	10	10	6	1	1	4	0	952960000	484880000	468080000	421410000	225820000	195580000	191740000	105140000	86602000	512040000
462	Tb927.10.4010	hypothetical protein, conserved		73.756	0	9.6894		-0.0216595	998.5	1.0414		-0.213746	1823.5	1.00699		2.2	2.2	0	2.2	1	1	0	1	1.0747	0.91935		0.99351					1	1	0	1	0	0	0	0	23435000	10808000	12627000	23436000	11823000	11612000	0	0	0	16602000
241	Tb927.10.10740	hypothetical protein, conserved		61.063	0	99.245		-0.0251207	998.5	1.04227		-0.0532992	837.25	1.06084		8.3	8.3	8.8	8.8	3	3	3	2	1.011	0.95722	0.92367	1.1022	4.7281	4.6618	11.692	2.625	4	4	3	2	0	0	2	0	104370000	48377000	55989000	54317000	27781000	26536000	12143000	6625800	5517400	61327000
1471	Tb927.5.3510	structural maintenance of chromosome 3 , putative	SMC3	136.37	0	4.5099		-0.0234904	998.75	1.04098						1.9	1.9	0	0.7	1	1	0	1	0.98204	0.88135							1	1	0	0	1	0	0	0	6377700	3123200	3254500	2293200	1202100	1091100	0	0	0	0
2244	Tb927.9.6060	ERV/ALR sulfhydryl oxidase domain-containing protein	ERV1	30.49	0	46.269	1	-0.0300927	999.25	1.04101		-0.0672765	1010.75	1.03496		19.8	15.4	9.5	19.8	4	3	2	4	0.87552	0.82646	0.77657	0.96718	29.932	11.421	8.6734	4.7895	3	2	2	4	1	0	1	1	136460000	68262000	68197000	65912000	34953000	30959000	30385000	17290000	13095000	98210000
2293	Tb927.9.8950	CAAX prenyl protease 1, putative, metallo- peptidase, Clan M- Family M48	FACE1	48.904	0	57.083		-0.0244063	999.5	1.04058		-0.0653136	1030.25	1.02422		19.2	13.1	10.8	11.7	9	6	5	6	0.98723	0.85599	0.86387	0.93783	6.7052	10.962	17.962	14.966	9	7	5	8	1	3	0	0	631360000	336940000	294420000	250210000	132960000	117250000	124690000	65580000	59106000	338100000
1613	Tb927.6.4370	eukaryotic translation initiation factor 3 subunit d	EIF3D	57.974	0	10.4		-0.0136341	1000.5	1.04151		-0.0403414	740.75	1.01259		0	4.2	2.4	0	0	2	1	0		0.74856	1.2546			25.783			0	2	1	0	0	0	1	0	0	0	0	25434000	14420000	11014000	5243100	2293500	2949600	0
2241	Tb927.9.5890	solanesyl-diphosphate synthase, putative	SPPS	39.253	0	303.47	1	-0.0229561	1000.5	1.04064		-0.0782833	1147.5	0.98057		44	25.6	30.4	38.2	12	8	7	10	0.98895	0.90021	0.86332	0.97088	25.885	13.497	11.526	9.812	14	10	10	12	3	1	4	1	2080800000	1002900000	1077900000	1170100000	615470000	554630000	496810000	247780000	249020000	1665300000
420	Tb927.10.2810	hypothetical protein, conserved		38.589	0	38.141		-0.104795	1002.5	1.04333		-0.0234463	623.75	0.941379		14.5	17.8	15.7	21.9	4	8	7	6	0.95575	0.96105	0.90224	2.3818	22.692	17.067	12.381	94.65	3	8	7	7	1	1	1	5	210560000	109730000	100830000	475160000	244570000	230590000	210930000	104500000	106430000	700800000
77	Tb927.7.4890;Tb11.v5.0170	Present in the outer mitochondrial membrane proteome 34	POMP34	92.655	0	16.317		-0.0343739	1003.75	1.04467		-0.00710869	633	0.962573		0	6.3	2.3	2.9	0	5	2	2		0.98273	0.79091	0.98556		17.073	35.05	21.864	0	3	2	2	0	1	1	1	0	0	0	16331000	6975800	9355200	13574000	6700100	6873900	53318000
497	Tb927.10.5540	hypothetical protein, conserved		30.445	0	43.617	1	-0.0231957	1004	1.04424		-0.0224717	588	0.888303		32.5	24.4	24.4	28.8	9	6	6	8	1.0476	0.90551	0.91503	0.9793	12.239	11.193	12.559	10.131	8	8	7	8	0	2	2	0	970090000	465390000	504700000	415650000	222170000	193480000	237500000	121960000	115540000	959740000
2311	Tb927.9.9860	170 kDa glucose-regulated protein, putative	GRP170	79.857	0	90.343		-0.0228617	1004.25	1.04382		-0.0488433	879.25	1.06113		18.2	10.4	5.3	14.2	12	7	4	9	1.0182	0.92508	0.88333	0.99064	20.138	10.394	14.183	13.892	12	6	3	10	1	1	1	5	552990000	267180000	285800000	183240000	95240000	88004000	63773000	33513000	30260000	493230000
1448	Tb927.5.2650	D-arabinono-1,4-lactone oxidase, L-galactonolactone oxidase	ALO	58.791	0.00096015	2.4564		-0.0219864	1005	1.04427		-0.0122943	563.75	0.839938		1.5	1.5	1.5	1.5	1	1	1	1	1.1367	0.84154	0.89436	0.81075					1	1	1	1	1	0	0	1	14475000	7530300	6945100	10798000	4485400	6313000	8694800	4570200	4124600	21461000
64	Tb11.02.5390b;Tb11.02.5390	RNA-editing substrate binding complex protein RESC4	RESC4	120.71	0	200.43	1	-0.0230944	1005.25	1.04384		-0.0632019	966.5	1.07268		7.3	13.2	4.4	9.8	7	12	4	10	0.98105	0.89727	0.92082	1.0418	6.3401	13.808	34.188	8.6559	7	9	4	10	1	4	0	3	383140000	180220000	202920000	240130000	130650000	109490000	57399000	30208000	27191000	433510000
2085	Tb927.9.10770	polyadenylate-binding protein 2	PABP2	62.147	0	265.27		-0.0236177	1006.25	1.04386		-0.099918	1184.25	0.968431		26.5	25.9	20.9	42.9	11	11	9	19	0.96099	0.90143	0.90672	1.0572	9.1225	14.303	3.8427	22.002	13	14	10	27	4	7	4	8	758260000	378650000	379610000	642970000	335930000	307040000	308750000	164530000	144220000	1977000000
1820	Tb927.7.6660	chaperone protein DnaJ, putative	J10	29.887	0	81.504	1	-0.0255222	1006.25	1.04473		-0.0433652	819.75	1.07318		15.2	26.5	6.6	21.8	3	5	2	4	1.0521	0.93749	0.94722	1.0677	6.6736	9.5708	12.899	10.577	5	6	3	6	1	3	0	0	210130000	97359000	112770000	274120000	137280000	136850000	85376000	43549000	41827000	364460000
546	Tb927.10.7610	NADH-ubiquinone oxidoreductase complex I subunit, putative		165.1	0	152.4	1	-0.0235034	1006.5	1.04344		-0.0790083	1141.25	0.983659		11.1	6.6	3.3	9.3	13	8	3	10	1.0502	0.90299	0.96615	1.0315	18.89	10.85	20.676	9.674	11	9	5	9	2	4	4	4	651740000	215890000	435850000	288450000	150710000	137730000	29813000	15588000	14225000	369880000
2057	Tb927.8.8170	RNA-editing substrate binding complex protein RESC12A	RESC12A	100.4	0	40.823	1	-0.0254866	1006.5	1.04258		-0.0599183	988.75	1.05947		8.3	6.6	4.9	8.4	7	5	3	7	0.987	0.84178	1.0074	1.0865	18.062	19.645	6.0207	8.6688	7	4	2	6	1	0	0	1	435520000	211130000	224380000	111730000	59214000	52520000	23812000	12864000	10948000	415820000
1954	Tb927.8.4660;Tb11.v5.0863	hypothetical protein, conserved		117.96	0	6.1076		-0.0365404	1007	1.04259		-0.0116063	722	1.00904		0.7	0.7	0	2.5	1	1	0	3	1.0654	1.0153		1.2266				52.276	1	1	0	4	0	0	0	1	122930000	57715000	65220000	41388000	20613000	20775000	0	0	0	187290000
1051	Tb927.11.9590	S-adenosylhomocysteine hydrolase, putative		48.447	0	24.881		-0.0344724	1007.5	1.04259		-0.0838558	1172	0.97491		9.6	9.4	2.7	6.9	4	4	1	3	1.0027	1.0009	0.72624	0.99584	11.613	66.3		7.539	4	4	1	3	0	3	1	0	187060000	96287000	90772000	153040000	44864000	108180000	6088200	3091900	2996300	147820000
2130	Tb927.9.12790	dolichol kinase, putative		61.308	0.0066284	1.6855		-0.0395274	1008.5	1.04347		-0.0554782	973.75	1.07389		1.8	0	1.8	0	1	0	1	0	0.63891		0.53258						1	0	1	0	0	0	1	0	15405000	8898600	6506300	0	0	0	5117400	3173900	1943500	0
950	Tb927.11.5960;Tb927.11.5950	hypothetical protein, conserved		11.278	0	323.31		-0.0230185	1008.75	1.04304		-0.0970735	1326.75	0.99613		26.2	21.5	21.5	21.5	3	2	2	2	1.0067	0.87325	0.94051	1.0085	9.8709	12.315	7.9589	5.7438	4	3	3	3	0	0	0	0	195490000	94394000	101100000	86525000	47632000	38894000	47744000	24709000	23035000	108750000
1502	Tb927.5.770	Mitoribosomal SSU assembly factor 8	mt-SAF8	76.378	0	105.97	1	-0.0192854	1009.5	1.04347		-0.0950659	1152.5	0.97821		4.7	10.2	5.2	1.9	2	4	2	1	0.83686	0.80644	0.90829		87.138	9.2136	45.98		3	3	2	0	3	0	2	0	36767000	20479000	16287000	33399000	18350000	15049000	7525000	3993200	3531800	0
290	Tb927.10.12900	Complex 1 protein (LYR family), putative		18.063	0	4.7581	1	-0.0548338	1009.75	1.04304		-0.0392674	723.5	1.01113		13.5	13.5	13.5	13.5	2	2	2	2	0.91533	0.65207	0.76903	0.90781	4.4252	27.129	28.323	7.5904	4	2	2	2	0	1	0	0	106810000	53642000	53165000	40750000	23331000	17418000	14010000	7698600	6311300	131290000
1068	Tb927.2.1680;Tb927.2.1560	peptidyl-prolyl cis-trans isomerase, putative		21.165	0	282.54	1	-0.0225946	1010.25	1.04305		-0.0701761	1061.25	1.00067		56.1	35.2	35.2	54.1	10	6	7	9	0.99994	0.9067	0.92376	1.0314	5.2232	8.608	18.135	13.281	13	10	10	13	1	2	2	1	2309300000	1147800000	1161500000	1467000000	948020000	518960000	368840000	192240000	176590000	2104700000
1399	Tb927.4.840	Histidine kinase-, DNA gyrase B-, and HSP90-like ATPase, putative		45.618	0	28.563	1	-0.0241657	1010.25	1.04219		-0.0788773	1166	0.974659		11.9	12.6	8.3	16.3	4	4	3	6	0.92887	0.87948	0.86147	1.019	28.151	19.376		8.0729	4	4	1	6	2	2	0	1	162760000	82510000	80254000	87093000	45989000	41104000	31922000	16350000	15572000	196240000
414	Tb927.10.2650	hypothetical protein, conserved		132.99	0	16.994		-0.083195	1010.5	1.04176		-0.0136061	848.25	1.05547		1.8	2.7	2.9	3.9	2	3	3	4	1.8316	0.95877	0.71482	0.80512		17.311	10.968	25.453	1	4	2	3	1	2	1	2	23415000	7380800	16034000	70294000	34122000	36172000	12011000	6155000	5855600	48288000
659	Tb927.11.11370;Tb927.11.11360	receptor for activated C kinase 1	RACK1	34.69	0	72.7		-0.0270755	1012.5	1.04432		-0.123928	1224.5	0.981391		13.8	7.5	13.8	28	3	2	3	7	0.95167	0.82249	0.94325	1.0461	18.396		1.8994	97.298	4	1	2	7	2	1	2	3	60184000	24558000	35626000	6643000	3507600	3135400	7337700	4078500	3259200	407280000
2058	Tb927.8.8180;Tb927.4.4150	RNA-editing substrate binding complex protein RESC11A	RESC11A	103.45	0	49.669		-0.0260029	1012.75	1.04389		-0.0666052	1012.5	1.03444		10.7	5.5	0	10	9	5	0	9	1.0274	0.89428		1.0417	11.182	6.3445		7.6235	7	4	0	7	1	1	0	1	244640000	120320000	124310000	80660000	42232000	38428000	0	0	0	227420000
806	Tb927.11.16510	hypothetical protein, conserved		16.327	0	9.7044	1	-0.0231825	1013	1.04346		-0.0616661	984.5	1.06208		18.5	8.9	8.9	18.5	2	1	1	2	1.0164	0.82688	1.0304	1.0378	4.2419			32.117	3	1	1	3	0	1	0	1	137990000	67977000	70015000	9725900	6585000	3140800	7783700	3891500	3892200	147600000
1720	Tb927.7.330	Thioesterase-like superfamily, putative		21.139	0	35.942		-0.024462	1013.25	1.04303		0.0123568	562.5	0.84242		26.9	15	26.4	26.4	5	3	5	5	0.94114	0.85461	0.88121	1.0024	5.0515	9.4965	6.8816	4.9707	7	2	5	6	2	0	0	2	676440000	343380000	333060000	171210000	89419000	81796000	149610000	77498000	72113000	423350000
530	Tb927.10.7060	Nucleoporin NUP96	NUP96	96.511	0	6.6786		-0.0182779	1014.5	1.04429		-0.171183	1448.5	1.01515		2.2	0.8	1.6	5.8	2	1	1	4	1.1222		0.86866	0.87824	11.321			22.104	2	0	1	2	0	0	0	0	19931000	9965900	9965100	0	0	0	8310400	4241200	4069200	26790000
1681	Tb927.7.190	thimet oligopeptidase, putative	THOP1	77.472	0	141.59	1	-0.0263821	1014.5	1.04344		-0.0694585	1037.75	1.01612		11.5	9.3	6	14.7	6	6	3	8	0.99835	0.85054	0.8103	0.88021	13.234	15.716	15.107	17.878	4	4	4	8	1	2	3	2	195000000	95282000	99721000	87620000	43755000	43865000	44771000	23893000	20878000	300330000
2008	Tb927.8.620	KREPA3	KREPA3	42.267	0.00048972	2.6186	1	-0.143711	1014.5	1.04259						2.3	4.8	4.8	2.3	1	2	2	1	2.1894	1.5223	0.94657	2.4727		91.769	55.65		1	2	2	1	0	1	2	0	56060000	20306000	35755000	58557000	21824000	36732000	21693000	9845600	11847000	52670000
2307	Tb927.9.9710	Histidine phosphatase superfamily (branch 1), putative		36.786	0	74.578		-0.0242257	1015.5	1.04342		-0.0586633	920.5	1.08051		22.7	21.2	15.5	15.2	6	6	5	5	0.91438	0.86742	0.88043	1.044	39.647	21.841	14.365	16.764	5	6	4	5	2	3	1	2	592960000	336300000	256660000	552080000	211460000	340620000	166190000	87111000	79078000	622700000
2257	Tb927.9.6650	tRNA synthetases class II (A)/Threonyl and Alanyl tRNA synthetase second additional domain containing protein, putative		52.057	0	63.182		-0.0239023	1016.5	1.04424		-0.0731583	1007.75	1.03833		29.9	17.7	12.4	27.6	11	8	6	11	0.99988	0.87266	0.89026	0.96833	8.1027	6.994	10.607	7.9995	13	8	7	11	5	0	3	4	1235700000	615020000	620710000	646280000	338880000	307410000	275660000	138190000	137470000	891160000
1361	Tb927.4.4070	mevalonate kinase, putative		35.544	0	171.51		-0.0471646	1017.5	1.04506		-0.0695399	1067.75	1.00115		40.1	23.7	22.5	38.3	13	5	5	11	0.90896	0.68568	0.81393	0.94803	13.134	36.792	2.137	21.738	15	3	3	13	5	2	1	5	1386800000	731340000	655480000	53230000	34225000	19005000	141090000	74705000	66385000	1593900000
291	Tb927.10.12910;Tb11.v5.0593	hypothetical protein, conserved		103	0	47.218	1	-0.0246055	1018.25	1.04546		-0.110866	1162.75	0.976429		5.8	4	6.1	11.2	5	3	5	9	1.0509	0.89546	0.95909	1.0251	2.8166	14.513	20.171	7.6904	6	3	3	10	3	2	1	3	214670000	113610000	101060000	72897000	36152000	36745000	30072000	15237000	14836000	291260000
1411	Tb927.5.1240	LicD family, putative		39.438	0	38.897	1	-0.0525549	1018.75	1.04459		-0.106866	1329.75	0.996164		11.9	11.4	5.7	5.7	3	2	1	1	0.84446	0.77996	0.63891	0.95753	8.0436	9.0009			3	3	1	1	1	2	1	0	66324000	36368000	29956000	17345000	10951000	6393400	5179100	3286800	1892300	23439000
522	Tb927.10.6730;Tb927.10.6720;Tb11.v5.0578;Tb927.10.6740;Tb927.10.6750;Tb927.10.6760	Plasma-membrane choline transporter, putative		53.553	0	66.519		-0.134452	1018.75	1.04544		-0.0614048	952.5	1.07556		8.4	8	6.3	5.1	4	4	3	2	1.0214	1.0258	0.91654	3.1756	54.434	9.5953	12.303		4	4	3	1	3	2	0	1	364390000	140960000	223420000	241500000	89706000	151800000	59028000	31727000	27301000	155630000
307	Tb927.11.9710;Tb927.10.13500	60S ribosomal protein L10a, putative	RPL10A	24.597	0	48.091		-0.025634	1019	1.04415		-0.113513	1023.75	1.03416		7	7	7	7	1	1	1	1	0.91088	0.88621	0.83693	1.0311	2.7747	5.8546		5.9409	2	2	1	2	0	0	0	0	18595000	10242000	8353700	8559900	4860400	3699400	2855200	1533200	1322100	24295000
283	Tb927.10.12700	pyruvate dehydrogenase E1 alpha subunit, putative		42.511	0	132.08	1	-0.0235949	1019.25	1.04372		-0.0744123	1094.5	0.991819		26.7	23	20.4	22.5	10	9	9	7	0.9872	0.90867	0.8938	1.0224	12.537	2.6151	19.772	14.228	12	7	6	7	2	0	0	0	1060200000	528940000	531250000	546820000	276850000	269980000	280460000	144160000	136300000	474260000
2216	Tb927.9.3770	hypothetical protein, conserved		23.95	0	21.911		-0.0272888	1019.5	1.04329		-0.0764449	1127.75	0.981628		16.4	7.7	7.7	18.2	3	1	1	4	1.0996			1.0312	30.638			15.435	2	0	0	2	0	0	0	1	96017000	47624000	48393000	0	0	0	0	0	0	24211000
348	Tb927.10.14860	NADH-ubiquinone oxidoreductase B14 subunit	NDUFA6	83.434	0	127.99	1	-0.0237942	1019.75	1.04286		-0.0419218	724.5	1.008		23.6	19.6	18.2	18.7	18	15	13	13	1.0229	0.93027	0.89819	1.017	22.253	13.111	10.997	6.1148	17	16	10	12	3	3	1	3	1822200000	936910000	885260000	1444700000	614290000	830450000	325130000	167870000	157260000	1241900000
1493	Tb927.5.4290	hypothetical protein, conserved		40.083	0	44.824		-0.0248103	1020.25	1.04284		-0.0452698	791.25	1.08017		8.9	8.9	8.9	8.9	2	2	2	2	1.0361	0.94875	0.91486	1.0528	1.2223				2	1	1	1	1	0	0	0	37397000	18393000	19004000	15502000	8157300	7344400	6000900	3598500	2402400	42455000
469	Tb927.10.4220	hypothetical protein, conserved		34.243	0	46.794	1	-0.0270868	1021.25	1.04279		-0.0932313	1159.25	0.977814		29.1	16.2	11.7	13.9	7	4	3	3	0.94124	0.90161	0.8983	1.1043	10.959	17.607	1.8457	27.035	8	4	3	3	3	1	0	1	310060000	150060000	160000000	61300000	29796000	31505000	65513000	34432000	31081000	35286000
200	Tb927.1.3800	Present in the outer mitochondrial membrane proteome 18	POMP18	19.907	0	3.3571	1	-0.0363595	1021.25	1.04363						6.6	6.6	6.6	0	1	1	1	0	0.8541	0.72242			13.63				2	1	0	0	2	1	0	0	17599000	8498700	9100500	3346800	1975900	1370900	0	0	0	0
1124	Tb927.2.5800	sedoheptulose-1,7-bisphosphatase	SBPase	35.502	0	180.77		-0.0240262	1021.5	1.04236		-0.0409579	736.75	1.0186		52.7	49.7	31.3	49.1	12	13	10	13	1.013	0.92551	0.88111	1.0044	16.337	11.362	26.108	8.186	19	14	11	15	2	1	2	1	1627300000	829020000	798290000	561960000	293100000	268860000	379520000	208670000	170850000	1131300000
56	Tb927.10.6950;Tb927.10.6910;Tb11.v5.0496;Tb10.v4.0247	sterol 24-c-methyltransferase, putative	SMT	40.128	0	270.44		-0.0243478	1022.25	1.04274		-0.0879728	1270.75	0.986126		24.5	13.1	13.1	22.3	8	5	5	7	0.96672	0.88746	0.88032	1.0113	25.186	15.853	17.257	12.352	10	6	7	9	1	0	1	1	927130000	483800000	443330000	366090000	191980000	174110000	159320000	83299000	76025000	655540000
1327	Tb927.4.2450	protein disulfide isomerase 1	PDI-1	44.49	0	265.11		-0.0251711	1022.25	1.0419		-0.0790956	1189.75	0.968979		40.4	29.2	29.2	44.8	13	10	10	15	1.0073	0.9359	0.8519	0.99803	5.5433	7.2572	3.4869	7.9082	18	13	15	18	6	3	0	5	2616000000	711340000	1904700000	430130000	225440000	204690000	434870000	230380000	204490000	2367500000
1221	Tb927.3.3890	hypothetical protein, conserved		36.68	0	49.959	1	-0.0288768	1022.5	1.04147		-0.0649971	960.25	1.07825		20.6	19.1	15.3	19.1	7	6	5	6	0.97609	0.8742	0.81437	0.95159	7.887	7.6947	6.8665	4.1455	9	8	8	7	2	0	2	0	1198900000	579850000	619010000	632140000	332420000	299720000	264490000	137720000	126770000	763950000
1691	Tb927.7.2300	Nucleoporin NUP132	NUP132	132.36	0	36.355		-0.0252141	1023.25	1.04185		-0.0693918	1042.25	1.01034		3.2	3.1	3.2	6.6	4	4	4	8	1.0314	0.90863	0.86112	0.95693	9.7623	9.1304	22.188	9.4755	3	5	4	8	0	1	1	1	108370000	54969000	53398000	111440000	60075000	51366000	33972000	19226000	14746000	206190000
945	Tb927.11.5760	EF-hand domain pair, putative		36.516	0	17.373	1	-0.0286281	1024	1.04222		-0.0364725	847.5	1.05596		15.7	10.9	10	5.4	5	3	4	2	0.92018	0.8698	0.80543	0.99103	8.8681	8.5145	8.9318	0.30445	3	2	3	2	3	1	1	1	164700000	86166000	78535000	68781000	31475000	37305000	88210000	48972000	39237000	88676000
545	Tb927.10.760	hypothetical protein, conserved		38.897	0	58.468	1	-0.0244147	1024.75	1.04176		-0.0466493	807.75	1.07188		41.8	30.7	26.4	29.5	11	10	8	9	0.99311	0.91987	0.90437	1.0489	14.316	62.504	16.139	17.954	10	9	9	8	1	1	1	3	909530000	468430000	441100000	551270000	301200000	250070000	297940000	160370000	137570000	561860000
93	Tb927.11.7290;Tb11.v5.0254	pantothenate kinase subunit, putative		162.1	0	323.31	1	-0.029085	1024.75	1.04259		-0.0715389	1079.25	0.996368		32.4	26.9	20	30.7	36	31	23	34	1.1448	0.9998	0.91142	1.0405	15.236	8.0405	10.441	12.848	39	36	25	40	12	7	4	7	2874200000	1264400000	1609900000	1366900000	682110000	684790000	563840000	291750000	272090000	2503800000
265	Tb927.10.11930	beta-D-hydroxybutyrate dehydrogenase		27.645	0	323.31	1	-0.0282139	1025.25	1.04173		-0.0616495	972	1.07588		62.7	58.8	58.8	62.7	15	14	13	15	1.0923	0.95946	0.93877	1.0693	13.922	3.9859	4.6597	6.1279	27	21	21	29	5	0	4	4	8657100000	4162500000	4494600000	6098200000	3070500000	3027700000	3449500000	1741100000	1708400000	8137000000
472	Tb927.10.430	peroxidase, putative		41.585	0	223.42	1	-0.0275185	1026	1.04209		-0.0581259	889.25	1.0655		33.8	33	27.1	34.9	12	13	10	13	1.0705	0.97563	0.92218	1.0829	12.388	27.307	34.009	4.9771	17	12	10	14	10	2	5	6	1159900000	486980000	672880000	737080000	317950000	419130000	367160000	156270000	210900000	1244000000
974	Tb927.11.6630	3-methylcrotonoyl-CoA carboxylase beta subunit, putative		66.531	0	53.451	1	-0.0280353	1026	1.04126		-0.117841	1544.5	1.0134		16.8	13.9	11.1	16.3	10	9	7	7	1.1068	0.91527	0.96975	1.0382	13.28	5.4921	38.787	16.135	10	10	8	11	5	3	4	4	1387500000	687340000	700180000	807510000	471290000	336230000	309320000	165410000	143910000	650940000
1300	Tb927.4.1500	RNA editing associated helicase 2	REH2	241.82	0	282.92	1	-0.0257622	1026.5	1.04123		-0.0693139	1034.5	1.01671		6.2	5.8	3.6	6.1	9	9	6	9	1.0594	0.8749	0.87977	0.92112	17.371	2.7999	14.333	9.8526	7	7	3	5	5	4	1	2	138440000	72431000	66006000	114570000	63430000	51140000	28486000	16084000	12403000	64954000
1312	Tb927.4.1980	hypothetical protein, conserved		91.11	0	36.284	1	-0.0314146	1026.5	1.0404		-0.0757288	1065.5	1.00138		10.1	2.8	4.2	8.7	6	2	3	6	0.97963	0.78585	0.95934	1.0278	56.939	27.805	0.9382	19.003	6	2	3	6	0	0	1	1	138610000	64872000	73736000	47091000	24574000	22517000	29088000	15181000	13907000	132490000
1981	Tb927.8.5560	NADH dehydrogenase (ubiquinone) 1 beta subcomplex subunit, putative		59.988	0	14.347	1	-0.0241381	1027	1.04036		-0.0386264	676.75	0.969085		12.4	7.5	4.1	6.2	6	4	2	3	1.0115	0.79162	0.80824	0.79003	6.1368	36.274	31.686	219.2	6	4	2	3	3	2	2	1	187430000	82667000	104760000	88350000	47229000	41121000	24822000	13729000	11093000	369010000
1517	Tb927.6.1200	RNA-editing substrate binding complex protein RESC16	RESC16	52.96	0	91.576	1	-0.035823	1028.5	1.04108		-0.0502341	871.5	1.06222		27.4	16.2	13.7	19.9	11	7	6	7	0.94077	0.93684	0.86515	1.1983	11.683	6.5223	24.564	20.494	14	9	8	11	6	1	4	2	795340000	389150000	406180000	375920000	196160000	179760000	191560000	98005000	93553000	470870000
1122	Tb927.2.5410	ABC transporter family-like protein		142.66	0.004136	2.0193		-0.169363	1028.5	1.04191						1.2	1.2	0.9	0.5	1	1	1	1	6.1753	2.997	0.93444	2.1579					1	1	1	1	1	1	0	0	59842000	8881300	50961000	54902000	6836500	48066000	19700000	10103000	9596300	9470300
859	Tb927.11.2690	Succinyl-CoA:3-ketoacid coenzyme A transferase, mitochondrial	ASCT	53.096	0	323.31	1	-0.0315851	1030.75	1.04379		-0.0830084	1214.25	0.975101		31.2	30	25.6	31.2	14	13	11	14	0.98811	0.78724	0.89443	0.95321	14.233	39.257	16.067	9.713	21	18	17	20	5	5	7	5	3032500000	1517200000	1515300000	1205000000	709420000	495610000	409780000	208880000	200900000	2391000000
1418	Tb927.5.1510	Mitochondrial SSU ribosomal protein, putative	mS23	35.464	0	31.09	1	-0.0249139	1031.75	1.04452		-0.030365	887.75	1.06308		0	5.4	9.3	7.1	0	2	3	1		1.0138	0.88458	1.0652			44.788		0	1	4	1	0	0	1	0	0	0	0	33223000	16522000	16702000	144060000	87447000	56614000	23088000
770	Tb927.11.15240	Ras-related protein RAB2B, putative	RAB2B	23.511	0	16.505		-0.0281757	1033.25	1.04603		-0.165999	1440.25	1.01393		10.4	5.2	5.2	16.5	2	1	1	3	0.97328	0.91992	0.9	1.1027	12.081			39.404	2	1	1	5	0	0	0	4	94082000	45110000	48972000	20651000	11112000	9539700	11289000	5313500	5975100	174560000
1722	Tb927.7.3400	MORN repeat, putative		49.061	0	6.9502		-0.0265868	1035.25	1.04829		-0.0544472	882	1.06353		1.6	4.1	4.1	1.6	1	2	2	1	1.0771	0.96807	0.88891	1.0206	0.36038	6.3294		4.8752	2	4	1	4	0	1	0	0	287030000	134670000	152360000	152920000	73059000	79857000	27792000	14290000	13502000	474400000
2126	Tb927.9.12730	chaperone protein DnaJ, putative	J50	48.592	0	208.35	1	-0.0265835	1037.25	1.05053		-0.0689592	1039.5	1.01206		35.5	35.5	22	40.4	14	14	9	14	0.97989	0.89059	0.84941	0.98617	8.8273	5.9599	18.898	12.772	17	16	12	18	1	4	5	3	1355300000	684720000	670540000	785420000	393590000	391840000	289330000	141380000	147950000	1727300000
845	Tb927.11.240	hypothetical protein, conserved		114.06	0	253.36	1	-0.0254976	1039	1.05237		-0.104712	1155	0.978028		28.4	22.5	14.1	29.7	26	20	13	27	1.0319	0.92515	0.9113	1.0333	11.514	7.7559	20.222	15.621	27	22	14	32	9	4	5	4	1458600000	666070000	792550000	710810000	361950000	348850000	224550000	114110000	110440000	1941800000
1809	Tb927.7.620	hypothetical protein, conserved		43.012	0	8.3734	1	-0.0261874	1039.75	1.05268		-0.0336131	1034.75	1.01638		5.1	7.6	0	10.6	2	2	0	3	1.0353	0.92636		1.0722	9.0578	6.9166		21.026	2	2	0	2	1	0	0	1	45802000	18133000	27669000	10570000	4388400	6181800	0	0	0	33316000
1084	Tb927.2.3030	ATP-dependent Clp protease subunit, heat shock protein 78 (HSP78), putative		90.664	0	323.31		-0.0248931	1040	1.05223		-0.0690814	1060.75	1.00044		39.2	33.6	35	45	30	23	22	32	1.0322	0.90998	0.89963	0.99748	8.3177	13.128	17.56	10.898	40	30	26	39	8	6	2	9	4477600000	2275800000	2201800000	1896100000	977040000	919090000	839540000	422370000	417170000	3893700000
1581	Tb927.6.3600	Mitoribosomal LSU assembly factor 24	mt-LAF24	49.213	0	23.995	1	-0.0339488	1040.5	1.05215		-0.0612602	888.25	1.06338		9.3	9.1	9.3	15.7	4	4	4	6	1.1718	0.88743	0.91726	0.94966	1.907	4.5856	5.795	40.1	2	4	4	5	0	1	2	2	106310000	47877000	58435000	67803000	36387000	31417000	51599000	27378000	24221000	119730000
1099	Tb927.2.4210	Phosphoenolpyruvate carboxykinase [ATP], glycosomal	PEPCK	58.564	0	323.31		-0.0252646	1041.75	1.0532		-0.0710566	1081.5	0.995308		60	59.4	45.1	62.7	30	29	22	32	1.0197	0.88906	0.89608	0.98597	13.775	10.731	17.211	16.147	55	41	37	48	8	6	10	13	9804500000	5001700000	4802800000	3370000000	1794700000	1575300000	1606200000	858290000	747860000	8016400000
1219	Tb927.3.3780;Tb927.3.3760	tryparedoxin 1a, putative	TXN1a	15.891	0	96.442	1	-0.0257859	1043	1.05425		-0.0774502	1141.75	0.98308		49.3	49.3	41.7	47.9	5	5	4	5	0.99565	0.9042	0.91577	1.0546	9.7595	2.6892	1.5442	14.701	4	5	3	5	0	1	0	0	1533500000	735330000	798180000	877670000	445390000	432280000	462280000	237000000	225280000	1752200000
324	Tb927.10.1400;Tb927.10.1470	hypoxanthine-guanine phosphoribosyltransferase	HGPRT	23.36	0	36.745		-0.0340851	1043.25	1.05379		-0.0547523	858.25	1.05233		49.5	36.2	24.8	51.9	9	7	5	10	0.98042	0.78092	0.86073	0.93843	6.4915	15.211	10.179	17.905	9	10	6	14	3	4	1	4	1589400000	815870000	773510000	550830000	281340000	269500000	279300000	147030000	132270000	2265500000
669	Tb927.11.11690	Vacuolar proton pump subunit B, putative	VAB	55.619	0	4.9221		0.0921117	1043.5	1.05333		-0.0876239	1162.75	0.975768		0	2.6	2	2	0	1	1	1		0.89045	3.6832	1.7358					0	1	1	1	0	0	1	1	0	0	0	5123400	2816100	2307300	6548300	1378200	5170100	25145000
1133	Tb927.3.1020	Flagellum attachment zone protein 13	FAZ13	54.34	0	47.125		-0.0270439	1044.5	1.05399		-0.0146946	576.5	0.852938		7.1	10.3	7.3	9.9	3	4	3	4	1.0186	0.88449	0.8575	0.95521	8.1589	8.9949	13.89	8.6535	2	4	3	3	0	0	0	0	65246000	32755000	32491000	95868000	48088000	47781000	52831000	28178000	24653000	87030000
1693	Tb927.7.2390	Tripartite attachment complex protein 102	TAC102	102.86	0	79.124	1	-0.029764	1045.25	1.05428		-0.0714724	1039.5	1.01296		13.1	13.1	9.5	7.4	9	9	6	6	0.96519	0.81347	0.92069	1.0207	17.082	14.773	9.8721	16.56	10	8	4	6	2	1	1	1	327620000	158810000	168810000	180630000	92881000	87749000	48954000	25444000	23509000	129220000
1545	Tb927.6.2190	hypothetical protein, conserved		31.531	0	13.206	1	-0.0381106	1045.5	1.05382		-0.0714234	1274.25	0.986632		7	12.9	14.3	7.7	2	3	3	2	0.68276	0.84087	0.87873	1.5373		3.7654	38.468	26.902	1	3	3	3	0	0	1	3	32891000	19002000	13889000	59155000	31062000	28093000	21510000	11249000	10261000	133210000
342	Tb927.10.14550	ATP-dependent RNA helicase HEL67	HEL67	66.588	0	117.77		-0.0263382	1046.25	1.0541		-0.0647955	1008.5	1.03723		16.3	8.3	8.3	12.9	7	5	5	6	0.98746	0.89075	0.86586	0.99549	11.368	7.7774	5.829	6.2853	7	5	3	6	4	1	0	2	310880000	160370000	150510000	208020000	101070000	106950000	99998000	52784000	47214000	316430000
1294	Tb927.4.1300	Cytoskeleton-associated protein 42 kDa	CAP42	42.015	0	191.82		-0.0816018	1047.75	1.05547		-0.0715972	1048.75	1.01183		24.6	13.1	14.4	24.6	6	3	4	6	0.83804	0.49117	0.78295	0.97299	28.243	116.54	28.605	25.816	6	3	4	6	2	0	1	0	377350000	259810000	117540000	134010000	95985000	38025000	61136000	35295000	25841000	398280000
1021	Tb927.11.870	mitochondrial ribosomal protein l23	MRPL23	28.776	0	18.893	1	-0.0276122	1049.5	1.0572		-0.0881883	1153	0.97629		20.3	19.5	16.3	13.4	4	4	3	3	1.0113	0.89752	0.84191	0.96356	87.473	7.1257	46.877	17.076	4	5	4	2	2	2	3	0	185470000	34527000	150940000	53487000	26327000	27161000	34006000	21873000	12132000	41682000
1438	Tb927.5.2240;Tb927.5.2210;Tb927.5.2180	hypothetical protein, conserved		52.316	0	7.5695		-0.0348886	1050	1.0571		-0.039203	797	1.07518		3.2	0	2.5	3.2	1	0	1	1	0.99105			1.1849	15.758			21.269	2	0	0	2	2	0	0	1	22186000	10705000	11482000	0	0	0	0	0	0	46795000
451	Tb927.10.3740	hypothetical protein, conserved		54.375	0	14.866		-0.0306029	1051.5	1.05845		-0.138488	1291	0.987849		6.5	9.4	6.5	6.5	2	3	2	2	1.1317	0.85594	1.0037	1.0063	13.234	15.308			2	2	1	1	0	1	1	0	68364000	33102000	35261000	13901000	6065800	7834800	6275300	1638800	4636600	60456000
277	Tb927.10.12500	P-type H+-ATPase, putative		100.23	0	295.14		-0.026834	1051.75	1.05798		-0.0551441	884.75	1.06129		28.4	23.2	22.1	31.2	8	7	6	7	0.97491	0.90003	0.88348	1.0443	10.552	21.856	13.771	3.9843	12	10	7	9	3	2	0	5	1225200000	631120000	594050000	631180000	323620000	307560000	427470000	219900000	207570000	716240000
1568	Tb927.6.2790	L-threonine 3-dehydrogenase	TDH	36.957	0	323.31	1	-0.0267232	1052.25	1.05787		-0.06579	1017.25	1.03755		51.2	49.4	49.4	47.9	15	13	13	14	0.98403	0.87038	0.88038	0.99601	2.3527	4.2132	6.5367	7.5919	36	28	22	31	6	8	2	4	7490900000	3812100000	3678800000	3147500000	1614000000	1533500000	1604400000	860620000	743790000	8467200000
1459	Tb927.5.3060	hypothetical protein, conserved		36.657	0	4.4247		-0.0322867	1053	1.05812		-0.111058	965.75	1.07774		2.4	2.4	2.4	7.2	1	1	1	2	1.0984	0.90407	0.80047	0.88702				12.053	1	1	1	3	0	0	0	2	22872000	11019000	11854000	16056000	8873500	7182100	9722900	5040800	4682100	48676000
1634	Tb927.6.5050	V-type ATPase, C subunit, putative		23.044	0	5.943		-0.0297558	1053.25	1.05766		0.0164603	840	1.05579		0	5.4	5.4	10.3	0	1	1	2		0.81807	0.9138	0.91814		1.6994		13.691	0	2	1	2	0	2	1	1	0	0	0	8695100	5237700	3457400	3154500	1571600	1582900	58167000
1665	Tb927.7.1300	protein disulfide isomerase, putative		41.939	0	160.36		-0.0268499	1053.75	1.05755		-0.0850699	1252	0.985204		38.2	34	28.4	44.3	15	13	10	14	0.97783	0.88077	0.87442	1.0086	10.299	7.2997	13.554	24.069	24	14	11	13	8	4	2	4	2003200000	993240000	1009900000	809250000	432920000	376330000	402800000	217240000	185570000	1075200000
978	Tb927.11.6720	mRNA cap guanine-N7 methyltransferase, putative		117.56	0	11.81		-0.0298893	1054	1.05708		-0.0399025	948.75	1.0791		1	3.8	2.5	1	1	3	2	1	1.0355	0.97491	0.8084	1.0023		22.183	21.028	2.2261	1	4	2	2	0	3	1	2	36510000	16487000	20023000	45964000	21953000	24010000	11997000	6900500	5096400	75661000
1542	Tb927.6.2160	hypothetical protein, conserved		33.183	0	22.769		-0.02939	1054.5	1.05697		-0.0701888	1027.25	1.02927		14.2	19.7	19.7	19.7	3	4	4	4	1.0114	0.98557	0.87248	1.1145	8.7228	11.748	9.5122	12.298	3	5	3	4	2	2	1	1	80455000	40873000	39582000	72245000	38370000	33875000	37264000	18452000	18812000	92459000
650	Tb927.11.10960	2OG-Fe(II) oxygenase superfamily, putative		71.772	0	67.056	1	-0.0286696	1055	1.05685		-0.0690032	1019	1.039		8.9	6.8	8	15.8	4	4	4	9	1.0802	0.89098	0.96081	1.032	14.682	22.394	6.3126	18.188	4	4	3	11	0	0	0	0	212290000	93585000	118710000	225600000	114720000	110880000	44623000	24198000	20425000	738650000
2296	Tb927.9.9080	Present in the outer mitochondrial membrane proteome 5	POMP5	28.704	0	57.7	1	-0.0304766	1055.5	1.05674		-0.0953292	1245.25	0.984486		13.4	11.1	11.1	19	3	3	3	5	0.99545	0.87877	0.81707	0.95504	18.672	4.6424	2.9928	6.8798	2	4	3	5	0	0	0	0	169270000	92225000	77050000	234180000	120870000	113310000	128370000	70609000	57764000	422300000
1888	Tb927.8.2000	cyclophilin, putative	NCP1	28.482	0	6.6886		-0.0572253	1056.25	1.05698		0.010906	392.75	0.46996		4.6	4.6	4.6	5	1	1	1	1	1.395	1.0168	0.9463	1.1684					1	1	1	1	1	0	0	0	20704000	8980400	11723000	12944000	5552100	7391700	5790600	2980800	2809800	13927000
2081	Tb927.9.10640	synaptojanin (N-terminal domain), putative		83.045	0	323.31		-0.0288625	1056.5	1.05651		-0.0538311	909	1.08535		36.2	29.4	28.5	33.1	24	18	18	22	1.0775	0.94492	0.89143	1.0198	11.135	13.546	10.645	10.229	28	20	23	31	7	1	5	8	5639200000	2555200000	3084000000	3542000000	1819700000	1722300000	1796500000	944190000	852300000	5824200000
956	Tb927.11.6100	hypothetical protein, conserved		33.374	0	58.99	1	-0.0391659	1056.75	1.05604		-0.0940598	1344.5	0.999135		19.7	8.4	11.4	16.7	5	2	3	4	0.97678	0.83427	0.98718	1.2094	5.8874	5.665	22.152	21.589	7	2	3	6	3	0	1	3	323650000	160530000	163110000	65684000	37284000	28400000	69291000	38880000	30411000	215820000
677	Tb927.11.11950	cytochrome oxidase assembly protein, putative		43.527	0	15.831	1	-0.0508696	1057.5	1.05628		-0.0936928	1344	0.999345		4.8	2.8	0	8.4	2	1	0	3	0.92831	0.69892		1.0699	8.4226	28.694		8.1766	2	2	0	2	1	2	0	0	37484000	17901000	19583000	11978000	7791000	4186900	0	0	0	81491000
1522	Tb927.6.1520	Aquaglyceroporin 1	AQP1	35.066	0	209.16		-0.0288287	1058.5	1.05686		-0.0808739	1095.5	0.984576		21.2	15.3	21.2	23.4	4	3	4	5	1.0125	0.85848	0.85357	0.94382	5.9011	8.2153	7.8215	15.17	7	2	5	7	3	0	2	0	343180000	171660000	171510000	153540000	82364000	71179000	54413000	28807000	25606000	458990000
1651	Tb927.6.950	cysteinyl-tRNA synthetase, putative		89.376	0	187.15	1	-0.0314219	1058.5	1.05604		-0.0730196	1014.5	1.03555		31.7	33.9	31.7	27.4	22	24	22	20	1.0715	0.95723	0.92357	1.102	17.814	12.526	18.755	13.469	27	29	26	22	5	8	5	4	2317900000	1122300000	1195600000	1861000000	948440000	912600000	890960000	449160000	441800000	2296700000
1548	Tb927.6.2320;Tb927.6.2260	hypothetical protein, conserved		20.146	0	23.605		-0.0857387	1059.25	1.05627		0.038777	851	1.0492		23.9	36.2	15.4	35.1	4	4	2	4	0.9272	0.60751	0.62988	0.90906	19.977	53.33	4.8515	18.163	3	2	2	3	1	1	2	2	52818000	27373000	25445000	20809000	12654000	8155400	13845000	9259900	4585200	38412000
1570	Tb927.6.2990	Putative papain-like cysteine peptidase (DUF1796), putative		36.759	0	5.7304		0.0198741	1060	1.05649		-0.0837147	1160.5	0.977036		9.6	5.1	2.7	0	2	2	1	0	0.60693	0.82139	0.84764			16.299			1	2	1	0	1	1	0	0	29401000	15177000	14223000	41025000	20946000	20079000	11631000	5937500	5693600	0
2052	Tb927.8.7770	aldehyde dehydrogenase family, putative		60.341	0	103.17	1	-0.0369571	1060.5	1.05555		-0.0352858	814.5	1.07878		19	8.1	9.7	15.6	6	3	3	5	0.97402	0.8615	0.76318	0.94873	29.793	3.7245	3.5127	14.237	6	3	3	5	1	0	2	1	178960000	84202000	94762000	58638000	29705000	28934000	16961000	8457600	8503000	172160000
[truncated: 982 more rows]
[truncated: 38 more columns]

## Sheet: Legend
SILAC-based quantitative mass spectrometry analysis of TbPam16-HA CoIPs. In the first experiment, differentially labelled uninduced and induced cells were mixed and the resulting mixture was subjected to CoIP (premix). In the second experiment, CoIPs with uninduced and induced cells were done separately, and the resulting eluates were mixed afterwards (postmix). Experiments were done in four repl…
[truncated: 4 more rows]
