# Supplementary material for: Pam16 and Pam18 were repurposed during Trypanosoma brucei evolution to regulate the replication of mitochondrial DNA
Source: PLoS Biol. 2024 Aug 15;22(8):e3002449. doi: 10.1371/journal.pbio.3002449 (PMC11349236; doi:10.1371/journal.pbio.3002449)
Supplement: S3 Table — (XLSX) [file pbio.3002449.s015.xlsx]

## Sheet: MaRF11 SILAC RNAi
																		MaRF11 SILAC RNAi
Protein Group ID	Protein IDs	1st entry	Gene names	Protein description	Molecular weight [kDa]	Q-value	Score	Mitochondrial protein	Mitochondrial ribosomal protein	OXPHOS component	kDNA replication factors	Protein transport, folding, processing and degradation	FeS cluster synthesis	Lipid metabolism	Core metabolic pathways (carbohydrate & aa metabolism)	Cofactor & vitamin metabolism	Metabolite and ion transport	Mean log2 ratio induced/uninduced	p-Value	p-Value adjusted	-Log10 p-value adjusted	adjusted p-value < 0.05	Sequence coverage [%] Replicate 1	Peptides Replicate 1	Unique peptides Replicate 1	Ratio H/L normalized Replicate 1	Ratio variability [%] Replicate 1	Ratio count Replicate 1	Ratio iso-count Replicate 1	Intensity Replicate 1	Intensity L Replicate 1	Intensity H Replicate 1	Sequence coverage [%] Replicate 2	Peptides Replicate 2	Unique peptides Replicate 2	Ratio H/L normalized Replicate 2	Ratio variability [%] Replicate 2	Ratio count Replicate 2	Ratio iso-count Replicate 2	Intensity Replicate 2	Intensity L Replicate 2	Intensity H Replicate 2	Sequence coverage [%] Replicate 3	Unique peptides Replicate 3	Peptides Replicate 3	Ratio L/H normalized Replicate 3	Ratio variability [%] Replicate 3	Ratio count Replicate 3	Ratio iso-count Replicate 3
2532	Tb927.7.2630	Tb927.7.2630		50S ribosome-binding GTPase, putative	102.28	0.0078716	2.3068											-2.21485	0.00154014	0.00779524	2.10817	+	1.1	1	1	0.19013		1	1	268770000	257950000	10821000	1.1	1	1	0.24405		1	1	324960000	311180000	13789000	0	0	0			0	0
797	Tb927.10.6200	Tb927.10.6200		hypothetical protein, conserved	12.255	0	54.775	1										-2.16422	5.34999e-06	0.000251826	3.5989	+	19.2	1	1	0.20586		1	0	74585000	61057000	13528000	20.2	2	2	0.25691	23.377	2	0	135980000	109520000	26463000	19.2	1	1	0.195511		1	0
108	Tb11.0400;Tb927.11.7700;Tb11.0300	Tb11.0400	P27	P27 protein, putative	27.701	0	58.672	1		1								-2.0881	1.07991e-07	0.000214856	3.66785	+	33.6	7	7	0.23275	82.123	8	6	2301700000	1968300000	333460000	37.8	7	7	0.23276	21.642	7	4	2178000000	1772200000	405760000	44.4	8	8	0.244343	16.995	10	6
2707	Tb927.7.7090	Tb927.7.7090		hypothetical protein, conserved	17.127	0	24.539	1										-2.08104	1.35672e-06	0.000214856	3.66785	+	25.7	3	3	0.20887	12.297	4	4	598890000	519820000	79073000	30.3	4	4	0.24771	37.533	5	4	729920000	600640000	129280000	20.4	3	3	0.248466	6.0615	2	1
2243	Tb927.5.3870	Tb927.5.3870	mt-LAF14	Mitoribosomal LSU assembly factor 14	82.035	0	7.1724	1										-2.06764	1.96948e-06	0.000214856	3.66785	+	3.1	1	1	0.24759		1	0	34367000	31177000	3190500	5.6	2	2	0.26598	11.413	2	2	53286000	51686000	1600800	3.1	1	1	0.215806		1	0
1059	Tb927.11.12040	Tb927.11.12040		Cytochrome c oxidase component, putative	12.331	0	35.046	1		1								-2.05272	1.00949e-06	0.000214856	3.66785	+	51.4	5	5	0.24479	18.306	4	1	805380000	621750000	183620000	58.9	6	6	0.23216	12.924	6	1	1982100000	1525800000	456330000	42.1	5	5	0.265498	88.417	5	1
892	Tb927.10.8320	Tb927.10.8320	COXIX	cytochrome oxidase subunit IX, putative	13.786	0	13.702	1		1								-2.0082	5.57637e-06	0.000251826	3.5989	+	39.5	2	2	0.21868	47.837	3	2	613430000	527960000	85476000	13.7	1	1	0.24839		1	0	726600000	548520000	178080000	13.7	1	1	0.241552		1	0
232	Tb927.10.380;Tb11.v5.0637	Tb927.10.380	KRIPP5	kinetoplast ribosomal PPR-repeat containing protein 5	39.683	0	32.871	1	1									-1.98522	1.20094e-06	0.000214856	3.66785	+	25.1	5	5	0.27891	23.981	4	1	411900000	191560000	220340000	17	3	3	0.24986	36.014	3	1	233270000	190790000	42483000	17	3	3	0.251225	3.0286	3	1
2094	Tb927.4.4620	Tb927.4.4620	COXVIII	cytochrome oxidase subunit VIII	18.729	0	12.496	1		1								-1.96803	4.32203e-07	0.000214856	3.66785	+	33.8	5	5	0.23967	15.236	6	2	1302100000	1035600000	266410000	19.7	3	3	0.25152	9.8341	3	1	791350000	669110000	122240000	19.7	3	3	0.268622	11.801	3	0
929	Tb927.10.9350	Tb927.10.9350		hypothetical protein, conserved	94.28	0	6.4696	1										-1.94946	9.61476e-05	0.000992664	3.0032	+	0.9	1	1	0.29546		1	0	25493000	19679000	5814700	0.9	1	1	0.23248		1	0	21801000	16893000	4907400	2.7	2	2	0.331895		1	1
1925	Tb927.3.5610	Tb927.3.5610	MRPL3	Mitochondrial ribosomal protein L3	54.986	0	32.144	1	1									-1.91893	4.93903e-06	0.00024945	3.60302	+	8	2	2	0.29601	17.502	2	0	174980000	138290000	36689000	17.8	5	5	0.28228	15.117	3	0	247140000	190190000	56944000	17.8	4	4	0.233301	20.934	4	3
1755	Tb927.3.1410	Tb927.3.1410	COXVII	cytochrome oxidase subunit VII	19.264	0	18.926	1		1								-1.91697	0.000378353	0.00262834	2.58032	+	38.8	5	5	0.42631	39.689	5	2	1485800000	1199100000	286680000	46.7	6	6	0.24057	14.12	7	4	1698300000	1541500000	156720000	32.1	4	4	0.225195	35.877	4	0
2230	Tb927.5.3410	Tb927.5.3410	MRPL9	Mitochondrial ribosomal protein L9	30.982	0	18.015	1	1									-1.8721	8.25391e-06	0.000272444	3.56472	+	12.5	3	3	0.24914	26.101	3	1	310430000	265700000	44733000	8.4	2	2	0.32554	37.792	2	0	150990000	114950000	36037000	17.9	4	4	0.26907	93.94	4	1
660	Tb927.10.280	Tb927.10.280	COXVI	cytochrome oxidase subunit VI	19.154	0	22.734	1		1								-1.87167	5.99158e-07	0.000214856	3.66785	+	40.5	5	5	0.25415	11.815	5	0	1771200000	1396000000	375250000	46.2	6	6	0.27282	17.434	5	3	1738000000	1413000000	324960000	39.9	5	5	0.278917	4.9257	5	2
3320	Tb927.9.7830	Tb927.9.7830		tRNA import complex component, putative	23.219	0	11.53	1		1								-1.856	2.75728e-05	0.000477269	3.32124	+	11	1	1	0.29867		1	0	83069000	57369000	25700000	18.5	3	3	0.27132	23.763	3	2	607210000	554480000	52735000	0	0	0			0	0
1559	Tb927.11.8040	Tb927.11.8040		LSU ribosomal protein, mitochondrial, putative	22.255	0	11.918	1	1									-1.82815	2.31997e-05	0.000427557	3.36901	+	14.1	1	1	0.26278		1	0	31605000	25893000	5712000	23.8	2	2	0.35348	12.604	2	0	89077000	70169000	18907000	29.2	3	3	0.269469	20.221	3	0
311	Tb927.1.290	Tb927.1.290		leucine-rich repeat protein (LRRP), putative	153.76	0.0081694	2.2985											-1.82347	0.000377202	0.00262616	2.58068	+	0.6	1	1	0.28934		1	1	101920000	34361000	67564000	0.6	1	1	0.2759		1	1	130430000	26682000	103750000	0	0	0			0	0
2213	Tb927.5.3110	Tb927.5.3110	MRPL49	Mitochondrial ribosomal protein L49	24.469	0	27.966	1	1									-1.79278	1.38719e-06	0.000214856	3.66785	+	33	5	5	0.27519	84	4	1	369880000	292180000	77698000	35.3	5	5	0.27593	29.426	4	3	342440000	296500000	45938000	29.8	4	4	0.318218	10.053	4	1
2675	Tb927.7.630	Tb927.7.630	mS38	hypothetical protein, conserved	28.188	0.00033659	3.7386	1	1									-1.76579	1.34896e-05	0.000323092	3.49067	+	7.6	2	2	0.25706	29.661	2	1	117390000	94298000	23093000	4.4	1	1	0.26972		1	0	67325000	48053000	19272000	4.4	1	1	0.327118		1	0
2831	Tb927.8.3170	Tb927.8.3170	KRIPP9	kinetoplast ribosomal PPR-repeat containing protein 9	90.466	0	6.6539	1										-1.76464	0.00136124	0.00708973	2.14937	+	1.9	1	1	0.26897		1	0	19307000	14614000	4692800	3.8	2	2	0.17787		1	0	20480000	17653000	2826900	1.9	1	1	0.465549		1	0
1941	Tb927.3.820	Tb927.3.820		LSU ribosomal protein, mitochondrial, putative	22.174	0	9.0308	1	1									-1.72771	0.00642809	0.0241477	1.61712	+	10.1	1	1	0.15239		1	0	47025000	43022000	4003200	5.9	1	1	0.3161		1	0	91532000	66673000	24859000	10.1	1	1	0.636578		1	0
790	Tb927.10.600	Tb927.10.600	MRPL29	Mitochondrial ribosomal protein L29	62.775	0	64.653	1	1									-1.72523	9.61967e-07	0.000214856	3.66785	+	19.4	7	7	0.29837	95.004	6	2	548480000	310050000	238430000	24.6	10	10	0.32417	56.82	10	2	1009200000	640910000	368340000	22	8	8	0.305446	43.068	8	2
992	Tb927.11.10570	Tb927.11.10570		LSU ribosomal protein, mitochondrial, putative	39.513	0	26.347	1	1									-1.70074	1.6361e-06	0.000214856	3.66785	+	16.5	5	5	0.29515	9.885	6	2	768770000	597980000	170780000	14.1	4	4	0.28636	10.242	5	2	321880000	254800000	67080000	16.5	5	5	0.326403	19.63	4	1
282	Tb927.1.1160;Tb11.v5.0382	Tb927.1.1160	KRIPP3	kinetoplast ribosomal PPR-repeat containing protein 3	58.512	0	5.6666	1										-1.69349	5.54003e-05	0.000718259	3.14372	+	7.3	2	2	0.3083	36.97	2	1	27843000	24621000	3221900	5.1	1	1	0.2481		1	1	15505000	15272000	232730	5.1	1	1	0.312529		1	1
3255	Tb927.9.4630	Tb927.9.4630		hypothetical protein, conserved	147.14	0.0025674	3.0171	1										-1.68005	0.00536838	0.0209985	1.67781	+	0	0	0			0	0	0	0	0	0.9	1	1	0.36924		1	0	15054000	10781000	4273200	0.9	1	1	0.263755		1	0
403	Tb927.10.11350	Tb927.10.11350		LSU ribosomal protein, mitochondrial, putative	18.896	0	5.9057	1	1									-1.66221	2.63108e-05	0.000460512	3.33676	+	14.4	2	2	0.26315	0.2542	2	0	75646000	63194000	12451000	7.8	1	1	0.30324		1	0	60413000	48561000	11852000	14.4	2	2	0.363187	19.624	2	1
2293	Tb927.6.1440	Tb927.6.1440		LSU ribosomal protein, mitochondrial, putative	29.996	0	28.698	1	1									-1.65434	3.30839e-06	0.000220536	3.65652	+	22.1	4	4	0.28779	13.294	4	1	251510000	201600000	49919000	22.1	4	4	0.30765	14.448	4	2	310660000	263000000	47662000	17.1	3	3	0.338467	10.194	3	1
1550	Tb927.11.7790	Tb927.11.7790	MRPS16	Mitochondrial ribosomal protein S16	22.038	0	9.2814	1	1									-1.63798	7.83672e-06	0.000272444	3.56472	+	5.9	1	1	0.27718		1	0	38963000	32195000	6767500	5.9	1	1	0.33105		1	1	30542000	28752000	1789500	12.8	2	2	0.35068	20.329	2	1
3279	Tb927.9.5800	Tb927.9.5800		hypothetical protein, conserved	13.221	0.00033956	3.8449	1										-1.63378	0.000938186	0.00542838	2.26533	+	6.9	1	1	0.24986		1	1	27946000	25487000	2458800	15.5	2	2	0.38126	25.967	2	2	36641000	33868000	2772600	0	0	0			0	0
2306	Tb927.6.1700	Tb927.6.1700		zinc finger protein, LIM-type, putative	22.082	0.0075827	2.3202	1	1									-1.59	1.31059e-06	0.000214856	3.66785	+	5.3	1	1	0.34905		1	0	95835000	67791000	28044000	5.3	1	1	0.3394		1	0	109480000	78931000	30548000	5.3	1	1	0.334493		1	0
2390	Tb927.6.3930	Tb927.6.3930	KRIT1	LSU ribosomal protein, mitochondrial, putative	49.246	0	15.647	1	1									-1.5694	1.52258e-05	0.000332835	3.47777	+	12.7	4	4	0.35055	16.359	3	0	302690000	223220000	79471000	8.7	3	3	0.30611	2.8623	3	0	284650000	216460000	68194000	6.6	2	2	0.307721	11.361	2	0
1453	Tb927.11.5530	Tb927.11.5530		LSU ribosomal protein, mitochondrial, putative	29.304	0.0093373	2.2474	1	1									-1.56688	0.000961404	0.00552675	2.25753	+	0	0	0			0	0	0	0	0	0	0	0			0	0	0	0	0	3.4	1	1	0.319489		1	1
2574	Tb927.7.3460	Tb927.7.3460	KRIT2	LSU ribosomal protein, mitochondrial, putative	50.252	0	10.141	1	1									-1.56	2.08757e-05	0.000402155	3.39561	+	6	2	2	0.31564	8.567	2	2	62559000	58827000	3731200	10.2	3	3	0.35415	26.538	3	2	90893000	75772000	15121000	2	1	1	0.298659		1	0
398	Tb927.10.11260	Tb927.10.11260	mS41	SSU ribosomal protein, mitochondrial, putative	22.384	0.00034698	4.229	1	1									-1.54223	0.000293759	0.00219131	2.6593	+	7.5	1	1	0.29235		1	1	25455000	24518000	937100	0	0	0			0	0	0	0	0	7.5	1	1	0.383745		1	0
287	Tb927.1.1390	Tb927.1.1390		hypothetical protein, conserved	28.393	0.00034578	4.1679	1										-1.5402	0.00115412	0.00631042	2.19994	+	12.2	1	1	0.27982		1	1	12297000	12101000	195520	3.7	1	1	0.23808		1	1	53195000	51141000	2053600	15.9	2	2	0.45106	55.593	2	2
2818	Tb927.8.2760	Tb927.8.2760		50S ribosome-binding GTPase, putative	52.159	0	6.5376											-1.53847	0.000488043	0.0031855	2.49682	+	11.3	3	3	0.34805	21.086	2	1	39474000	30931000	8543000	2.3	1	1	0.34049		1	0	32333000	22577000	9756100	0	0	0			0	0
1472	Tb927.11.6000	Tb927.11.6000	MRPL4	mitochondrial ribosomal protein L4	53.083	0	37.434	1	1									-1.53006	2.20463e-06	0.000214856	3.66785	+	11.3	4	4	0.31766	16.91	4	0	407750000	289560000	118190000	21.1	7	7	0.34386	38.231	8	2	837360000	531650000	305710000	11.3	4	4	0.362924	7.8356	4	0
284	Tb927.1.1200	Tb927.1.1200	MRPS15	Mitochondrial ribosomal protein S15	50.307	0	14.007	1	1									-1.5233	4.04185e-05	0.000586151	3.23199	+	5.6	2	2	0.29409	31.594	2	1	96710000	79231000	17479000	5.6	2	2	0.34317	22.501	2	1	97744000	76952000	20792000	8.4	3	3	0.346045	44.41	3	1
1954	Tb927.4.1070	Tb927.4.1070	MRPL13	Mitochondrial ribosomal protein L13	24.299	0	8.8964	1	1									-1.49783	8.83555e-06	0.000272444	3.56472	+	6.4	1	1	0.31383		1	1	73271000	69792000	3478800	9.9	2	2	0.37558	21.387	2	0	146510000	105600000	40912000	9.9	2	2	0.344305	11.682	2	0
838	Tb927.10.7380	Tb927.10.7380		LSU ribosomal protein, mitochondrial, putative	39.706	0	11.572	1										-1.48782	1.24202e-05	0.000316363	3.49981	+	17.5	2	2	0.4116	32.641	2	1	32320000	27686000	4633300	17.5	2	2	0.32167	11.11	2	2	23503000	22787000	715860	17.5	2	2	0.350582	37.564	2	1
312	Tb927.1.2990	Tb927.1.2990	KRIPP2	kinetoplast ribosomal PPR-repeat containing protein 2	115.95	0	11.029	1										-1.47268	5.00957e-05	0.000667872	3.17531	+	3.1	2	2	0.38465	2.7175	2	1	86811000	64255000	22556000	3.1	2	2	0.42803	29.124	2	1	88282000	73409000	14873000	3.9	3	3	0.333667	16.449	3	1
2552	Tb927.7.3030;Tb927.7.2990	Tb927.7.3030		hypothetical protein, conserved	35.572	0	11.745	1										-1.44671	0.00439298	0.017828	1.7489	+	17.2	5	5	0.24686	41.418	5	1	226760000	145970000	80786000	14.2	3	3	0.25674	20.857	3	2	66520000	60644000	5876100	6.1	1	1	0.476894		1	0
2248	Tb927.5.3980	Tb927.5.3980	MRPL15	mitochondrial ribosomal protein L15	43.71	0	36.03	1	1									-1.4264	1.22281e-06	0.000214856	3.66785	+	24.6	8	8	0.36164	28.348	7	1	635770000	479280000	156480000	22.2	7	7	0.36458	19.48	7	2	783490000	602370000	181120000	18.7	6	6	0.396778	21.571	7	4
1334	Tb927.11.2930	Tb927.11.2930		membrane-associated protein, putative	13.477	0	12.989	1										-1.41772	4.65283e-05	0.000640433	3.19353	+	29.8	3	3	0.34948	27.297	3	1	595210000	313750000	281460000	29.8	4	4	0.33097	29.423	4	1	993030000	662400000	330640000	29.8	3	3	0.455166	79.026	3	1
1878	Tb927.3.4550	Tb927.3.4550	KRIPP6	kinetoplast ribosomal PPR-repeat containing protein 6	74.839	0	11.504											-1.41514	1.30837e-06	0.000214856	3.66785	+	8.7	4	4	0.37325	47.836	4	2	88163000	66899000	21265000	6.1	3	3	0.38437	9.2144	3	1	86645000	66038000	20607000	8.7	4	4	0.390153	32.637	4	3
2396	Tb927.6.4080	Tb927.6.4080		ribosomal protein, putative	24.735	0	30.259	1	1									-1.41028	5.25213e-07	0.000214856	3.66785	+	31.2	5	5	0.38205	36.096	5	1	436720000	322900000	113820000	47.3	7	7	0.38341	33.281	5	0	492000000	338950000	153050000	32.2	4	4	0.374434	15.113	4	2
2254	Tb927.5.4120	Tb927.5.4120		LSU ribosomal protein, mitochondrial, putative	22.32	0	13.209	1	1									-1.40461	1.03241e-06	0.000214856	3.66785	+	17.3	3	3	0.37112	5.4541	3	0	340200000	244930000	95278000	17.3	3	3	0.37557	11.311	3	0	365340000	260340000	104990000	17.3	3	3	0.39901	4.0273	3	1
984	Tb927.11.10400	Tb927.11.10400	mS70	SSU ribosomal protein, mitochondrial, putative	21.238	0	7.3362	1	1									-1.37506	0.00207623	0.00997674	2.00101	+	10.1	2	2	0.29347	9.4747	2	0	128020000	97394000	30627000	10.1	2	2	0.36463	43.98	2	0	143360000	105270000	38084000	10.1	2	2	0.322914	33.442	2	0
3223	Tb927.9.3170	Tb927.9.3170	COXV	cytochrome oxidase subunit V	22.229	0	77.027	1		1								-1.37061	1.76934e-06	0.000214856	3.66785	+	40.3	6	6	0.36421	7.1748	7	0	4158900000	2859500000	1299400000	43.9	7	7	0.38081	16.256	8	0	5.8882e+09	3888000000	2000100000	40.3	5	5	0.399186	8.6126	7	1
1527	Tb927.11.7070	Tb927.11.7070		ATP-dependent DEAD/H RNA helicase, putative	60.825	0	6.3062	1										-1.36351	1.72674e-06	0.000214856	3.66785	+	2.5	1	1	0.37004		1	0	35476000	24257000	11219000	2.5	1	1	0.37707		1	0	37783000	26397000	11387000	2.5	1	1	0.405252		1	0
2608	Tb927.7.4140	Tb927.7.4140	MRPL21	mitochondrial ribosomal protein L21	20.852	0	10.776	1	1									-1.35342	5.87474e-06	0.000255633	3.59238	+	22.3	3	3	0.399	16.594	3	0	258500000	179740000	78761000	12.8	2	2	0.43044	25.905	2	0	264010000	174400000	89606000	22.3	3	3	0.367701	23.973	3	1
1631	Tb927.11.9830	Tb927.11.9830		LSU ribosomal protein, mitochondrial, putative	22.572	0	12.994	1	1									-1.35299	8.8694e-05	0.000929358	3.03182	+	19.8	2	2	0.33211	17.435	2	2	48468000	46222000	2245700	19.8	2	2	0.43072	2.673	2	1	55284000	45977000	9307200	26.4	3	3	0.355366	41.332	3	2
141	Tb11.v5.0201;Tb927.10.6090	Tb11.v5.0201		tRNA pseudouridine synthase A, putative	69.188	0	14.483	1										-1.341	0.000431656	0.0029021	2.53729	+	10.5	4	4	0.44225	40.944	4	3	80254000	71308000	8945600	7.9	3	3	0.44791	22.371	2	0	53289000	35282000	18007000	10.5	4	4	0.279791	45.338	3	1
971	Tb927.11.10170	Tb927.11.10170	MRPL20	Mitochondrial ribosomal protein L20	24.353	0	6.2614	1	1									-1.28673	0.000106418	0.00105509	2.97671	+	6.6	1	1	0.40074		1	1	112250000	106840000	5412900	6.6	1	1	0.33313		1	1	101770000	96689000	5084100	6.6	1	1	0.474113		1	1
1985	Tb927.4.1810	Tb927.4.1810	MRPL33	mitochondrial ribosomal protein L33	13.015	0.0025915	3.105	1	1									-1.28261	0.00110501	0.0061058	2.21426	+	7.9	1	1	0.58697		1	0	175500000	77942000	97560000	7.9	1	1	0.29846		1	0	104670000	84077000	20595000	7.9	1	1	0.397994		1	0
1408	Tb927.11.4650	Tb927.11.4650	MRPL52	kinetoplast ribosomal PPR-repeat containing protein 13, Mitochondrial ribosomal protein L52	167.85	0	41.101	1	1									-1.27084	2.5891e-05	0.000458285	3.33886	+	3.7	3	3	0.37715	3.6228	3	0	240800000	170040000	70757000	4.5	4	4	0.38437	40.289	4	0	592190000	365570000	226620000	4.5	4	4	0.431109	46.364	4	0
1577	Tb927.11.870	Tb927.11.870	MRPL23	mitochondrial ribosomal protein l23	28.776	0	29.391	1	1									-1.25977	1.1453e-06	0.000214856	3.66785	+	32.5	7	7	0.41737	8.5634	6	1	667460000	459810000	207650000	30.5	7	7	0.40845	9.0975	5	2	606890000	459690000	147190000	22.8	5	5	0.435521	7.3128	5	0
1617	Tb927.11.960	Tb927.11.960		ATPase, putative	71.189	0.0031377	2.7685											-1.25884	0.00562958	0.0216705	1.66413	+	0	0	0			0	0	0	0	0	0	0	0			0	0	0	0	0	1.2	1	1	0.369454		1	1
740	Tb927.10.4880	Tb927.10.4880		hypothetical protein, conserved	25.965	0	8.7106	1		1								-1.21809	6.30707e-06	0.000264452	3.57765	+	8	1	1	0.43896	9.2286	2	1	749220000	503800000	245410000	8	1	1	0.46352	17.286	2	1	796590000	497730000	298860000	11.6	2	2	0.421265	48.308	3	1
1308	Tb927.11.2465	Tb927.11.2465		hypothetical protein	10.757	0	11.495											-1.2126	0.000112562	0.0010952	2.96051	+	15.1	1	1	0.38819	4.7364	2	2	302060000	221760000	80297000	32.3	2	2	0.37298		1	0	319310000	221460000	97857000	15.1	1	1	0.499401		1	0
3330	Tb927.9.8290	Tb927.9.8290	MRPL30	mitochondrial ribosomal protein l30	25.114	0	12.555	1	1									-1.20777	4.17268e-05	0.000594228	3.22605	+	10.6	2	2	0.50222	11.098	2	0	290690000	158080000	132610000	14.2	3	3	0.43834	14.95	3	1	428040000	270990000	157050000	21.6	3	3	0.415041	11.063	3	0
3039	Tb927.9.10520	Tb927.9.10520		hypothetical protein, conserved	29.587	0	47.666	1		1								-1.19276	2.47683e-06	0.000220536	3.65652	+	15.8	4	4	0.4128	22.566	4	0	353220000	252500000	100720000	26.5	6	6	0.43831	5.4203	5	1	495150000	321640000	173510000	11.5	3	3	0.455	17.684	3	0
867	Tb927.10.7910	Tb927.10.7910	RESC19	RNA-editing substrate binding complex protein RESC19	21.451	0	9.6335	1										-1.19144	2.83427e-06	0.000220536	3.65652	+	10.1	2	2	0.44398	4.3648	2	0	202120000	135830000	66291000	6.3	1	1	0.4526		1	0	112290000	75045000	37242000	11.1	2	2	0.44607	9.218	2	1
431	Tb927.10.12220	Tb927.10.12220		hypothetical protein, conserved	41.133	0	18.04	1										-1.1871	0.00178674	0.00887646	2.05176	+	4.1	1	1	0.28494		1	1	8061200	7453900	607350	4.9	1	1	0.51563		1	1	6153100	5937500	215590	4.9	1	1	0.510621		1	1
3343	Tb927.9.8905	Tb927.9.8905		hypothetical protein	10.586	0	4.9701	1	1									-1.18119	0.0108667	0.036493	1.43779	+	16.3	2	2	0.31854	37.654	2	1	105100000	89911000	15192000	0	0	0			0	0	0	0	0	8.7	1	1	0.644205		1	0
329	Tb927.1.4100	Tb927.1.4100	COXIV	cytochrome oxidase subunit IV	40.534	0	105.68	1		1								-1.15732	2.9238e-06	0.000220536	3.65652	+	37.1	10	10	0.42261	17.35	12	2	8752100000	5713800000	3038400000	40.5	11	11	0.45798	8.2402	12	2	9589800000	6.1556e+09	3434200000	37.1	10	10	0.465701	12.144	12	1
2703	Tb927.7.7010	Tb927.7.7010		LSU ribosomal protein, mitochondrial, putative	18.121	0	10.834	1	1									-1.14202	0.00270782	0.0122242	1.91278	+	18.2	2	2	0.50877	22.204	2	2	126850000	116640000	10207000	18.2	2	2	0.65363	6.2641	2	2	126000000	113870000	12126000	18.2	2	2	0.395507	12.641	2	2
1231	Tb927.11.1630	Tb927.11.1630		LSU ribosomal protein, mitochondrial, putative	93.434	0	24.21	1	1									-1.1302	7.72581e-05	0.000872126	3.05942	+	6.5	4	4	0.46975	45.174	4	2	258070000	169370000	88697000	7.2	4	4	0.4922	30.092	4	1	224690000	160600000	64094000	7.8	5	5	0.381069	53.003	5	2
486	Tb927.10.13600	Tb927.10.13600	CLDP18	Cardiolipin-dependent protein 18kDa	18.522	0	17.651	1		1								-1.12599	1.91639e-05	0.000384776	3.41479	+	23.4	3	3	0.4908	1.7096	3	1	191310000	145350000	45961000	23.4	3	3	0.42787	25.19	4	2	262830000	171180000	91648000	23.4	3	3	0.493437	9.121	2	0
3351	Tb927.9.9150	Tb927.9.9150	mt-LAF13	Mitoribosomal LSU assembly factor 13	50.353	0	5.6277	1										-1.1204	8.32798e-05	0.000901559	3.04501	+	3.5	1	1	0.52819		1	0	24538000	17282000	7256100	6.4	2	2	0.39058	19.302	2	1	51624000	44183000	7440600	3.5	1	1	0.47061		1	0
1795	Tb927.3.2370	Tb927.3.2370		hypothetical protein, conserved	15.403	0	5.8044	1										-1.07368	0.00989367	0.0344027	1.46341	+	32.8	2	2	0.34536	50.825	2	1	108000000	96175000	11823000	32.8	2	2	0.48206	56.318	2	1	261380000	133870000	127510000	0	0	0			0	0
3224	Tb927.9.3350	Tb927.9.3350	mt-LAF3	mitoribosomal LSU assembly factor 3	46.294	0	8.0724	1										-1.07297	0.00127211	0.00676658	2.16963	+	3.9	1	1	0.40097		1	0	40946000	28008000	12938000	8.6	2	2	0.4148		1	1	16021000	4066100	11955000	3.9	1	1	0.455539		1	0
2924	Tb927.8.5680	Tb927.8.5680		Pyridoxal-dependent decarboxylase conserved domain containing protein, putative	66.873	0	4.6673	1										-1.04564	0.00432211	0.0176088	1.75427	+	2.8	1	1	0.52622		1	1	21181000	4639300	16542000	2.8	1	1	0.44596		1	1	20492000	6526800	13966000	0	0	0			0	0
1937	Tb927.3.770	Tb927.3.770	mS33	Mitochondrial SSU ribosomal protein, putative	21.212	0	6.2349	1	1									-1.03626	0.00845587	0.0301823	1.52025	+	11.6	2	2	0.79857	60.565	2	2	45666000	40012000	5654200	18.2	2	2	0.51633	19.47	2	1	89412000	66874000	22538000	9.4	1	1	0.418305		1	0
963	Tb927.11.10080	Tb927.11.10080		LSU ribosomal protein, mitochondrial, putative	21.564	0	16.129	1	1									-1.02824	0.00732794	0.0269149	1.57001	+	13.2	2	2	0.73808		1	1	31888000	27912000	3976000	14.8	2	2	0.59682	4.9038	2	2	53527000	49064000	4463200	20.6	3	3	0.356532	29.078	3	3
2228	Tb927.5.3360	Tb927.5.3360	MRPL2	mitochondrial ribosomal protein L2	46.727	0	10.027	1										-1.01272	3.12102e-06	0.000220536	3.65652	+	2.9	1	1	0.47779		1	0	115430000	72639000	42793000	5.4	2	2	0.49887	7.0619	3	2	154610000	102390000	52225000	5.4	2	2	0.514589	2.5066	2	0
2904	Tb927.8.5280	Tb927.8.5280	MRPS34	mitochondrial ribosomal protein s34	28.693	0	24.24	1	1									-1.00864	1.06134e-05	0.000290782	3.53643	+	19.8	3	3	0.53259	32.227	3	2	304880000	223870000	81004000	16	3	3	0.5036	10.118	3	2	261950000	190730000	71221000	19.8	3	3	0.490509	29.54	4	2
685	Tb927.10.3250;Tb11.v5.0824	Tb927.10.3250	mS59	Mitochondrial SSU ribosomal protein, putative	35.309	0	11.9	1	1									-0.986211	0.00150118	0.00764631	2.11655	+	14	3	3	0.59073	51.908	2	0	68941000	33993000	34948000	9.4	2	2	0.44915	8.3746	2	0	147620000	94135000	53489000	9.4	2	2	0.63008	5.0944	2	1
3233	Tb927.9.3640	Tb927.9.3640		LSU ribosomal protein, mitochondrial, putative	22.632	0	12.438	1	1									-0.97984	0.000244146	0.00191227	2.71845	+	10.1	2	2	0.43435	4.0379	3	3	191870000	96624000	95251000	10.1	2	2	0.46526	9.4816	2	1	261700000	122140000	139560000	10.1	2	2	0.578068	6.5922	2	1
825	Tb927.10.7080	Tb927.10.7080		ATP-dependent DEAD/H RNA helicase, putative	62.116	0	7.9539	1										-0.97025	0.00086708	0.00506122	2.29575	+	5.5	2	2	0.59712	7.0623	2	1	38975000	28096000	10879000	5.5	2	2	0.39424	10.844	2	1	42673000	30470000	12203000	3.3	1	1	0.488998		1	0
2402	Tb927.6.4200	Tb927.6.4200		LSU ribosomal protein, mitochondrial, putative	50.398	0	53.68	1	1									-0.967919	4.16673e-06	0.00023371	3.63132	+	14.6	5	5	0.52868	8.1286	5	0	471440000	291660000	179790000	16.7	6	6	0.52125	8.5697	6	1	624400000	401250000	223160000	18.5	6	6	0.491232	7.4044	6	1
2095	Tb927.4.4630	Tb927.4.4630		hypothetical protein, conserved	13.889	0	14.849	1										-0.963352	6.58386e-06	0.000264452	3.57765	+	19	2	2	0.52022	1.9012	2	0	219030000	133800000	85231000	38	4	4	0.49675	10.087	5	2	510020000	314850000	195170000	19	2	2	0.54136	0.36542	2	0
1924	Tb927.3.5600	Tb927.3.5600		hypothetical protein, conserved	31.553	0	5.2452	1										-0.943996	0.00412051	0.0169863	1.7699	+	3.7	1	1			0	0	0	0	0	8.1	2	2	0.41974	49.78	2	1	131370000	86039000	45333000	3.7	1	1	0.628417		1	0
2937	Tb927.8.6000	Tb927.8.6000		fatty acid desaturase, putative	49.385	0	14.973											-0.92885	0.000189277	0.00160272	2.79514	+	10.7	4	4	0.49051	18.439	3	0	204490000	126440000	78058000	10.7	4	4	0.5128	25.682	3	0	287590000	179900000	107690000	10.2	4	4	0.630716	34.711	5	2
40	mito:Cyb	mito:Cyb			44.501	0.0025657	3.0126	1										-0.911598	2.72815e-06	0.000220536	3.65652	+	1.9	1	1	0.54046		1	0	1198000000	725230000	472760000	1.9	1	1	0.5286		1	0	1486300000	901890000	584460000	1.9	1	1	0.523122		1	0
1706	Tb927.2.4890;Tb927.2.4740	Tb927.2.4890	MRPL11	mitochondrial ribosomal protein l11	40.186	0	21.76	1										-0.910888	0.00400148	0.0166397	1.77885	+	19.9	6	6	0.54561	50.397	5	3	240220000	146360000	93867000	18.7	6	6	0.72959	30.943	5	1	361000000	212080000	148920000	14.3	4	4	0.376294	119.83	4	2
1553	Tb927.11.7920	Tb927.11.7920		SUMO-interacting motif-containing protein	47.989	0	17.121											-0.910674	0.000225613	0.00180318	2.74396	+	8	3	3	0.51679	4.3644	3	0	110930000	70059000	40871000	10.4	4	4	0.45473	4.339	4	0	132510000	86414000	46101000	8	3	3	0.6182	5.1509	3	0
723	Tb927.10.4240	Tb927.10.4240		hypothetical protein, conserved	14.753	0	10.857	1										-0.910329	1.34177e-05	0.000323092	3.49067	+	25	4	4	0.52674	4.8416	4	1	1923600000	1147000000	776660000	25	4	4	0.49671	32.914	5	1	2317900000	1357900000	960000000	25	4	4	0.561735	12.319	5	1
1096	Tb927.11.13140;Tb927.11.13125	Tb927.11.13140	COXX	cytochrome oxidase subunit X	13.672	0	20.12	1		1								-0.908859	1.27754e-05	0.00031766	3.49804	+	41.4	5	5	0.55212	6.304	5	0	3892000000	2321700000	1570200000	41.4	5	5	0.5522	2.41	5	0	5098000000	3038700000	2059300000	41.4	5	5	0.533305	10.679	5	0
471	Tb927.10.13200	Tb927.10.13200	KRIPP4	kinetoplast ribosomal PPR-repeat containing protein 4	102.15	0.00034686	4.2215	1										-0.901878	4.3014e-05	0.00060704	3.21678	+	1.9	1	1	0.54605		1	1	6350800	5893600	457200	1.9	1	1	0.55366		1	0	10545000	6239900	4305400	1.9	1	1	0.569055		1	0
2700	Tb927.7.6990	Tb927.7.6990		hypothetical protein, conserved	32.721	0	19.031	1		1								-0.899583	0.000355188	0.00250632	2.60096	+	7.3	2	2	0.56178	18.437	2	0	492390000	280170000	212220000	13.3	3	3	0.6388	12.6	3	1	592420000	340720000	251700000	5	2	2	0.460511	5.2018	2	2
476	Tb927.10.13300	Tb927.10.13300	MRPS8	Mitochondrial ribosomal protein S8	32.681	0	6.5041	1	1									-0.898616	1.35094e-05	0.000323092	3.49067	+	7.1	2	2	0.54847	29.701	2	1	168480000	113580000	54903000	3.9	1	1	0.49668		1	0	114430000	70374000	44059000	6.4	2	2	0.546866	67.539	2	1
1695	Tb927.2.4460	Tb927.2.4460	KRIPP21	Kinetoplast ribosomal PPR-repeat containing protein 21	67.753	0	9.7921	1										-0.890565	0.00120476	0.0064966	2.18731	+	5.4	2	2	0.45338	41.504	2	1	22794000	18598000	4195900	2.7	1	1	0.45907		1	0	20784000	13170000	7614000	4	2	2	0.630358	7.9239	2	1
2496	Tb927.7.1640	Tb927.7.1640	mt-LAF1	Mitoribosomal LSU assembly factor 1	65.504	0	14.862	1										-0.86973	0.000294837	0.00219412	2.65874	+	1.4	1	1	0.48696	4.9858	2	2	145840000	110000000	35839000	3.1	2	2	0.64119	0.74356	2	2	133210000	91261000	41953000	5.9	3	3	0.496598	52.843	3	1
285	Tb927.1.1210	Tb927.1.1210		conserved protein, unknown function	16.902	0	4.7974	1	1									-0.846765	0.00361931	0.0153234	1.81465	+	13.9	1	1	0.47235		1	1	64062000	62307000	1754900	13.9	1	1	0.54664		1	1	77257000	74250000	3006800	21.5	2	2	0.665779		1	1
2394	Tb927.6.4040	Tb927.6.4040	MRPL28	mitochondrial ribosomal protein L28	28.009	0	6.5636	1	1									-0.842701	0.000111234	0.00108565	2.96431	+	12	2	2	0.60393	15.688	2	0	226350000	117900000	108450000	19.5	3	3	0.59975	1.9455	2	0	257790000	136350000	121440000	12	2	2	0.541331	4.8995	2	0
2577	Tb927.7.3510	Tb927.7.3510	mt-LAF21	Mitoribosomal LSU assembly factor 21	56.445	0	11.354	1										-0.822195	0.00822623	0.0295221	1.52985	+	5	2	2	0.88127	142.65	2	2	70953000	55760000	15192000	8.1	3	3	0.48849	101.37	3	1	130880000	95762000	35122000	5.6	2	2	0.496894	8.7194	2	1
2968	Tb927.8.6560	Tb927.8.6560	mt-LAF6	Mitoribosomal LSU assembly factor 6	40.167	0	8.9865	1										-0.815585	0.000133223	0.00122761	2.91094	+	11.5	2	2	0.55957	15.917	2	1	63939000	44191000	19748000	8.3	1	1	0.59819		1	0	47211000	27593000	19618000	11.5	2	2	0.499151	4.4321	2	1
2931	Tb927.8.5850	Tb927.8.5850		hypothetical protein, conserved	467.07	0.0031466	2.8066											-0.81524	0.0045343	0.0183324	1.73678	+	0.2	1	1	0.53744		1	1	43660000	41178000	2481600	0.2	1	1			0	0	0	0	0	0	0	0			0	0
1933	Tb927.3.700	Tb927.3.700		hypothetical protein, conserved	9.1377	0	5.6396	1										-0.785228	4.59817e-05	0.000640269	3.19364	+	18.8	1	1	0.56244		1	0	563520000	341320000	222200000	18.8	2	2	0.53722	4.2721	2	0	747660000	452350000	295310000	18.8	2	2	0.620655	0.13123	2	0
1418	Tb927.11.4870	Tb927.11.4870		hypothetical protein, conserved	25.784	0	47.447	1										-0.767474	0.000648255	0.003998	2.39816	+	18.2	3	3	0.49639	15.189	3	1	135720000	99102000	36613000	19.5	3	3	0.55507	0.39036	2	0	99533000	60514000	39018000	13.2	2	2	0.63678	8.14	2	0
2215	Tb927.5.3140	Tb927.5.3140		hypothetical protein, conserved	25.738	0.00033967	3.8517											-0.766974	0.00789385	0.0285913	1.54377	+	3.7	1	1	0.5443		1	1	49544000	11261000	38283000	3.7	1	1	0.63445		1	1	42864000	8873400	33991000	8.8	2	2			0	0
527	Tb927.10.14370	Tb927.10.14370		hypothetical protein, conserved	13.337	0	8.8406	1										-0.762755	0.00060956	0.00380204	2.41998	+	13.3	1	1	0.63101		1	0	34696000	18671000	16026000	0	0	0			0	0	0	0	0	13.3	1	1	0.543656		1	0
1117	Tb927.11.13560	Tb927.11.13560	SET10	SET domain protein 10	60.61	0.0025421	2.9009	1										-0.760694	0.000319013	0.0023352	2.63168	+	2.8	1	1	0.52254		1	0	14749000	10530000	4219100	2.8	1	1	0.67016		1	0	16830000	10208000	6622500	2.8	1	1	0.627904		1	0
2840	Tb927.8.3450	Tb927.8.3450		hypothetical protein, conserved	16.536	0	6.997	1										-0.734184	0.000152328	0.00134057	2.87271	+	7.1	1	1	0.54169		1	0	62462000	38234000	24228000	17.1	2	2	0.58543	6.7662	2	0	94692000	55784000	38909000	7.1	1	1	0.669075		1	0
2975	Tb927.8.6800	Tb927.8.6800		hypothetical protein, conserved	57.207	0	6.8496	1										-0.724599	0.00878067	0.0312229	1.50553	+	0	0	0			0	0	0	0	0	4.8	2	2	0.56124	7.8003	2	0	62522000	37766000	24757000	0	0	0			0	0
3309	Tb927.9.7170	Tb927.9.7170	MRPL47	Mitochondrial ribosomal protein L47	53.98	0	10.241	1	1									-0.723437	0.000116749	0.001122	2.95001	+	11.3	4	4	0.65933	45.536	4	2	154150000	104660000	49491000	4.7	2	2	0.55656	17.212	2	1	145650000	97770000	47884000	2.3	1	1	0.576302		1	0
448	Tb927.10.12540	Tb927.10.12540	NDUFS1	NADH-ubiquinone oxidoreductase complex I subunit, putative	33.754	0	24.893	1		1								-0.713117	6.39255e-05	0.000770636	3.11315	+	20.5	4	4	0.59511	17.057	4	2	290930000	168220000	122710000	11.2	2	2	0.57541	2.7978	2	0	179060000	108930000	70122000	12.2	3	3	0.668092	9.2937	3	1
164	Tb927.7.4550;Tb11.v5.0268	Tb927.7.4550	MRPL7/12	Mitochondrial ribosomal protein L7/L12	19.423	0	58.623	1										-0.710713	1.06173e-05	0.000290782	3.53643	+	41	5	5	0.59842	11.304	5	1	975910000	513360000	462540000	35.5	4	4	0.62697	10.711	4	1	812880000	479300000	333580000	35	3	3	0.600276	12.375	3	0
1690	Tb927.2.4380	Tb927.2.4380		NADH dehydrogenase (ubiquinone) 1 alpha subcomplex subunit, putative	45.971	0	7.2995	1		1								-0.708978	0.011905	0.0392202	1.40649	+	5.6	2	2	0.44296	21.416	2	0	69030000	46744000	22286000	2.7	1	1	0.55573		1	0	48736000	31241000	17496000	2.7	1	1	0.657938		1	0
2446	Tb927.6.5095	Tb927.6.5095		hypothetical protein	7.5446	0	18.216											-0.692675	8.35663e-05	0.000901559	3.04501	+	54.2	2	2	0.57255		1	0	45975000	26640000	19335000	54.2	3	3	0.59898	6.5408	2	1	231310000	142020000	89288000	54.2	2	2	0.664717		1	0
2092	Tb927.4.4600	Tb927.4.4600	MRPL43	mitochondrial ribosomal protein l43	31.248	0	21.826	1	1									-0.687789	1.26714e-05	0.000317597	3.49812	+	25.8	6	6	0.62646	26.745	8	6	550880000	287830000	263040000	25.8	6	6	0.60065	8.2424	6	2	822900000	560330000	262580000	25.8	6	6	0.621272	17.622	7	3
2889	Tb927.8.4920	Tb927.8.4920		hypothetical protein, conserved	58.293	0	7.5746	1										-0.684714	0.000479499	0.0031524	2.50136	+	7.5	3	3	0.63187	15.617	2	0	66628000	40007000	26621000	3.1	1	1	0.60987		1	0	16136000	9515000	6620900	7.5	3	3	0.715512	3.2407	3	0
725	Tb927.10.4280	Tb927.10.4280		ubiquinol-cytochrome c reductase complex 14 kda protein	24.055	0	15.872	1		1								-0.68355	0.000224916	0.0018022	2.7442	+	25.9	4	4	0.59827	13.826	6	2	2356200000	1395700000	960420000	25.9	4	4	0.55967	13.516	6	3	2840200000	1663400000	1176700000	25.9	4	4	0.686012	14.791	5	2
1163	Tb927.11.14495	Tb927.11.14495		hypothetical protein	11.152	0	15.518											-0.679634	0.00143944	0.00739307	2.13118	+	27.1	3	3	0.55901	12.693	3	0	215560000	132820000	82747000	27.1	3	3	0.56498	20.924	4	2	281410000	152130000	129280000	27.1	3	3	0.775254	15.944	4	2
1928	Tb927.3.590	Tb927.3.590	AT-E	adenosine transporter, putative	50.753	0	11.823	1									1	-0.661969	0.0104136	0.0355358	1.44933	+	0	0	0			0	0	0	0	0	8.4	2	2	0.56021	18.799	2	2	96297000	90861000	5436300	6.5	1	1	0.787092		1	0
338	Tb927.1.4680	Tb927.1.4680	KKIP6	Kinetochore interacting protein 6	37.287	0.00033223	3.5195											-0.661927	4.62671e-05	0.000640433	3.19353	+	11.8	2	2	0.63773	63.526	2	0	734790000	428990000	305800000	11.8	2	2	0.58772	69.207	2	0	805920000	476700000	329220000	11.8	2	2	0.655695	65.078	2	0
1242	Tb927.11.16510	Tb927.11.16510		hypothetical protein, conserved	16.327	0	38.274	1										-0.659951	0.000121069	0.0011514	2.93877	+	28.8	3	3	0.67039	23.573	3	1	1180300000	706380000	473960000	28.8	3	3	0.57927	9.9014	3	0	1346900000	784500000	562420000	28.8	3	3	0.670826	21.32	3	1
1650	Tb927.2.2210	Tb927.2.2210		hypothetical protein, conserved	113.45	0	41.6	1										-0.657332	0.00102781	0.00577083	2.23876	+	6.7	4	4	0.59484	12.648	4	1	111260000	61438000	49820000	8.4	5	5	0.54398	15.241	5	1	197950000	135820000	62134000	11.8	7	7	0.682827	25.332	5	1
2487	Tb927.7.1370	Tb927.7.1370	PPB1	spliced leader RNA PSE-promoter transcription factor, putative	68.826	0	8.0382	1										-0.656356	0.00122194	0.00656661	2.18266	+	4.1	1	1	0.57385		1	0	39455000	21030000	18426000	4.1	1	1	0.55816		1	0	35774000	19809000	15965000	4.1	1	1	0.751089	24.647	2	2
2192	Tb927.5.2560	Tb927.5.2560		hypothetical protein, conserved	8.7229	0	72.087	1										-0.65461	9.66366e-05	0.000992664	3.0032	+	79.5	4	4	0.60219	3.3287	5	0	1886600000	1073700000	812950000	79.5	4	4	0.61628	3.6121	5	0	2195700000	1256000000	939700000	79.5	4	4	0.628615	2.9398	6	1
3294	Tb927.9.6510	Tb927.9.6510	mS53	Mitochondrial SSU ribosomal protein, putative	75.135	0	50.121	1	1									-0.648822	2.78302e-05	0.000479077	3.3196	+	11.7	8	8	0.61306	22.4	10	4	728750000	408380000	320360000	18.8	13	13	0.62812	19.876	14	7	873640000	446600000	427040000	13.5	9	9	0.668315	18.118	9	3
1245	Tb927.11.16575	Tb927.11.16575		hypothetical protein	7.2917	0	31.127											-0.621296	0.00413336	0.0170168	1.76912	+	32.8	1	1	0.52323		1	0	30210000	17289000	12921000	32.8	1	1	0.63322		1	0	33933000	18970000	14963000	32.8	1	1	0.659109		1	0
1248	Tb927.11.16630	Tb927.11.16630		major facilitator superfamily, putative	74.875	0	5.1839											-0.601668	0.0118321	0.0390211	1.4087	+	4.5	2	2	0.55882		1	0	181190000	107850000	73336000	4.1	2	2	0.93752	77.827	2	1	242570000	119280000	123300000	1.9	1	1	0.607091		1	0
920	Tb927.10.9080	Tb927.10.9080		pteridine transporter, putative	69.998	0	96.026	1									1	-0.599594	0.000242923	0.00190746	2.71954	+	22	12	12	0.61501	4.4727	15	3	5761200000	3248600000	2512600000	20.6	11	11	0.61918	19.192	14	2	6.1912e+09	3440300000	2750900000	24.8	13	13	0.695749	25.891	15	4
2758	Tb927.8.1430	Tb927.8.1430	uS14m	SSU ribosomal protein, mitochondrial, putative	19.865	0	7.6838	1	1									-0.591379	0.00250545	0.0115265	1.9383	+	15.7	2	2	0.65115		1	1	56232000	48927000	7305600	14.5	2	2	0.60876	37.733	2	2	59257000	52127000	7130500	0	0	0			0	0
2875	Tb927.8.4550	Tb927.8.4550	mS69	Mitochondrial SSU ribosomal protein, putative	21.585	0	7.4997	1	1									-0.590437	0.00025721	0.00199575	2.69989	+	9.3	1	1	0.74419		1	0	56008000	27249000	28758000	30.1	3	3	0.63869	40.522	2	1	107060000	65434000	41622000	9.3	1	1	0.625		1	0
946	Tb927.10.9810	Tb927.10.9810		hypothetical protein, conserved	33.886	0	82.879	1										-0.581584	0.000214549	0.00175422	2.75592	+	42.2	9	9	0.63404	12.929	9	1	678440000	371270000	307170000	37.5	8	8	0.63728	17.958	7	1	669880000	414600000	255270000	40.9	9	9	0.740741	14.002	7	0
393	Tb927.10.11060	Tb927.10.11060		hypothetical protein, conserved	23.178	0	13.574	1										-0.575894	0.000458433	0.0030494	2.51578	+	20.4	5	5	0.66579	13.801	5	1	1168000000	530970000	637060000	24	5	5	0.60489	18.236	5	1	794030000	494160000	299880000	12.2	3	3	0.666533	11.196	3	1
2899	Tb927.8.5200	Tb927.8.5200		Mitochondrial SSU ribosomal protein, putative	201.55	0	42.271	1	1									-0.574391	7.0031e-05	0.000814639	3.08903	+	5.2	8	8	0.71579	19.976	8	1	633740000	317950000	315790000	3.8	5	5	0.67253	18.373	3	0	217720000	125130000	92588000	6.5	9	9	0.652358	10.511	10	3
769	Tb927.10.5570	Tb927.10.5570		hypothetical protein, conserved	25.938	0.0025502	2.9391											-0.574282	0.00483675	0.0193532	1.71325	+	6.9	1	1	0.67678		1	1	21086000	2479000	18607000	6.9	1	1	0.6665		1	1	21910000	2422800	19487000	0	0	0			0	0
2756	Tb927.8.1370	Tb927.8.1370		hypothetical protein, conserved	18.02	0	9.8866	1										-0.571651	0.00199581	0.00970942	2.01281	+	11.1	1	1	0.58751		1	0	39947000	24601000	15346000	11.1	1	1	0.61434		1	0	50263000	29987000	20277000	11.1	1	1	0.720669		1	0
1710	Tb927.2.4830	Tb927.2.4830		TFIIF-stimulated CTD phosphatase, putative	38.807	0	35.606	1				1						-0.565955	0.000114993	0.00111464	2.95286	+	19.6	6	6	0.67175	6.847	5	2	560870000	286400000	274480000	20.2	6	6	0.62632	27.637	6	2	726180000	442160000	284030000	21.1	6	6	0.707164	10.282	6	3
1905	Tb927.3.5240	Tb927.3.5240	KRIPP8	kinetoplast ribosomal PPR-repeat containing protein 8	66.655	0	40.152	1	1									-0.562836	0.000115271	0.00111464	2.95286	+	16.9	7	7	0.67252	9.7415	7	1	531710000	274140000	257560000	13.6	6	6	0.72828	13.075	6	1	508310000	262950000	245360000	16.9	7	7	0.672088	14.348	7	2
1470	Tb927.11.5990	Tb927.11.5990	mt-LAF4	Mitoribosomal LSU assembly factor 4	69.307	0	19.213	1										-0.557509	3.64693e-05	0.000554652	3.25598	+	6.8	3	3	0.65974	33.369	3	0	143560000	67803000	75760000	8.3	4	4	0.7045	26.848	4	0	207980000	104130000	103840000	6.8	3	3	0.672269	34.596	3	1
99	Tb927.11.7214;Tb11.02.5100b	Tb927.11.7214	mt-SAF13	Mitoribosomal SSU assembly factor 13	63.574	0	5.5852	1										-0.555815	0.00195497	0.00955527	2.01976	+	9	3	3	0.75791	14.76	4	2	140230000	72289000	67936000	9	3	3	0.73039	19.774	3	0	133720000	70301000	63420000	9	3	3	0.563507	40.106	4	2
3013	Tb927.8.8170	Tb927.8.8170	RESC12A	RNA-editing substrate binding complex protein RESC12A	100.4	0	85.042	1										-0.552286	4.07855e-05	0.000586151	3.23199	+	25	16	13	0.65886	14.598	13	2	1229700000	731010000	498730000	24.3	16	13	0.67601	20.223	13	1	1410200000	842330000	567920000	24.9	13	16	0.706914	11.691	14	2
2844	Tb927.8.3560	Tb927.8.3560	PIF5	DNA repair and recombination helicase protein PIF5	102.46	0	24.22	1			1							-0.538932	0.00481587	0.0192943	1.71457	+	8.1	5	5	0.67842	24.563	5	2	371800000	278590000	93205000	10.2	7	7	0.61391	14.568	6	3	420500000	267740000	152760000	12	8	8	0.618047	26.293	7	4
1764	Tb927.3.1710	Tb927.3.1710	MRPL24	mitochondrial ribosomal protein l24	43.986	0	15.92	1	1									-0.538214	0.00133864	0.0070253	2.15334	+	13	3	3	0.71883	7.2598	2	0	118740000	66159000	52578000	13	3	3	0.5913	6.0655	3	1	234240000	147340000	86897000	13	3	3	0.775314	25.548	3	0
2108	Tb927.4.5110	Tb927.4.5110	kkt8	kinetoplastid kinetochore protein 8	44.568	0.0025773	3.0504											-0.532838	0.00585237	0.0223876	1.64999	+	3.8	1	1			0	0	0	0	0	0	0	0			0	0	0	0	0	3.8	1	1	0.698373		1	1
3081	Tb927.9.11880	Tb927.9.11880	mS26	Mitochondrial SSU ribosomal protein, putative	51.045	0	12.328	1	1									-0.532353	9.54306e-05	0.000990013	3.00436	+	5.5	2	2	0.70811	0.86098	2	0	173360000	92970000	80391000	17.3	5	5	0.6674	13.409	5	1	241960000	131640000	110310000	5.5	2	2	0.664143	26.248	2	0
1636	Tb927.11.9930	Tb927.11.9930	NIDM	NADH dehydrogenase (ubiquinone) 1 beta subcomplex subunit, putative	30.327	0	8.3226	1		1								-0.532239	0.000236755	0.00187279	2.72751	+	9.4	2	2	0.74989	3.3363	2	0	179160000	98148000	81008000	9.4	2	2	0.65107	2.2852	2	0	166630000	99462000	67164000	9.4	2	2	0.660633	26.349	2	0
147	Tb927.5.440;Tb11.v5.0223	Tb927.5.440		trans-sialidase, putative	84.562	0	246.81	1										-0.526479	0.000671803	0.0041189	2.38522	+	47	28	28	0.65172	9.6342	31	7	7.9119e+09	4560400000	3351500000	44.5	28	28	0.63275	15.39	31	6	8.577e+09	5004200000	3572800000	44.5	28	28	0.75092	10.257	31	4
2289	Tb927.6.1250;Tb11.v5.0743	Tb927.6.1250	MRPS29	Mitochondrial SSU ribosomal protein 29	56.918	0	16.856	1	1									-0.526279	0.00057006	0.00360808	2.44272	+	8.6	2	2	0.76038	17.137	2	0	157130000	83896000	73237000	12.4	4	4	0.71809	36.584	4	2	267820000	128760000	139060000	15.7	5	5	0.619924	31.821	4	0
1180	Tb927.11.14980	Tb927.11.14980	MRPL38	mitochondrial ribosomal protein L38	58.419	0	31.621	1	1									-0.522885	0.000142083	0.00127873	2.89322	+	10.3	3	3	0.68287	4.1827	2	0	116120000	64582000	51538000	14.6	4	4	0.67871	13.804	4	1	155290000	84012000	71273000	10.5	3	3	0.672902	13.06	3	1
2691	Tb927.7.6800	Tb927.7.6800		LSU ribosomal protein, mitochondrial, putative	41.762	0	6.942	1	1									-0.504932	0.00708151	0.0261941	1.5818	+	2.9	1	1	0.75603		1	0	28465000	14004000	14461000	4.2	1	1	0.61289		1	0	30067000	17001000	13066000	0	0	0			0	0
1211	Tb927.11.15820	Tb927.11.15820	SODC	iron superoxide dismutase C, mitochondrial	36.047	0	40.695	1		1								-0.502385	0.000467701	0.00309137	2.50985	+	8.7	2	2	0.74622	13.343	2	0	59261000	33018000	26243000	15.5	3	3	0.64195	9.0137	3	1	80245000	51651000	28594000	15.5	3	3	0.755059	13.878	3	1
370	Tb927.10.10400	Tb927.10.10400	MRPS11	Mitochondrial ribosomal protein S11	37.867	0	16.089	1	1									-0.499619	0.00490735	0.0195857	1.70806	+	10.7	2	2	0.76852		1	0	48230000	26594000	21636000	21.5	5	5	0.58974	13.954	4	0	290250000	152690000	137550000	12.3	2	2	0.829876	39.662	2	1
1851	Tb927.3.3660	Tb927.3.3660		NADH-ubiquinone oxidoreductase complex I subunit, putative	29.594	0	17.847	1		1								-0.495574	0.00132157	0.00697048	2.15674	+	8.3	2	2	0.74222	4.1494	2	0	177770000	100920000	76846000	22.7	4	4	0.75071	18.115	4	2	237020000	127620000	109390000	8.3	2	2	0.607607	22.811	2	1
1666	Tb927.2.3080	Tb927.2.3080		cytochrome b5-dependent oleate desaturase	47.078	0	45.546							1				-0.494803	5.89135e-05	0.000745506	3.12755	+	18.6	6	6	0.70116	4.688	7	0	1645300000	875320000	769930000	16.4	5	5	0.69203	4.3281	6	1	1368700000	756420000	612240000	18.6	6	6	0.709622	3.3556	7	1
2782	Tb927.8.1910	Tb927.8.1910	ArgE	acetylornithine deacetylase, putative, metallo-peptidase, Clan MH, Family M18	43.269	0	9.6748											-0.487285	0.00209154	0.0100043	1.99981	+	6.6	2	2	0.83969	5.6102	2	0	133620000	66322000	67298000	3	1	1	0.64069		1	0	126830000	61996000	64829000	9.6	3	3	0.705069	14.776	3	0
2505	Tb927.7.190	Tb927.7.190	THOP1	thimet oligopeptidase, putative	77.472	0	145.39	1				1						-0.478508	0.000141575	0.00127826	2.89338	+	32.3	17	17	0.76324	16.548	18	4	3188600000	1710900000	1477700000	37.8	20	20	0.68843	10.992	21	2	3757400000	2053200000	1704300000	31.8	17	17	0.707214	19.365	17	2
874	Tb927.10.8020	Tb927.10.8020	POP	prolyl endopeptidase	77.624	0	37.785	1				1						-0.474964	0.000549265	0.00351193	2.45445	+	16.6	11	11	0.68057	10.311	10	2	940490000	565100000	375380000	15.3	10	10	0.67729	13.124	10	2	789530000	440330000	349210000	16.8	11	11	0.733084	19.579	10	2
2781	Tb927.8.1890	Tb927.8.1890	CYC1	cytochrome c1, heme protein, mitochondrial, putative	30.071	0	64.628	1		1								-0.472419	8.35649e-05	0.000901559	3.04501	+	37.2	6	6	0.71304	8.6058	6	0	4091300000	2102100000	1989200000	41.5	7	7	0.75351	8.6322	8	1	4528900000	2295200000	2233700000	37.2	6	6	0.702642	7.9238	7	2
3151	Tb927.9.14160	Tb927.9.14160	RISP	rieske iron-sulfur protein, mitochondrial precursor	33.655	0	95.487	1		1								-0.471351	8.37388e-05	0.000901559	3.04501	+	38.4	8	8	0.7524	7.7487	9	1	5532500000	2879700000	2652800000	45.1	10	10	0.70089	8.9528	10	2	9328900000	4802100000	4526800000	42.4	9	9	0.712048	6.4327	9	3
1036	Tb927.11.11470	Tb927.11.11470	KRIPP14	kinetoplast ribosomal PPR-repeat containing protein 14	32.022	0	23.702	1	1									-0.471011	6.94595e-05	0.000812002	3.09044	+	22.3	5	5	0.70617	12.388	5	1	383760000	251240000	132530000	28.4	7	7	0.74817	15.159	6	1	553000000	256010000	296990000	16.7	4	4	0.720721	6.1782	5	2
3342	Tb927.9.8880;Tb927.9.8850	Tb927.9.8880		actin B	41.895	0	72.447											-0.456407	0.000217987	0.00176474	2.75332	+	20.7	5	5	0.76493	3.8941	6	0	666140000	327070000	339070000	30.9	7	7	0.68342	13.623	6	1	776200000	380140000	396060000	39.6	9	9	0.72223	18.74	10	1
2572	Tb927.7.3430	Tb927.7.3430	PPIase	LSU ribosomal protein, mitochondrial, putative, cyclophilin-type peptidyl-prolyl cis-trans isomerase, putative	25.548	0	50.787	1	1									-0.452595	4.75994e-05	0.000643058	3.19175	+	38.5	6	6	0.73195	28.707	6	0	789690000	433900000	355790000	45.5	7	7	0.72764	36.423	7	0	957800000	528670000	429130000	45.5	7	7	0.733192	31.379	7	1
1614	Tb927.11.9570	Tb927.11.9570		hypothetical protein, conserved	32.962	0	23.88	1										-0.448029	0.00672699	0.02512	1.59998	+	28.2	4	4	0.64874	63.841	5	2	528920000	385520000	143410000	34.9	6	6	0.65227	55.308	7	3	736160000	491080000	245070000	28.2	4	4	0.880669	61.098	5	3
681	Tb927.10.3120	Tb927.10.3120	COX11	cytochrome c oxidase assembly protein COX11, putative	26.948	0	44.697	1		1								-0.447371	7.11095e-05	0.000819066	3.08668	+	29.3	4	4	0.71883	6.2202	4	1	243540000	121490000	122050000	29.3	4	4	0.75228	10.314	5	2	281130000	148930000	132200000	29.3	4	4	0.725005	10.71	5	2
308	Tb927.1.2730	Tb927.1.2730		conserved protein, unknown function	38.735	0	25.754	1										-0.447322	0.00219451	0.0104015	1.9829	+	25.4	4	4	0.63595	23.022	4	1	206300000	94791000	111510000	24	4	4	0.77916	25.787	4	3	132230000	56926000	75306000	19.2	3	3	0.808669	28.188	3	1
2759	Tb927.8.1440	Tb927.8.1440		maoC-like dehydratase, putative	17.815	0	40.575	1						1				-0.445145	5.61651e-05	0.000721169	3.14196	+	35.8	6	6	0.73492	9.9303	6	2	825100000	481110000	343990000	40.1	7	7	0.73468	32.384	7	0	1399600000	744120000	655440000	44.4	7	7	0.724848	13.349	7	2
1948	Tb927.3.940	Tb927.3.940		Complex 1 protein (LYR family), putative	18.107	0	13.413	1										-0.443995	0.000198029	0.00165006	2.7825	+	23.4	2	2	0.70271	21.875	2	0	330480000	167830000	162640000	28.6	3	3	0.71317	32.93	3	0	460960000	249070000	211890000	28.6	3	3	0.76799	10.118	3	0
3268	Tb927.9.5300	Tb927.9.5300	KRIPP16	kinetoplast ribosomal PPR-repeat containing protein 16	31.896	0	10.642	1	1									-0.443539	0.00915068	0.032285	1.491	+	7.3	2	2	0.80026		1	1	54863000	8349400	46514000	13.9	3	3	0.88126	41.861	3	1	154280000	89091000	65194000	7.3	2	2	0.628022	50.604	2	1
1556	Tb927.11.7960	Tb927.11.7960	KPAP1	kinetoplast poly(A) polymerase 1	58.436	0	21.094	1										-0.437739	0.000523637	0.0033687	2.47254	+	10.6	5	5	0.75758	8.3309	5	0	387150000	205230000	181920000	5.7	3	3	0.68787	5.5572	3	0	361430000	198240000	163190000	5.7	3	3	0.797385	2.3176	3	0
2911	Tb927.8.5450	Tb927.8.5450	AAT6	Eflornithine transporter AAT6	52.89	0	9.2374											-0.42492	0.000809938	0.00477879	2.32068	+	2.7	1	1	0.80967		1	0	85194000	43281000	41912000	2.7	1	1	0.73232		1	0	97108000	50087000	47021000	2.7	1	1	0.681245		1	0
2669	Tb927.7.6200	Tb927.7.6200	J26	chaperone protein DnaJ, putative	31.594	0	17.558	1				1						-0.417258	0.00124699	0.00667833	2.17533	+	17.6	4	4	0.67342	6.9297	4	1	281980000	175710000	106270000	13.4	3	3	0.79701	23.181	3	0	403290000	208740000	194550000	17.6	4	4	0.799808	5.7572	3	0
2421	Tb927.6.4560	Tb927.6.4560	mS56	Mitochondrial SSU ribosomal protein, putative	47.192	0	13.851	1	1									-0.415447	0.0103202	0.0353755	1.4513	+	5.7	3	3	0.65833	4.945	2	0	260920000	157000000	103930000	8.6	4	4	0.66579	16.611	4	0	410390000	228250000	182130000	8.4	3	3	0.793525	19.906	3	0
1428	Tb927.11.5060	Tb927.11.5060	mt-SAF1	Mitoribosomal SSU assembly factor 1	119.59	0	24.569	1										-0.411896	0.00098593	0.00562645	2.24977	+	6.4	5	5	0.73058	17.081	5	1	394660000	225880000	168780000	4.9	4	4	0.68601	12.284	4	2	366480000	194570000	171910000	4.2	3	3	0.790764	6.167	3	2
2896	Tb927.8.5100	Tb927.8.5100		hypothetical protein, conserved	313.77	0	21.641	1										-0.411679	0.0100245	0.034742	1.45915	+	1.9	4	4	0.77861	12.89	4	0	207080000	103450000	103620000	2.5	6	6	0.83689	19.906	7	2	294090000	139060000	155030000	1.3	3	3	0.601866	15.725	3	1
502	Tb927.10.13990	Tb927.10.13990		Pentatricopeptide repeat protein (PPR), putative	39.633	0	8.7488	1										-0.405611	0.0018945	0.0093061	2.03123	+	10.8	3	3	0.70781	7.887	3	0	165990000	95467000	70521000	12.5	3	3	0.70739	4.6639	3	1	100920000	49999000	50921000	8.3	2	2	0.856238	5.4474	2	0
2075	Tb927.8.8180;Tb927.4.4150	Tb927.8.8180	RESC11A	RNA-editing substrate binding complex protein RESC11A	103.45	0	56.518											-0.405335	9.93901e-05	0.00101471	2.99366	+	11.2	10	10	0.75182	12.757	10	0	1661100000	893270000	767790000	17.8	14	14	0.74362	7.0853	13	1	2385400000	1202000000	1183400000	13.2	10	10	0.751033	10.96	10	1
2427	Tb927.6.4700	Tb927.6.4700		hypothetical protein, conserved	37.792	0	5.4121	1										-0.398905	0.0141625	0.0450927	1.34589	+	5.3	2	2	0.86246	7.6751	2	0	76958000	37075000	39883000	0	0	0			0	0	0	0	0	5.3	2	2	0.681013	10.084	2	0
3075	Tb927.9.11660	Tb927.9.11660		NADH dehydrogenase (ubiquinone) 1 beta subcomplex subunit, putative	26.647	0	19.323	1		1								-0.396918	0.000270674	0.00205332	2.68754	+	26.1	3	3	0.72762	17.076	3	0	218120000	114110000	104010000	26.1	3	3	0.76813	7.4099	4	0	345970000	182800000	163160000	26.1	3	3	0.799169	16.339	4	0
3165	Tb927.9.15010	Tb927.9.15010		NADH dehydrogenase (ubiquinone) 1 beta subcomplex subunit, putative	23.182	0	17.46	1		1								-0.396883	0.00201476	0.00978641	2.00938	+	19.1	4	4	0.70812	49.633	3	1	245350000	115570000	129780000	19.6	4	4	0.69839	29.785	4	2	366280000	190510000	175760000	19.1	4	4	0.825014	25.937	4	2
154	Tb927.11.7290;Tb11.v5.0254	Tb927.11.7290		pantothenate kinase subunit, putative	162.1	0	320.73	1								1		-0.393855	0.000407436	0.00277499	2.55674	+	36.8	38	38	0.73284	28.685	42	12	7.2006e+09	3651900000	3548700000	35.3	36	36	0.72676	26.798	38	12	6.8451e+09	3643700000	3201400000	32.4	33	33	0.787898	10.686	35	8
1417	Tb927.11.4850	Tb927.11.4850		hypothetical protein, conserved	50.425	0	11.66	1		1								-0.388875	0.0121398	0.0398263	1.39983	+	10.2	3	3	0.94111	36.295	3	2	109340000	71808000	37529000	9.5	4	4	0.65852	33.886	4	2	95179000	52324000	42855000	12	4	4	0.729235	34.403	3	0
916	Tb927.10.8980	Tb927.10.8980		hypothetical protein, conserved	17.598	0	39.282	1										-0.388265	9.39108e-05	0.000977483	3.00989	+	38.5	5	5	0.76496	5.0612	6	0	6.1919e+09	3230300000	2961700000	39.1	7	7	0.76948	9.0601	8	0	8777300000	4600700000	4176600000	38.5	6	6	0.758956	4.2647	7	0
1739	Tb927.3.1000	Tb927.3.1000		frataxin	19.407	0	40.792	1					1					-0.384809	0.00507821	0.0200997	1.69681	+	11.7	1	1	0.81511		1	0	32318000	14497000	17821000	11.7	1	1	0.85075		1	0	49434000	19274000	30161000	11.7	1	1	0.655781		1	0
2323	Tb927.6.2070	Tb927.6.2070	mt-SAF28	Mitoribosomal SSU assembly factor 28	21.547	0.0031476	2.8077	1										-0.377482	0.0152805	0.0479216	1.31947	+	5.8	1	1	0.84255		1	0	31646000	15404000	16243000	5.8	1	1	0.80065		1	0	38416000	18080000	20337000	5.8	1	1			0	0
2189	Tb927.5.2410	Tb927.5.2410	KIN-E	kinesin E	149.64	0	7.4592											-0.377357	0.0149095	0.0471036	1.32695	+	0	0	0			0	0	0	0	0	1.7	1	1	0.81986		1	0	29938000	13148000	16790000	2.7	2	2	0.674992	30.163	2	2
2324	Tb927.6.2080	Tb927.6.2080	mS57	Mitochondrial SSU ribosomal protein, putative	45.886	0	23.905	1	1									-0.374754	0.000166284	0.00144312	2.8407	+	12.1	4	4	0.76913	5.4044	4	0	234460000	112800000	121660000	13.1	4	4	0.76934	19.339	4	0	325870000	161100000	164770000	15.2	5	5	0.752106	10.87	5	1
1545	Tb927.11.7600	Tb927.11.7600	MC12	microtubule inner protein MC12	29.317	0	32.459											-0.372862	0.00577448	0.0221438	1.65475	+	26.1	5	5	0.91364	23.235	5	1	873840000	388700000	485140000	26.1	5	5	0.75397	7.5219	5	2	832880000	441270000	391610000	26.1	5	5	0.723746	52.171	5	4
3355	Tb927.9.9310	Tb927.9.9310	mt-SAF3	Mitoribosomal SSU assembly factor 3	106.49	0	21.373	1										-0.37124	0.00694672	0.025899	1.58672	+	5.8	4	4	0.76215	5.1617	5	2	194730000	104100000	90626000	3.3	2	2	0.80383	17.201	2	0	90129000	46701000	43427000	8.7	6	6	0.882068	56.025	5	2
3159	Tb927.9.14420	Tb927.9.14420	PPIase	Peptidyl-prolyl cis-trans isomerase C, mitochondrial, putative	42.65	0	19.496	1		1								-0.370804	0.000841636	0.00494718	2.30564	+	8.6	3	3	0.73499	12.781	3	0	231460000	124120000	107340000	10.9	4	4	0.8432	23.148	4	2	270630000	90032000	180600000	11.7	4	4	0.762486	11.372	3	0
2685	Tb927.7.6660	Tb927.7.6660	J10	chaperone protein DnaJ, putative	29.887	0	22.135	1				1						-0.370477	0.00121773	0.00655524	2.18341	+	14.4	3	3	0.771	2.713	3	0	1297900000	629530000	668400000	14.4	3	3	0.84131	7.4894	3	0	1430200000	713040000	717190000	20.6	4	4	0.711339	5.5959	4	1
596	Tb927.10.15830	Tb927.10.15830		SUMO-interacting motif-containing protein	29.207	0	13.622	1	1									-0.369147	0.000143729	0.00128291	2.8918	+	13.5	3	3	0.78872	13.833	3	0	269490000	138790000	130710000	17.3	4	4	0.7585	69.982	4	1	332060000	159620000	172440000	13.5	3	3	0.777847	20.057	3	0
3139	Tb927.9.13780	Tb927.9.13780		Mitochondrial SSU ribosomal protein, putative	33.466	0	15.014	1	1									-0.367669	0.00559552	0.0216162	1.66522	+	17.4	3	3	0.79604	2.6248	3	0	121470000	63002000	58470000	18.8	4	4	0.69321	15.056	3	1	123590000	85255000	38331000	17.4	3	3	0.73062	4.4996	3	1
354	Tb927.10.10000	Tb927.10.10000		hypothetical protein, conserved	44.084	0	12.757											-0.365609	0.0010626	0.00590269	2.22895	+	3.7	1	1	0.73635		1	0	117610000	62256000	55357000	9.3	3	3	0.74263	6.8868	3	1	299060000	150940000	148120000	8.8	3	3	0.846024	15.845	3	1
1212	Tb927.11.15860;Tb927.11.15840	Tb927.11.15860		L-Lysine transport protein, putative	50.086	0	18.801	1									1	-0.36018	0.00316672	0.0138373	1.85895	+	7.4	3	3	0.73606	64.043	4	3	2245700000	1317100000	928600000	7.4	3	3	0.79158	87.38	3	2	1788300000	813960000	974370000	7.4	3	3	0.718494	4.9047	2	1
2207	Tb927.5.3010;Tb11.v5.0691	Tb927.5.3010	RESC6	RNA-editing substrate binding complex protein RESC6	57.748	0	68.098	1										-0.354932	0.000170194	0.00146892	2.833	+	26.4	12	12	0.78907	4.0908	12	4	1744100000	884470000	859640000	29.3	13	13	0.78765	8.2943	15	5	2189300000	1186900000	1002400000	29.3	13	13	0.763009	5.5789	13	4
2166	Tb927.5.1790	Tb927.5.1790	mS54	Mitochondrial SSU ribosomal protein, putative	71.956	0	24.415	1	1									-0.34951	0.00188177	0.0092698	2.03293	+	11.1	5	5	0.75953	13.584	5	2	377250000	197060000	180190000	14.3	7	7	0.73433	20.492	6	0	519300000	279750000	239550000	12.5	6	6	0.781616	11.31	5	0
1255	Tb927.11.16750	Tb927.11.16750		hypothetical protein, conserved	25.871	0	31.656	1										-0.344531	0.00353972	0.015027	1.82313	+	21.4	3	3	0.78377	16.285	2	1	121400000	101010000	20381000	21.4	3	3	0.88983	1.6398	2	0	261990000	121020000	140970000	15.4	2	2	0.719269	6.4901	2	0
1450	Tb927.11.5500	Tb927.11.5500	KRIPP1	Mitochondrial SSU ribosomal protein, putative	94.96	0	44.218	1	1									-0.34383	0.000555435	0.00354191	2.45076	+	11.6	8	8	0.81147	9.7845	8	2	798150000	408720000	389430000	13.7	10	10	0.81524	9.1737	10	3	760620000	408250000	352370000	11.8	8	8	0.784868	9.1556	8	1
1762	Tb927.3.1690	Tb927.3.1690		mitochondrial ATP synthase subunit f	17.154	0	69.77	1		1								-0.342126	0.000342825	0.00244107	2.61242	+	40.7	7	7	0.81337	25.63	7	1	4629800000	2320800000	2309100000	44.8	7	7	0.76177	6.8657	7	1	5430000000	2835200000	2594900000	41.4	7	7	0.774833	19.496	8	2
223	Tb927.7.5620;Tb11.v5.0590	Tb927.7.5620	SET19	SET domain protein 19	48.224	0	14.515	1										-0.340661	0.00438991	0.017828	1.7489	+	4	1	1	0.84765		1	0	34139000	17262000	16876000	4	1	1	0.69206		1	0	40676000	21892000	18784000	4	1	1	0.78672	0.077853	2	2
1788	Tb927.3.2180	Tb927.3.2180	ATPTB11	mitochondrial ATP synthase subunit ATPTB11	17.908	0	25.572	1		1								-0.334997	0.000299552	0.00221867	2.65391	+	21.2	2	2	0.79191	11.765	3	0	2369500000	1209500000	1160000000	21.2	2	2	0.77586	2.0163	3	0	2612100000	1321900000	1290200000	21.2	2	2	0.822436	13.919	4	1
2938	Tb927.8.6010	Tb927.8.6010	HR1	Heme Response-1 protein, putative	18.1	0	6.1483	1										-0.332014	0.00240311	0.0112334	1.94949	+	8.4	1	1	0.81078		1	0	235460000	125180000	110280000	8.4	1	1	0.71368		1	0	311720000	166520000	145200000	8.4	1	1	0.84832		1	0
1955	Tb927.4.1080	Tb927.4.1080	VAA	V-type ATPase, A subunit, putative	67.749	0	108.82											-0.327215	0.000385017	0.00265112	2.57657	+	30	13	13	0.82914	14.495	14	4	2495500000	1316200000	1179300000	34.6	15	15	0.79186	11.918	15	1	3094300000	1639200000	1455100000	30	13	13	0.796813	9.1353	13	2
2736	Tb927.7.910;Tb11.v5.0841	Tb927.7.910		hypothetical protein, conserved	80.436	0	50.811	1										-0.325672	0.00554965	0.0215186	1.66719	+	18.5	8	8	0.84464	25.235	6	3	308790000	181070000	127720000	17	7	7	0.77073	20.94	8	4	460520000	220180000	240330000	23.7	10	10	0.878503	17.157	8	3
2731	Tb927.7.840	Tb927.7.840		mitochondrial ATP synthase subunit k	14.51	0	26.681	1		1								-0.325645	0.000388666	0.00267037	2.57343	+	27.4	3	3	0.80237	1.3159	2	0	2384900000	1207700000	1177200000	27.4	5	5	0.77476	7.1924	4	1	1515800000	818880000	696970000	26.6	3	3	0.829394	44.189	3	1
2800	Tb927.8.2300	Tb927.8.2300	CLDP25	Cardiolipin-dependent protein 25kDa	25.468	0	23.379	1										-0.324545	0.00183379	0.00906191	2.04278	+	20.8	3	3	0.74483	16.324	4	3	345690000	165130000	180560000	15.8	2	2	0.76597	1.5211	2	0	265060000	144920000	120150000	20.8	3	3	0.840266	23.038	4	2
782	Tb927.10.5830	Tb927.10.5830		zinc finger protein, RanBP2-type, putative	59.941	0	24.406	1										-0.324201	0.00281156	0.0126198	1.89895	+	15.4	5	5	0.76895	22.659	5	0	395910000	209490000	186420000	19	6	6	0.75149	35.6	6	2	316700000	165820000	150880000	13.6	4	4	0.789952	18.82	5	2
2639	Tb927.7.5190	Tb927.7.5190		hypothetical protein, conserved	126.87	0	5.4161											-0.320813	0.00732744	0.0269149	1.57001	+	2.4	3	3	0.82999	43.122	2	0	84039000	44881000	39158000	0.8	1	1	0.7437		1	0	41044000	20594000	20450000	0	0	0			0	0
1045	Tb927.11.11690	Tb927.11.11690	VAB	Vacuolar proton pump subunit B, putative	55.619	0	128.15											-0.320756	0.0017696	0.00882827	2.05412	+	37.2	12	12	0.85946	11.3	12	2	2508700000	1216700000	1292000000	40	13	13	0.83	12.893	13	3	2727700000	1406100000	1321600000	38	13	13	0.757518	4.3685	13	4
3087	Tb927.9.12100	Tb927.9.12100		Tetrapyrrole (Corrin/Porphyrin) Methylases, putative	46.886	0	6.0916	1										-0.309926	0.0085742	0.0305261	1.51533	+	3.1	1	1	0.71727		1	0	25982000	14236000	11747000	6.5	2	2	0.80269	0.10275	2	1	38389000	25623000	12766000	6.5	2	2	0.795735	12.745	2	0
123	Tb927.7.4810;Tb11.v5.0163	Tb927.7.4810	HD52	deoxynucleoside triphosphate triphosphohydrolase HD52	52.176	0	7.1004											-0.308576	0.0107155	0.036333	1.4397	+	2.8	1	1	0.78063		1	0	33412000	16547000	16864000	2.8	1	1	0.71457		1	0	32274000	16137000	16137000	2.8	1	1	0.816393		1	0
3018	Tb927.8.8300	Tb927.8.8300		amino acid transporter, putative	50.17	0	66.007	1									1	-0.307369	0.00965835	0.0338474	1.47047	+	10.4	3	3	0.71529	8.6611	3	1	446560000	342260000	104290000	13.6	5	5	0.76283	8.1732	6	1	961610000	619480000	342130000	12.7	4	4	0.877886	1.8374	5	2
1814	Tb927.3.2880	Tb927.3.2880		mitochondrial ATP synthase subunit i/j	12.643	0	52.673	1		1								-0.303784	0.00330567	0.014241	1.84646	+	36.5	4	4	0.78939	10.035	5	0	3157900000	1587200000	1570700000	47.1	5	5	0.73859	22.518	6	0	4177300000	2187200000	1990100000	47.1	5	5	0.863334	3.7335	7	2
2837	Tb927.8.3300	Tb927.8.3300	mt-LAF12	Mitoribosomal LSU assembly factor 12	77.891	0	32.942	1										-0.302492	0.000266712	0.00204414	2.68949	+	8.7	5	5	0.80876	5.2489	5	2	476750000	306470000	170280000	6.9	4	4	0.81443	4.4138	4	1	519990000	300100000	219900000	9.1	5	5	0.808277	24.659	5	1
2270	Tb927.5.680	Tb927.5.680		hypothetical protein, conserved	65.263	0	5.8378	1										-0.301128	0.00323868	0.0140343	1.85281	+	3.9	2	2	0.81899	6.327	2	1	64335000	41134000	23201000	5	2	2	0.87523	50.167	2	0	57064000	30448000	26616000	7.7	3	3	0.735619	11.419	2	0
508	Tb927.10.14040	Tb927.10.14040		vacuolar ATP synthase subunit c, putative	43.414	0	34.085											-0.300572	0.000507691	0.00328318	2.48371	+	17.6	6	6	0.83659	24.155	6	2	631960000	310250000	321710000	13.9	5	5	0.79648	20.489	5	1	540600000	287470000	253130000	17.6	5	5	0.825764	6.4188	4	0
2048	Tb927.4.3450	Tb927.4.3450		mitochondrial ATP synthase subunit 8	13.735	0	6.211	1		1								-0.300255	0.00260648	0.0119022	1.92437	+	8.8	1	1	0.76785	4.0229	2	0	1563900000	797580000	766360000	8.8	1	1	0.76703	6.4806	2	0	1510100000	766800000	743280000	8.8	1	1	0.871688	4.6643	2	0
1311	Tb927.11.2500	Tb927.11.2500	MCP1	Metallocarboxypeptidase 1	57.683	0	125.46	1				1						-0.295926	0.000419425	0.00283202	2.5479	+	33.4	13	13	0.83643	15.194	14	4	2182300000	1095600000	1086700000	41.6	16	16	0.79566	9.9051	16	2	2623800000	1377400000	1246500000	29	12	12	0.810504	10.143	11	0
2967	Tb927.8.6530	Tb927.8.6530	SET24	SET domain protein 24	41.897	0	33.338	1										-0.295335	0.0157301	0.0488912	1.31077	+	8.6	2	2	0.96374	6.2546	2	0	74169000	35463000	38706000	13.7	3	3	0.79661	12.547	3	0	115350000	53795000	61553000	13.7	3	3	0.792142	2.532	3	1
2850	Tb927.8.3830	Tb927.8.3830		ATP-dependent DEAD/H RNA helicase, putative, mitochondrial	81.806	0.0025567	2.9578	1										-0.29484	0.00750133	0.0274552	1.56138	+	1.9	1	1	0.80911		1	0	11372000	5706200	5666200	1.9	1	1	0.86414		1	0	11409000	5210400	6198700	0	0	0			0	0
2082	Tb927.4.4300	Tb927.4.4300		NADH dehydrogenase (ubiquinone) 1 beta subcomplex subunit, putative	69.317	0	16.801	1		1								-0.294056	0.00202688	0.00981484	2.00812	+	4.2	3	3	0.76557	19.636	3	1	123510000	53096000	70418000	13.6	6	6	0.78762	6.2006	4	1	131900000	55899000	76004000	5.5	3	3	0.850629	37.856	3	1
553	Tb927.10.14860	Tb927.10.14860	NDUFA6	NADH-ubiquinone oxidoreductase B14 subunit	83.434	0	116.8	1										-0.29348	0.000508249	0.00328318	2.48371	+	16.8	10	10	0.80541	21.099	10	2	1074500000	542700000	531800000	16.3	10	10	0.82786	16.385	11	3	1315600000	705950000	609670000	13	8	8	0.793147	16.967	8	1
2007	Tb927.4.2250	Tb927.4.2250		hypothetical protein, conserved	38.669	0.0034236	2.7028	1										-0.291686	0.00209111	0.0100043	1.99981	+	3.6	1	1	0.81359		1	0	49123000	25637000	23486000	3.6	1	1	0.75447		1	0	52558000	26331000	26228000	3.6	1	1	0.862218		1	0
3336	Tb927.9.8710	Tb927.9.8710	CLDP19	Cardiolipin-dependent protein 19kDa	19.729	0	12.325	1										-0.284802	0.0113253	0.0376268	1.4245	+	22.5	3	3	0.87006	6.7303	3	0	313810000	146150000	167670000	18.3	2	2	0.87698	11.937	2	0	238910000	113480000	125430000	22.5	3	3	0.844381	8.384	3	1
694	Tb927.10.3510;Tb11.v5.0886	Tb927.10.3510		tRNA pseudouridine synthase D (TruD), putative	197.82	0	27.297	1										-0.283262	0.00722283	0.0266539	1.57424	+	5.4	8	8	0.84768	23.546	8	2	6.351e+09	2889200000	3461800000	6.8	9	9	0.89456	15.783	8	1	6.2013e+09	2755700000	3445500000	6.3	8	8	0.827061	9.245	8	2
1604	Tb927.11.9360	Tb927.11.9360		prenyltransferase, putative	54.515	0	17.027	1								1		-0.277602	0.010344	0.0354184	1.45077	+	2.7	1	1	0.75985		1	0	39088000	20622000	18466000	2.7	1	1	0.92427		1	0	52924000	24926000	27998000	4.9	2	2	0.762369	10.631	2	0
420	Tb927.10.11890	Tb927.10.11890		hypothetical protein, conserved	36.838	0	12.573	1										-0.275559	0.0064641	0.0242539	1.61522	+	6.3	2	2	0.83544	21.113	2	0	209400000	98667000	110730000	14.2	4	4	0.81461	8.9064	3	0	273520000	137080000	136440000	14.2	4	4	0.749176	21.216	4	0
873	Tb927.10.8010	Tb927.10.8010		hypothetical protein, conserved	28.355	0	18.366	1										-0.270466	0.0151317	0.0475502	1.32285	+	13.1	2	2	0.79017	19.55	2	1	25892000	16619000	9272600	22.1	3	3	0.73144	10.015	3	2	37818000	31971000	5847600	13.1	2	2	0.926097	2.2535	2	0
3106	Tb927.9.12750	Tb927.9.12750		tetratricopeptide repeat, putative	38.624	0	13.517	1										-0.2657	0.0103162	0.0353755	1.4513	+	7.9	2	2	0.86721	20.061	2	1	48499000	10099000	38400000	4.4	1	1	0.75537		1	0	70389000	34461000	35928000	7.9	2	2	0.789453	23.624	2	0
3058	Tb927.9.11110	Tb927.9.11110		PRP8 protein homologue, U5 snRNA-associated splicing factor	277	0	12.374											-0.265203	0.00193332	0.00946422	2.02392	+	1.5	3	3	0.8916	2.842	3	0	80133000	38948000	41184000	2	4	4	0.80456	3.23	2	0	55435000	29638000	25798000	1.7	3	3	0.825014	37.503	3	1
852	Tb927.10.7610	Tb927.10.7610		NADH-ubiquinone oxidoreductase complex I subunit, putative	165.1	0	42.049	1		1								-0.264338	0.0011586	0.00631287	2.19977	+	10.2	10	10	0.83184	23.325	10	2	568460000	304470000	263990000	10.3	11	11	0.84246	21.617	11	3	856740000	499510000	357220000	10.3	11	11	0.86326	17.35	12	3
1679	Tb927.2.4000	Tb927.2.4000		zinc finger protein, C2H2 type, putative	97.393	0	11.488	1										-0.255536	0.0108792	0.036493	1.43779	+	3.8	3	3	0.82879	21.619	4	0	355270000	172750000	182520000	3.8	3	3	0.74306	42.509	3	0	283910000	136460000	147440000	3.8	3	3	0.877886	2.2514	3	0
661	Tb927.10.2800	Tb927.10.2800	MRPS6	mitochondrial ribosomal protein s6	18.838	0	5.065	1	1									-0.254499	0.00389157	0.0162998	1.78782	+	13.1	2	2	0.83338	16.05	2	0	281930000	146530000	135390000	13.1	2	2	0.77167		1	0	234480000	127100000	107390000	13.1	2	2	0.878194	15.532	2	0
1707	Tb927.2.4780	Tb927.2.4780		hypothetical protein, conserved	106.44	0	15.375											-0.254054	0.0133787	0.0429919	1.36661	+	4	3	3	0.78433	25.633	3	1	159440000	110110000	49321000	4.5	4	4	0.95945	29.054	4	2	235840000	77401000	158440000	3.3	3	3	0.83689	37.229	2	1
188	Tb927.10.540;Tb11.v5.0414	Tb927.10.540	SUB2	ATP-dependent RNA helicase SUB2, putative	49.226	0	97.52											-0.251514	0.00144342	0.00740138	2.13069	+	36	11	11	0.85726	27.375	13	1	6.4683e+09	3262900000	3205400000	40.4	15	15	0.86209	10.449	16	3	8.171e+09	4192100000	3978900000	32.6	13	13	0.844309	46.149	15	3
799	Tb927.10.6230	Tb927.10.6230		MORN repeat containing protein	77.026	0	7.1203											-0.250079	0.0100789	0.0348534	1.45775	+	2	1	1	0.81372		1	0	62598000	29210000	33388000	2	1	1	0.86456		1	0	67678000	30924000	36754000	3.9	2	2	0.93006	2.7635	2	1
1607	Tb927.11.9420	Tb927.11.9420		ATP synthase, putative	24.788	0	68.872											-0.24979	0.000659691	0.00406054	2.39142	+	48.1	8	8	0.83056	12.306	7	0	676960000	347410000	329550000	50	8	8	0.84879	8.1106	9	4	786290000	393150000	393140000	50	8	8	0.835841	5.0221	9	2
2326	Tb927.6.2120	Tb927.6.2120		hypothetical protein, conserved	27.385	0.00034459	4.0354											-0.249574	0.0153046	0.0479494	1.31922	+	6.4	1	1	0.94768		1	0	63417000	29948000	33470000	6.4	1	1	0.77392		1	0	55207000	21986000	33221000	6.4	1	1	0.874738		1	0
1609	Tb927.11.9450	Tb927.11.9450	PPIase	cyclophilin type peptidyl-prolyl cis-trans isomerase, putative	20.52	0	38.188	1	1									-0.24927	0.00133655	0.0070253	2.15334	+	51.1	5	5	0.80847	6.2526	5	0	921290000	419080000	502210000	28.4	3	3	0.85843	4.3824	3	1	500250000	231000000	269250000	23.7	3	3	0.868885	12.188	3	1
753	Tb927.10.520	Tb927.10.520	ATPTB1	mitochondrial ATP synthase subunit ATPTB1	46.781	0	113.26	1		1								-0.24871	0.00136228	0.00708973	2.14937	+	38.1	15	15	0.83674	5.4302	18	2	7.251e+09	3469100000	3781900000	39.6	17	17	0.80535	15.075	23	4	9106600000	4824700000	4281800000	38.1	15	15	0.864977	8.1145	19	2
670	Tb927.10.2950	Tb927.10.2950		hypothetical protein, conserved	196.95	0	27.335											-0.247051	0.0111958	0.0372948	1.42835	+	3.4	4	4	0.90223	16.467	5	3	138920000	62568000	76353000	6.3	8	8	0.86354	21.876	7	2	259990000	108370000	151630000	5.5	7	7	0.870701	34.644	7	1
2709	Tb927.7.7130	Tb927.7.7130	TYW1	S-adenosyl-L-methionine-dependent tRNA 4-demethylwyosine synthase, putative	92.781	0	70.623											-0.246872	0.00322032	0.0139934	1.85408	+	22.9	10	10	0.85745	32.807	9	0	491330000	231420000	259910000	18.2	9	9	0.89622	18.034	8	1	552690000	310420000	242270000	17.2	8	8	0.791452	11.83	8	2
2172	Tb927.5.1940	Tb927.5.1940		hypothetical protein, conserved	21.399	0	47.835											-0.246774	0.0149722	0.047191	1.32614	+	16.8	2	2	0.93982	9.6716	2	1	120630000	78276000	42358000	26.7	4	4	0.81972	52.388	4	3	236660000	105720000	130940000	23	3	3	0.872068	24.601	3	2
969	Tb927.11.10150	Tb927.11.10150		Enoyl-CoA hydratase/isomerase family, putative	137.64	0	77.273	1	1									-0.245717	0.00138279	0.00716082	2.14504	+	9.9	8	8	0.80681	18.875	7	1	300010000	151040000	148970000	8.8	7	7	0.85229	3.5646	6	2	475750000	210740000	265010000	8.8	7	7	0.845451	14.199	7	2
1054	Tb927.11.11870	Tb927.11.11870	mt-SAF23	Mitoribosomal SSU assembly factor 23	38.266	0	4.9816	1										-0.245178	0.0115172	0.0381836	1.41812	+	3.2	1	1	0.77488		1	0	48134000	23415000	24719000	6	2	2	0.88073	13.679	2	1	70945000	40991000	29954000	3.2	1	1	0.931619		1	0
2637	Tb927.7.5160	Tb927.7.5160	DUT	deoxyuridine triphosphatase	31.943	0	45.896	1										-0.243688	0.00290015	0.0129433	1.88796	+	12.9	5	5	0.82927	8.2988	4	1	593600000	262370000	331230000	12.5	5	5	0.79737	8.4309	5	3	689040000	390510000	298520000	9.8	4	4	0.893017	4.291	4	1
2252	Tb927.5.4080	Tb927.5.4080		hypothetical protein, conserved	58.167	0	21.974	1										-0.241673	0.00267293	0.0121367	1.9159	+	8.4	3	3	0.87424	11.679	4	2	123720000	71524000	52196000	8.4	3	3	0.80934	10.739	3	0	111330000	53325000	58006000	10.5	4	4	0.816593	5.6059	3	0
472	Tb927.10.13210;Tb11.v5.0694	Tb927.10.13210		dolichyl-P-Man:GDP-ManGlcNAc2-PP-dolichyl beta-1,4-mannosyltransferase, putative	68.515	0	12.512											-0.235439	0.00700632	0.0260389	1.58438	+	7.7	3	3	0.84618	13.462	2	1	77808000	43995000	33813000	5.7	2	2	0.86091	10.633	2	0	51281000	26063000	25218000	7.7	3	3	0.778877	5.1513	3	0
300	Tb927.1.2260	Tb927.1.2260	SMP1-2	small myristoylated protein 1-2	14.03	0	36.865											-0.234856	0.00382918	0.0160815	1.79367	+	51.9	5	2	0.81733	8.3358	3	0	793330000	401470000	391860000	59.7	6	3	0.81307	7.82	5	1	1349500000	711950000	637600000	51.9	2	5	0.907771	10.374	3	0
3311	Tb927.9.7190	Tb927.9.7190	ENR1	Trans-2-enoyl-ACP reductase 1, putative	49.92	0	29.49	1						1				-0.233254	0.00096409	0.00553204	2.25711	+	19.1	6	6	0.83849	55.413	8	3	644160000	371440000	272720000	21.8	7	7	0.86917	45.777	8	0	1350100000	779330000	570760000	17.1	5	5	0.849185	72.095	6	0
2665	Tb927.7.5950	Tb927.7.5950	PAD3	protein associated with differentiation 3, putative	65.344	0	45.24	1										-0.233088	0.00101365	0.00570155	2.24401	+	15.9	6	1	0.84043		1	0	97498000	48568000	48930000	18	8	2	0.8538	1.8297	2	0	274120000	132280000	141830000	14.2	2	6	0.839067	14.655	2	0
2212	Tb927.5.3090	Tb927.5.3090	ATPTB12	mitochondrial ATP synthase subunit ATPTB12	11.655	0	30.369	1		1								-0.232087	0.00100242	0.00567916	2.24572	+	44.6	3	3	0.8628	4.3179	4	1	2940300000	1137600000	1802700000	54.5	4	4	0.86061	6.7979	5	1	4024200000	1519400000	2504800000	54.5	4	4	0.849329	2.5037	5	1
1411	Tb927.11.4700	Tb927.11.4700		prostaglandin f synthase	30.992	0	25.186											-0.231236	0.00969394	0.0339196	1.46955	+	29.7	5	5	0.92172	16.765	4	0	343450000	176820000	166630000	29.7	5	5	0.87427	9.0921	5	0	419300000	199470000	219820000	29.7	5	5	0.771784	10.715	5	1
1645	Tb927.2.1860	Tb927.2.1860	RESC9	RNA-editing substrate binding complex protein RESC9	96.551	0	36.401	1										-0.230046	0.00418462	0.0171602	1.76548	+	9.5	6	6	0.85091	7.8908	6	1	486420000	228530000	257890000	13.4	9	9	0.91767	24.02	6	0	590930000	292980000	297940000	12.2	8	8	0.830979	9.38	7	0
755	Tb927.10.5260;Tb11.v5.0497	Tb927.10.5260	TZP125	C2 domain containing protein, putative	125.06	0	8.1445											-0.229398	0.0108253	0.036493	1.43779	+	2.6	2	2	0.9264	16.36	2	1	50549000	22059000	28490000	4.1	3	3	0.81286	19.723	3	1	74832000	33680000	41152000	2.6	2	2	0.787092	29.343	2	0
1369	Tb927.11.3730	Tb927.11.3730	LeuRS	leucyl-tRNA synthetase, putative	121.82	0	61.641	1										-0.229141	0.00400457	0.0166397	1.77885	+	16.9	13	13	0.91881	12.425	13	3	1049900000	543430000	506460000	14.3	11	11	0.84456	11.295	10	2	835610000	477140000	358470000	13.7	11	11	0.831463	11.344	10	2
2238	Tb927.5.3710	Tb927.5.3710	ISCL	Inositol phosphosphingolipids phospholipase C	65.019	0	10.66							1				-0.228097	0.00100828	0.0056918	2.24475	+	4.8	2	2	0.84477	2.4218	2	0	115380000	57152000	58227000	7.4	3	3	0.86243	23.595	3	1	209540000	78596000	130940000	4.8	2	2	0.843241	35.757	2	0
1991	Tb927.4.1950	Tb927.4.1950	CPR	NADPH-dependent diflavin oxidoreductase 1	68.998	0	8.9624						1					-0.226235	0.0134823	0.0432344	1.36417	+	3.4	1	1	0.9052		1	0	10849000	5179000	5670000	9.5	4	4	0.8297	55.776	4	1	152840000	60350000	92491000	3.4	1	1	0.772022		1	0
2346	Tb927.6.2630	Tb927.6.2630	TrypOx	Hsp33 protein, putative	48.676	0	13.835											-0.222062	0.0111767	0.0372913	1.42839	+	10	3	3	0.89317	14.846	3	1	120930000	51177000	69749000	10	3	3	0.7671	33.964	3	0	141090000	62653000	78440000	12.5	4	4	0.882457	11.301	4	1
3274	Tb927.9.5590	Tb927.9.5590	TOP2	DNA topoisomerase ii	137.56	0	118.69	1			1							-0.213887	0.00728851	0.026833	1.57133	+	18.6	16	16	0.86595	13.658	18	6	1166300000	555660000	610600000	20.4	18	18	0.79915	20.971	18	6	1205400000	665150000	540210000	20.6	17	17	0.923191	15.94	18	3
2706	Tb927.7.7080	Tb927.7.7080	mt-SAF19	Mitoribosomal SSU assembly factor 19	41.205	0	26.506	1										-0.213656	0.00196427	0.00958576	2.01837	+	19.4	5	5	0.87023	8.9837	5	0	668460000	283200000	385260000	28	7	7	0.83265	8.786	8	2	838390000	350960000	487420000	28	6	6	0.886682	12.175	7	2
2203	Tb927.5.2930	Tb927.5.2930		mitochondrial ATP synthase subunit d	43.308	0	213.91	1		1								-0.213502	0.00411825	0.0169863	1.7699	+	49.7	24	24	0.81655	11.123	32	9	14297000000	7.3488e+09	6.9483e+09	51.1	24	24	0.84765	11.471	28	2	16524000000	8.1557e+09	8.3684e+09	52.7	24	24	0.901469	12.634	27	4
1523	Tb927.11.6980	Tb927.11.6980		Phosphoenolpyruvate carboxykinase, related	68.158	0	79.982	1		1								-0.213312	0.00184244	0.00909035	2.04142	+	27.7	12	12	0.84453	16.632	13	2	2079800000	1066700000	1013100000	40	16	16	0.8445	18.554	16	5	2545000000	1202700000	1342300000	34.8	15	15	0.881912	11.266	16	5
927	Tb927.10.9200	Tb927.10.9200		Nuclease-related domain containing protein, putative	48.021	0	33.148											-0.206587	0.0128859	0.0417493	1.37935	+	9	2	2	0.8191	10.339	2	0	67542000	31165000	36377000	9	2	2	0.91192	10.624	3	2	85420000	41269000	44150000	11.1	3	3	0.811557	12.129	4	2
3026	Tb927.8.960;Tb927.8.940	Tb927.8.960		hypothetical protein, conserved	237.46	0	43.312											-0.206217	0.0093162	0.0327951	1.48419	+	5.7	7	7	0.86113	19.549	7	0	376590000	180780000	195810000	6.2	8	8	0.80262	17.586	7	2	354740000	179620000	175120000	6.2	8	8	0.933184	16.454	9	3
1904	Tb927.3.5130	Tb927.3.5130		exonuclease, putative	44.197	0	57.629											-0.203239	0.00532938	0.0208973	1.67991	+	20.9	6	6	0.90717	14.239	9	6	505670000	266920000	238760000	13.2	4	4	0.89951	45.263	5	3	403050000	227830000	175230000	30.2	8	8	0.825423	19.197	8	2
116	Tb11.1370;Tb11.1420;Tb927.11.1850	Tb11.1370		hypothetical protein, conserved	50.848	0	30.432											-0.202239	0.00323664	0.0140343	1.85281	+	10.7	4	4	0.8507	19.207	4	1	212910000	101140000	111770000	13.4	5	5	0.90845	4.4711	5	0	288010000	142810000	145200000	13.9	5	5	0.843099	17.864	5	0
2250	Tb927.5.4040	Tb927.5.4040	uS10m	Mitochondrial SSU ribosomal protein, putative	94.263	0	74.189	1	1									-0.200603	0.00159298	0.00804968	2.09422	+	23.5	12	12	0.87628	38.143	12	2	1412100000	621600000	790500000	25	14	14	0.85933	21.845	14	4	1591800000	725920000	865880000	23.7	13	13	0.867227	32.112	13	4
1132	Tb927.11.13820	Tb927.11.13820	PWWP1	PWWP domain-containing protein 1	42.645	0	39.195											-0.196946	0.0108401	0.036493	1.43779	+	18.5	5	5	0.84059	19.65	5	0	426960000	230580000	196380000	4.9	2	2	0.93896	7.3583	3	2	149180000	67636000	81542000	18.2	4	4	0.819739	8.3831	6	4
359	Tb927.10.10130	Tb927.10.10130	RESC8	RNA-editing substrate binding complex protein RESC8	61.046	0	46.406	1										-0.19691	0.0027032	0.012221	1.91289	+	17.2	6	6	0.85904	7.4673	7	2	339470000	149370000	190100000	22	8	8	0.85445	37.364	9	2	699100000	369630000	329470000	19.8	7	7	0.905469	51.257	9	4
2320	Tb927.6.2010	Tb927.6.2010		acyl-CoA synthetase, putative	58.952	0	143.11	1	1					1				-0.195357	0.0112015	0.0372948	1.42835	+	35.8	13	13	0.81231	11.025	13	0	2381100000	1184400000	1196600000	34	14	14	0.85056	16.595	15	2	2778700000	1471600000	1307100000	34	14	14	0.902935	12.949	16	2
2434	Tb927.6.4930	Tb927.6.4930	mS67	thiosulfate sulfurtransferase, mitochondrial, putative	30.051	0	20.151	1	1									-0.195174	0.0104983	0.0357512	1.44671	+	21.1	5	5	0.94656	11.308	5	1	396430000	208410000	188020000	21.1	5	5	0.87853	8.274	4	0	281750000	138270000	143470000	21.1	5	5	0.849979	17.961	5	3
3313	Tb927.9.7260	Tb927.9.7260	RESC14	RNA-editing substrate binding complex protein RESC14	41.248	0	17.717	1										-0.193258	0.00526419	0.0206935	1.68417	+	17.8	4	4	0.84666	107.45	4	2	363620000	200920000	162700000	16.7	4	4	0.87791	66.075	4	0	470570000	187870000	282700000	17.8	4	4	0.926012	64.809	4	2
3138	Tb927.9.13740;Tb927.9.13710;Tb927.9.13680;Tb927.9.13655;Tb927.9.13650	Tb927.9.13740	ARF1	ADP-ribosylation factor, putative	20.624	0	58.749											-0.191115	0.00328623	0.0141815	1.84828	+	40.7	5	5	0.88682	10.759	5	1	940460000	387880000	552580000	48.9	7	7	0.90594	12.33	7	0	1827300000	802950000	1024300000	40.7	5	5	0.851644	4.9659	5	0
2981	Tb927.8.6970	Tb927.8.6970		3-methylcrotonyl-CoA carboxylase alpha subunit, putative	73.906	0	56.917	1							1			-0.189528	0.00324932	0.0140508	1.8523	+	24.8	11	11	0.91291	26.699	9	3	711080000	345060000	366020000	15.9	8	8	0.86147	4.0088	8	2	757660000	372060000	385600000	21.5	9	9	0.865052	12.492	8	3
2253	Tb927.5.4090	Tb927.5.4090	FOPL	FGR1 oncogene partner-like protein	26.34	0	9.7867											-0.189269	0.00254765	0.0116864	1.93232	+	8.7	2	2	0.88074	5.9428	2	0	77621000	34467000	43154000	8.7	2	2	0.86776	12.438	2	0	86178000	41078000	45099000	8.7	2	2	0.899847	2.9263	2	0
2554	Tb927.7.3050	Tb927.7.3050	mS50	Mitochondrial SSU ribosomal protein, putative	131.58	0	111.36	1	1									-0.189193	0.00307688	0.013559	1.86777	+	19.2	16	16	0.85423	17.119	16	5	1026600000	524340000	502300000	23.3	18	18	0.87104	17.208	15	3	1135700000	546990000	588680000	17.1	13	13	0.876194	12.445	13	2
2655	Tb927.7.5660	Tb927.7.5660	pDC2	Outer dynein arm docking complex protein 2, putative	65.139	0	31.276											-0.186871	0.00803629	0.0290066	1.5375	+	18.4	9	9	0.85204	16.709	9	0	720250000	364590000	355660000	15	7	7	0.84322	6.759	8	4	599970000	274160000	325810000	18.4	9	9	0.882613	21.79	9	1
1858	Tb927.3.3890	Tb927.3.3890		hypothetical protein, conserved	36.68	0	46.058	1										-0.186763	0.00706281	0.0261941	1.5818	+	20.3	4	4	0.85262	9.2993	4	0	568010000	284730000	283280000	23.1	4	4	0.90531	8.922	4	2	459340000	226680000	232660000	27.8	5	5	0.838364	12.633	5	3
2034	Tb927.4.2920	Tb927.4.2920		hypothetical protein, conserved	107.59	0	11.705											-0.186638	0.00695215	0.025899	1.58672	+	4.7	3	3	0.89496	10.34	3	1	39928000	12862000	27066000	3.2	2	2	0.87227	18.747	2	0	24566000	11869000	12697000	4.7	3	3	0.921319	7.7749	3	1
92	Tb927.10.4330;Tb11.v5.1012;Tb10.v4.0043	Tb927.10.4330		2-oxoisovalerate dehydrogenase beta subunit, mitochondrial precursor, putative	40.222	0	57.96											-0.185929	0.00301434	0.0133767	1.87365	+	27.4	6	6	0.85617	10.343	6	1	647610000	309830000	337780000	19.3	4	4	0.89808	13.062	4	0	337770000	159560000	178210000	27.4	6	6	0.869187	10.602	6	3
1835	Tb927.3.3300	Tb927.3.3300	FAZ19	Flagellum attachment zone protein 19	89.197	0	63.373											-0.183567	0.00962669	0.0338121	1.47093	+	12.9	7	7	0.88951	12.542	6	0	903190000	423180000	480010000	11.4	6	6	0.94336	9.8068	7	0	999980000	500550000	499430000	16.3	9	9	0.848392	11.306	9	2
2846	Tb927.8.3650	Tb927.8.3650	FT3	Folate transporter 3	69.928	0	7.0739											-0.182705	0.0049254	0.0196077	1.70757	+	12.8	6	1	0.91442		1	0	126120000	59938000	66180000	13.1	6	1	0.84178		1	0	144530000	68682000	75852000	12.8	1	6	0.881446		1	0
2219	Tb927.5.3210	Tb927.5.3210	SUMO	small ubiquitin-related modifier	12.378	0	8.8351											-0.18269	0.00549277	0.0213509	1.67058	+	10.5	1	1	0.87085		1	0	218860000	100820000	118030000	10.5	1	1	0.84109		1	0	257980000	125910000	132070000	10.5	1	1	0.914578		1	0
1291	Tb927.11.2140	Tb927.11.2140		cyclic nucleotide-binding domain containing protein, putative	122.96	0	25.128											-0.177243	0.0124214	0.0405798	1.39169	+	3.6	3	3	0.89059	15.507	3	0	191800000	90658000	101140000	5.3	4	4	0.90808	8.6288	4	0	233460000	108530000	124930000	8.1	6	6	0.817261	28.028	6	2
2026	Tb927.4.2700	Tb927.4.2700		Hydroxymethylglutaryl-CoA lyase, mitochondrial, putative	47.272	0	51.966	1						1				-0.174524	0.00781056	0.028388	1.54686	+	12.8	4	4	0.8405	9.2157	4	1	382860000	171450000	211410000	20.9	7	7	0.88603	6.9213	6	1	429100000	217440000	211650000	15.5	5	5	0.930319	8.6144	6	2
773	Tb927.10.5630	Tb927.10.5630		hypothetical protein, conserved	21.709	0	14.437											-0.172738	0.0106815	0.0362569	1.44061	+	17.8	3	3	0.89718	13.293	3	0	455730000	222210000	233520000	22.2	4	4	0.90496	113.87	4	0	577820000	323780000	254040000	17.8	3	3	0.922935	6.5056	3	2
2964	Tb927.8.6480	Tb927.8.6480	IBA57	folate-binding protein YgfZ, putative	36.943	0	22.241	1					1					-0.172596	0.00912905	0.032267	1.49124	+	26.3	6	6	0.92256	14.582	6	3	424800000	267790000	157010000	18	4	4	0.88404	36.714	5	3	200780000	114890000	85897000	18	4	4	0.910332	12.842	4	1
358	Tb927.10.10120	Tb927.10.10120		hypothetical protein, conserved	63.236	0	45.352	1										-0.172016	0.0153331	0.0479906	1.31884	+	12.9	5	5	0.86612	25.407	5	3	112850000	61839000	51009000	11	4	4	0.83623	19.219	5	4	127880000	71636000	56242000	19.2	7	7	0.894855	31.308	9	7
1152	Tb927.11.14210	Tb927.11.14210		cysteine peptidase, putative	160.13	0	43.052											-0.17007	0.0075511	0.0275729	1.55952	+	10.1	10	10	0.8626	13.543	10	2	437330000	205510000	231810000	8.1	8	8	0.86347	14.112	8	3	378350000	227740000	150610000	8.2	8	8	0.935191	12.165	7	0
137	Tb11.v5.0195;Tb927.10.6010	Tb11.v5.0195		STAG domain containing protein, putative	115.4	0	46.859											-0.168995	0.00513148	0.020248	1.69362	+	12.5	10	10	0.86594	19.4	10	3	521550000	212370000	309180000	12	10	10	0.87287	8.5781	9	2	440100000	217330000	222760000	12	10	10	0.90269	9.5288	11	5
718	Tb927.10.4080	Tb927.10.4080		hypothetical protein, conserved	127.1	0	46.249	1										-0.164693	0.00508105	0.0200997	1.69681	+	21.9	9	9	0.89514	13.113	9	4	532110000	342220000	189890000	19	7	7	0.87059	8.9674	8	3	9270900000	5119200000	4151700000	6.1	4	4	0.882379	7.4258	5	2
2104	Tb927.4.4990;Tb927.8.7430	Tb927.4.4990		ubiquinol-cytochrome c reductase, putative	8.3125	0	22.326	1										-0.162687	0.00791534	0.028636	1.54309	+	39.4	3	3	0.91542	4.3163	3	0	2946900000	1396400000	1550500000	35.2	2	2	0.92305	3.3735	2	0	3432300000	1588200000	1844100000	39.4	3	3	0.855871	12.878	3	0
422	Tb927.10.11930	Tb927.10.11930		beta-D-hydroxybutyrate dehydrogenase	27.645	0	150.22	1						1				-0.162379	0.00536858	0.0209985	1.67781	+	55	10	10	0.90995	10.755	11	2	4133400000	1937500000	2195900000	58.1	11	11	0.86322	9.9612	12	3	5454100000	2483200000	2970900000	55	10	10	0.894534	15.034	12	4
1065	Tb927.11.12210	Tb927.11.12210		Domain of unknown function (DUF4586), putative	32.43	0	100.49											-0.15837	0.0138628	0.0442732	1.35386	+	48.5	11	11	0.83743	56.333	10	0	1279200000	690530000	588620000	45	10	10	0.9321	12.392	9	0	1227900000	614580000	613360000	48.5	11	11	0.900901	19.498	10	2
1240	Tb927.11.16480	Tb927.11.16480		enoyl-CoA hydratase/isomerase family protein, putative	40.234	0	142.92	1							1			-0.157987	0.011716	0.0387196	1.41207	+	50.8	12	12	0.8763	14.128	13	1	8.0481e+09	3896600000	4151400000	60.2	15	15	0.8618	19.696	19	3	9914400000	4801500000	5112900000	57.2	14	14	0.949848	26.132	16	4
2205	Tb927.5.2950	Tb927.5.2950	CMF3	Component of motile flagella 3	88.256	0	87.991											-0.155162	0.00491476	0.0195902	1.70796	+	24.3	15	15	0.90171	27.756	16	4	1257500000	605490000	652030000	29.7	18	18	0.90166	19.607	18	5	1799000000	744450000	1054600000	23.6	14	14	0.878812	16.755	16	8
307	Tb927.1.2670	Tb927.1.2670	PF16	paralyzed flagella 16	56.126	0	112.04											-0.152692	0.0130958	0.0423417	1.37323	+	47.6	14	14	0.85059	57.924	16	2	5220500000	2894700000	2325800000	51.3	16	16	0.89517	10.972	17	4	6.006e+09	3190900000	2815100000	46.6	15	15	0.915332	9.5671	16	3
1038	Tb927.11.1150	Tb927.11.1150	RSP3	radial spoke protein 3	39.377	0	44.719											-0.146793	0.0111406	0.0372106	1.42933	+	19.3	4	4	0.86026	8.7975	5	0	533220000	262710000	270510000	22	5	5	0.90544	1.6128	6	0	930990000	445170000	485810000	21.7	5	5	0.928419	5.7124	6	1
185	Tb11.v5.0394;Tb927.10.15750	Tb11.v5.0394		hypothetical protein, conserved	183.78	0	40.572											-0.146634	0.0110365	0.0369415	1.43249	+	17.2	6	6	0.88344	6.9026	6	1	837250000	365250000	472000000	20.2	7	7	0.87215	7.2655	7	1	1065200000	561960000	503250000	17.2	6	6	0.933794	2.4034	7	3
1082	Tb927.11.1270	Tb927.11.1270	ATPTB6	mitochondrial ATP synthase subunit ATPTB6	20.267	0	152.25	1		1								-0.145891	0.00622536	0.0235869	1.62733	+	42.6	8	8	0.88439	14.846	12	1	5175900000	2548600000	2627200000	42.6	8	8	0.90505	12.084	10	0	6.2054e+09	2951600000	3253800000	42.6	8	8	0.911993	15.228	10	0
1673	Tb927.2.3610	Tb927.2.3610		mitochondrial ATP synthase subunit g	16.06	0	37.862	1		1								-0.144541	0.0157115	0.0488818	1.31085	+	48.6	6	6	0.8634	8.1407	8	2	2540400000	1242700000	1297700000	48.6	6	6	0.88322	8.9009	6	2	3027600000	1502800000	1524800000	48.6	6	6	0.93985	3.6379	5	0
1188	Tb927.11.15130	Tb927.11.15130	J7	DnaJ homolog, putative	35.32	0	149.6											-0.144451	0.0159698	0.0494765	1.3056	+	50.5	10	10	0.85252	74.138	11	4	964800000	545190000	419610000	50.2	9	9	0.9103	29.435	10	2	1394800000	675570000	719270000	50.5	10	10	0.941974	36.364	12	7
737	Tb927.10.4760	Tb927.10.4760	EMC3	ER membrane protein complex subunit 3	27.159	0	57.838											-0.143005	0.0139733	0.0445353	1.3513	+	23.1	5	5	0.9462	1.7653	6	3	713660000	314490000	399170000	30.6	7	7	0.91928	26.235	8	2	1902100000	921580000	980520000	26	6	6	0.891902	9.7533	8	2
1155	Tb927.11.1430	Tb927.11.1430	CMF2	Component of motile flagella 2	86.855	0	297.77											-0.142091	0.00760954	0.027754	1.55667	+	49.9	32	32	0.90082	12.875	33	3	8.3701e+09	3987200000	4382900000	55.9	35	35	0.89645	10.621	34	3	10105000000	4759800000	5345200000	54.5	32	32	0.932227	13.189	32	6
947	Tb927.10.9820;Tb11.v5.0565	Tb927.10.9820	MIP	mitochondrial intermediate peptidase	76.732	0	185.58	1				1						-0.141437	0.00739893	0.0271439	1.56633	+	39.9	17	17	0.90041	12.881	17	7	3106900000	1516100000	1590800000	39.6	17	17	0.88778	10.725	19	7	4091600000	1948300000	2143200000	37.3	16	16	0.916003	15.701	15	4
754	Tb927.10.5230;Tb11.v5.0234	Tb927.10.5230	ARL13	ADP-ribosylation factor-like protein 13, putative	30.327	0	22.459											-0.141222	0.0102778	0.0353462	1.45166	+	27	6	6	0.90109	13.558	6	1	619350000	226070000	393280000	23.3	5	5	0.87437	12.78	5	1	662280000	241180000	421090000	27	6	6	0.931619	5.5442	6	2
3361	Tb927.9.9630	Tb927.9.9630		TPR repeat/Tetratricopeptide repeat, putative	38.92	0	46.321											-0.139585	0.00717371	0.0265038	1.57669	+	28.7	9	9	0.89948	14.125	11	3	4181400000	1777000000	2404400000	26.2	9	9	0.91131	18.491	9	2	4420300000	2018500000	2401800000	28.7	9	9	0.9243	65.772	10	1
796	Tb927.10.6190	Tb927.10.6190	ALDH	aldehyde dehydrogenase, putative	54.033	0	118	1							1			-0.137961	0.0100941	0.0348675	1.45758	+	31.8	10	10	0.91009	12.286	9	1	2243800000	1125000000	1118800000	33.6	11	11	0.89629	8.4542	11	3	2739900000	1408500000	1331400000	31.8	10	10	0.889205	18.815	10	3
2722	Tb927.7.7440	Tb927.7.7440		hypothetical protein, conserved	16.209	0	31.365	1		1								-0.136165	0.0160142	0.0495287	1.30514	+	42.4	5	5	0.93653	36.37	5	0	1012400000	494420000	517950000	42.4	5	5	0.87087	35.199	5	0	1311900000	639780000	672130000	37.4	4	4	0.894855	6.1781	4	0
3280	Tb927.9.5890	Tb927.9.5890	SPPS	solanesyl-diphosphate synthase, putative	39.253	0	167.65	1										-0.13264	0.0102491	0.035325	1.45192	+	51.5	12	12	0.92378	4.2865	13	1	4700300000	2263500000	2436800000	51.3	12	12	0.88851	9.3995	13	1	5061100000	2431400000	2629700000	51	11	11	0.906783	9.9431	13	2
220	Tb927.11.4610;Tb11.v5.0587	Tb927.11.4610	PKA-R	protein kinase A regulatory subunit	56.734	0	109.44											-0.131873	0.0125613	0.0409092	1.38818	+	28.3	10	10	0.87943	12.241	10	3	671220000	347030000	324190000	31.7	11	11	0.93605	15.954	11	1	1075800000	459860000	615890000	29.7	10	10	0.915332	15.125	9	2
1667	Tb927.2.3180;Tb11.v5.0782	Tb927.2.3180	KPAF1	kinetoplast polyadenylation/uridylation factor 1	114.38	0	140.94	1										-0.131484	0.0129502	0.0419144	1.37764	+	23	18	18	0.91544	10.635	19	3	1666600000	783450000	883180000	24.8	20	20	0.89325	9.7823	21	5	2096300000	987040000	1109300000	18.9	16	16	0.896379	11.165	19	8
341	Tb927.1.530	Tb927.1.530		hypothetical protein, conserved	30.748	0	8.3806											-0.129005	0.0153887	0.0481166	1.3177	+	8.4	2	2	0.93896	9.1717	2	0	117010000	55634000	61373000	8.4	2	2	0.91848	2.3275	2	0	125360000	62120000	63241000	8.4	2	2	0.92584	7.0509	2	0
1792	Tb927.3.2310	Tb927.3.2310	PACRGA	parkin coregulated gene protein	33.785	0	56.441											-0.127892	0.0137791	0.044051	1.35604	+	42	8	8	0.91067	35.169	10	0	1491800000	767680000	724070000	36	8	8	0.90368	24.596	9	1	1610000000	688980000	921070000	36	7	7	0.95039	5.4675	8	0
1742	Tb927.3.1060	Tb927.3.1060	CARP4	cAMP Response Protein 4	90.126	0	84.669											-0.124272	0.0160872	0.0496565	1.30402	+	25	14	14	0.90852	13.896	14	4	1138100000	522150000	615910000	24.9	14	14	0.89793	12.77	14	3	1193000000	605440000	587570000	27.2	14	14	0.955384	16.34	14	4
3027	Tb927.9.10010	Tb927.9.10010	J34	chaperone protein DnaJ, putative	56.711	0	51.107					1						-0.120403	0.0134977	0.0432395	1.36412	+	19	8	8	0.90824	13.142	10	3	1941200000	874330000	1066900000	20.2	8	8	0.94301	22.054	9	2	2358300000	1138500000	1219800000	19	8	8	0.9081	15.838	8	2
626	Tb927.10.2190	Tb927.10.2190	FAP20	flagella associated protein FAP20	34.552	0	103.63											-0.116852	0.014255	0.0453218	1.34369	+	39.1	8	8	0.93464	8.5808	8	1	2177000000	1171900000	1005200000	39.1	7	7	0.90169	7.582	8	0	2296100000	1107100000	1189000000	39.1	7	7	0.925754	13.392	8	1
2128	Tb927.4.730	Tb927.4.730		Peptidase family C78, putative	55.016	0	9.5069											-0.116794	0.0160808	0.0496565	1.30402	+	6.1	3	3	0.89649	22.333	3	1	207500000	103940000	103570000	4.7	2	2	0.92807	0.028682	2	0	217220000	102420000	114800000	7.1	3	3	0.940734	159.41	3	1
1115	Tb927.11.13510	Tb927.11.13510		hypothetical protein, conserved	20.104	0	64.624	1										-0.1167	0.0147602	0.0467579	1.33014	+	41.7	6	6	0.91335	17.647	6	0	646910000	298600000	348310000	41.7	6	6	0.93976	20.443	7	0	941420000	438340000	503080000	41.7	6	6	0.905797	22.924	7	0
1542	Tb927.11.7560	Tb927.11.7560	CMF15	Component of motile flagella 15	67.695	0	181											-0.113586	0.0155749	0.0486017	1.31335	+	40.4	19	19	0.91729	12.921	18	2	4327900000	2068200000	2259800000	45.5	21	21	0.93663	9.1661	21	4	6.3777e+09	2992100000	3385600000	38.6	18	18	0.908265	22.143	17	3
3120	Tb927.9.13070	Tb927.9.13070	HSBP1	Heat shock factor binding 1 domain-containing protein	9.2493	0	66.698											0.125341	0.00992771	0.0344828	1.4624	+	47.6	2	2	1.0799	3.0631	2	0	166860000	79112000	87751000	41.5	2	2	1.1051	9.5729	2	0	309150000	115750000	193400000	47.6	2	2	1.08536	14.363	2	1
809	Tb927.10.6640	Tb927.10.6640		transmembrane emp24 domain-containing protein	28.188	0	71.286											0.127161	0.0148518	0.0470008	1.32789	+	31.2	7	7	1.0717	6.7073	9	2	1868500000	817520000	1051000000	43.5	9	9	1.0746	6.885	8	3	2208800000	843440000	1365300000	43.1	9	9	1.08625	9.1475	10	3
340	Tb927.1.5000	Tb927.1.5000		hypothetical protein, conserved	30.458	0	98.37											0.127765	0.0104167	0.0355358	1.44933	+	25.8	4	4	1.08	1.5386	5	2	513260000	219760000	293500000	30.6	5	5	1.1171	5.1755	5	0	680930000	298610000	382330000	25.8	4	4	1.08002	6.4879	4	0
2779	Tb927.8.1870	Tb927.8.1870	GLP1	Golgi/lysosome glycoprotein 1	67.597	0	220.87											0.130389	0.0105341	0.0358329	1.44572	+	32.1	15	15	1.081	5.2459	18	3	4456700000	1937400000	2519300000	38.5	18	18	1.0725	8.9768	22	3	6.2713e+09	2733300000	3538000000	37	16	16	1.11426	6.9399	19	3
2249	Tb927.5.4020	Tb927.5.4020		hypothetical protein	29.347	0	84.561											0.131745	0.0134597	0.0432063	1.36445	+	22.1	4	4	1.1058	2.8856	4	0	1804300000	775120000	1029200000	22.1	5	5	1.0545	6.9138	5	1	2263400000	1020300000	1243100000	22.1	5	5	1.12858	2.8288	5	0
240	Tb927.10.8230;Tb11.v5.0668	Tb927.10.8230	PDI2	protein disulfide isomerase 2	55.579	0	174.21					1						0.13197	0.00785446	0.0285145	1.54493	+	39.6	17	17	1.1042	8.073	19	3	15802000000	6.3634e+09	9438900000	36.4	17	17	1.0966	13.133	17	0	19996000000	8.2784e+09	11718000000	39.6	18	18	1.08602	19.614	19	1
1436	Tb927.11.5220	Tb927.11.5220		chaperone protein DnaJ, putative	84.81	0	100.01											0.133785	0.0158269	0.0491435	1.30853	+	19.8	11	11	1.1371	13.767	12	7	775810000	322590000	453220000	20.5	11	11	1.0584	11.308	10	3	802660000	352820000	449840000	16.3	10	10	1.12252	20.436	10	5
1053	Tb927.11.11850	Tb927.11.11850		splicing factor 3B subunit 1, putative	122.03	0	20.844											0.134869	0.0110364	0.0369415	1.43249	+	8.3	8	8	1.139	36.283	8	1	511200000	161720000	349470000	5.8	6	6	1.0775	45.977	6	0	548400000	159870000	388540000	6.6	7	7	1.09114	22.816	6	0
2027	Tb927.4.2740	Tb927.4.2740		p25-alpha, putative	16.327	0	85.384											0.135829	0.0119826	0.0394344	1.40412	+	56	8	8	1.1136	8.9405	9	2	7.4375e+09	3046300000	4391300000	56.7	9	9	1.1354	9.5336	11	4	14201000000	6.6174e+09	7.5837e+09	48.7	7	7	1.06751	9.7454	7	1
647	Tb927.10.2530	Tb927.10.2530	ADKF	adenylate kinase, putative	24.941	0	136.01	1										0.140052	0.0103159	0.0353755	1.4513	+	55.9	12	12	1.1351	9.6125	14	1	8.1802e+09	3468200000	4712100000	62.2	12	12	1.1196	12.982	16	1	9410700000	4093800000	5316800000	55.9	11	11	1.08182	10.992	12	0
309	Tb927.1.2750	Tb927.1.2750		hypothetical protein, conserved	18.698	0	68.472											0.142554	0.00745434	0.0273151	1.5636	+	48.8	6	6	1.1313	3.3889	6	1	1607200000	633190000	974000000	55.4	8	8	1.1069	12.143	7	1	2064400000	903360000	1161000000	55.4	7	7	1.0953	16.312	7	1
1901	Tb927.3.5060	Tb927.3.5060		Ankyrin repeats (many copies)/Ankyrin repeats (3 copies), putative	39.126	0	56.752											0.143757	0.0131912	0.0425624	1.37097	+	32.6	7	7	1.1418	9.0954	6	1	1083300000	458010000	625280000	29.7	6	6	1.0493	10.401	7	1	1386300000	729960000	656310000	32.6	7	7	1.12382	10.971	7	0
2970	Tb927.8.6640	Tb927.8.6640		Fatty acyl-CoA reductase, putative	67.498	0	181.74							1				0.144716	0.01164	0.0385091	1.41444	+	37.4	15	15	1.1232	27.798	17	6	2714900000	1137900000	1577000000	42.7	17	17	1.1178	14.141	19	8	3329100000	1400900000	1928200000	37.6	15	15	1.13167	18.866	15	2
2020	Tb927.4.2530	Tb927.4.2530		hypothetical protein, conserved	16.835	0	74.149											0.149309	0.012495	0.0407354	1.39003	+	24.1	3	3	1.1091	8.7399	8	2	12410000000	5225400000	7.1841e+09	24.1	3	3	1.1233	6.577	8	3	13496000000	5357100000	8.1386e+09	24.1	3	3	1.05209	9.1292	8	3
318	Tb927.1.3110	Tb927.1.3110		soluble N-ethylmaleimide sensitive factor (NSF) attachment protein, putative	32.136	0	52.231											0.158496	0.0127387	0.041358	1.38344	+	30.2	5	5	1.1702	6.2194	5	0	451230000	179210000	272020000	24.9	5	5	1.1452	12.636	5	0	420340000	169950000	250400000	21.7	4	4	1.09358	15.874	4	1
2000	Tb927.4.2070;Tb11.v5.0410;Tb11.v5.0881	Tb927.4.2070		antigenic protein, putative	511.32	0	175.97											0.159324	0.0108443	0.036493	1.43779	+	46.3	11	11	1.1368	5.7094	16	7	9813800000	4147800000	5666100000	49.7	14	14	1.1703	6.6848	17	4	13800000000	5.8964e+09	7.9036e+09	46.8	12	12	1.09899	14.259	18	7
703	Tb927.10.3650	Tb927.10.3650	FRDm1	NADH-dependent fumarate reductase	133.53	0	118.93	1							1			0.16234	0.0103594	0.0354322	1.4506	+	18	15	13	1.0674	24.733	13	4	1330200000	555290000	774950000	23.3	19	17	1.101	9.4965	16	6	1366900000	528140000	838800000	20.7	14	16	1.13317	15.151	12	4
2942	Tb927.8.6060	Tb927.8.6060	AKCT	2-amino-3-ketobutyrate coenzyme A ligase	43.734	0	323.31											0.166118	0.00371896	0.0156817	1.80461	+	60.1	21	21	1.1457	11.01	30	1	42596000000	17598000000	24998000000	62.6	25	25	1.113	6.3831	38	4	66467000000	27798000000	38669000000	55.9	23	23	1.12052	13.353	32	1
1701	Tb927.2.4590;Tb927.2.4610;Tb11.v5.0820	Tb927.2.4590		branched-chain amino acid aminotransferase, putative	40.432	0	155.34	1							1			0.167383	0.00424711	0.0173258	1.76131	+	55	14	14	1.1062	7.5671	16	1	8.4478e+09	3562200000	4885700000	55	15	15	1.1028	5.5359	17	3	8676600000	3281500000	5395100000	62.4	16	16	1.15189	5.7176	18	2
2297	Tb927.6.1520	Tb927.6.1520	AQP1	Aquaglyceroporin 1	35.066	0	145.74											0.16805	0.00808006	0.0291274	1.5357	+	29	5	5	1.121	6.7875	5	0	7.566e+09	3401400000	4164600000	32.7	6	6	1.0691	6.0816	7	1	9836000000	4338000000	5498000000	29	5	5	1.17485	6.9052	6	1
2713	Tb927.7.7230	Tb927.7.7230	NTR	NADH dehydrogenase, putative, nitroreductase	35.522	0	19.816	1										0.170211	0.00845838	0.0301823	1.52025	+	14.7	3	3	1.0899	5.3536	3	0	227670000	96289000	131380000	10.3	2	2	1.132	6.4211	2	0	126010000	53263000	72744000	14.7	3	3	1.09187	3.9033	3	0
3168	Tb927.9.15090	Tb927.9.15090		cytosolic coat protein, putative	24.595	0	51.817											0.173136	0.0116154	0.0384682	1.4149	+	20.5	3	3	1.1946	6.6581	4	0	1038000000	433190000	604810000	25.1	4	4	1.0793	3.2149	5	0	1365700000	606900000	758790000	20.5	3	3	1.08117	10.757	4	0
2485	Tb927.7.1340;Tb927.7.1320	Tb927.7.1340	HSP10	10 kDa heat shock protein, putative	10.67	0	80.267					1						0.174093	0.0107335	0.036349	1.43951	+	49	5	5	1.0903	11.991	6	1	76645000000	34642000000	42003000000	49	5	5	1.0747	5.0914	5	0	107230000000	48006000000	59226000000	49	5	5	1.19184	15.575	6	2
1310	Tb927.11.2490	Tb927.11.2490		Unc104-like kinesin, putative	172.38	0	29.944											0.174226	0.00351727	0.0149723	1.82471	+	3.3	4	4	1.1095	22.559	4	0	1525800000	681190000	844580000	2.7	3	3	1.1559	14.277	2	0	68939000	29164000	39775000	5.1	6	6	1.1119	47.692	6	3
777	Tb927.10.5760	Tb927.10.5760	ADKD	adenylate kinase, putative	24.31	0	53.822											0.177371	0.00541019	0.0211085	1.67554	+	61.9	10	10	1.1013	4.2308	10	3	3997000000	1800400000	2196500000	51.6	8	8	1.0955	6.7324	8	1	4035600000	1838100000	2197400000	61.9	10	10	1.1606	5.9857	10	2
1427	Tb927.11.5050	Tb927.11.5050	FHm	fumarate hydratase, class I	61.344	0	224.36	1							1			0.178443	0.00549255	0.0213509	1.67058	+	53.2	22	22	1.1163	10.763	22	1	5.9292e+09	2464600000	3464700000	58.4	23	23	1.0845	9.7992	24	5	6.5311e+09	2711600000	3819500000	50.8	20	20	1.16922	10.022	21	2
1834	Tb927.3.3270	Tb927.3.3270	PFK	ATP-dependent 6-phosphofructokinase, glycosomal	53.517	0	323.31											0.179011	0.00423933	0.0173166	1.76154	+	53.2	26	26	1.167	6.8361	36	4	33391000000	14004000000	19387000000	57.1	29	29	1.149	13.974	34	1	43570000000	17870000000	25700000000	53.2	27	27	1.095	10.68	34	5
335	Tb927.1.4420	Tb927.1.4420		ABC transporter, putative	104.68	0	136.61										1	0.179496	0.0126106	0.041027	1.38693	+	25.7	17	17	1.108	15.364	17	4	1694000000	734930000	959080000	31	20	20	1.2322	11.286	17	6	1838800000	736470000	1102300000	28.9	19	19	1.10228	22.558	17	3
458	Tb927.10.12840	Tb927.10.12840	MCP12	mitochondrial carrier protein	33.131	0	150	1									1	0.181066	0.00493284	0.0196124	1.70747	+	38.5	10	10	1.1362	8.0454	13	0	25486000000	11028000000	14458000000	39.5	12	12	1.1272	5.505	14	2	30499000000	13147000000	17352000000	38.5	10	10	1.18289	8.2142	12	0
3250	Tb927.9.4310	Tb927.9.4310		tricarboxylate carrier, putative	35.625	0	87.565	1									1	0.182042	0.00438826	0.017828	1.7489	+	43.1	10	10	1.1435	8.9093	13	6	3415500000	1732500000	1683000000	40.7	10	10	1.163	24.023	9	1	2563700000	1099900000	1463900000	43.1	10	10	1.08445	19.995	11	2
2358	Tb927.6.3000	Tb927.6.3000		sphingolipid delta 4 desaturase, putative	40.62	0	6.1061											0.184085	0.00421522	0.0172631	1.76288	+	4.3	2	2	1.1038		1	0	40083000	16054000	24028000	4.3	2	2	1.1424		1	0	45575000	18605000	26969000	4.3	2	2	1.11592	10.983	2	1
2912	Tb927.8.5460;Tb11.v5.0797;Tb927.8.5465;Tb927.8.5440;Tb11.v5.0798;Tb927.8.5470	Tb927.8.5460	Tb-44	Flagellar calcium-binding 44 kDa protein	45.718	0	103.72											0.18731	0.00241645	0.0112492	1.94888	+	13.3	3	3	1.1571	3.5157	4	0	4152600000	1765600000	2387000000	21.4	5	5	1.1296	12.058	6	1	4430400000	1849500000	2581000000	16	4	4	1.15104	4.3203	5	1
1434	Tb927.11.5180	Tb927.11.5180		hypothetical protein, conserved	27.635	0	51.813											0.189565	0.00246039	0.011403	1.94298	+	33.6	8	8	1.1465	23.281	8	1	1805900000	675170000	1130700000	38.4	10	10	1.1098	12.792	11	2	2692700000	1169000000	1523700000	39.2	11	11	1.14791	25.356	11	3
2089	Tb927.4.4490	Tb927.4.4490	MRPE	multidrug resistance protein E	193.8	0	192.66											0.191331	0.00541876	0.0211156	1.6754	+	21.5	27	27	1.2063	9.3626	25	7	2803100000	1201500000	1601600000	20.8	27	27	1.1479	12.967	25	2	3539700000	1363800000	2175900000	18.2	23	23	1.11941	14.176	23	6
1589	Tb927.11.900	Tb927.11.900	IDH	isocitrate dehydrogenase, putative	46.77	0	206.36	1										0.196876	0.00232496	0.0109207	1.96175	+	51.1	20	20	1.1235	25.199	22	1	7.9499e+09	3413000000	4536800000	58.8	24	24	1.1808	17.232	28	5	9893400000	4161500000	5731800000	51.1	19	19	1.13308	9.4555	22	6
3149	Tb927.9.14100	Tb927.9.14100		hypothetical protein, conserved	34.916	0	34.833											0.196948	0.0136934	0.0438217	1.35831	+	24.2	6	6	1.1987	25.168	6	0	1014700000	441750000	572990000	19.7	5	5	1.1925	37.07	6	3	829470000	426470000	403000000	24.2	6	6	1.03716	13.695	6	0
1313	Tb927.11.2520	Tb927.11.2520	UAP	UDP-n-acetylglucosamine pyrophosphorylase	60.161	0	13.135											0.197898	0.00768764	0.0279737	1.55325	+	1.8	1	1	1.2347		1	0	18512000	6797400	11714000	11.2	4	4	1.1483	12.961	3	0	64785000	24864000	39921000	4	2	2	1.11622	7.5375	2	2
1489	Tb927.11.6280;REV__Tb927.10.5140	Tb927.11.6280	PPDK	pyruvate phosphate dikinase	100.45	0	323.31											0.201253	0.00216629	0.0103146	1.98655	+	69	59	59	1.1766	10.183	85	14	120650000000	50186000000	70459000000	74.2	64	64	1.1669	15.813	92	9	147970000000	61305000000	86660000000	72.6	61	61	1.13107	13.506	87	10
1029	Tb927.11.11290	Tb927.11.11290	HSP70.1	heat shock protein 70, putative	73.63	0	27.344											0.201739	0.0132485	0.0427033	1.36954	+	19.2	12	4	1.0882	11.434	4	0	569010000	243430000	325590000	22.5	13	5	1.0846	5.2458	6	3	627080000	262700000	364390000	25.3	6	14	1.25067	7.3567	7	3
2797	Tb927.8.2200	Tb927.8.2200		terbinafine resistance locus protein (yip1), putative	20.718	0	21.889											0.201774	0.00878985	0.0312229	1.50553	+	23.8	3	3	1.1887	8.1315	3	0	642840000	258250000	384590000	23.8	3	3	1.0754	6.5284	3	0	670940000	279710000	391240000	23.8	3	3	1.11872	3.3169	3	0
1442	Tb927.11.5300	Tb927.11.5300	KIN13-3	Kinesin-13 3, putative	62.524	0	63.38											0.202037	0.0101719	0.0350976	1.45472	+	15.9	7	7	1.1322	34.394	7	1	1387500000	639430000	748070000	20.8	9	9	1.1337	10.317	10	3	1716200000	679180000	1037000000	15.9	7	7	1.25658	19.855	7	1
2513	Tb927.7.2190	Tb927.7.2190		translocon-associated protein (TRAP), alpha subunit, putative	29.242	0	27.679											0.202063	0.00727483	0.0268142	1.57164	+	18.8	5	5	1.2228	9.2986	6	0	2905100000	1271500000	1633600000	18.8	6	6	1.0908	8.131	8	2	3479100000	1527100000	1951900000	18.8	6	6	1.18284	13.22	7	0
1306	Tb927.11.2410	Tb927.11.2410		Flabarin, putative	24.58	0	203.34											0.206154	0.00247783	0.0114331	1.94184	+	60.8	8	8	1.1952	10.479	12	2	10322000000	4318400000	6.0035e+09	70.3	13	13	1.1549	12.688	18	4	14502000000	5.9947e+09	8.507e+09	61.3	10	10	1.15185	9.7798	13	1
1569	Tb927.11.8260	Tb927.11.8260		carbonic anhydrase-like protein	45.777	0	18.686											0.206891	0.00532356	0.0208973	1.67991	+	8.8	3	3	1.1832	16.631	3	1	590960000	213160000	377800000	8.8	3	3	1.1087	21.119	3	1	641260000	246580000	394680000	8.8	3	3	1.22012	12.974	3	2
1847	Tb927.3.3580	Tb927.3.3580	LPG3	heat shock protein 90, putative	87.766	0	305.61					1						0.210691	0.00136646	0.00709968	2.14876	+	46.1	33	33	1.1713	12.533	37	5	15477000000	6.3162e+09	9160800000	40.8	31	31	1.1475	22.378	37	10	18349000000	7.3812e+09	10968000000	43.3	33	33	1.1427	13.475	36	7
1136	Tb927.11.1390	Tb927.11.1390	CITFA-1	class I transcription factor A, subunit 1	52.922	0.0081645	2.2791											0.213229	0.0143126	0.045432	1.34264	+	1.9	1	1	1.1401		1	0	20548000	8039300	12508000	1.9	1	1	1.2157		1	0	20245000	6668700	13576000	1.9	1	1	1.12408		1	0
2319	Tb927.6.2000	Tb927.6.2000		spliceosome-associated protein, putative	50.03	0	6.1552											0.214938	0.003629	0.0153437	1.81407	+	11	2	2	1.1892	4.8682	2	0	59832000	23805000	36027000	11	2	2	1.1588	33.531	2	1	51259000	14662000	36597000	13.2	3	3	1.0942	189.61	3	2
1538	Tb927.11.7510;Tb927.11.7460	Tb927.11.7510	BiP	luminal binding protein 1 (BiP), putative	71.434	0	323.31											0.215741	0.00127879	0.00676765	2.16956	+	60	37	37	1.1565	27.536	57	14	77877000000	32933000000	44944000000	61.9	37	37	1.1412	4.4656	60	9	97047000000	40043000000	57004000000	59.4	36	36	1.17129	7.0316	58	12
1356	Tb927.11.3380	Tb927.11.3380	RanBP1	Ran-binding protein 1, putative	17.703	0	32.055											0.216108	0.00189733	0.0093061	2.03123	+	45.2	7	7	1.1606	12.852	6	1	1166500000	500620000	665890000	42.7	8	8	1.2063	9.2253	8	1	1950000000	750140000	1199900000	32.5	6	6	1.14481	16.742	6	0
650	Tb927.10.2560	Tb927.10.2560	mMDH	mitochondrial malate dehydrogenase	33.188	0	296.81								1			0.217988	0.00291721	0.0130009	1.88603	+	80.2	18	18	1.1529	15.53	25	2	49668000000	20700000000	28968000000	82.7	18	18	1.1298	14.665	25	0	54887000000	22789000000	32098000000	80.2	17	17	1.14187	10.062	24	2
2355	Tb927.6.2790;REV__Tb927.6.2790	Tb927.6.2790	TDH	L-threonine 3-dehydrogenase	36.957	0	323.31	1							1			0.218275	0.00150583	0.00764631	2.11655	+	71.1	18	18	1.1984	5.8114	28	2	46255000000	18729000000	27526000000	77.4	20	20	1.14	11.283	30	3	56977000000	22847000000	34130000000	75	19	19	1.15485	11.408	28	3
275	Tb11.v5.1035;Tb927.11.11330;Tb11.v5.1034	Tb11.v5.1035		heat shock protein 70 (hsp70), putative	75.235	0	323.31											0.218396	0.00453482	0.0183324	1.73678	+	54.1	36	26	1.2282	10.529	43	7	51574000000	20875000000	30699000000	55.7	38	28	1.198	8.4287	48	11	57003000000	23948000000	33055000000	54.6	26	36	1.11731	10.041	42	7
1062	Tb927.11.12150	Tb927.11.12150	BILBO1	flagellar pocket cytoskeletal protein bilbo1	67.325	0	43.161											0.220373	0.00347401	0.0148487	1.82831	+	20.3	10	10	1.1904	38.137	12	3	1871200000	719270000	1152000000	20.3	10	10	1.177	24.192	11	3	1701100000	825870000	875260000	20.3	10	10	1.20333	38.99	10	2
2342	Tb927.6.2540	Tb927.6.2540		DREV methyltransferase, putative	35.879	0	6.7429											0.221507	0.0108267	0.036493	1.43779	+	6.3	2	2	1.0678	5.5021	2	0	105990000	44679000	61311000	6.3	2	2	1.1544	0.7115	2	0	112940000	47936000	65002000	6.3	2	2	1.27639	15.406	2	0
2969	Tb927.8.6580	Tb927.8.6580	SDH1	Succinate dehydrogenase [ubiquinone] flavoprotein subunit, mitochondrial	66.88	0	273.39	1		1								0.222573	0.0014326	0.00738522	2.13164	+	42.7	18	18	1.1493	11.431	19	2	9207500000	3824300000	5383200000	54	23	23	1.1528	12.867	28	8	11211000000	4774000000	6.4375e+09	48.4	20	20	1.16052	8.97	23	6
1309	Tb927.11.2470	Tb927.11.2470		metallo-peptidase, Clan MF, Family M17	60.585	0	107.39											0.223152	0.00900373	0.0318742	1.49656	+	37.2	13	13	1.1122	8.5408	14	2	2461000000	1089600000	1371400000	41.9	14	14	1.1406	23.031	13	3	2899200000	1038800000	1860400000	45.1	13	13	1.29266	12.276	13	4
2726	Tb927.7.7500;Tb927.5.300b;Tb927.5.300;Tb11.v5.0215	Tb927.7.7500	TLP7	thymine-7-hydroxylase, putative	36.926	0	4.8819											0.224869	0.0122548	0.0401613	1.39619	+	2.2	1	1	1.0792		1	0	64661000	30199000	34461000	7.2	2	2	1.2468	20.729	2	1	98788000	54125000	44663000	7.2	2	2	1.10622	1.4807	2	0
1568	Tb927.11.8250	Tb927.11.8250		hypothetical protein, conserved	19.344	0	10.303											0.226007	0.00574298	0.02205	1.65659	+	16.3	2	2	1.2134		1	0	51909000	21164000	30745000	8.7	1	1	1.1915		1	1	52280000	6071200	46209000	16.3	2	2	1.07242	55.965	2	2
1452	Tb927.11.5520	Tb927.11.5520	TIM	triosephosphate isomerase	26.819	0	270.01											0.226968	0.00135643	0.00708281	2.14979	+	84.8	15	15	1.169	8.283	27	5	68991000000	29231000000	39760000000	69.2	15	15	1.1341	5.3027	25	5	83859000000	35231000000	48628000000	69.2	15	15	1.1842	9.7503	24	2
1717	Tb927.2.5120	Tb927.2.5120	VAMP7	Vesicle-associated membrane protein 7	25.314	0.0025461	2.9204											0.233298	0.012111	0.0397735	1.40041	+	3.6	1	1	1.204		1	0	63013000	25726000	37287000	3.6	1	1	1.2929		1	0	45472000	18425000	27047000	3.6	1	1	1.15444		1	0
83	Tb927.5.4380;Tb05.5K5.30	Tb927.5.4380	KPP1	Kinetoplastid-specific Protein Phosphatase 1	71.37	0	27.296											0.233504	0.00396705	0.0165276	1.78179	+	11.5	5	5	1.2004	14.198	4	1	321910000	107830000	214080000	6.3	3	3	1.2196	7.5371	3	0	235180000	101150000	134030000	14.9	7	7	1.08787	11.205	6	3
249	Tb11.v5.0713	Tb11.v5.0713	RHS6	Retrotransposon hot spot protein 6 (RHS6), putative	78.342	0	120.51											0.234194	0.00345786	0.0147998	1.82974	+	28.9	17	12	1.2577	17.865	16	5	3974200000	1324200000	2650000000	29.1	17	12	1.1241	21.361	14	5	3221400000	1070400000	2151000000	24.4	10	14	1.18244	28.204	11	1
1693	Tb927.2.4410	Tb927.2.4410		Eukaryotic protein of unknown function (DUF846), putative	25.109	0.0016292	3.1881											0.238197	0.00540768	0.0211085	1.67554	+	0	0	0			0	0	0	0	0	5.4	1	1	1.1711		1	0	32044000	13710000	18334000	5.4	1	1	1.18592		1	1
2013	Tb927.4.2340	Tb927.4.2340		hypothetical protein, conserved	57.282	0	14.92											0.240398	0.00762338	0.0277722	1.55639	+	3.3	1	1	1.1774		1	0	61242000	23280000	37962000	11.3	4	4	1.1169	19.872	2	0	128970000	56368000	72598000	11.3	4	4	1.13158	18.823	2	1
2125	Tb927.4.640	Tb927.4.640		GRIP domain containing protein, putative	52.055	0.0003459	4.1773											0.241019	0.0105451	0.0358329	1.44572	+	2.4	1	1	1.0516		1	0	26288000	11066000	15223000	2.4	1	1	1.1925		1	0	28537000	10713000	17824000	2.4	1	1	1.2639		1	0
2708	Tb927.7.710	Tb927.7.710	HSP70	heat shock 70 kDa protein, putative	70.211	0	300.99											0.241227	0.00369072	0.0155836	1.80733	+	49.9	22	19	1.2581	20.852	22	2	5432600000	1962500000	3470000000	52.1	24	21	1.2103	19.031	23	5	6.0649e+09	2392600000	3672300000	46.8	18	21	1.11483	24.975	21	1
369	Tb927.10.1040;Tb11.v5.0638	Tb927.10.1040	CBP1B	serine peptidase, Clan SC, Family S10	51.509	0	69.706											0.242042	0.00172884	0.00865988	2.06249	+	22	6	1	1.2167		1	0	148010000	65939000	82068000	22	6	1	1.2231		1	1	91308000	75168000	16141000	22	1	6	1.15015		1	0
2210	Tb927.5.3050	Tb927.5.3050	PARP	poly(adp-ribose) polymerase	65.234	0	9.2593											0.243207	0.00125076	0.00668707	2.17476	+	2.3	1	1	1.1743		1	0	59437000	11006000	48431000	2.3	1	1	1.1818		1	0	30791000	11020000	19771000	2.3	1	1	1.23031		1	0
1402	Tb927.11.450	Tb927.11.450	ACS2	hypothetical protein, conserved	90.205	0.0034343	2.7307											0.243711	0.0123971	0.0405429	1.39209	+	1.7	1	1	1.0927		1	0	35923000	14444000	21479000	1.7	1	1	1.1461		1	0	43541000	18349000	25192000	1.7	1	1	1.17095		1	0
1181	Tb927.11.15000	Tb927.11.15000	TbSMN	survival of motor neuron (SMN)-like protein	17.026	0	21.405											0.244107	0.0133431	0.042964	1.36689	+	32.5	3	3	1.2009	15.19	4	3	203870000	61410000	142460000	38.9	4	4	1.105	19.04	4	1	384330000	132350000	251990000	35	3	3	1.10808	14.144	3	1
1145	Tb927.11.14090	Tb927.11.14090	DRBD18	Double RNA binding domain protein 18	51.674	0	102											0.245505	0.00753016	0.0275286	1.56022	+	30.8	10	10	1.2803	7.503	11	1	6.0181e+09	2311900000	3706200000	37.7	11	11	1.2448	9.7476	12	2	7.7047e+09	2972400000	4732300000	30.8	11	11	1.1208	13.072	13	2
621	Tb927.10.2020	Tb927.10.2020	HK2	hexokinase	51.148	0	323.31											0.246134	0.00173032	0.00865988	2.06249	+	66.7	29	2	1.1823	23.359	3	2	592140000	253990000	338150000	68.4	31	2	1.1288	23.759	3	3	678780000	285430000	393360000	60.7	1	26	1.23498	1.671	2	2
2343	Tb927.6.2550	Tb927.6.2550	TRRM2	RNA-binding protein, putative	82.867	0	71.299											0.247122	0.00269008	0.0121792	1.91438	+	20.8	11	11	1.2304	17.098	11	1	1230000000	486500000	743460000	22.1	12	12	1.176	27.684	12	1	1747200000	681760000	1065500000	22.4	12	12	1.23271	17.048	12	1
972	Tb927.11.1020	Tb927.11.1020		ribokinase, putative	35.288	0	230.31											0.248556	0.000845139	0.00495846	2.30465	+	40.8	12	12	1.1805	7.2414	16	2	16821000000	9839000000	6.9822e+09	59.8	12	12	1.1765	18.67	16	3	24577000000	13537000000	11040000000	48.6	12	12	1.22351	17.173	17	4
3321	Tb927.9.7980	Tb927.9.7980		hypothetical protein, conserved	15.754	0	22.298											0.249611	0.015099	0.0474952	1.32335	+	41.9	2	2	1.3185	3.5292	2	0	678210000	252440000	425770000	41.9	2	2	1.2558	65.407	3	1	736330000	275190000	461150000	20.9	1	1	1.06551		1	0
1740	Tb927.3.1010	Tb927.3.1010	CAP64	Cytoskeleton-associated protein 64 kDa	64.339	0	312.27											0.252809	0.00117284	0.00636832	2.19598	+	40.2	14	14	1.222	6.3317	15	2	2501200000	982330000	1518900000	37.7	15	15	1.2203	8.46	15	1	2801500000	1102700000	1698800000	35.2	12	12	1.1798	11.757	13	2
2153	Tb927.5.1530	Tb927.5.1530		Flavin-binding monooxygenase-like, putative	59.943	0	14.943	1										0.253449	0.0104237	0.0355358	1.44933	+	4.6	2	2	1.3174	7.1368	2	1	70326000	21014000	49312000	4.6	2	2	1.244	12.766	2	0	77517000	27071000	50446000	4.6	2	2	1.12768	8.5475	2	0
165	Tb927.7.4570;Tb11.v5.0270	Tb927.7.4570	IG-NH	inosine-guanine nucleoside hydrolase	39.39	0	40.885											0.254458	0.0150608	0.0474224	1.32402	+	28.9	7	7	1.3738	10.993	8	4	882370000	378390000	503980000	28.9	7	7	1.1518	9.3875	7	1	893450000	407670000	485780000	24.4	5	5	1.17265	23.97	5	0
235	Tb927.10.2890;Tb11.v5.0650	Tb927.10.2890		enolase	46.592	0	114.29											0.254882	0.00515137	0.0203009	1.69248	+	48.3	15	15	1.2932	51.613	14	1	2424200000	974650000	1449600000	59.7	18	18	1.2284	24.673	18	5	2783200000	1090900000	1692300000	45.5	13	13	1.11602	11.877	13	4
1882	Tb927.3.4680	Tb927.3.4680		RAB GDP dissociation inhibitor alpha, putative	49.396	0	37.76											0.257415	0.00463938	0.0186827	1.72856	+	13	4	4	1.3094	13.413	4	0	167640000	63478000	104160000	17.1	6	6	1.1404	12.585	6	0	198190000	79433000	118750000	12.6	4	4	1.20093	20.638	4	0
1129	Tb927.11.13740;Tb11.v5.0546;Tb927.6.190	Tb927.11.13740	ACP5	procyclic-enriched flagellar receptor adenylate cyclase 5	133.78	0	111.35											0.258945	0.00561902	0.0216705	1.66413	+	18.2	16	13	1.3175	8.4038	15	5	975270000	401380000	573890000	19	17	14	1.202	11.001	13	4	1385400000	507520000	877850000	18.8	13	16	1.11442	8.2246	12	2
668	Tb927.10.2930	Tb927.10.2930		hypothetical protein, conserved	80.866	0	9.0178											0.260926	0.00159803	0.00806222	2.09355	+	1.3	1	1	1.2305		1	0	46226000	18184000	28042000	3.2	2	2	1.2454	9.4394	2	0	74484000	27957000	46528000	1.3	1	1	1.13691		1	0
2689	Tb927.7.6790	Tb927.7.6790		hypothetical protein, conserved	58.772	0	25.309											0.262445	0.000729453	0.00440342	2.35621	+	7.6	3	3	1.2009	8.7353	3	0	135390000	55679000	79709000	8.4	4	4	1.1773	41.702	4	0	284180000	100430000	183750000	19.4	7	7	1.2371	14.331	7	2
2167	Tb927.5.1810;Tb927.5.1830	Tb927.5.1810	p67	lysosomal/endosomal membrane protein p67	72.732	0	96.737											0.266106	0.000766046	0.00458895	2.33829	+	24.7	10	10	1.1784	7.8775	9	4	1263900000	651940000	612000000	28.2	12	12	1.1833	26.623	14	4	2068600000	919950000	1148600000	33.5	14	14	1.24555	52.214	14	5
822	Tb927.10.700	Tb927.10.700		hypothetical protein, conserved	29.922	0	7.0111											0.266442	0.0156724	0.0488088	1.3115	+	8.4	2	2	1.1213		1	0	51606000	23355000	28251000	6.5	2	2	1.117	18.282	2	1	54235000	8736200	45499000	11.5	3	3	1.19282	31.233	3	1
211	Tb927.10.5620;Tb11.v5.0531	Tb927.10.5620	ALD	fructose-bisphosphate aldolase, glycosomal	41.071	0	323.31											0.270269	0.000438064	0.00293887	2.53182	+	80.1	31	31	1.2013	12.731	50	12	94064000000	39125000000	54939000000	80.6	31	31	1.2064	7.2758	48	9	132440000000	56427000000	76013000000	80.1	29	29	1.20041	31.256	43	3
811	Tb927.10.6730;Tb927.10.6720;Tb11.v5.0578;Tb927.10.6740;Tb927.10.6750;Tb927.10.6760	Tb927.10.6730		Plasma-membrane choline transporter, putative	53.553	0	28.995											0.270747	0.00089669	0.00522061	2.28228	+	9.6	3	3	1.1564	3.5465	3	1	912390000	394420000	517970000	12.7	4	4	1.2223	5.6989	4	0	1163300000	454630000	708640000	9.6	3	3	1.24401	12.247	3	0
3283	Tb927.9.6060	Tb927.9.6060	ERV1	ERV/ALR sulfhydryl oxidase domain-containing protein	30.49	0	40.306	1					1					0.272505	0.00578949	0.0221742	1.65415	+	28.2	5	5	1.3252	22.297	6	2	631560000	261520000	370040000	17.2	3	3	1.1591	25.023	4	1	442070000	160860000	281210000	25.3	4	4	1.24542	18.33	6	2
516	Tb927.10.1420;Tb11.v5.0783	Tb927.10.1420	MetAP2	metallo-peptidase, Clan MG, Family M24	51.382	0	30.879											0.272606	0.00314869	0.013797	1.86022	+	18.4	5	5	1.3002	41.518	7	2	727970000	259170000	468790000	19	6	6	1.2406	20.331	5	4	680380000	316710000	363670000	25.3	7	7	1.13713	14.109	9	5
1437	Tb927.11.5230	Tb927.11.5230		hypothetical protein, conserved	25.968	0	21.551											0.272694	0.00320304	0.0139765	1.8546	+	36.2	5	5	1.2741	10.375	4	0	648190000	241980000	406210000	29.4	4	4	1.2413	14.359	4	0	893720000	322790000	570920000	36.2	5	5	1.21828	22.949	5	0
2922	Tb927.8.5650	Tb927.8.5650		hypothetical protein, conserved	103.11	0.00033761	3.773											0.274744	0.0142634	0.0453218	1.34369	+	1.3	1	1	1.1583		1	0	5916200	1772300	4143900	1.5	1	1	1.1639		1	0	17873000	5251800	12622000	2.8	2	2	1.31335	7.3595	2	0
940	Tb927.10.9720	Tb927.10.9720	REAP-1	RNA-editing-associated protein 1	64.376	0	9.6945											0.275558	0.00206947	0.00997484	2.00109	+	18.3	2	2	1.1334	5.255	3	0	209750000	90534000	119220000	18.3	2	2	1.2338	3.2399	2	0	47140000	17951000	29190000	18.3	2	2	1.1962	1.2284	3	0
480	Tb927.10.13430	Tb927.10.13430		citrate synthase, putative	53.584	0	114.01	1							1			0.276312	0.000716312	0.00433244	2.36327	+	32.4	10	10	1.1991	27.548	11	3	3430400000	1438000000	1992400000	37	13	13	1.2582	22.473	12	2	4454200000	1896500000	2557700000	32.4	10	10	1.1789	6.9569	10	3
2733	Tb927.7.880	Tb927.7.880	RPB25	RNA-binding protein, putative	29.808	0	24.541											0.276766	0.00110775	0.00611016	2.21395	+	13.7	3	3	1.2731	17.807	3	1	344090000	107870000	236210000	13.7	3	3	1.216	24.725	3	1	358800000	122010000	236790000	18.4	4	4	1.1987	25.108	4	1
1351	Tb927.11.3280	Tb927.11.3280	KIN13-5	Kinesin-13 5, putative	80.07	0	48.38											0.276942	0.00349134	0.0149006	1.8268	+	12.4	7	6	1.1061	11.251	6	0	555030000	231320000	323700000	14.2	8	7	1.2196	6.9713	7	1	520160000	159450000	360710000	11.5	5	6	1.29267	19.393	5	2
3296	Tb927.9.6580	Tb927.9.6580		hypothetical protein, conserved	78.891	0.0013115	3.2718											0.279694	0.00650438	0.0243759	1.61304	+	1.2	1	1	1.2474		1	1	24999000	2236000	22763000	1.2	1	1	1.0783		1	1	21963000	2171300	19792000	1.2	1	1	1.2315		1	1
2056	Tb927.4.3620;Tb927.4.3640;Tb927.4.3630	Tb927.4.3620	PP1-6	serine threonine-protein phosphatase PP1, putative	33.713	0	12.541											0.280408	0.00630781	0.0238388	1.62272	+	15	4	4	1.373	12.667	4	0	421080000	159990000	261090000	15	4	4	1.1877	23.409	4	0	415090000	171630000	243460000	15	4	4	1.15056	26.624	4	0
2994	Tb927.8.7410;Tb927.4.5010	Tb927.8.7410		calreticulin, putative	45.021	0	221.68											0.28052	0.000409232	0.00278118	2.55577	+	50.4	21	21	1.208	12.672	32	6	23537000000	9437100000	14100000000	53.4	20	20	1.2002	13.23	31	4	27019000000	10962000000	16057000000	44.3	19	19	1.21798	17.618	28	1
514	Tb927.10.14180	Tb927.10.14180	SEC13	protein transport protein SEC13	41.675	0	64.386											0.280595	0.00232184	0.0109207	1.96175	+	17.1	4	4	1.3066	10.378	4	0	1020300000	388790000	631460000	26.7	7	7	1.177	9.245	7	0	2006900000	843520000	1163400000	20.6	5	5	1.23305	8.0077	5	0
119	Tb11.v5.0154;Tb927.7.4700	Tb11.v5.0154		WD domain, G-beta repeat, putative	77.689	0	77.57											0.282944	0.0151746	0.0476372	1.32205	+	18.6	9	9	1.3817	18.122	9	3	479680000	119880000	359800000	14	8	8	1.2935	23.459	7	2	562140000	179840000	382300000	7.3	4	4	1.12339	5.2657	3	2
885	Tb927.10.820	Tb927.10.820		hypothetical protein, conserved	37.601	0.0055215	2.4908											0.287113	0.00223847	0.0105779	1.9756	+	2.9	1	1	1.2748		1	0	66566000	25542000	41024000	2.9	1	1	1.2051		1	0	66631000	26407000	40223000	2.9	1	1	1.12934		1	0
1973	Tb927.4.1600	Tb927.4.1600		AAA domain containing protein, putative	27.063	0	9.3173											0.287355	0.0156165	0.048683	1.31262	+	15.4	3	3	1.3373	9.0034	3	0	323000000	119230000	203780000	15.4	3	3	1.3533	7.7308	3	0	385350000	140720000	244630000	15.4	3	3	1.07079	10.046	3	0
2962	Tb927.8.6440	Tb927.8.6440	RBP20	RNA-binding protein, putative	20.37	0	25.496											0.287452	0.00335729	0.0144088	1.84137	+	35.3	4	4	1.2915	5.7956	3	1	487390000	164900000	322490000	22.8	3	3	1.2952	19.638	3	0	720050000	257420000	462630000	35.3	4	4	1.17141	18.181	4	0
3257	Tb927.9.4680	Tb927.9.4680	EIF4A1	Eukaryotic initiation factor 4A-1	45.361	0	103.69											0.28749	0.0047147	0.0189617	1.72212	+	37.4	11	11	1.342	10.965	11	3	3602300000	1448200000	2154100000	48	13	13	1.2594	4.3674	13	4	4515900000	1895900000	2619900000	48.3	14	14	1.14436	17.487	15	7
161	Tb927.7.4500;Tb11.v5.0263	Tb927.7.4500		PX domain containing protein, putative	58.428	0	27.583											0.290964	0.00148276	0.0075783	2.12043	+	11.7	7	7	1.3137	16.657	7	3	706840000	283630000	423210000	15.7	7	7	1.1937	29.806	7	1	701760000	303480000	398280000	6.8	4	4	1.17324	12.94	4	0
1745	Tb927.3.1120	Tb927.3.1120	RTB2	GTP-binding nuclear protein rtb2, putative	24.406	0	152.08											0.291485	0.00136885	0.00710032	2.14872	+	56.2	12	12	1.2886	8.961	16	4	13248000000	4857800000	8.3899e+09	55.8	11	11	1.2535	4.2554	14	4	15364000000	5.8349e+09	9529200000	47	10	10	1.2037	4.0773	14	7
616	Tb927.10.1960	Tb927.10.1960		hypothetical protein, conserved	83.438	0	30.1											0.295005	0.00111176	0.00612151	2.21314	+	12.4	7	7	1.3022	7.902	6	0	293830000	108670000	185160000	14.4	8	8	1.2154	18.231	8	1	397290000	126910000	270380000	10	6	6	1.22417	9.5804	6	0
2598	Tb927.7.3980	Tb927.7.3980		tc40 antigen-like, immunodominant antigen, putative	97.32	0	131.98											0.296451	0.00353607	0.015027	1.82313	+	23.3	14	14	1.3315	32.699	16	8	2312100000	722030000	1590100000	24.2	16	16	1.2717	46.816	16	6	2225800000	722670000	1503100000	22.5	14	14	1.12788	30.919	16	4
1358	Tb927.11.3490	Tb927.11.3490		hypothetical protein, conserved	87.8	0	192.79											0.298553	0.00033189	0.00238816	2.62194	+	47.9	28	28	1.2364	13.931	30	11	6.1185e+09	2491100000	3627400000	46.6	28	28	1.2504	26.533	30	10	5641300000	2041400000	3599900000	45.9	28	28	1.22179	32	32	16
3217	Tb927.9.2900	Tb927.9.2900	UTP10	U3 small nucleolar RNA-associated protein 10, putative	287.19	0	167.81											0.30009	0.00135213	0.00707746	2.15012	+	13.8	28	28	1.2151	27.495	26	4	3904700000	1593100000	2311600000	12.1	24	24	1.3268	19.286	24	8	4857100000	1867100000	2989900000	12.7	25	25	1.19805	13.067	26	7
570	Tb927.10.15290	Tb927.10.15290		tubulin binding cofactor c, putative	181.96	0	4.6978											0.30117	0.000782188	0.00465892	2.33171	+	0.8	1	1	1.2853		1	0	28279000	10827000	17453000	2.9	3	3	1.2346	36.646	3	0	91974000	33020000	58954000	0.8	1	1	1.24034		1	0
2341	Tb927.6.2510	Tb927.6.2510	SDHAF2	Flavinator of succinate dehydrogenase, putative, Succinate dehydrogenase assembly factor 2, mitochondrial	16.92	0	80.016	1		1								0.301536	0.00841302	0.030089	1.52159	+	22.6	2	2	1.301	8.1752	2	0	349140000	135430000	213710000	28.1	3	3	1.3768	6.886	2	0	342130000	103340000	238790000	22.6	2	2	1.16401	6.0613	2	0
490	Tb927.10.13720	Tb927.10.13720	RBP29	RNA-binding protein 29, putative	40.678	0	42.743											0.301919	0.00210344	0.0100459	1.99801	+	19.1	8	8	1.3255	21.61	8	1	2872500000	1138100000	1734400000	19.1	7	7	1.2184	14.429	7	0	3159100000	1305600000	1853400000	19.1	9	9	1.2516	15.909	10	3
331	Tb927.1.4230	Tb927.1.4230		hypothetical protein, conserved	49.86	0	19.496											0.302669	0.00218975	0.0103947	1.98319	+	7.7	2	2	1.203	21.628	2	1	153530000	63800000	89728000	17.4	5	5	1.1782	28.097	4	2	318070000	164260000	153810000	7.3	2	2	1.35353	13.612	2	0
2502	Tb927.7.1790	Tb927.7.1790		Adenine phosphoribosyltransferase, putative	25.624	0	127.42											0.303037	0.00103928	0.00580401	2.23627	+	79.6	12	12	1.2659	9.5381	14	1	2070100000	775420000	1294700000	63.9	10	10	1.2902	14.599	14	2	2118300000	790540000	1327800000	63.9	10	10	1.16393	11.194	13	2
1216	Tb927.11.15910	Tb927.11.15910	SODB1	iron superoxide dismutase	22.048	0	25.397											0.309387	0.00385204	0.0161559	1.79167	+	14.1	2	2	1.1845	2.5293	2	0	574900000	239170000	335730000	30.8	5	3	1.1383	7.045	3	0	782930000	324560000	458380000	22.7	3	3	1.35707	23.398	3	0
3096	Tb927.9.12380	Tb927.9.12380		Histidine phosphatase superfamily (branch 1), putative	54.443	0	5.9743											0.313227	0.00343522	0.014723	1.832	+	2.8	1	1	1.264		1	1	24062000	3748500	20313000	0	0	0			0	0	0	0	0	2.8	1	1	1.19689		1	0
1838	Tb927.3.3360	Tb927.3.3360		acyltransferase, putative	52.68	0.0025823	3.0727											0.316529	0.00128366	0.00678197	2.16864	+	1.9	1	1	1.3041	18.787	2	2	66464000	27629000	38835000	1.9	1	1	1.1557		1	0	50460000	17645000	32815000	1.9	1	1	1.28848	3.1227	2	2
2481	Tb927.7.1280;Tb927.7.1260	Tb927.7.1280		hypothetical protein, conserved	26.047	0	19.584											0.316747	0.00302016	0.0133836	1.87343	+	16.7	2	2	1.1573	2.6642	2	1	42582000	15605000	26977000	25.8	4	4	1.2039	2.6061	4	3	281030000	35276000	245760000	22.7	3	3	1.38041	12.237	3	0
1879	Tb927.3.4630	Tb927.3.4630		UDP-glucose:glycoprotein glucosyltransferase, putative	186.84	0	41.791					1						0.31732	0.00553887	0.0215034	1.66749	+	4.6	6	6	1.3445	22.508	6	1	624690000	157170000	467520000	4.5	6	6	1.3283	17.194	6	1	461810000	152450000	309360000	6.1	8	8	1.22864	22.248	8	2
2787	Tb927.8.2000	Tb927.8.2000	NCP1	cyclophilin, putative	28.482	0	85.345											0.317656	0.00218313	0.010379	1.98385	+	30.5	7	7	1.3351	7.9484	8	5	2147500000	907430000	1240100000	39.7	8	8	1.2939	7.5525	8	1	3874100000	1336000000	2538200000	30.5	7	7	1.21878	11.106	8	4
1866	Tb927.3.4140	Tb927.3.4140		hypothetical protein, conserved	61.891	0	26.05											0.320697	0.00615424	0.023428	1.63027	+	8.7	3	3	1.1215	7.5748	3	1	101020000	60038000	40978000	5.2	2	2	1.3755	9.8469	2	0	142380000	40514000	101870000	9.8	4	4	1.18096	8.7759	4	2
2309	Tb927.6.1830	Tb927.6.1830	CSTF50	Cleavage stimulation factor subunit 50, putative	49.927	0	17.805											0.321059	0.0108392	0.036493	1.43779	+	3.4	1	1	1.3586		1	1	15055000	1705300	13349000	9.7	2	2	1.2481	1.8197	2	0	49786000	18460000	31325000	9.7	2	2	1.05897	24.783	2	0
1204	Tb927.11.15550	Tb927.11.15550	B5R	NADH-cytochrome b5 reductase, putative	33.885	0	83.771	1										0.322461	0.00306795	0.013557	1.86784	+	50.3	8	8	1.1978	24.881	8	3	1744800000	753960000	990880000	27.9	6	6	1.228	37.436	7	1	3126400000	1061800000	2064600000	35.1	6	6	1.40247	25.849	6	1
1685	Tb927.2.4210	Tb927.2.4210	PEPCK	Phosphoenolpyruvate carboxykinase [ATP], glycosomal	58.564	0	323.31											0.322999	0.000340853	0.00243255	2.61394	+	63	31	31	1.2758	7.8022	51	7	82616000000	32930000000	49685000000	61.9	32	32	1.2792	13.389	53	7	96196000000	37452000000	58745000000	63	31	31	1.23522	9.8409	51	9
519	Tb927.10.14240;Tb11.v5.0859	Tb927.10.14240	NMT	N-myristoyltransferase	50.528	0	26.601											0.323482	0.0096048	0.0337731	1.47143	+	15.5	5	5	1.3716	24.726	5	2	277170000	98763000	178400000	25.3	7	7	1.0652	16.46	9	6	463980000	221280000	242700000	16.6	5	5	1.25535	35.487	6	3
1342	Tb927.11.3120	Tb927.11.3120	NOG1	nucleolar GTP-binding protein 1	74.753	0	57.553											0.326288	0.000482917	0.00315862	2.5005	+	24	12	12	1.2525	35.456	12	1	1621900000	639550000	982340000	26.7	13	13	1.1941	26.945	15	3	1967700000	807250000	1160400000	23.5	12	12	1.27969	13.712	13	2
1223	Tb927.11.16080	Tb927.11.16080		Soluble NSF attachment protein, SNAP, putative	32.904	0	21.733											0.326666	0.0155191	0.0484759	1.31447	+	14	3	3	1.0429	3.4033	3	1	124560000	45725000	78835000	5.5	1	1	1.3887		1	0	30278000	9519900	20758000	9.2	2	2	1.38017	19.505	2	0
1852	Tb927.3.3670	Tb927.3.3670	TRRM3	Triple RNA binding domain protein 3	66.931	0	62.522											0.326833	0.00171998	0.00863572	2.0637	+	20.9	9	9	1.3309	9.5359	10	4	1577600000	498610000	1079000000	18	8	8	1.3085	25.248	10	4	1526100000	718750000	807320000	18	8	8	1.23047	6.2743	9	3
2006	Tb927.4.2220	Tb927.4.2220	J51	TPR-repeat-containing chaperone protein DNAJ, putative	80.445	0	9.4742											0.32763	0.000775887	0.00463904	2.33357	+	3.3	2	2	1.3221	10.837	2	1	60333000	28478000	31855000	5.4	3	3	1.2873	31.592	2	1	66141000	18731000	47410000	6.8	4	4	1.20322	28.134	4	2
491	Tb927.10.13730	Tb927.10.13730		60S ribosomal protein L7, putative	34.502	0	24.108											0.328769	0.0143474	0.0454964	1.34202	+	22.5	6	6	1.5223	23.222	6	1	800350000	295380000	504970000	15.1	5	5	1.1428	33.892	6	2	766150000	298650000	467500000	22.5	6	6	1.16728	29.419	6	1
1127	Tb927.11.13700	Tb927.11.13700	BLD10	Basal body protein	85.787	0	5.0781											0.332373	0.00472459	0.0189771	1.72177	+	4	2	2	1.2975		1	0	1999800000	789110000	1210700000	1.7	1	1	1.2972		1	0	3179300000	1330200000	1849100000	4	2	2	1.1859		1	0
3211	Tb927.9.2590	Tb927.9.2590		hypothetical protein, conserved	121.33	0	49.39											0.335457	0.00287976	0.0128706	1.8904	+	8.9	7	7	1.4205	17.369	7	2	248060000	94733000	153330000	8.6	7	7	1.1983	7.5631	6	1	243460000	87555000	155900000	7	5	5	1.20176	5.6205	5	0
667	Tb927.10.2900;Tb11.v5.0837	Tb927.10.2900	KAP95	importin beta-1 subunit, putative	95.068	0	32.532											0.338774	0.000759136	0.00455627	2.34139	+	7.7	5	5	1.3517	18.24	5	0	485320000	194770000	290550000	12.8	8	8	1.2678	21.476	6	0	536100000	225060000	311040000	10.7	7	7	1.23775	13.043	7	1
717	Tb927.10.4070	Tb927.10.4070		hypothetical protein, conserved	36.601	0.00034868	4.3258											0.340225	0.0159011	0.0493248	1.30693	+	0	0	0			0	0	0	0	0	8.2	2	2	1.2607	21.58	2	0	105610000	40934000	64676000	0	0	0			0	0
2361	Tb927.6.3090	Tb927.6.3090	XMAP215	microtubule associated protein xmap215	179.07	0	37.089											0.341092	0.00283775	0.012701	1.89616	+	8.3	11	11	1.3711	23.272	10	3	465660000	144690000	320970000	7.8	11	11	1.324	19.379	10	3	784760000	230410000	554360000	5.1	7	7	1.24708	9.7428	7	1
1752	Tb927.3.1350	Tb927.3.1350		U3 small nucleolar RNA-associated protein 4, putative	86.927	0	67.44											0.341398	0.00226039	0.0106493	1.97268	+	14	10	10	1.4036	17.393	9	0	851900000	294050000	557850000	18.4	11	11	1.2687	27.045	11	2	965810000	380950000	584870000	14.8	11	11	1.23499	25.441	11	3
962	Tb927.11.10070	Tb927.11.10070	BDF3	Bromodomain factor 3, putative	25.415	0	38.669											0.343641	0.000277406	0.00209333	2.67916	+	47.5	8	8	1.2785	12.518	9	1	2064700000	764610000	1300100000	42.5	7	7	1.2426	6.3294	7	1	1562000000	554040000	1007900000	42.5	7	7	1.31363	15.606	8	1
1663	Tb927.2.2950	Tb927.2.2950		Nop14-like family, putative	105.08	0	28.144											0.343844	0.00393342	0.0164312	1.78433	+	6.9	4	4	1.3331	22.35	3	1	120780000	32187000	88594000	10.6	7	7	1.3798	39.657	7	3	342820000	96624000	246200000	6.9	4	4	1.11847	15.907	4	1
1423	Tb927.11.4980	Tb927.11.4980		ATP-dependent DEAD/H RNA helicase, putative	65.274	0	54.191											0.344079	0.00696776	0.0259264	1.58626	+	17	7	7	1.445	13.273	7	3	408020000	165350000	242670000	23.1	10	10	1.3343	23.273	9	5	527220000	220960000	306260000	15	6	6	1.13252	7.1896	6	3
2284	Tb927.6.1040;Tb927.6.1030	Tb927.6.1040	CP	cysteine peptidase, Clan CA, family C1, Cathepsin L-like	48.358	0	5.8744											0.345224	0.000362745	0.00255389	2.5928	+	10.9	3	1	1.3088		1	0	1043400000	397220000	646160000	18.3	6	1	1.2721		1	0	1248600000	482960000	765640000	10.9	1	3	1.21134		1	0
2181	Tb927.5.2260	Tb927.5.2260		Domain of unknown function (DUF306), putative	12.354	0	52.068											0.351902	0.00325146	0.0140508	1.8523	+	55.2	3	2	1.2975	41.699	2	0	194780000	70809000	123970000	51.7	3	2	1.3857	38.359	2	0	233900000	87876000	146030000	51.7	2	3	1.12451	8.3561	2	1
1840	Tb927.3.3440	Tb927.3.3440		phytanoyl-CoA dioxygenase (PhyH), putative	39.176	0	8.2996											0.353214	0.0117716	0.0388623	1.41047	+	12.8	2	2	1.1526	7.726	2	1	44949000	11669000	33280000	9.3	1	1	1.1433		1	0	25889000	8180500	17709000	12.8	2	2	1.51506	24.984	2	1
752	Tb927.10.5140	Tb927.10.5140	MPK6	Mitogen-activated protein kinase 6	49.74	0	36.506											0.355258	0.0066171	0.0247391	1.60662	+	17.6	7	7	1.2938	12.236	7	2	648880000	235420000	413460000	16.3	7	7	1.4843	19.301	6	2	528650000	154740000	373910000	16.5	6	6	1.22867	18.087	6	1
2843	Tb927.8.3530	Tb927.8.3530	G3PDH	glycerol-3-phosphate dehydrogenase [NAD+], glycosomal	37.805	0	308.45											0.357111	0.000237312	0.00187279	2.72751	+	58.8	16	16	1.3085	9.379	27	6	62565000000	24404000000	38161000000	65.5	20	20	1.3122	7.5779	34	5	96241000000	37469000000	58772000000	63.8	18	18	1.24364	10.422	24	2
987	Tb927.11.10480	Tb927.11.10480		PQQ-like domain/WD domain, G-beta repeat/Utp21 specific WD40 associated putative domain containing protein, putative	106.94	0	23.855											0.35811	0.0062261	0.0235869	1.62733	+	11.3	7	7	1.1329	7.0766	8	4	666340000	421180000	245160000	13.3	8	8	1.3627	10.505	8	2	464870000	156650000	308210000	10.9	7	7	1.44818	11.701	7	2
3129	Tb927.9.13380	Tb927.9.13380	ATG24	Autophagy-related protein 24	48.172	0	62.934											0.36101	0.00305559	0.0135214	1.86898	+	18.6	6	6	1.3657	43.65	6	2	269430000	104070000	165360000	20.8	8	8	1.1325	29.447	8	2	595120000	267210000	327910000	17.2	6	6	1.27789	14.186	6	2
1554	Tb927.11.7930	Tb927.11.7930	RPB8	RNA polymerase B subunit RPB8, putative	16.33	0	7.4431											0.36128	0.0131155	0.0423618	1.37303	+	17.4	1	1	1.434		1	1	25498000	1405500	24093000	17.4	1	1	1.0759		1	0	306440000	275460000	30976000	17.4	1	1	1.21911		1	1
1329	Tb927.11.2750	Tb927.11.2750	POMP12	Present in the outer mitochondrial membrane proteome 12	52.991	0	48.883											0.363077	0.00234684	0.011007	1.95833	+	20.7	7	7	1.1437	21.15	7	0	738230000	289090000	449130000	23.9	8	8	1.3801	13.872	9	4	588200000	256290000	331900000	21.1	7	7	1.28694	5.4795	8	3
3126	Tb927.9.13280	Tb927.9.13280	DRBD9	Double RNA binding domain protein 9	47.47	0	32.554											0.365412	0.00839015	0.0300415	1.52228	+	9.3	3	3	1.3637	16.391	3	0	238070000	82808000	155260000	15.9	5	5	1.2555	26.649	5	3	292020000	76483000	215540000	9.3	3	3	1.46813	9.9326	3	0
1932	Tb927.3.680	Tb927.3.680		cytochrome P450, putative	66.122	0	28.323											0.365928	0.00068788	0.00417048	2.37981	+	14.6	7	7	1.2303	22.075	7	1	779260000	340270000	438990000	14.6	7	7	1.2302	27.288	7	0	948480000	353910000	594560000	17.3	8	8	1.35873	17.751	8	1
2352	Tb927.6.2740	Tb927.6.2740	pdxK	pyridoxal kinase	33.332	0	5.494											0.366065	0.0149144	0.0471036	1.32695	+	5	1	1	1.2656		1	0	14072000	6283800	7788300	0	0	0			0	0	0	0	0	0	0	0			0	0
207	Tb927.10.6880;Tb11.v5.0516	Tb927.10.6880	GAP	glyceraldehyde 3-phosphate dehydrogenase, cytosolic	35.61	0	13.181											0.366387	0.00855514	0.0304929	1.5158	+	13	4	2	1.4163	12.998	2	1	107880000	31001000	76874000	11.8	4	2	1.4523	19.203	2	1	98663000	19108000	79555000	8.8	1	3	1.12056		1	0
1178	Tb927.11.14960	Tb927.11.14960	PUF7	pumilio/PUF RNA binding protein 7, putative	78.663	0	89.592											0.366739	0.000181343	0.00154388	2.81139	+	21.4	11	11	1.2498	24.939	10	1	1194200000	517100000	677060000	16.2	9	9	1.3155	6.7336	9	2	1362200000	539950000	822270000	17.3	9	9	1.30611	14.423	11	4
2260	Tb927.5.4320	Tb927.5.4320	FIP1	Pre-mRNA polyadenylation factor FIP1	31.036	0	15.634											0.368792	0.000286485	0.00214726	2.66811	+	14.3	3	3	1.3298	7.43	3	0	125830000	49483000	76344000	10.4	2	2	1.2294	5.5213	2	0	79286000	33801000	45485000	14.3	3	3	1.29256	10.112	3	0
3074	Tb927.9.11600;Tb927.9.11580	Tb927.9.11600	GIM5B	glycosomal membrane protein	25.975	0	267.18											0.36997	0.000115877	0.00111706	2.95192	+	62.7	12	12	1.2859	6.5721	20	3	26530000000	10376000000	16155000000	58.9	12	12	1.2989	6.2942	19	1	34794000000	13462000000	21332000000	58.9	12	12	1.28521	6.0444	19	1
322	Tb927.1.3270	Tb927.1.3270		hypothetical protein, conserved	98.508	0	10.359											0.372328	0.000394208	0.00270252	2.56823	+	4.4	3	3	1.3249	18.158	3	0	145860000	56444000	89412000	4.1	3	3	1.2526	7.6575	3	0	157160000	60703000	96459000	1.1	1	1	1.35914		1	0
584	Tb927.10.1560	Tb927.10.1560	NOP91	Nucleolar protein 91	91.596	0	62.938											0.374654	0.000548192	0.00351193	2.45445	+	15.5	10	10	1.3898	10.8	10	0	6.8405e+09	2720500000	4119900000	20.2	13	13	1.3054	10.911	14	1	4244100000	1638000000	2606200000	19.3	12	12	1.24634	6.7772	11	5
2548	Tb927.7.2810	Tb927.7.2810		hypothetical protein, conserved	39.43	0.0034375	2.7375											0.376463	0.0127717	0.0414222	1.38277	+	4	1	1			0	0	0	0	0	4	1	1	1.2891		1	0	56047000	21774000	34272000	4	1	1	1.30727		1	1
113	Tb11.0890;Tb927.11.670	Tb11.0890		chrXI additional, unordered contigs, epsin, putative	53.965	0.0025856	3.0835											0.376604	0.00167034	0.00841347	2.07502	+	7.9	2	2	1.3665	8.7551	2	1	66176000	15721000	50456000	7.9	2	2	1.3927	14.653	2	0	83726000	32016000	51710000	7.9	2	2	1.27374	2.1379	2	0
1929	Tb927.3.620	Tb927.3.620		ATP-dependent DEAD/H RNA helicase, putative	90.439	0	13.537											0.376861	0.012084	0.0397264	1.40092	+	3.8	2	2	1.3539	15.949	2	1	72895000	28732000	44163000	1.1	1	1	1.1463		1	0	62922000	23794000	39128000	2.2	2	2	1.56585		1	1
2936	Tb927.8.5990	Tb927.8.5990		NLE (NUC135) domain/WD domain, G-beta repeat, putative	58.287	0	14.344											0.378472	0.000673967	0.0041241	2.38467	+	6.7	2	2	1.3667		1	1	19000000	1818000	17182000	4.2	1	1	1.348		1	1	21605000	2105300	19500000	4.2	1	1	1.20568		1	0
683	Tb927.10.3200	Tb927.10.3200	U2AF35	U2 splicing auxiliary factor, putative	29.114	0	38.776											0.379152	0.000620362	0.00385633	2.41383	+	25.5	5	5	1.4114	12.681	5	1	1527600000	551030000	976560000	30.4	6	6	1.277	9.3439	7	1	1770800000	678700000	1092100000	25.5	5	5	1.25991	8.3115	5	1
1718	Tb927.2.5130	Tb927.2.5130		hypothetical protein, conserved	43.557	0	32.905											0.381482	0.00964448	0.0338367	1.47061	+	12.3	4	4	1.4466	17.425	4	1	559560000	226650000	332910000	16.9	6	6	1.0974	6.7645	6	3	569230000	228030000	341210000	14.6	5	5	1.46439	132.9	4	3
2682	Tb927.7.650	Tb927.7.650	NOP105	Nucleolar protein 105	105.93	0	30.318											0.382509	0.000791425	0.004705	2.32744	+	9.2	6	6	1.3413	11.017	6	1	321180000	122040000	199140000	10.9	7	7	1.39	43.591	8	2	516490000	175210000	341280000	9.2	6	6	1.28531	15.288	6	0
87	Tb927.5.4420;Tb05.5K5.70	Tb927.5.4420		nucleolar RNA helicase II, putative	68.786	0	122.81											0.388124	0.00115695	0.00631287	2.19977	+	46.8	21	21	1.4277	17.881	20	2	4743100000	1512700000	3230400000	47.2	21	21	1.349	15.818	22	4	5735600000	1867100000	3868500000	42.6	18	18	1.22252	11.768	17	1
574	Tb927.10.15410	Tb927.10.15410	gMDH	glycosomal malate dehydrogenase	33.71	0	289.96											0.391056	0.000135551	0.0012454	2.90469	+	51.4	15	15	1.329	8.8055	26	1	60558000000	24074000000	36484000000	51.4	15	15	1.2737	7.1843	23	2	76613000000	28424000000	48189000000	51.4	15	15	1.30501	14.498	26	0
433	Tb927.10.12260	Tb927.10.12260		cytosolic nonspecific dipeptidase, putative	51.578	0	61.402											0.391663	0.000969468	0.00555273	2.25549	+	10.1	3	3	1.3501	13.726	3	0	193790000	70450000	123340000	13.5	4	4	1.4012	31.78	4	2	168800000	39583000	129220000	10.1	3	3	1.1935	1.913	3	2
2340	Tb927.6.2490	Tb927.6.2490	SDH7	succinate dehydrogenase subunit 7	28.031	0	38.781	1		1								0.392335	0.00618887	0.0235312	1.62836	+	31.2	7	7	1.4347	20.96	7	1	903840000	303970000	599860000	30.4	6	6	1.3906	7.2527	7	3	1038000000	420580000	617450000	27.1	6	6	1.36117	20.007	6	1
1570	Tb927.11.8270	Tb927.11.8270		WD40 repeat-containing protein	84.474	0	65.055											0.401296	0.00035024	0.00248258	2.6051	+	17.6	9	9	1.2787	18.488	9	3	477370000	169090000	308280000	13.8	8	8	1.263	19.287	9	4	459990000	241370000	218620000	12.8	7	7	1.3466	19.052	8	3
3319	Tb927.9.7800	Tb927.9.7800		hypothetical protein, conserved	29.096	0	8.485											0.401913	0.00060755	0.00379931	2.4203	+	9.1	2	2	1.2212	13.941	2	0	227000000	87927000	139070000	9.1	2	2	1.3557	5.6934	2	0	232460000	86545000	145920000	9.1	2	2	1.30935	3.32	2	0
1288	Tb927.11.2070	Tb927.11.2070	FAZ36	Flagellum attachment zone protein 36	15.308	0	4.8703											0.404695	0.0139043	0.0443608	1.353	+	14.9	1	1	1.1598		1	0	38985000	14548000	24437000	14.9	1	1	1.1523		1	0	34729000	13659000	21070000	14.9	1	1	1.42884		1	0
3100	Tb927.9.12630;Tb927.9.12590;Tb927.9.12570;Tb927.9.12550;Tb927.9.12610	Tb927.9.12630	glk1	glycerol kinase, glycosomal	56.426	0	323.31											0.409976	0.000215568	0.00175422	2.75592	+	51.6	28	28	1.3895	12.606	41	2	84691000000	32061000000	52630000000	57	33	33	1.3531	8.2195	51	7	115340000000	43590000000	71749000000	56.8	32	32	1.29796	8.9943	48	8
313	Tb927.1.3000	Tb927.1.3000		amidohydrolase, putative	42.938	0	12.509											0.410289	0.000196086	0.00165006	2.7825	+	7.5	2	2	1.2668	42.056	2	0	66688000	23589000	43100000	7.5	2	2	1.3204	26.426	2	0	76326000	27456000	48871000	3	1	1	1.37828		1	0
845	Tb927.10.7500	Tb927.10.7500	NOP1	fibrillarin	31.643	0	83.807											0.41473	0.000175339	0.00150092	2.82364	+	52.3	10	10	1.4023	8.4848	11	4	3218400000	1024600000	2193800000	55.7	10	10	1.3229	18.073	13	2	3993100000	1446900000	2546200000	49	8	8	1.31449	7.5275	11	1
2512	Tb927.7.2170	Tb927.7.2170	NOP168	Nucleolar protein 168	168.67	0	181.32											0.415065	8.42974e-05	0.000902615	3.0445	+	17.6	20	20	1.3402	20.975	21	6	2150100000	798440000	1351700000	18.2	19	19	1.3525	9.3403	20	5	1978200000	703960000	1274200000	22.5	23	23	1.33581	10.703	22	9
2407	Tb927.6.4300;Tb927.6.4280	Tb927.6.4300	GAPDH	glyceraldehyde 3-phosphate dehydrogenase, glycosomal	39.047	0	323.31											0.415325	8.50124e-05	0.00090286	3.04438	+	70.5	22	20	1.3144	7.8614	42	6	170590000000	68901000000	101690000000	78.6	25	23	1.3325	5.7946	54	13	218960000000	89389000000	129570000000	70.5	20	22	1.32517	10.067	41	5
2431	Tb927.6.4780	Tb927.6.4780		DNA ligase I, putative	77.331	0.0003391	3.8324											0.418964	0.00823955	0.0295361	1.52965	+	2.1	1	1	1.2466		1	1	7538800	646370	6892400	3.9	2	2	1.5019	37.97	2	1	28779000	4566400	24213000	2.1	1	1	1.27642		1	0
2308	Tb927.6.1770	Tb927.6.1770	KIN-G	kinesin, putative	69.409	0	47.999											0.419109	0.000374829	0.00262129	2.58148	+	22.1	9	9	1.4113	22.69	9	1	842460000	241540000	600920000	26.3	11	11	1.252	28.204	11	2	1076800000	333430000	743390000	18.2	8	8	1.37703	30.911	8	1
3312	Tb927.9.7250	Tb927.9.7250		hypothetical protein, conserved	20.911	0	7.0429											0.420595	0.00181628	0.0089896	2.04626	+	11.5	1	1	1.4674		1	0	164550000	61970000	102570000	11.5	1	1	1.4324		1	0	153050000	56701000	96354000	11.5	1	1	1.24316		1	0
1493	Tb927.11.6350	Tb927.11.6350	BDF7	Bromodomain factor 7	141.13	0	6.1469											0.421909	0.000579781	0.00366221	2.43626	+	2.5	3	3	1.3056	14.133	3	0	106120000	44377000	61740000	1.6	2	2	1.4443	3.2223	2	0	68618000	27005000	41613000	2.6	3	3	1.37133	4.5756	2	0
3263	Tb927.9.5150	Tb927.9.5150	SNU13	13 kDa ribonucleoprotein-associated protein, putative	13.572	0	114.24											0.422382	0.000606558	0.00379931	2.4203	+	63.5	6	6	1.4225	13.017	8	0	3648800000	1331700000	2317000000	63.5	6	6	1.4098	35.455	9	1	5.9825e+09	1932900000	4049600000	55.6	5	5	1.25052	3.3389	7	2
2302	Tb927.6.1610	Tb927.6.1610		ribosomal RNA adenine dimethylase family protein, conserved	38.752	0	10.544											0.426673	8.47012e-05	0.000902615	3.0445	+	9.6	2	2	1.3225	34.952	2	0	74375000	23836000	50539000	12.5	3	3	1.3775	31.475	3	1	94407000	26714000	67693000	16.3	4	4	1.35254	24.502	4	2
2224	Tb927.5.3260	Tb927.5.3260		WD domain, G-beta repeat, putative	149.17	0	15.582											0.431326	0.000234761	0.00186204	2.73001	+	6.3	4	4	1.3123	11.237	4	1	131980000	44929000	87056000	7.6	6	6	1.2836	19.41	6	1	287360000	70426000	216930000	7.9	6	6	1.39439	9.8162	5	1
1995	Tb927.4.2000	Tb927.4.2000	RUVBL	ruvB-like DNA helicase, putative	52.61	0	18.209											0.432221	0.0031457	0.013797	1.86022	+	12.9	5	5	1.5917	13.322	5	0	637290000	196960000	440340000	5.3	2	2	1.3185	3.0849	2	0	228540000	87513000	141030000	5.9	2	2	1.27956	12.301	2	0
3317	Tb927.9.7670	Tb927.9.7670		hypothetical protein, conserved	26.419	0	30.313											0.434022	0.0020604	0.00996062	2.00171	+	26.8	3	3	1.261	16.873	3	0	1086500000	408700000	677770000	31.1	4	4	1.5539	12.051	4	1	523960000	182830000	341130000	26.8	3	3	1.35864	18.979	3	0
1515	Tb927.11.6740	Tb927.11.6740	PUF10	pumilio/PUF RNA binding protein 10, putative	75.167	0	67.427											0.435803	0.00377671	0.0158825	1.79908	+	12.7	8	8	1.582	9.9072	7	4	805550000	187870000	617680000	11.6	6	6	1.3991	13.336	4	0	582980000	208720000	374260000	11.6	7	7	1.23291	8.7725	6	3
3163	Tb927.9.1470	Tb927.9.1470		hypothetical protein, conserved	17.293	0.00035273	4.4714											0.441542	0.00559305	0.0216162	1.66522	+	5.1	1	1	1.6662		1	0	140860000	48793000	92064000	10.9	2	2	1.2968		1	0	142470000	52762000	89705000	5.1	1	1	1.26979		1	0
2279	Tb927.5.930;Tb11.v5.0613	Tb927.5.930	FRDg	NADH-dependent fumarate reductase	123.69	0	323.31											0.444409	5.28455e-05	0.000689854	3.16124	+	47.8	35	15	1.3616	30.611	17	3	7.4253e+09	2854200000	4571100000	53.5	41	19	1.3567	8.7948	21	7	12572000000	4609600000	7.9626e+09	42.7	14	33	1.37212	5.876	16	4
1488	Tb927.11.6270	Tb927.11.6270	PIP5Pase1	inositol-1,4,5-trisphosphate (IP3) 5-phosphatase, putative	62.121	0	20.222											0.445612	0.0133792	0.0429919	1.36661	+	11.7	5	5	1.5005	11.856	6	3	446560000	152020000	294540000	7.4	4	4	1.3379	9.5649	5	3	329030000	151790000	177240000	7.4	4	4	1.60655	10.05	5	3
1521	Tb927.11.6870	Tb927.11.6870	14-3-3-II	14-3-3 protein 2	29.196	0	45.61											0.445735	0.00250011	0.0115189	1.93859	+	46.4	9	9	1.5191	10.265	9	3	569290000	181150000	388140000	36.9	7	7	1.1705	50.895	8	4	480060000	182420000	297630000	44.8	8	8	1.37118	20.258	8	2
1399	Tb927.11.4470	Tb927.11.4470		ULK family serine/threonine-protein kinase, putative	120.66	0.00099305	3.3878											0.44855	0.00236538	0.0110773	1.95556	+	1.7	2	2	1.5724	37.654	2	0	90109000	33424000	56685000	0.6	1	1	1.3068		1	0	74010000	27029000	46982000	0.6	1	1	1.38806		1	1
151	Tb927.10.5300;Tb11.v5.0246	Tb927.10.5300		eukaryotic translation initiation factor 6 (eIF-6), putative	26.925	0	82.873											0.45015	0.00189805	0.0093061	2.03123	+	35.9	5	5	1.4436	8.6899	5	0	557640000	202760000	354870000	32.7	5	5	1.5279	5.3779	4	0	533080000	196530000	336550000	29.4	4	4	1.29658	9.8009	4	0
2538	Tb927.7.270	Tb927.7.270	RPF2	ribosome production factor 2	41.798	0	39.933											0.455356	0.000565008	0.00358334	2.44571	+	24.1	8	8	1.5028	5.0551	8	3	948590000	405570000	543020000	36.5	10	10	1.3839	23.373	9	2	556000000	140620000	415380000	35.9	10	10	1.26974	13.514	10	2
954	Tb927.10.9920	Tb927.10.9920		WD40 repeat-containing protein	44.149	0	23.137											0.456042	0.000510123	0.00328851	2.483	+	19	7	7	1.274	15.605	7	1	625760000	232740000	393020000	16.3	6	6	1.4004	10.719	7	3	525340000	167790000	357550000	15.4	5	5	1.49274	12.512	5	0
1653	Tb927.2.2430	Tb927.2.2430	CK2A2	casein kinase II, alpha chain	43.288	0	25.419											0.456323	0.000332346	0.00238816	2.62194	+	11.8	4	4	1.4434	13.264	4	2	179050000	73945000	105110000	7.5	2	2	1.4062	1.5536	2	1	101820000	30269000	71556000	16.1	4	4	1.38339	3.6866	4	2
90	Tb10.v4.0033;Tb927.10.4430;Tb11.v5.0767	Tb10.v4.0033	PUF1	chrX additional, unordered contigs, pumillo RNA binding protein PUF1	63.851	0	35.571											0.456753	0.00300396	0.0133542	1.87438	+	11.5	4	4	1.57	25.876	3	1	211860000	75069000	136790000	12.4	5	5	1.3273	12.121	4	1	342410000	122740000	219670000	11.5	4	4	1.43612	7.345	3	0
712	Tb927.10.3990	Tb927.10.3990	DHH1	DHH1	46.468	0	268.02											0.45758	0.000139766	0.00127292	2.8952	+	61.8	21	21	1.4187	8.0301	29	10	15025000000	6.1412e+09	8884000000	60.8	19	19	1.3755	5.8964	22	4	14912000000	5.9248e+09	8986900000	65.3	21	21	1.4031	49.468	26	7
1595	Tb927.11.9210	Tb927.11.9210		NOL1/NOP2/sun family, putative	62.384	0	10.959											0.457735	0.00447062	0.0181196	1.74185	+	11.8	5	5	1.2591	8.3117	4	2	187490000	53477000	134010000	6.9	3	3	1.3063	7.4535	3	0	161720000	58940000	102780000	3.5	2	2	1.28947	9.1095	3	2
523	Tb927.10.14320	Tb927.10.14320	FAZ9	Flagellum attachment zone protein 9	121.8	0	26.415											0.460912	0.00100508	0.00568398	2.24535	+	8.4	6	6	1.5225	7.0879	6	3	246350000	69757000	176590000	8.4	6	6	1.4382	12.964	6	2	299070000	94862000	204210000	10	6	6	1.2835	13.208	5	2
2283	Tb927.6.990;Tb927.6.1060;Tb927.6.1050;Tb927.6.1000;Tb927.6.980;Tb927.6.970;Tb927.6.960;Tb927.6.1020;Tb927.6.1010	Tb927.6.990	CP	cysteine peptidase, Clan CA, family C1, Cathepsin L-like	48.324	0	86.376											0.464389	8.67447e-05	0.000915055	3.03855	+	10.9	3	1	1.356		1	0	10398000000	4051400000	6.3464e+09	18.3	6	1	1.3364		1	0	11932000000	4643700000	7.2884e+09	10.9	1	3	1.42495		1	0
470	Tb927.10.13180	Tb927.10.13180		Nrap protein, putative	136.67	0	38.594											0.46518	0.00143556	0.00738522	2.13164	+	7.4	6	6	1.4171	9.2853	6	2	239260000	75869000	163390000	7.5	6	6	1.288	16.746	6	3	295240000	93144000	202100000	5.7	5	5	1.26904	11.622	5	3
1959	Tb927.4.1270	Tb927.4.1270		ruvB-like DNA helicase, putative	49.905	0	32.8											0.465229	0.00523288	0.0205963	1.68621	+	20.3	5	5	1.5423	35.732	5	3	340480000	60026000	280450000	16.3	4	4	1.5747	39.365	4	3	266490000	36084000	230410000	12	3	3	1.26592	15.236	3	0
2257	Tb927.5.4270	Tb927.5.4270		ATP-dependent DEAD/H RNA helicase, putative	93.954	0	33.475											0.467669	0.000644141	0.00398833	2.39921	+	10.3	7	7	1.4281	18.138	6	1	365310000	119810000	245500000	9.8	6	6	1.4591	38.193	6	1	354900000	112110000	242790000	6.9	4	4	1.42207	21.383	4	0
1592	Tb927.11.9080	Tb927.11.9080	NOP136	Nucleolar protein 136	136.27	0	22.07											0.468999	0.0114514	0.0380056	1.42015	+	6.3	6	6	1.6176	62.973	6	4	194980000	37104000	157870000	5.7	5	5	1.6192	17.935	5	2	231490000	56496000	174990000	5.2	5	5	1.16358	22.137	5	2
2455	Tb927.6.630	Tb927.6.630		hypothetical protein, conserved	78.795	0	22.934											0.470248	0.00277293	0.0124643	1.90433	+	5.6	4	4	1.5523	38.714	4	1	320650000	82534000	238110000	6.8	4	4	1.4266	4.1099	4	0	345510000	145630000	199880000	9	4	4	1.42361	42.983	4	1
601	Tb927.10.1630	Tb927.10.1630	ABCE1	atp-binding cassette sub-family e member 1	71.078	0	28.177											0.472415	0.000111183	0.00108565	2.96431	+	6	3	3	1.4357	1.8267	2	0	98382000	33963000	64419000	6	3	3	1.4291	11.183	3	1	136290000	62699000	73592000	7.1	4	4	1.35208	12.893	4	1
657	Tb927.10.2700	Tb927.10.2700		predicted WD40 repeat protein	75.239	0	56.298											0.474998	6.29912e-05	0.000764928	3.11638	+	17.4	7	7	1.4247	14.596	7	2	307580000	94828000	212750000	15.8	7	7	1.3831	15.788	7	0	545350000	210170000	335170000	10.1	5	5	1.34733	10.428	5	0
139	Tb927.10.6060;Tb11.v5.0199	Tb927.10.6060	UMSBP2	universal minicircle sequence binding protein 2	21.836	0	62.23											0.475409	8.03593e-05	0.000893508	3.0489	+	52.1	5	5	1.4219	9.1779	5	0	1549300000	539190000	1010200000	58.2	6	6	1.4307	7.5714	9	3	4673000000	2039000000	2634000000	52.1	5	5	1.36591	7.9958	5	0
3167	Tb927.9.15060	Tb927.9.15060		rRNA processing protein, putative	28.483	0	12.448											0.475784	0.000589562	0.00370903	2.43074	+	5.2	1	1	1.2599		1	0	193860000	72054000	121810000	8.8	2	2	1.4749	2.6097	2	0	249890000	84333000	165560000	3.6	1	1	1.3611		1	0
1723	Tb927.2.5240	Tb927.2.5240	PRP19	pre-mRNA splicing factor 19	54.268	0	78.675											0.47703	0.000898152	0.00522061	2.28228	+	21.8	8	8	1.5175	13.333	5	1	264500000	77201000	187300000	26.1	9	9	1.4811	11.038	8	3	527800000	198460000	329340000	22.2	8	8	1.26905	19.538	8	3
1332	Tb927.11.280	Tb927.11.280		hypothetical protein, conserved	71.963	0.0069973	2.3584											0.478549	0.00308767	0.0135866	1.86689	+	1.2	1	1	1.2928		1	0	240060000	99288000	140770000	2.9	2	2	1.6696	37.822	2	1	267740000	121040000	146700000	1.2	1	1	1.38429		1	0
729	Tb927.10.4570;Tb927.10.4560	Tb927.10.4570		elongation factor 2	94.333	0	323.31											0.478613	0.0046231	0.0186412	1.72953	+	52.4	38	38	1.6775	12.015	47	6	28757000000	9184200000	19572000000	59.6	39	39	1.4467	9.5489	45	7	27373000000	9573500000	17799000000	54.5	36	36	1.25623	9.0069	44	8
2002	Tb927.4.2130	Tb927.4.2130		hypothetical protein, conserved	34.796	0.0067012	2.3843											0.480692	0.00375883	0.0158285	1.80056	+	3.1	1	1	1.6515		1	0	53774000	17786000	35988000	3.1	1	1	1.4657		1	0	49387000	16136000	33251000	3.1	1	1	1.25991		1	0
2842	Tb927.8.3521	Tb927.8.3521		hypothetical protein	11.273	0	6.0299											0.481076	0.00307707	0.013559	1.86777	+	11.1	1	1	1.4819		1	0	38896000	13098000	25798000	11.1	1	1	1.417		1	0	38648000	13838000	24810000	11.1	1	1	1.55444		1	0
2848	Tb927.8.3750	Tb927.8.3750	NOP56	nucleolar protein 56	54.358	0	210.9											0.487399	7.73862e-05	0.000872126	3.05942	+	47.4	16	15	1.4596	21.894	17	4	5721900000	2016500000	3705500000	53.4	18	17	1.4016	23.172	22	6	6.6768e+09	2341300000	4335500000	47.4	15	16	1.39872	13.635	15	3
3127	Tb927.9.13320	Tb927.9.13320		hypothetical protein, conserved	55.399	0	27.938											0.487546	0.00222226	0.0105171	1.9781	+	13.4	5	5	1.2595	9.3593	5	1	367630000	121590000	246030000	12.2	5	5	1.3692	9.7283	5	0	460920000	193560000	267360000	16.4	6	6	1.35099	53.943	6	0
1711	Tb927.2.4980	Tb927.2.4980		EMG1/NEP1 methyltransferase, putative	29.837	0	11.596											0.487707	0.000998509	0.00567681	2.2459	+	8.6	2	2	1.3998	11.237	2	0	186420000	69049000	117370000	11.5	3	3	1.2302	11.49	3	1	262020000	71531000	190490000	11.5	3	3	1.50714	11.872	3	1
3269	Tb927.9.5320	Tb927.9.5320		nucleolar RNA binding protein, putative	46.864	0	255.85											0.488201	0.000125174	0.00117416	2.93027	+	52.5	18	17	1.4717	11.175	19	0	6.6418e+09	2388000000	4253900000	49.6	17	16	1.4368	5.1006	19	4	6.3664e+09	2182200000	4184200000	54.6	17	18	1.34532	10.535	20	6
1297	Tb927.11.2260	Tb927.11.2260	EIF4E1	Eukaryotic translation initiation factor 4E-1	26.024	0	27.735											0.489686	0.00637538	0.0240073	1.61966	+	9.4	2	2	1.281	30.62	2	0	6.3648e+09	2809400000	3555400000	10.7	2	2	1.751	12.051	2	0	181140000	54132000	127010000	9.4	2	2	1.22066	13.236	2	0
1430	Tb927.11.510;Tb927.11.500	Tb927.11.510	UBP2	RNA-binding protein, UBP2	19.559	0	57.955											0.489937	0.00207574	0.00997674	2.00101	+	27.4	3	3	1.5627	13.94	4	3	1327600000	655960000	671600000	22.9	2	2	1.5384	10.845	2	0	946300000	315920000	630380000	27.4	3	3	1.30373	17.158	3	1
3199	Tb927.9.2120	Tb927.9.2120		hypothetical protein, conserved	30.605	0	12.18											0.493214	0.00254676	0.0116864	1.93232	+	13.4	3	3	1.368	20.757	2	0	154500000	65389000	89115000	11.6	3	3	1.1985	7.3397	3	0	219010000	92334000	126680000	8	2	2	1.50286	16.729	2	0
1289	Tb927.11.2120	Tb927.11.2120	NOC1	Nucleolar complex protein 1, putative	88.832	0	33.807											0.493229	0.001054	0.00586533	2.23171	+	9.6	6	6	1.5895	59.765	7	4	426830000	174690000	252140000	8.9	7	7	1.393	5.3281	7	3	597440000	203660000	393780000	10.4	6	6	1.25736	37.258	7	6
1365	Tb927.11.370	Tb927.11.370	RAP1	repressor activator protein 1	92.869	0	27.893											0.496023	0.0100673	0.0348518	1.45777	+	10.4	7	7	1.6273	33.852	7	2	595830000	207980000	387850000	8.8	6	6	1.6802	26.174	6	1	599350000	187870000	411480000	11.8	8	8	1.17554	19.987	6	2
1799	Tb927.3.2470	Tb927.3.2470	PUF8	Pumilio homology domain family member 8	69.055	0	33.761											0.496036	0.00178776	0.00887646	2.05176	+	8.8	5	5	1.5475	13.168	4	0	376250000	130260000	246000000	12.4	6	6	1.2031	12.547	5	2	438330000	129450000	308870000	12.1	6	6	1.50686	17.607	7	2
1449	Tb927.11.550	Tb927.11.550	SCD6	Suppressor of clathrin deficiency 6, putative	31.292	0	151.84											0.499929	0.000146996	0.00130095	2.88574	+	45	9	9	1.4927	9.148	11	1	2395600000	871370000	1524300000	48.2	10	10	1.4503	6.6345	13	2	4968700000	1896300000	3072400000	45	9	9	1.37927	8.134	14	6
2811	Tb927.8.2600	Tb927.8.2600		WD domain, G-beta repeat/BING4CT (NUC141) domain containing protein, putative	73.024	0	28.293											0.500227	0.00019673	0.00165006	2.7825	+	8.4	4	4	1.517	8.8566	4	0	402090000	137250000	264850000	10.5	5	5	1.4409	16.09	4	0	396310000	141560000	254750000	12.5	5	5	1.3498	19.941	5	0
2067	Tb927.4.3900	Tb927.4.3900		zinc finger protein, C2H2 type, putative	45.487	0.0031437	2.7884											0.501379	0.00101068	0.00569506	2.2445	+	2	1	1	1.4948		1	0	27298000	9073500	18224000	2	1	1	1.5739		1	0	23876000	8484400	15391000	2	1	1	1.3354		1	0
1998	Tb927.4.2040	Tb927.4.2040	ALBA3	DNA/RNA-binding protein Alba 3	20.808	0	81.123											0.502876	0.000381653	0.00263374	2.57943	+	30	6	2	1.3861	24.155	2	1	242250000	67502000	174750000	30	6	2	1.5683	13.703	3	0	717330000	237750000	479580000	30	2	6	1.32758	15.813	3	0
1131	Tb927.11.13810	Tb927.11.13810		ATP- dependent RNA helicase, putative	62.912	0	20.445											0.503643	0.0040969	0.0169335	1.77125	+	11.2	5	5	1.5617	9.7792	4	1	1020000000	130070000	889890000	11.3	5	5	1.6328	15.612	5	3	1162200000	156570000	1005600000	12.1	5	5	1.19164	42.636	5	1
3048	Tb927.9.10770	Tb927.9.10770	PABP2	polyadenylate-binding protein 2	62.147	0	323.31											0.50379	8.53607e-05	0.000903497	3.04407	+	55.5	24	24	1.4783	8.0992	32	3	28484000000	10598000000	17886000000	60	28	28	1.4362	11.41	36	5	34640000000	12723000000	21917000000	58.6	26	26	1.40809	8.724	33	5
2763	Tb927.8.1510	Tb927.8.1510	DBP2B	ATP-dependent RNA helicase DBP2B, putative	62.439	0	118.38											0.505432	9.65995e-05	0.000992664	3.0032	+	30.8	12	12	1.5013	13.562	12	0	2074600000	707230000	1367400000	43.9	18	18	1.419	21.666	18	3	2672900000	1034100000	1638700000	39.4	15	15	1.39608	29.044	15	1
567	Tb927.10.15170	Tb927.10.15170		hypothetical protein, conserved	77.347	0	15.194											0.506429	0.000489662	0.00318942	2.49629	+	5.8	3	3	1.3007	12.76	4	2	228590000	85633000	142950000	7.3	4	4	1.3681	2.2169	5	5	175770000	55212000	120560000	7.2	4	4	1.55094	35.797	4	0
2880	Tb927.8.4660	Tb927.8.4660		hypothetical protein, conserved	117.96	0.00033422	3.623											0.507055	0.00135314	0.00707746	2.15012	+	0.7	1	1	1.5129	54.126	2	1	1778400000	486840000	1291500000	0.7	1	1	1.5774	40.143	2	0	1677900000	441680000	1236200000	0.7	1	1	1.37806	40.64	2	1
1406	Tb927.11.460;Tb11.v5.0726	Tb927.11.460		predicted WD40 repeat protein	103.67	0	34.55											0.508589	0.00502745	0.019938	1.70032	+	8.1	6	6	1.6735	11.124	6	3	362970000	148800000	214160000	5.1	3	3	1.5793	29.165	3	2	181290000	82062000	99223000	5	4	4	1.25196	21.457	5	3
543	Tb927.10.14630;Tb927.10.14750	Tb927.10.14630		fibrillarin, putative	24.997	0	112.33											0.508705	0.000200162	0.00166341	2.779	+	43.9	9	9	1.47	8.2846	11	3	3398400000	1294100000	2104300000	48.2	11	11	1.507	9.0836	12	1	4006400000	1533700000	2472600000	48.2	10	10	1.39667	8.0127	13	2
544	Tb927.10.14680	Tb927.10.14680		ribosome biogenesis protein, putative	35.673	0	38.658											0.509922	0.000123571	0.00116611	2.93326	+	16.3	5	5	1.443	26.404	6	3	858980000	308430000	550550000	10.4	3	3	1.453	23.747	3	1	542510000	148780000	393740000	13	4	4	1.47525	12.247	4	2
603	Tb927.10.170	Tb927.10.170	CBF5	pseudouridine synthase, Cbf5p	48.285	0	53.517											0.510101	0.000669854	0.004115	2.38563	+	26.5	9	9	1.5883	14.344	10	2	1968400000	616010000	1352400000	34.4	12	12	1.4675	14.616	13	1	2842200000	944390000	1897800000	22.5	8	8	1.34559	6.4415	9	2
289	Tb927.1.1620;Tb11.v5.0529	Tb927.1.1620		ATP-dependent DEAD/H RNA helicase, putative	81.817	0	12.094											0.514511	0.000449785	0.00300464	2.52221	+	6.1	3	3	1.5668	5.1268	3	0	106020000	37769000	68247000	5.4	3	3	1.4704	29.091	3	1	113600000	36231000	77370000	7.4	4	4	1.30959	12.255	4	1
604	Tb927.10.1720	Tb927.10.1720	HEL66	DExD/H RNA helicase Hel66	66.419	0	23.938											0.517221	0.000610414	0.00380204	2.41998	+	7.4	4	4	1.5937	12.991	4	0	478390000	153810000	324590000	7.4	4	4	1.4722	5.7903	4	0	481740000	152600000	329140000	10.4	5	5	1.36286	4.4666	6	3
789	Tb927.10.5930;Tb927.10.5940;Tb927.10.5950;Tb11.v5.0190	Tb927.10.5930	NEK17-3	NEK family Serine/threonine-protein kinase, putative	54.749	0	84.682											0.518251	3.75061e-05	0.000559556	3.25216	+	35.5	14	14	1.4008	17.62	13	3	1897800000	729640000	1168100000	18	6	6	1.4702	22.275	7	2	1073700000	382460000	691260000	28.2	10	10	1.43207	11.601	11	4
2103	Tb927.8.7470;Tb927.4.4950	Tb927.8.7470		hypothetical protein, conserved	61.342	0	12.427											0.520709	0.000480091	0.0031524	2.50136	+	4.9	3	3	1.4046	4.1647	3	0	121600000	44645000	76957000	5.3	3	3	1.448	13.923	3	1	167160000	37692000	129470000	1.9	1	1	1.59061		1	0
3057	Tb927.9.11050	Tb927.9.11050	4EIP	4E-interacting protein, putative	58.54	0	26.699											0.523635	0.0059421	0.0226755	1.64444	+	8.1	2	2	1.1581	18.452	2	1	54771000	12584000	42186000	8.1	3	3	1.7164	22.953	3	1	346820000	107130000	239700000	3.5	1	1	1.38462		1	1
1398	Tb927.11.4460	Tb927.11.4460	ALBA1	ALBA-Domain Protein	14.038	0	19.711											0.525472	6.27555e-05	0.000764928	3.11638	+	40	3	3	1.5029	8.1561	3	0	4100200000	1476800000	2623400000	40	3	3	1.4104	5.6112	3	0	4085800000	1449700000	2636100000	40	3	3	1.45605	11.967	3	0
1374	Tb927.11.3830	Tb927.11.3830		hypothetical protein, conserved	39.063	0	22.983											0.527528	0.00045452	0.00302981	2.51858	+	15	4	4	1.6025	12.281	2	0	218810000	73263000	145550000	10.7	3	3	1.4701	10.667	3	0	242190000	79104000	163090000	6.8	2	2	1.34949	12.416	2	0
800	Tb927.10.6260;Tb11.v5.0279	Tb927.10.6260		ATP-dependent DEAD/H RNA helicase, putative	68.678	0	29.379											0.528134	0.000867499	0.00506122	2.29575	+	12.7	6	6	1.5546	17.747	6	2	272380000	70824000	201560000	15.2	7	7	1.558	23.041	6	0	412800000	136630000	276170000	15.2	7	7	1.4105	8.878	6	1
511	Tb927.10.14140;Tb11.v5.0605	Tb927.10.14140	PYK1	pyruvate kinase 1	54.423	0	109.59											0.529237	0.000466398	0.00309137	2.50985	+	34.1	12	12	1.616	14.005	11	1	1826400000	630990000	1195400000	29.3	10	10	1.437	14.487	10	0	1501200000	521900000	979260000	35.3	12	12	1.4016	15.513	13	4
2161	Tb927.5.1700	Tb927.5.1700	RPA2	replication Factor A 28 kDa subunit, putative	27.593	0	21.053											0.529388	0.000829381	0.00488431	2.3112	+	21.6	4	4	1.6007	13.37	4	0	418920000	152960000	265950000	22.4	4	4	1.5336	30.66	4	1	264440000	85707000	178740000	4.7	1	1	1.30611		1	0
2322	Tb927.6.2060	Tb927.6.2060	HisRS	histidyl-tRNA synthetase	53.345	0	15.927											0.529624	0.000329065	0.00237548	2.62425	+	7.1	3	3	1.582	10.529	3	0	270870000	87973000	182900000	10.9	4	4	1.3433	34.978	4	1	264310000	95934000	168380000	13.4	5	5	1.47774	55.25	5	4
2422	Tb927.6.4590;Tb11.v5.0810	Tb927.6.4590		glutamyl-tRNA synthetase, putative	65.915	0	55.145											0.53392	0.0045573	0.0183995	1.73519	+	15.3	8	8	1.7132	48.656	8	2	442880000	113370000	329510000	21.5	9	9	1.5857	41.439	8	0	658760000	204500000	454260000	18.1	7	7	1.20114	17.733	6	1
1517	Tb927.11.6790	Tb927.11.6790	NOP89	Nucleolar protein 89	89.011	0	34.375											0.53401	7.67574e-05	0.000871307	3.05983	+	15.5	9	9	1.3636	34.662	9	0	1219700000	516370000	703320000	13.4	9	9	1.4898	37.809	9	1	1111100000	369570000	741540000	15.1	8	8	1.46366	27.298	8	3
1914	Tb927.3.5420	Tb927.3.5420	SEC24.2	protein transport protein Sec24	100.87	0	5.1637											0.536245	0.000800343	0.00473108	2.32504	+	2.2	2	2	1.4223	38.548	2	1	55935000	17770000	38164000	2.2	2	2	1.4063	33.166	2	1	71040000	32144000	38896000	5.8	3	3	1.52479	22.839	3	2
2221	Tb927.5.3230	Tb927.5.3230		hypothetical protein, conserved	240.99	0	42.068											0.540452	0.000156971	0.00136989	2.86331	+	5.3	9	9	1.5511	26.97	9	2	396560000	146610000	249950000	5	7	7	1.4963	45.77	6	1	236050000	99906000	136140000	4.7	7	7	1.36249	9.477	7	3
2411	Tb927.6.4350	Tb927.6.4350		ribosomal RNA assembly protein, putative	32.631	0	9.8918											0.540844	0.00818717	0.0294156	1.53142	+	5.6	1	1	1.4226	4.3031	2	2	84588000	33028000	51560000	5.6	1	1	1.4374		1	0	76806000	25859000	50947000	5.6	1	1	1.17257		1	0
355	Tb927.10.10010	Tb927.10.10010	MRT4	mRNA turnover protein 4 homolog, putative	25.628	0	53.382											0.54312	0.000151125	0.00133373	2.87493	+	53.5	11	11	1.568	12.719	12	4	2613400000	786100000	1827300000	53.5	11	11	1.4796	13.231	13	4	2605100000	914380000	1690700000	61.1	11	11	1.41082	15.897	12	2
1087	Tb927.11.12880	Tb927.11.12880	POMP17	Present in the outer mitochondrial membrane proteome 17	123.3	0	140.65											0.543405	3.25614e-05	0.000519869	3.28411	+	14.4	12	8	1.4705	12.605	7	2	475560000	203440000	272120000	19.6	15	7	1.4718	13.537	7	1	451210000	149110000	302110000	15.1	6	12	1.47761	17.355	6	2
1808	Tb927.3.2750	Tb927.3.2750		MYND-like zinc finger protein, putative	95.98	0	9.5116											0.546671	0.00588073	0.0224687	1.64842	+	5.6	3	3	1.5934	10.927	3	0	155240000	48982000	106260000	3.7	2	2	1.1216	58.731	3	1	109970000	33485000	76480000	6.5	4	4	1.60697	21.663	4	1
227	Tb927.7.7070;Tb11.v5.0612	Tb927.7.7070		MYND finger, putative	49.45	0	5.4034											0.546897	0.00498542	0.0197963	1.70342	+	4.3	2	2	1.8026		1	0	21135000	5531800	15603000	4.3	2	2	1.5011	22.503	2	0	53112000	18347000	34765000	4.3	2	2	1.40174	0.69413	2	0
2091	Tb927.4.4570	Tb927.4.4570		hypothetical protein, conserved	98.496	0	17.503											0.547887	0.000258626	0.00199575	2.69989	+	9.5	6	6	1.4824	15.525	6	2	286030000	71085000	214950000	9.5	6	6	1.3224	7.0753	6	2	274780000	63071000	211710000	7	4	4	1.56021	14.753	4	1
2456	Tb927.6.640	Tb927.6.640	ALPH1	ApaH-like phosphatase ALPH1	79.106	0	19.112											0.547936	6.67617e-05	0.000792555	3.10097	+	12.9	7	7	1.5415	16.7	8	4	563320000	250550000	312770000	8.2	5	5	1.4712	5.6068	5	2	357820000	111890000	245930000	8	5	5	1.40497	6.3664	5	1
152	Tb927.10.5280;Tb11.v5.0248	Tb927.10.5280		pre-mRNA splicing factor ATP-dependent RNA helicase, putative	98.058	0.0013145	3.3											0.549886	0.00408068	0.0168887	1.7724	+	1.4	1	1	1.4041		1	0	9108600	3270300	5838300	1.4	1	1	1.8408		1	0	7331900	1938200	5393700	1.4	1	1	1.26707		1	0
184	Tb927.1.1370;Tb11.v5.0391	Tb927.1.1370		rRNA biogenesis protein, putative	75.103	0	20.487											0.552061	0.000252525	0.00197297	2.70488	+	7.2	5	5	1.5804	3.7697	5	1	355150000	138690000	216460000	5.9	4	4	1.439	14.244	4	0	314380000	110400000	203980000	5.9	4	4	1.51529	9.6841	4	1
484	Tb927.10.13517	Tb927.10.13517		40S ribosomal protein S27-like, putative	9.6302	0	9.6364											0.555554	0.000174776	0.0015002	2.82385	+	59.3	5	1	1.5689		1	0	818470000	294470000	523990000	59.3	5	1	1.5231		1	0	632460000	233680000	398780000	59.3	1	5	1.43174		1	0
1758	Tb927.3.1590	Tb927.3.1590	MRB1590	mitochondrial RNA binding complex 1 subunit	72.678	0	107.45											0.557395	0.000208261	0.00171706	2.76522	+	31.6	14	14	1.6056	16.757	15	7	1699700000	563510000	1136200000	32.9	15	15	1.4865	23.459	13	5	1373600000	391590000	982030000	23.8	10	10	1.43524	32.636	11	3
2535	Tb927.7.2660	Tb927.7.2660	ZC3H20	zinc finger protein family member, putative	43.757	0	17.453											0.557645	0.00708117	0.0261941	1.5818	+	12.1	3	2	1.5883	9.3828	2	1	103620000	23597000	80023000	8.4	2	0			0	0	0	0	0	20.2	3	5	1.2577	89.793	3	2
2223	Tb927.5.3250	Tb927.5.3250		hypothetical protein, conserved	172.16	0	13.481											0.558041	0.00247608	0.0114331	1.94184	+	2.1	3	3	1.3789	36.338	3	2	67045000	11530000	55515000	1.5	2	2	1.3288		1	1	14517000	1873000	12644000	1.9	2	2	1.41317	36.996	2	1
1885	Tb927.3.4720	Tb927.3.4720	DLP1	dynamin-like protein 1	73.321	0	7.4801											0.558326	0.00569392	0.0218884	1.65979	+	37.7	16	2	1.2783	2.9208	2	1	42349000	7127400	35222000	35.2	16	1	1.6243		1	1	23150000	1147100	22002000	30.8	1	13	1.53787		1	1
842	Tb927.10.7440	Tb927.10.7440	MTR4	ATP-dependent RNA helicase MTR4	107.35	0	16.774											0.559074	0.0112394	0.0373811	1.42735	+	1.6	1	1			0	0	0	0	0	2	2	2	1.5358	16.646	2	1	141400000	59518000	81884000	4.9	3	3	1.69047	19.587	2	1
2613	Tb927.7.4220	Tb927.7.4220		WD domain, G-beta repeat/Dip2/Utp12 Family, putative	120.46	0	23.55											0.559196	0.00971142	0.0339196	1.46955	+	4.4	4	4	1.6106	7.5332	4	0	313670000	92199000	221470000	6.6	6	6	1.8933	41.074	4	2	305260000	66487000	238770000	4.3	4	4	1.2753	41.755	4	1
2873	Tb927.8.4500;Tb11.v5.0763	Tb927.8.4500	eif4g5	Eukaryotic translation initiation factor 4 gamma 5	84.574	0	43.253											0.55974	0.000557344	0.00354191	2.45076	+	13.9	7	7	1.6442	17.049	7	1	593900000	192780000	401120000	9.7	6	6	1.5003	39.881	6	3	591680000	204860000	386830000	11.2	7	7	1.31266	32.015	7	3
1483	Tb927.11.6170	Tb927.11.6170	SEC31	protein transport protein SEC31, putative	131.1	0	66.765											0.561784	0.000232492	0.00184873	2.73313	+	7.6	6	6	1.5686	17.294	5	0	426980000	132530000	294450000	5.7	5	5	1.5006	4.5237	5	2	516840000	95760000	421080000	6.7	5	5	1.51284	13.17	5	1
2874	Tb927.8.4540	Tb927.8.4540	PBP1	PAB1-binding protein , putative	59.599	0	62.763											0.563439	3.16399e-05	0.000513615	3.28936	+	16.4	4	4	1.4274	51.403	4	0	258350000	81674000	176670000	14.4	3	3	1.4793	27.46	3	0	252610000	77709000	174900000	14.4	3	3	1.49018	5.4514	3	0
2545	Tb927.7.2780	Tb927.7.2780	XAC1	Expression activator 1	12.723	0	31.518											0.563683	4.07048e-05	0.000586151	3.23199	+	33.3	3	3	1.5443	19.598	4	2	981000000	310360000	670640000	20.5	3	3	1.4334	13.909	3	1	770570000	293930000	476640000	20.5	3	3	1.4743	4.9136	4	2
2177	Tb927.5.2140	Tb927.5.2140	UPF1	regulator of nonsense transcripts 1	93.324	0	26.45											0.563822	0.000104171	0.00104886	2.97928	+	6.5	4	4	1.5494	32.716	4	2	84908000	20594000	64314000	11.4	6	6	1.4735	20.596	6	4	136780000	41281000	95502000	9.9	5	5	1.37499	12.457	5	5
886	Tb927.10.8200	Tb927.10.8200		Ribosomal protein L1p/L10e family, putative	30.838	0	30.797											0.565177	0.00010973	0.00107769	2.96751	+	33.5	6	6	1.4903	19.752	7	4	1456100000	489710000	966390000	36.1	7	7	1.5857	13.549	8	4	1725500000	476820000	1248600000	30.9	5	5	1.45518	13.525	5	2
2749	Tb927.8.1270	Tb927.8.1270	NOP54	Nucleolar protein 54	53.545	0	74.478											0.567558	3.61197e-05	0.000554652	3.25598	+	9.9	4	4	1.4424	13.877	4	1	519820000	215350000	304470000	14.2	6	6	1.452	6.7528	6	3	631920000	246390000	385520000	9.9	3	3	1.53659	5.0702	3	1
3162	Tb927.9.14570	Tb927.9.14570		leucine-rich repeat protein (LRRP), putative	67.309	0	10.521											0.568231	0.00817461	0.0294042	1.53159	+	4.9	2	2	1.6322	18.158	2	0	59736000	26305000	33431000	2.8	1	1	1.8743		1	0	13919000	2396300	11522000	4.9	2	2	1.30627	11.373	2	0
193	Tb927.1.1030;Tb11.v5.0436	Tb927.1.1030	NOP49	Nucleolar protein 49	49.852	0	14.294											0.570368	0.000104412	0.00104886	2.97928	+	9.8	3	3	1.5218	16.838	3	0	95846000	29715000	66131000	9.8	3	3	1.5434	17.32	3	2	78565000	27914000	50651000	9.8	3	3	1.37174	32.759	3	0
2895	Tb927.8.5090;Tb11.v5.0723	Tb927.8.5090	RPA1	DNA-directed RNA polymerase I largest subunit	195.95	0	36.872											0.570671	0.000344424	0.00244689	2.61138	+	4.7	5	5	1.447	87.918	4	2	220990000	64645000	156350000	5.8	7	7	1.6771	9.4455	6	3	248570000	62801000	185770000	5.9	6	6	1.42955	12.45	6	4
1438	Tb927.11.5250	Tb927.11.5250		hypothetical protein, conserved	177.31	0	24.81											0.571638	0.00100019	0.00567681	2.2459	+	7.3	9	9	1.6006	9.3796	8	3	517770000	151940000	365830000	4	6	6	1.6736	17.903	5	0	407430000	131420000	276020000	6.2	8	8	1.35391	41.746	8	1
555	Tb927.10.1490;Tb11.v5.0875	Tb927.10.1490	MKT1L	MKT1-like protein	134.81	0	54.291											0.571835	0.000139455	0.00127292	2.8952	+	8.1	9	9	1.4245	87.811	8	2	1078900000	563140000	515730000	10.3	12	12	1.5651	8.7952	12	6	1165100000	404460000	760640000	10.7	11	11	1.39813	11.911	12	6
1258	Tb927.11.16810	Tb927.11.16810		dynein light intermediate chain D1bLIC, putative	45.168	0	14.086											0.573108	0.000380642	0.00263256	2.57962	+	8.6	2	2	1.5868	6.617	2	0	80270000	25634000	54636000	10.5	3	3	1.3143	18.86	3	0	161740000	67731000	94004000	3.6	1	1	1.55545		1	0
1674	Tb927.2.3780	Tb927.2.3780		translation initiation factor IF-2, putative	94.472	0	100.93											0.573558	0.000193807	0.00163665	2.78604	+	27.1	15	15	1.5675	27.472	15	3	2912600000	884700000	2027900000	23.8	14	14	1.5895	33.922	15	5	2715900000	997770000	1718100000	21.7	12	12	1.40913	31.932	11	2
3093	Tb927.9.12320	Tb927.9.12320		cystathione gamma lyase, putative	44.716	0	16.738											0.576609	0.00243919	0.0113372	1.9455	+	4.4	1	1	1.8103		1	0	84349000	25345000	59004000	4.4	1	1	1.5283		1	0	62549000	21769000	40780000	4.4	1	1	1.38186		1	0
3175	Tb927.9.1530	Tb927.9.1530		hypothetical protein, conserved	81.612	0	8.2539	1										0.57972	0.000741973	0.00447039	2.34965	+	3.4	2	2	1.5722		1	0	27036000	8514700	18521000	1.2	1	1			0	0	0	0	0	3.4	2	2	1.42181	7.2521	2	0
2098	Tb927.4.470	Tb927.4.470		snoRNP protein GAR1, putative	21.783	0	34.316											0.579905	0.000272534	0.00206244	2.68562	+	12.7	3	3	1.612	9.6228	3	1	1233700000	387160000	846570000	23.1	3	3	1.5721	5.0011	4	1	1151400000	367710000	783660000	24.5	4	4	1.36019	14.515	3	0
1610	Tb927.11.9510	Tb927.11.9510		nucleic acid binding protein, putative	56.606	0	6.0219											0.580496	0.00654547	0.0245005	1.61082	+	0	0	0			0	0	0	0	0	4.7	2	2	1.3895	6.8164	2	1	36102000	6203900	29898000	2.3	1	1	1.75463		1	1
3327	Tb927.9.8200;Tb11.v5.0687	Tb927.9.8200		Pescadillo N-terminus/BRCA1 C Terminus (BRCT) domain containing protein, putative	76.419	0	26.38											0.582404	0.000338811	0.00242713	2.61491	+	10.8	6	6	1.3896	31.616	6	2	807920000	310580000	497340000	8.5	5	5	1.4359	19.511	5	0	676640000	256540000	420090000	7.1	4	4	1.68359	14.581	4	1
294	Tb927.1.180;Tb927.1.220;Tb927.2.370	Tb927.1.180	RHS1	retrotransposon hot spot protein 1 (RHS1), putative	94.488	0	13.919											0.58354	0.000799304	0.00473108	2.32504	+	10.9	8	1	1.3823		1	0	228180000	100470000	127710000	13.2	10	1	1.3698		1	1	108180000	91908000	16268000	12.2	1	9	1.54369		1	1
3174	Tb927.9.15290	Tb927.9.15290		CHAT domain containing protein, putative	149.76	0	53.29											0.585756	0.00114048	0.00625766	2.20359	+	10.3	9	9	1.3955	57.312	9	7	327260000	43105000	284150000	5.4	6	6	1.4489	23.905	6	4	261620000	71933000	189690000	3.3	3	3	1.39805	9.2022	3	1
918	Tb927.10.9025	Tb927.10.9025		hypothetical protein	5.3749	0	9.3365											0.585976	0.000143245	0.00128225	2.89203	+	30.6	1	1	1.3974	15.797	4	4	212740000	83559000	129180000	30.6	1	1	1.6304		1	0	329450000	94079000	235370000	30.6	1	1	1.49972	6.4079	2	1
2913	Tb927.8.5490	Tb927.8.5490		Nucleolar protein,Nop52, putative	71.722	0.00034843	4.3112											0.588043	0.000124232	0.00116882	2.93225	+	2.7	1	1	1.5956		1	1	30681000	21541000	9139300	2.7	1	1	1.5687		1	0	75486000	19292000	56194000	2.7	1	1	1.40909		1	0
550	Tb927.10.14790	Tb927.10.14790		metallo-peptidase, Clan MG, Family M24	42.69	0	49.685											0.588902	0.000324081	0.00235033	2.62887	+	30.6	10	10	1.6817	6.2712	10	3	5.861e+09	1656000000	4205000000	30.6	10	10	1.5307	19.356	10	1	6.2204e+09	2056800000	4163600000	25.1	9	9	1.40788	10.578	9	3
2120	Tb927.4.560	Tb927.4.560	DYNC2H1	Cytoplasmic dynein 2 heavy chain (DYNC2H1), putative	479.84	0	62.689											0.58901	0.000416669	0.00282559	2.54889	+	4.7	15	14	1.392	18.34	13	5	524060000	186680000	337380000	4	13	12	1.4097	12.932	11	5	354350000	117980000	236370000	4.7	14	15	1.69165	14.131	14	4
1843	Tb927.3.3490	Tb927.3.3490	TDP1	High mobility group protein TDP1	30.866	0	56.083											0.590429	0.000105299	0.00104886	2.97928	+	25.1	7	7	1.4119	7.7853	7	0	1878900000	746480000	1132400000	29.5	8	8	1.5946	9.8933	8	1	1883100000	642410000	1240700000	24.7	7	7	1.56355	8.2371	7	0
1934	Tb927.3.720	Tb927.3.720	ZFP3	zinc finger protein 3	14.168	0.00035436	4.5772											0.593001	5.65892e-05	0.000723649	3.14047	+	21.5	2	2	1.5958		1	0	395040000	126640000	268410000	5.4	1	1	1.5201		1	0	755670000	256440000	499230000	5.4	1	1	1.48375		1	0
826	Tb927.10.7090	Tb927.10.7090	AOX	Alternative oxidase, mitochondrial	37.59	0	44	1		1								0.593229	0.00259212	0.0118556	1.92608	+	26.4	8	8	1.7903	12.294	8	1	1089600000	338440000	751180000	22.5	7	7	1.6465	15.698	8	1	1331300000	437950000	893320000	24.6	8	8	1.31203	28.36	8	5
1467	Tb927.11.5940	Tb927.11.5940		receptor-type adenylate cyclase GRESAG 4, putative	137.47	0	144.11											0.594247	0.000139323	0.00127292	2.8952	+	17.4	14	12	1.5831	14.408	13	7	1053900000	318030000	735880000	17.2	13	12	1.5937	32.822	13	2	1351700000	451350000	900320000	19	12	15	1.48082	10.127	13	4
1926	Tb927.3.5620	Tb927.3.5620		Facilitates chromatin transcription complex subunit spt16, FACT complex subunit SPT16	113.69	0	80.189											0.595479	0.000685346	0.0041693	2.37994	+	20	13	13	1.5533	17.985	11	3	716520000	177730000	538780000	17.9	12	12	1.7322	14.786	11	6	538850000	128770000	410080000	18.4	12	12	1.36114	11.606	12	6
2274	Tb927.5.800;Tb927.5.790	Tb927.5.800	CK1.2	casein kinase I, isoform 2	38.374	0	22.678											0.595715	0.000645469	0.00398867	2.39917	+	17.2	4	4	1.465	13.897	4	0	1030900000	386130000	644750000	19.9	5	5	1.363	17.617	5	0	1819300000	700150000	1119200000	23.8	6	6	1.49495	17.981	6	1
2430	Tb927.6.4770	Tb927.6.4770	MKT1	protein MKT1	83.306	0	90.575											0.59642	0.00133869	0.0070253	2.15334	+	27.3	16	16	1.6191	19.973	17	7	2855300000	909800000	1945500000	26.1	15	15	1.7251	22.085	15	6	2098900000	669920000	1429000000	21	12	12	1.28655	16.401	13	4
2870	Tb927.8.4450	Tb927.8.4450	RBP11	RNA-binding protein, putative	47.214	0	28.332											0.597316	0.000467397	0.00309137	2.50985	+	9.6	3	3	1.6659	9.2777	3	0	726040000	213210000	512830000	12.6	4	4	1.6123	3.4327	4	1	804030000	253370000	550660000	15	5	5	1.43137	22.347	5	0
3348	Tb927.9.9060	Tb927.9.9060	LSM12	Lsm12 protein, putative	21.06	0	30.241											0.598677	0.000675691	0.00412659	2.38441	+	30	4	4	1.6181	2.6539	4	1	849400000	251940000	597460000	23.2	4	4	1.6706	2.5098	4	1	1058300000	274620000	783660000	18.9	3	3	1.47665	3.0584	3	0
2347	Tb927.6.2640	Tb927.6.2640	KAP60	importin alpha subunit, putative	58.065	0	66.099											0.600115	0.000797059	0.00472952	2.32518	+	23.3	7	7	1.6924	8.2916	7	1	1485100000	426230000	1058800000	25.7	8	8	1.6436	9.4027	9	1	1569700000	520100000	1049600000	27.2	8	8	1.40398	17.422	8	1
2391	Tb927.6.3940	Tb927.6.3940		Autophagy-related protein 27, putative	39.208	0	43.04											0.600228	0.000379325	0.00262926	2.58017	+	21.7	6	6	1.6843	22.79	7	2	835680000	246650000	589030000	27.2	6	6	1.5561	32.541	5	2	524570000	177500000	347070000	19	5	5	1.35737	32.312	6	3
706	Tb927.10.3790;Tb11.v5.0583;Tb11.v5.0603	Tb927.10.3790		hypothetical protein, conserved	432.89	0	23.101											0.602008	0.00119011	0.00643977	2.19113	+	2.2	8	8	1.6783	17.935	8	2	235090000	68605000	166490000	1.7	6	6	1.701	17.19	6	0	172490000	57288000	115200000	2.5	7	7	1.40056	6.6439	8	1
3143	Tb927.9.13990	Tb927.9.13990	DRBD2	RNA-binding protein, putative	34.618	0	80.445											0.602199	6.02903e-05	0.000746599	3.12691	+	34.1	9	9	1.6129	7.4585	11	4	3547600000	1097400000	2450300000	39.3	12	12	1.5252	8.5151	13	3	4940300000	1689200000	3251100000	36.1	11	11	1.49721	8.8992	11	5
2414	Tb927.6.4440	Tb927.6.4440	RBP42	RNA-binding protein 42 (RNA-binding motif protein 42)	37.718	0	99.421											0.604378	3.08515e-05	0.000508515	3.2937	+	33.5	6	6	1.5343	4.7266	8	2	3944800000	1280300000	2664500000	34.1	7	7	1.5791	10.315	8	2	3595400000	1040700000	2554700000	34.1	7	7	1.50759	12.187	8	2
2024	Tb927.4.2630	Tb927.4.2630		ATP-dependent DEAD/H RNA helicase, putative	94.94	0	34.027											0.606932	0.00913527	0.032267	1.49124	+	9	5	5	1.7386	11.444	5	2	269500000	106600000	162900000	10.6	5	5	1.7729	11.057	5	1	270830000	70043000	200780000	7.6	3	3	1.58828	97.72	3	1
863	Tb927.10.7810	Tb927.10.7810	ESF1	Pre-rRNA-processing protein ESF1, putative	80.305	0	19.333											0.607438	0.0110972	0.0371051	1.43057	+	5.9	3	3	1.1455	53.501	3	1	139370000	44636000	94737000	10	6	6	1.3904	10.156	5	2	235140000	58119000	177020000	3.7	2	2	1.94163	1.3869	2	0
1499	Tb927.11.6440	Tb927.11.6440	ENF	Essential Nuclear Factor, 49 kDa	48.841	0	53.871											0.611129	1.41739e-05	0.000329835	3.4817	+	15.4	6	6	1.5389	6.2951	7	1	4891200000	1584600000	3306500000	17.9	7	7	1.5236	3.9606	9	1	6.4526e+09	2254200000	4198400000	15.4	5	5	1.54005	4.4537	7	2
1494	Tb927.11.6360	Tb927.11.6360		60S ribosomal protein L24, putative	22.732	0	19.809											0.613945	0.00598982	0.0228298	1.6415	+	24.1	3	3	1.5562	5.2417	2	0	122970000	43243000	79724000	17.3	2	2	1.743		1	0	113240000	34053000	79183000	24.1	3	3	1.14701	7.2318	2	2
441	Tb927.10.12430	Tb927.10.12430		Noc2p family, putative	73.017	0	47.558											0.617034	0.000145896	0.00129488	2.88777	+	12.5	7	7	1.5501	6.9703	7	4	757960000	282280000	475670000	10.3	6	6	1.5307	9.6523	6	2	716030000	262780000	453240000	17.7	9	9	1.66094	15.143	11	4
2388	Tb927.6.3870	Tb927.6.3870	SGN1	RNA-binding protein, putative	22.904	0	14.953											0.617887	0.0107434	0.036349	1.43951	+	13.6	2	2	1.5147	28.727	2	0	115920000	30729000	85195000	4.7	1	1	1.9629		1	0	133470000	35830000	97640000	19.2	3	3	1.11623	16.276	3	2
975	Tb927.11.10230	Tb927.11.10230		RNA polymerase-associated protein CDC73, putative	40.486	0	8.8189											0.618368	0.00199056	0.00969893	2.01328	+	6.4	1	1	1.7708		1	1	23305000	2344700	20960000	6.4	1	1	1.7217		1	0	27102000	6193300	20908000	3	1	1	1.36446		1	1
556	Tb927.10.14930	Tb927.10.14930	ZC3H39	Zinc finger CCCH domain-containing protein 39	31.519	0	32.134											0.618698	0.000179147	0.00152934	2.8155	+	17.5	3	3	1.7051	2.7073	3	1	396920000	91100000	305820000	29.5	5	5	1.5359	19.819	5	1	509070000	133730000	375340000	11.2	2	2	1.45271	1.0222	2	0
788	Tb927.10.5920	Tb927.10.5920		hypothetical protein, conserved	85.743	0	9.0251											0.619113	0.00105128	0.00586061	2.23206	+	5.7	3	3	1.3371	16.261	3	2	631660000	217990000	413680000	2.9	2	2	1.8063	26.044	3	2	804650000	322530000	482110000	2.9	2	2	1.47713	42.606	2	0
291	Tb927.1.1700	Tb927.1.1700		AATF protein, putative	55.093	0	20.894											0.622573	7.48301e-05	0.000852519	3.0693	+	16.6	5	5	1.4763	19.407	5	1	236130000	82593000	153540000	8.9	3	3	1.6679	24.687	3	0	166050000	55955000	110100000	10.5	3	3	1.5181	6.4921	3	0
1888	Tb927.3.4760	Tb927.3.4760	DLP2	dynamin-like protein 2	73.148	0	229.4											0.62372	3.56564e-05	0.000550302	3.2594	+	45.6	20	6	1.5913	58.406	6	1	1787000000	699120000	1087900000	47.1	22	7	1.4694	5.2373	9	3	3226300000	1171800000	2054500000	41.5	6	18	1.51777	18.163	6	0
1307	Tb927.11.2430	Tb927.11.2430	DYNC2H2	Cytoplasmic dynein 2 heavy chain (DYNC2H2), putative	484.96	0	145.18											0.624944	4.66637e-05	0.000640433	3.19353	+	6.2	21	20	1.4732	13.044	20	6	714460000	210710000	503750000	7.8	25	24	1.6212	19.777	22	7	783010000	224060000	558950000	5.4	17	18	1.49923	27.25	16	4
2314	Tb927.6.1900	Tb927.6.1900	enp1	essential nuclear protein 1, putative	52.9	0	17.402											0.624968	0.0010312	0.00577954	2.23811	+	7.8	3	3	1.2956	13.514	3	2	100650000	8671200	91976000	14.7	5	5	1.6203	27.043	4	2	224790000	24763000	200030000	6.5	2	2	1.54586		1	1
1383	Tb927.11.3970	Tb927.11.3970		hypothetical protein, conserved	78.028	0	23.237											0.626068	0.00241562	0.0112492	1.94888	+	5.6	3	3	1.6467	30.789	3	0	379050000	116780000	262270000	4.1	2	2	1.242	25.424	2	0	272040000	105370000	166660000	5.6	3	3	1.8077	9.4154	2	0
2537	Tb927.7.2680	Tb927.7.2680	ZC3H22	zinc finger protein family member, putative	76.183	0	59.151											0.626721	0.00014421	0.00128355	2.89159	+	19.2	8	8	1.6666	12.853	8	1	415480000	107250000	308230000	22.3	10	10	1.5994	7.1583	10	4	471820000	97733000	374090000	17.2	7	7	1.50101	10.647	6	1
2526	Tb927.7.2440	Tb927.7.2440	P5CR	pyrroline-5-carboxylate reductase, putative	28.271	0	20.009											0.630791	0.00208997	0.0100043	1.99981	+	8.5	2	2	1.2782	0.6953	2	0	154670000	65682000	88984000	16.3	3	3	1.5329	24.309	5	4	177630000	69403000	108230000	16.3	3	3	1.86536	12.106	3	1
1544	Tb927.11.760	Tb927.11.760		protein phosphatase 2C, putative	45.599	0	9.0562											0.632898	0.000449633	0.00300464	2.52221	+	10.3	3	3	1.7338	37.532	2	0	645600000	180280000	465320000	7.1	2	2	1.6423	48.21	2	0	691680000	194300000	497380000	7.1	2	2	1.39743	56.927	2	0
1560	Tb927.11.8050	Tb927.11.8050		Sas10/Utp3/C1D family/Sas10 C-terminal domain containing protein, putative	60.004	0	76.123											0.635794	2.73442e-05	0.000475941	3.32245	+	14.1	5	5	1.6183	6.0348	5	1	657160000	190040000	467110000	17.8	6	6	1.5015	2.811	5	1	507240000	172930000	334310000	8.4	3	3	1.57791	12.427	3	1
2129	Tb927.4.760	Tb927.4.760		AP-1 adapter complex gamma subunit, putative	87.344	0	27.661											0.636041	0.000599859	0.00376625	2.42409	+	11.5	5	5	1.7803	24.906	5	1	169690000	48691000	121000000	10.4	5	5	1.5656	8.0987	5	2	188860000	46446000	142410000	6	3	3	1.54086	10.475	3	1
988	Tb927.11.1050	Tb927.11.1050		ribosome production factor 1, putative	39.646	0	5.9101											0.636406	0.0102735	0.0353462	1.45166	+	3.3	1	1	1.4435		1	1	26271000	2421000	23850000	3	1	1	1.276		1	0	51655000	21725000	29929000	6.3	2	2	1.43297		1	0
1244	Tb927.11.16550	Tb927.11.16550	ZC3H46	Zinc finger protein, C3H1 type-like	56.434	0	45.281											0.637453	4.85388e-05	0.000649881	3.18717	+	20.8	7	7	1.6191	10.23	6	1	1529800000	471070000	1058700000	20.8	7	7	1.532	56.22	7	3	1556600000	518470000	1038100000	17.6	6	6	1.61171	39.011	6	1
944	Tb927.10.9780	Tb927.10.9780		ATP-dependent DEAD/H RNA helicase, putative	97.494	0	21.183											0.640678	0.000132468	0.00122425	2.91213	+	13.2	6	5	1.7261	28.116	5	2	114970000	48438000	66532000	11.5	5	4	1.5483	10.919	4	0	118920000	39398000	79521000	14.6	5	6	1.48637	41.132	5	1
2353	Tb927.6.2770	Tb927.6.2770	VPS41	Vacuolar assembly protein vps41	121.97	0.004026	2.6396											0.640956	0.00640503	0.02409	1.61816	+	2	2	2	1.7108	74.776	2	0	781890000	292090000	489800000	2	2	2	1.6935	69.354	2	1	793030000	282190000	510830000	1.1	1	1	1.13471		1	0
3086	Tb927.9.12070	Tb927.9.12070		hypothetical protein, conserved	109.87	0	67.554											0.64097	0.00127193	0.00676658	2.16963	+	12.8	9	9	1.6615	17.376	9	4	519630000	121570000	398060000	13.6	9	9	1.8298	20.084	9	5	550970000	147920000	403060000	13.9	10	10	1.3488	19.421	11	3
160	Tb927.7.4490;Tb11.v5.0262	Tb927.7.4490		Sec5 domain-containing protein	180.77	0.0084592	2.2701											0.644674	1.4949e-05	0.000332264	3.47852	+	0.4	1	1	1.5711		1	0	207200000	71704000	135490000	0.4	1	1	1.5165		1	0	222440000	77844000	144590000	0.4	1	1	1.58288		1	0
557	Tb927.10.14950	Tb927.10.14950	ZC3H40	Zinc finger CCCH domain-containing protein 40	46.194	0	51.777											0.646992	0.000154363	0.00135089	2.86938	+	21.3	5	5	1.7393	5.8913	5	1	788980000	245150000	543830000	33.8	9	9	1.5424	21.956	9	1	1040700000	358020000	682700000	26.6	6	6	1.45446	18.097	4	0
3036	Tb927.9.10400	Tb927.9.10400		hypothetical protein, conserved	50.645	0	56.885											0.650084	2.12146e-05	0.00040282	3.39489	+	7.1	4	4	1.5641	19.255	6	1	7.4262e+09	2331900000	5094300000	11.1	7	7	1.6324	8.5706	9	1	8634700000	2935700000	5699000000	7.1	4	4	1.56816	7.2988	5	0
1196	Tb927.11.15370	Tb927.11.15370	KAP123	Importin subunit beta-4, putative	117.88	0	34.154											0.652356	0.00316011	0.0138277	1.85925	+	15.3	10	10	2.0271	26.057	8	3	228580000	39310000	189270000	7	4	4	1.5685	26.492	3	1	49838000	14692000	35146000	11	7	7	1.38781	52.465	6	3
414	Tb927.10.11760	Tb927.10.11760	PUF6	pumilio/PUF RNA binding protein 6	93.062	0	128.3											0.656141	5.94882e-05	0.000745506	3.12755	+	23.8	13	13	1.6446	11.614	12	2	1258600000	394510000	864100000	26.8	15	15	1.5658	21.621	15	2	1671700000	505630000	1166100000	22.4	12	12	1.63752	9.778	12	3
3114	Tb927.9.12960	Tb927.9.12960		transporter, putative	64.534	0.0016297	3.1903											0.658948	0.00480285	0.0192668	1.71519	+	1.5	1	1	1.6322		1	0	63121000	14843000	48278000	1.5	1	1	1.5274		1	0	58918000	15728000	43190000	1.5	1	1			0	0
1524	Tb927.11.700	Tb927.11.700		hypothetical protein, conserved	38.697	0.00034083	3.8898											0.660935	0.00918087	0.0323551	1.49006	+	0	0	0			0	0	0	0	0	0	0	0			0	0	0	0	0	3.7	1	1	1.69033		1	0
1626	Tb927.11.9720	Tb927.11.9720		40S ribosomal protein S27, putative	9.6302	0	74.85											0.663349	2.94685e-05	0.000495103	3.3053	+	59.3	5	1	1.5502		1	0	2852000000	1033400000	1818600000	59.3	5	1	1.5866		1	0	3122300000	1158400000	1963900000	59.3	1	5	1.67417		1	0
2348	Tb927.6.2650	Tb927.6.2650	SGD1	nucleolar mif4g domain-containing protein 1	84.541	0	12.803											0.663855	1.92818e-05	0.000384776	3.41479	+	7.8	3	3	1.5817	4.6766	3	0	56577000	17838000	38739000	6.2	2	2	1.6546	5.4412	2	0	66630000	20874000	45756000	9	4	4	1.54433	22.704	3	1
2191	Tb927.5.2530	Tb927.5.2530	NAT10	RNA cytidine acetyltransferase	114.91	0	55.101											0.663864	6.70634e-05	0.000792555	3.10097	+	15.5	12	12	1.5927	15.344	13	3	864460000	294150000	570310000	16.5	13	13	1.6988	11.842	14	4	913320000	300750000	612570000	15.5	12	12	1.5807	10.086	12	3
1585	Tb927.11.8890	Tb927.11.8890	RPC19	DNA-dependent RNA polymerases, putative	14.851	0	17.729											0.664939	8.06004e-05	0.000893508	3.0489	+	29.9	2	2	1.4665		1	0	32104000	9651400	22453000	29.9	2	2	1.553		1	1	17078000	1940700	15137000	32.8	3	3	1.64328	49.891	3	1
1049	Tb927.11.11750;Tb927.11.11740	Tb927.11.11750		membrane-bound acid phosphatase, putative	53.348	0	14.676											0.667318	1.21308e-05	0.000314099	3.50293	+	5.9	2	2	1.5963	5.9072	2	1	97804000	26023000	71781000	8.7	4	4	1.6032	14.135	4	2	165560000	48816000	116750000	9.3	2	2	1.60924	8.9135	2	1
1922	Tb927.3.5580	Tb927.3.5580		tryptophanyl-tRNA synthetase	44.246	0	14.095											0.66783	0.00078034	0.00465677	2.33192	+	7.7	3	3	1.9011	3.148	3	0	192890000	54556000	138340000	5.1	2	2	1.5319	3.8005	2	0	161470000	50821000	110650000	8.7	3	3	1.54543	9.8911	3	1
1397	Tb927.11.4450	Tb927.11.4450	ALBA2	ALBA-Domain Protein	12.757	0	86.517											0.671795	8.22727e-05	0.000901559	3.04501	+	60.7	6	6	1.6853	15.054	7	1	4605600000	1336500000	3269100000	67.5	7	7	1.6601	23.422	7	1	4961500000	1549000000	3412600000	60.7	6	6	1.57401	13.27	6	0
1290	Tb927.11.2130	Tb927.11.2130	RPN3	proteasome regulatory non-ATP-ase subunit 3	38.167	0	12.578											0.672938	0.00413951	0.0170198	1.76905	+	13.5	4	4	1.7987	14.196	3	3	90300000	5920500	84380000	9.9	3	3	1.2577	15.307	3	2	67731000	27566000	40166000	6.3	2	2	1.46246	34.341	2	1
169	Tb927.10.6290;Tb11.v5.0277	Tb927.10.6290		ATP-dependent DEAD/H RNA helicase, putative	57.578	0.0034494	2.7561											0.673469	6.69567e-05	0.000792555	3.10097	+	3.3	1	1	1.6624		1	0	19528000	6064300	13464000	5.9	2	2	1.6886	6.9108	2	0	80757000	23820000	56937000	5.9	2	2	1.48743	4.7481	2	0
1919	Tb927.3.5530	Tb927.3.5530	Tb-292	Tb-292 membrane associated protein	279.19	0	45.774											0.673533	4.20209e-05	0.000595708	3.22497	+	5.9	11	11	1.7109	17.548	10	3	599810000	192130000	407680000	6.2	13	13	1.5923	15.435	12	4	669020000	184680000	484340000	6.2	11	11	1.54753	14.469	11	4
283	Tb927.1.120;Tb11.v5.0294;Tb927.4.290;Tb927.4.280;Tb927.4.270;Tb927.4.260;Tb927.4.300;Tb927.7.1970;Tb927.7.1960;Tb927.7.1950;Tb927.7.2000;Tb927.7.1980	Tb927.1.120	RHS4	retrotransposon hot spot protein 4 (RHS4), putative	98.024	0	323.31											0.674773	1.60873e-05	0.000345217	3.46191	+	36.4	29	9	1.6142	9.4271	9	2	4318100000	1524800000	2793300000	38.9	31	10	1.6175	4.0043	13	3	6.9863e+09	2409700000	4576600000	35	8	28	1.6243	70.447	9	1
1839	Tb927.3.3410;Tb11.v5.0768	Tb927.3.3410		aspartyl aminopeptidase, putative	49.327	0	21.906											0.676197	0.00275913	0.01242	1.90588	+	17.5	5	5	1.9047	38.676	4	1	210110000	54475000	155640000	10.9	4	4	1.2817	47.839	4	2	254580000	131090000	123490000	9.3	2	2	1.49249	13.001	2	1
2065	Tb927.4.3850	Tb927.4.3850		NLE (NUC135) domain/WD domain, G-beta repeat, putative	49.106	0	25.977											0.676519	4.68933e-05	0.000640433	3.19353	+	20.3	6	6	1.7006	103.66	6	1	401240000	113750000	287490000	21.2	6	6	1.6299	15.417	6	1	430690000	122500000	308200000	17.4	5	5	1.56104	17.156	4	1
2559	Tb927.7.320	Tb927.7.320	RBP8	RNA-binding protein 8	20.27	0	16.39											0.677731	0.000229889	0.00183268	2.73691	+	15.6	2	2	1.4903	67.555	3	3	158450000	51104000	107340000	16.7	2	2	1.6433	12.028	2	0	126940000	41430000	85512000	25.6	3	3	1.79733	19.457	3	1
2066	Tb927.4.3890	Tb927.4.3890		ATP-dependent RNA helicase, putative	122.8	0	18.877											0.679724	0.00178674	0.00887646	2.05176	+	7	6	6	1.8604	25.246	8	4	1172700000	657520000	515160000	6.1	5	5	1.7833	12.063	5	2	649220000	155050000	494180000	4.8	4	4	1.51566	27.169	4	2
2607	Tb927.7.4120	Tb927.7.4120		hypothetical protein, conserved	52.135	0	20.612											0.680587	0.000280376	0.00210652	2.67643	+	13.6	5	5	1.7826	11.523	5	1	1146700000	334150000	812500000	13.6	5	5	1.5854	10.461	5	3	1098100000	301810000	796270000	8.5	4	4	1.41429	14.262	6	4
798	Tb927.10.6220	Tb927.10.6220	XRND	5'-3' exoribonuclease D	90.941	0	20.907											0.680949	0.000993718	0.00566058	2.24714	+	6.5	5	5	1.6474	7.1135	5	4	187330000	33533000	153790000	9.2	6	6	1.8775	28.485	6	4	214000000	19905000	194100000	5.1	3	3	1.58897	43.785	3	0
167	Tb927.10.6320;Tb11.v5.0274	Tb927.10.6320		CBF/Mak21 family, putative	68.143	0	13.938											0.682184	0.000105157	0.00104886	2.97928	+	8	4	4	1.6601	24.634	4	1	239660000	80227000	159440000	10	5	5	1.6357	11.642	5	1	232150000	70303000	161850000	5.4	3	3	1.6901	22.112	3	0
1703	Tb927.2.470;Tb11.v5.0495	Tb927.2.470	RHS4	retrotransposon hot spot protein 4 (RHS4), putative	98.316	0	47.822											0.684143	0.000290571	0.0021727	2.663	+	20.9	17	2	1.7428		1	0	801200000	260410000	540790000	25.6	21	3	1.6633	8.1505	3	0	968600000	287210000	681390000	23.3	3	19	1.39293	32.9	2	1
1168	Tb927.11.14590	Tb927.11.14590	G5-IP	G5-interacting protein	70.339	0	7.9338											0.684958	0.00634863	0.0239353	1.62096	+	10.5	3	3	1.3242	29.703	3	0	167460000	64995000	102460000	6	2	2	1.4603	2.9358	3	2	169860000	54199000	115660000	6	2	2	2.23339	18.605	2	0
1173	Tb927.11.1480;Tb927.11.1490;Tb11.v5.0784;Tb11.v5.1015;Tb927.11.140;Tb927.11.150	Tb927.11.1480		receptor-type adenylate cyclase GRESAG 4, putative	137.6	0	54.26											0.688954	3.11634e-05	0.000508515	3.2937	+	11.8	11	10	1.5265	34.999	10	3	785940000	268720000	517220000	14	13	12	1.6817	19.882	11	4	898230000	311100000	587130000	12.3	10	11	1.66265	36.524	10	1
177	Tb927.10.8530;Tb927.10.8520;Tb927.10.8510;Tb927.10.8500;Tb927.10.8490;Tb11.v5.0332;Tb11.v5.0331;Tb11.v5.0333	Tb927.10.8530	THT2A	glucose transporter 2A	56.926	0	24.756											0.694216	0.000257732	0.00199575	2.69989	+	11.7	5	5	1.6706	18.123	5	0	698370000	256390000	441980000	9.5	5	5	1.7968	6.9237	5	1	1338600000	439090000	899550000	11.7	5	5	1.42674	14.619	5	0
528	Tb927.10.14390	Tb927.10.14390	POB3	FACT complex subunit POB3	60.759	0	30.203											0.696955	0.00115096	0.0063041	2.20038	+	6.7	3	3	1.9435	27.349	3	1	230650000	54615000	176030000	8.3	4	4	1.4015	18.472	4	0	560220000	210770000	349450000	6.8	3	3	1.48342	2.4422	3	1
554	Tb927.10.14870	Tb927.10.14870		hypothetical protein, conserved	75.914	0	25.307											0.697643	0.000265138	0.00204098	2.69016	+	10.6	4	4	1.5079	56.065	4	3	193570000	20040000	173530000	10.1	3	3	1.6594	18.533	3	1	98489000	14782000	83707000	9.8	3	3	1.49842	29.06	2	2
1140	Tb927.11.13930	Tb927.11.13930		U3 small nucleolar ribonucleoprotein protein IMP3, putative	26.668	0	8.6495											0.700554	0.000939095	0.00542838	2.26533	+	16.8	3	3	1.9767	31.996	3	2	140230000	25074000	115150000	11.1	2	2	1.567		1	0	38025000	10851000	27174000	10.2	2	2	1.41856	44.004	2	1
1507	Tb927.11.6590;Tb11.v5.0360	Tb927.11.6590		metallo-peptidase, Clan MF, Family M17	55.359	0	36.577											0.705622	0.00175025	0.00874567	2.05821	+	19.4	7	7	2.0302	11.005	7	2	426560000	145430000	281130000	14	5	5	1.6887	13.073	5	2	286970000	94738000	192230000	13.6	5	5	1.4806	8.8136	5	1
202	Tb11.v5.0489	Tb11.v5.0489		retrotransposon hot spot (RHS) protein, putative	65.818	0	56.681											0.707557	0.000538725	0.00345866	2.46109	+	34.7	19	3	1.8581	45.929	3	0	280190000	97839000	182350000	38	21	3	1.7063	63.01	3	0	237510000	101650000	135860000	33.2	2	18	1.39152	9.3143	2	0
2053	Tb927.4.3610;Tb927.4.3560	Tb927.4.3610		protein phosphatase 1, putative	23.433	0	15.829											0.709626	0.000121278	0.0011514	2.93877	+	22.5	4	4	1.6575	6.6947	3	1	176690000	52269000	124420000	22.5	4	4	1.7375	3.429	3	1	163630000	45542000	118090000	9.1	2	2	1.70364		1	0
2231	Tb927.5.3450	Tb927.5.3450		eukaryotic translation initiation factor eIF2A, putative	57.992	0	50.924											0.711166	0.000197703	0.00165006	2.7825	+	20.9	7	7	1.8735	39.068	7	4	421330000	129920000	291410000	15	6	6	1.5854	27.9	6	2	603270000	210730000	392540000	15.7	6	6	1.52249	17.619	6	2
1490	Tb927.11.630	Tb927.11.630	RPA135	RNA polymerase I second largest subunit	179.49	0	46.918											0.711536	0.000684808	0.0041693	2.37994	+	6.7	8	8	1.8456	25.689	8	2	541920000	192120000	349800000	7	8	8	1.8207	101.33	8	3	621590000	102840000	518750000	7.8	9	9	1.47918	23.165	9	2
2452	Tb927.6.600	Tb927.6.600	CAF1	CCR4-associated factor 1	38.863	0	10.378											0.713191	0.00395882	0.0165153	1.78211	+	17.7	4	4	1.8786	12.564	4	1	521330000	116070000	405260000	10.8	3	3	1.6703	52.65	3	2	452870000	53852000	399020000	0	0	0			0	0
696	Tb927.10.3540	Tb927.10.3540	RPA31	DNA-directed RNA polymerase I subunit RPA31	24.291	0.0003413	3.8974											0.714952	6.29093e-05	0.000764928	3.11638	+	10.6	2	2	1.5259	15.446	3	3	217280000	78195000	139090000	10.6	2	2	1.7724	3.8983	2	0	269890000	71407000	198480000	4.4	1	1	1.67692		1	0
3354	Tb927.9.9290	Tb927.9.9290	PABP1	polyadenylate-binding protein 1	63.029	0	208.33											0.716671	3.75003e-05	0.000559556	3.25216	+	40.1	22	22	1.7285	30.269	22	3	7.9946e+09	2745000000	5249700000	36.2	19	19	1.6808	12.745	19	1	5524100000	1796400000	3727700000	41	22	22	1.64279	13.079	22	1
1910	Tb927.3.5340	Tb927.3.5340		Hsc70-interacting protein (Hip), putative	42.028	0	8.8414											0.717528	0.0124343	0.0405798	1.39169	+	6.2	1	1	2.2423		1	0	91795000	24143000	67652000	6.2	1	1	1.9122		1	0	61224000	16628000	44596000	6.2	1	1	1.46152		1	0
2497	Tb927.7.1670	Tb927.7.1670	eif4e6	Eukaryotic translation initiation factor 4E type 6	20.864	0	19.314											0.719643	3.68494e-05	0.000557725	3.25358	+	25.8	3	3	1.6763	24.636	3	0	184570000	60329000	124240000	38.2	5	5	1.7374	27.478	5	0	236990000	74692000	162300000	25.8	3	3	1.64747	19.141	3	1
581	Tb927.10.15530;Tb11.v5.0748	Tb927.10.15530		ABC transport system ATP-binding protein, putative	67.522	0	19.217											0.726168	0.000211895	0.00174243	2.75884	+	8.8	4	4	1.6244	27.638	5	2	443220000	159390000	283820000	1.8	1	1	1.8622		1	0	141920000	41498000	100420000	5.8	3	3	1.4741	22.781	3	1
630	Tb927.10.2240	Tb927.10.2240		RNA binding protein	66.352	0	149.62											0.72653	7.09831e-05	0.000819066	3.08668	+	32.1	9	9	1.6716	12.843	10	2	1728000000	538010000	1190000000	26.4	8	8	1.7949	13.85	11	4	1757500000	523040000	1234500000	28.4	9	9	1.6446	27.119	10	1
2522	Tb927.7.2360	Tb927.7.2360		N-acetyltransferase, putative	34.599	0	6.3849											0.726657	0.00273504	0.0123293	1.90906	+	4.2	1	1	1.6553		1	1	29093000	3355100	25738000	9.7	2	2	1.6543	11.097	2	1	51736000	14466000	37270000	0	0	0			0	0
1514	Tb927.11.6720	Tb927.11.6720		mRNA cap guanine-N7 methyltransferase, putative	117.56	0	21.404											0.728181	0.00260991	0.0119022	1.92437	+	7.7	5	5	1.9067	49.693	5	4	125030000	17178000	107860000	5.9	4	4	1.8774	9.8354	4	3	237320000	25004000	212310000	5.2	4	4	1.66895	29.592	4	2
2419	Tb927.6.4530	Tb927.6.4530	RBP17	RNA-binding protein, putative	16.821	0	11.491											0.728862	0.00622335	0.0235869	1.62733	+	10.5	1	1	1.7143		1	0	27771000	7360800	20410000	17.6	2	2	2.3027	19.518	3	3	81113000	3073200	78040000	17.6	2	2	1.41397	41.67	2	1
2985	Tb927.8.7120	Tb927.8.7120	SQS	squalene synthase, putative	51.478	0	22.833											0.733453	0.00206334	0.00996062	2.00171	+	8.3	4	4	2.0604	13.449	3	1	198400000	27703000	170700000	11.6	5	5	1.8027	103.67	4	1	388730000	77091000	311630000	5.9	3	3	1.48646	132.05	3	0
2536	Tb927.7.2670	Tb927.7.2670	ZC3H21	zinc finger protein family member, putative	49.686	0	74.207											0.735455	2.58655e-05	0.000458285	3.33886	+	22.6	7	6	1.659	27.422	4	1	298120000	72256000	225870000	36.9	11	9	1.7445	28.208	9	4	795330000	222160000	573170000	30.4	7	9	1.69915	27.448	6	2
1699	Tb927.2.4550	Tb927.2.4550	SPB1	2'-O-ribose RNA methyltransferase SPB1 homolog	102.88	0	60.665											0.745393	2.22065e-05	0.000416604	3.38028	+	13.4	8	8	1.7185	22.774	10	4	968480000	309420000	659050000	15.6	10	10	1.6933	20.261	11	5	940310000	273190000	667130000	12.7	8	8	1.56917	10.853	10	6
903	Tb927.10.8720	Tb927.10.8720		CCR4-NOT transcription complex subunit 10, putative	61.501	0	41.29											0.747662	1.07156e-05	0.000290782	3.53643	+	15.1	6	6	1.6935	20.197	5	4	741810000	94150000	647660000	13.2	6	6	1.6578	63.742	6	5	837160000	141070000	696090000	9.7	4	4	1.73995	54.437	4	1
1312	Tb927.11.2510	Tb927.11.2510		NUC173 domain containing protein, putative	145.69	0	20.538											0.749129	7.11572e-06	0.000271872	3.56563	+	2.6	3	3	1.6672	16.273	3	1	204190000	58001000	146190000	5.9	6	6	1.6604	13.594	6	2	366060000	93818000	272240000	6	6	6	1.7258	12.066	5	2
2010	Tb927.4.2310	Tb927.4.2310		asparaginyl-tRNA synthetase, putative	75.462	0	17.071											0.76	0.00331367	0.014241	1.84646	+	5.8	4	4	2.2129	8.0154	4	1	381020000	80492000	300530000	9	6	6	1.8223	17.657	6	0	603570000	172420000	431140000	7	5	5	1.47236	7.2774	5	1
1249	Tb927.11.16660	Tb927.11.16660		Dopey, N-terminal, putative	234.41	0.0016308	3.1994											0.761708	0.00422729	0.01729	1.76221	+	0.3	1	1	1.5186		1	0	11495000	2911700	8582800	0.9	2	2	2.041	16.609	2	0	206450000	72472000	133980000	0	0	0			0	0
1389	Tb927.11.4190	Tb927.11.4190		Metallopeptidase family M24, putative	59.057	0	38.542											0.763801	1.07662e-05	0.000290782	3.53643	+	9.9	4	4	1.7731	13.209	4	1	298700000	89409000	209290000	7.6	4	4	1.6694	20.862	4	2	273540000	92845000	180700000	9.1	4	4	1.65218	50.148	4	2
2337	Tb927.6.2390	Tb927.6.2390		conserved hypothetical protein, putative	63.96	0	13.341											0.76587	0.00556377	0.0215467	1.66662	+	5.9	3	3	2.4031	37.489	3	1	122980000	20513000	102470000	6.8	4	4	1.6961	97.145	4	1	321580000	51069000	270510000	7.3	4	4	1.50559	71.532	4	1
1805	Tb927.3.2650	Tb927.3.2650	COX17	Cytochrome c oxidase assembly protein Cox17, putative	8.0001	0	6.003											0.767152	0.0039225	0.0164075	1.78496	+	19.2	1	1	2.2113		1	0	70808000	17708000	53100000	28.8	2	2	1.8975	13.022	2	1	181680000	28925000	152750000	19.2	1	1	1.355		1	0
2711	Tb927.7.7210	Tb927.7.7210	POMP37	Present in the outer mitochondrial membrane proteome 37	77.526	0	18.864											0.7672	1.19594e-05	0.000312239	3.50551	+	5.3	2	2	1.6424	47.036	2	1	53235000	10844000	42391000	9.2	4	4	1.782	47.459	3	2	64432000	9103900	55328000	2.7	1	1	1.6856		1	1
1696	Tb927.2.450	Tb927.2.450	RHS4	retrotransposon hot spot protein 4 (RHS4), putative	97.997	0	64.222											0.769094	0.00120255	0.00649582	2.18737	+	24.4	19	3	2.0816	13.099	4	3	488470000	143940000	344530000	27	20	3	1.8309	15.113	4	3	444660000	109170000	335490000	25.7	3	19	1.49844	13.004	2	0
1177	Tb927.11.14950	Tb927.11.14950	ZFP2	zinc finger protein 2	15.767	0	15.329											0.772865	3.56021e-05	0.000550302	3.2594	+	14.4	1	1	1.7617	9.2038	2	1	595490000	178540000	416950000	36	3	3	1.7856	3.089	2	0	615910000	193280000	422630000	28.8	2	2	1.72786	2.749	2	0
1474	Tb927.11.6040	Tb927.11.6040		Nodulin-like, putative	70.825	0	82.555											0.773493	1.95917e-05	0.000386042	3.41336	+	9.2	6	6	1.6753	14.954	7	0	1673900000	542240000	1131600000	17	9	9	1.7876	14.679	9	1	2192700000	595790000	1596900000	11.2	7	7	1.61873	20.026	8	0
430	Tb927.10.12190	Tb927.10.12190		RAB-interacting protein, putative	23.819	0.0031556	2.8282											0.773758	0.00263873	0.0120162	1.92023	+	7.1	1	1	1.7411		1	0	48234000	9581200	38653000	7.1	1	1	1.6789		1	0	50690000	12175000	38515000	7.1	1	1			0	0
2784	Tb927.8.1960	Tb927.8.1960	CNOT11	CCR4-NOT transcription complex subunit 11	48.425	0	74.745											0.774997	0.000172576	0.00148538	2.82816	+	16.4	6	6	1.5418	12.821	6	0	1024300000	337390000	686940000	18.2	7	7	1.6185	22.605	7	1	1065600000	292930000	772650000	14.3	5	5	1.91755	20.048	5	1
1124	Tb927.11.13660	Tb927.11.13660		hypothetical protein, conserved	15.677	0.0031387	2.7706											0.776327	0.000429651	0.00289483	2.53838	+	10.4	1	1	1.7031		1	1	7092500	463130	6629400	10.4	1	1	1.6099		1	1	7118200	415950	6702300	10.4	1	1	1.83254		1	1
1425	Tb927.11.5020	Tb927.11.5020		hypothetical protein, conserved	186.51	0.00033887	3.8232											0.777939	0.00095618	0.00550682	2.2591	+	0.6	1	1	1.9038		1	1	11678000	870960	10807000	1.3	2	2	1.5833	32.447	2	1	24163000	5050400	19113000	0.6	1	1	1.67249		1	0
179	Tb927.1.1240;Tb11.v5.0356	Tb927.1.1240		cytidine triphosphate synthase, putative	65.212	0	6.7371											0.778184	0.00020286	0.00167694	2.77548	+	3.1	1	1	1.9038		1	0	73089000	18552000	54537000	3.1	1	1	1.7759		1	0	62694000	17285000	45408000	3.1	1	1	1.71883	8.2065	2	2
3137	Tb927.9.13610	Tb927.9.13610		helicase, putative	149.24	0	9.0165											0.779899	0.00627662	0.0237496	1.62434	+	2	2	2	2.2679		1	1	13972000	1184100	12788000	0.9	1	1	1.9662		1	0	18909000	3178600	15731000	0.9	1	1	1.55084		1	0
2064	Tb927.4.3840	Tb927.4.3840		nucleolar protein, putative	65.107	0	71.787											0.780241	4.76187e-05	0.000643058	3.19175	+	18.1	8	8	1.7506	5.0134	9	2	1471600000	480220000	991370000	16.2	7	7	1.8552	10.379	8	1	1346300000	398440000	947870000	16.4	7	7	1.69225	5.9432	8	2
1300	Tb927.11.2300	Tb927.11.2300	ERF1	eukaryotic peptide chain release factor subunit 1, putative	50.976	0	53.801											0.783531	3.4652e-05	0.000542824	3.26534	+	26.5	9	9	1.8186	99.322	11	8	2186800000	645770000	1541000000	21.2	7	7	1.5833	99.717	8	5	1657000000	543580000	1113400000	26.5	9	9	1.72897	7.2153	10	3
2285	Tb927.6.1090	Tb927.6.1090	RPT3	proteasome regulatory ATPase subunit 3	44.859	0	4.9222											0.786245	0.000127875	0.00119592	2.9223	+	7.7	2	1	1.6518	4.32	2	2	34725000	10077000	24648000	7.7	2	1	1.9331		1	1	20943000	1394800	19548000	7.7	1	2	1.77214	2.1238	2	2
1420	Tb927.11.4900	Tb927.11.4900		WD40/YVTN repeat-like-containing protein	61.857	0	26.678											0.78699	3.64092e-05	0.000554652	3.25598	+	10.7	5	5	1.8796	10.642	4	1	421040000	122700000	298340000	11.8	6	6	1.6963	10.6	7	2	592340000	213460000	378880000	9.8	5	5	1.70893	22.638	5	4
746	Tb927.10.5020	Tb927.10.5020	eif4e5	Eukaryotic translation initiation factor 4E type 5	21.98	0	30.022											0.787855	0.0108729	0.036493	1.43779	+	28.2	3	3	1.4502	20.753	3	2	146530000	91885000	54643000	20.5	3	3	1.323	10.355	2	1	227540000	79983000	147560000	39.5	5	5	1.75528	39.822	5	4
1274	Tb927.11.1720	Tb927.11.1720		hypothetical protein, conserved	24.613	0	4.9557											0.789282	0.00244257	0.0113372	1.9455	+	3.7	1	1			0	0	0	0	0	8.9	2	2	1.755	23.353	2	2	50149000	2613500	47535000	0	0	0			0	0
2218	Tb927.5.320;Tb927.5.285b;Tb11.v5.0209;Tb927.5.330;Tb11.v5.0281;Tb11.v5.0217	Tb927.5.320		receptor-type adenylate cyclase GRESAG 4, putative	136.56	0	68.959											0.789631	0.00037703	0.00262616	2.58068	+	15.1	13	11	1.7113	12.791	11	5	936150000	326300000	609850000	14.6	15	12	1.6168	16.796	9	1	1121500000	384260000	737210000	14.9	11	13	1.56113	19.55	10	5
3272	Tb927.9.5460	Tb927.9.5460	eif4g2	Eukaryotic translation initiation factor 4 gamma 2	110.26	0	23.92											0.790827	0.000267226	0.00204414	2.68949	+	8.2	6	6	1.9616	52.26	6	4	272000000	48570000	223430000	6.3	4	4	1.6624	18.773	4	3	228110000	44914000	183190000	3.6	2	2	1.82239		1	0
546	Tb927.10.14700	Tb927.10.14700		hypothetical protein, conserved	37.7	0	26.715											0.792197	5.03938e-06	0.00024945	3.60302	+	16.4	5	5	1.7301	39.902	5	2	3256400000	698900000	2557500000	15.5	5	5	1.7511	7.8944	4	1	3347500000	743900000	2603600000	16.4	5	5	1.74819	14.444	6	2
238	Tb11.v5.0655	Tb11.v5.0655		trypanosome RHS family, putative	48.671	0	9.6666											0.793772	1.13813e-05	0.000299645	3.52339	+	14.3	5	2	1.7882	10.241	2	0	411270000	118850000	292410000	15.9	6	3	1.7801	14.91	4	3	470730000	133550000	337180000	16.9	2	6	1.65489	7.0901	2	1
2527	Tb927.7.2500	Tb927.7.2500		proteasome regulatory ATPase subunit 1	48.475	0.00035014	4.3948											0.793962	0.00563031	0.0216705	1.66413	+	5.5	2	1	1.5717		1	1	18688000	1848900	16839000	5.3	2	1	1.5416		1	0	88558000	33345000	55213000	2.7	0	1			0	0
1284	Tb927.11.1980	Tb927.11.1980	ZC3H41	zinc finger protein ZC3H41	58.459	0	168.42											0.799308	8.86988e-06	0.000272444	3.56472	+	36.2	16	16	1.733	103.65	18	4	4905200000	1644500000	3260700000	39.7	17	17	1.8209	61.761	17	1	5109900000	1555300000	3554600000	36.4	17	17	1.70082	9.0291	19	2
627	Tb927.10.6370;Tb927.10.220	Tb927.10.6370		60S ribosomal proteins L37, putative	10.458	0	30.001											0.79961	6.23907e-05	0.000764928	3.11638	+	19.4	1	1	1.8813		1	0	2381500000	723160000	1658300000	19.4	1	1	1.8252		1	0	2372500000	731540000	1641000000	19.4	1	1	1.66911		1	0
127	Tb927.7.4900;Tb11.v5.0171	Tb927.7.4900	XRNA	5'-3' exoribonuclease A	158.67	0	110.03											0.801908	2.09229e-05	0.000402155	3.39561	+	18.8	18	18	1.7989	59.028	18	5	1908500000	646500000	1262000000	22.8	23	23	1.8294	46.742	22	5	2324800000	734600000	1590200000	18.1	17	17	1.71718	19.597	16	5
1153	Tb927.11.14220	Tb927.11.14220	REG9.1	Regulator of ESAG9-1	54.405	0	9.7847											0.80227	0.000277953	0.00209333	2.67916	+	5.8	2	2	1.4957	29.309	2	2	65765000	3775900	61989000	5.8	2	2	1.7765	32.917	2	2	55108000	2836700	52271000	5.8	2	2	1.74963	18.322	2	2
1278	Tb927.11.1890	Tb927.11.1890	STRAP	Serine-threonine kinase receptor-associated protein, putative	36.025	0	62.447											0.802675	2.28658e-05	0.000423897	3.37274	+	35.3	8	8	1.764	6.2049	7	1	559740000	157940000	401800000	32.8	8	8	1.8584	15.791	7	0	816970000	243750000	573210000	29.1	7	7	1.72521	6.4169	6	1
3160	Tb927.9.14430	Tb927.9.14430	CK2A1	Casein kinase II	41.017	0	5.2971											0.807466	0.00103752	0.00580401	2.23627	+	3.7	1	1	1.9442		1	0	29108000	6842600	22266000	3.7	1	1	2.0525		1	0	30280000	8092000	22187000	3.7	1	1	1.41437		1	0
454	Tb927.10.12710	Tb927.10.12710	HSP110	heat shock protein 110, putative	90.863	0	63.483											0.807814	0.00407773	0.0168887	1.7724	+	21.1	12	12	2.2237	22.915	11	4	972830000	263800000	709030000	18.6	11	11	2.0785	24.867	10	5	933620000	191390000	742230000	17	10	10	1.37656	30.752	10	6
2463	Tb927.6.850;Tb11.v5.0689	Tb927.6.850	NOT2	ccr4-not transcription complex subunit 2	37.396	0	13.063											0.807931	8.54278e-06	0.000272444	3.56472	+	12.1	2	2	1.7895	3.4086	2	0	363780000	114420000	249360000	14.8	3	3	1.7845	7.2201	4	3	442960000	171490000	271470000	14.8	3	3	1.67235	13.678	3	0
2246	Tb927.5.3940	Tb927.5.3940		helicase, putative	74.909	0	6.2992											0.809484	0.00109931	0.00608507	2.21573	+	1.6	1	1	1.7452		1	0	24017000	6959700	17057000	1.6	1	1	2.1701		1	0	23337000	7237100	16100000	1.6	1	1	1.42835		1	0
3363	Tb927.9.9670	Tb927.9.9670	TbPSA6	proteasome alpha 1 subunit, putative, 20S proteasome subunit alpha-6, (putative)	27.543	0	21.138											0.810132	0.000952113	0.0054935	2.26015	+	17.2	2	2	2.1813	16.451	3	0	156140000	39597000	116540000	17.2	2	2	1.6116	35.892	3	1	94249000	21659000	72591000	17.2	2	2	1.80073	14.782	2	0
813	Tb927.10.6800	Tb927.10.6800		developmentally regulated GTP-binding protein, putative	41.267	0	16.226											0.811175	0.00787748	0.028565	1.54417	+	14.4	4	4	1.6398	54.137	4	2	374850000	101490000	273370000	12.5	4	4	2.5422	32.832	4	3	378930000	44108000	334820000	14.9	4	4	1.2648	63.512	3	2
1702	Tb927.2.4650	Tb927.2.4650		hypothetical protein, conserved	27.774	0.00035286	4.4819											0.815577	0.00048096	0.0031524	2.50136	+	15.8	3	3	1.7053	6.1705	2	0	134190000	36097000	98090000	3.6	1	1	1.4658		1	1	11386000	9296200	2090200	3.6	1	1	1.97394		1	0
2521	Tb927.7.2370;Tb927.7.2340	Tb927.7.2370		40S ribosomal protein S15, putative	17.474	0	49.489											0.819756	0.000122441	0.00115894	2.93594	+	23	2	2	1.9972	12.976	3	1	3352800000	938860000	2414000000	23	2	2	1.588	21.704	4	2	3417500000	1053300000	2364100000	23	2	2	1.78383	9.2805	3	0
105	Tb927.6.4980;Tb927.11.7705;Tb11.0390;Tb11.0290	Tb927.6.4980	RPS14	40S ribosomal protein S14	15.513	0	56.176											0.820403	1.86047e-05	0.000378612	3.42181	+	34.7	7	7	1.8802	3.6213	8	3	2964100000	825950000	2138100000	36.1	6	6	1.7685	26.922	7	2	4226800000	1274500000	2952300000	41	7	7	1.75837	16.043	8	3
2996	Tb927.8.750	Tb927.8.750	NOPP44/46-2	nucleolar RNA-binding protein, putative	39.761	0	28.953											0.824229	0.000353816	0.00250227	2.60167	+	17.8	4	4	1.6967	13.591	3	1	584560000	210470000	374080000	9.6	2	2	2.001	24.007	2	0	556090000	181490000	374600000	15.8	4	4	1.92334	20.24	4	2
2474	Tb927.7.1100	Tb927.7.1100		hypothetical protein, conserved	82.315	0.00035063	4.4002											0.82564	0.00021757	0.00176474	2.75332	+	2.4	1	1	1.7747		1	0	47719000	11891000	35827000	2.4	1	1	2.0125		1	0	39583000	11091000	28491000	5.6	2	2	1.80786		1	1
945	Tb927.10.9800	Tb927.10.9800		60S ribosomal protein L22	15.271	0	23.023											0.828162	0.000323028	0.00234976	2.62898	+	23.1	3	1	2.1019		1	1	101890000	6753400	95132000	15.4	2	1	1.822		1	0	139770000	41444000	98326000	45.4	1	4	1.60478		1	0
579	Tb927.10.1550	Tb927.10.1550	RPN5	proteasome regulatory non-ATP-ase subunit 5	54.896	0	26.289											0.828962	0.000368787	0.0025906	2.5866	+	20.3	7	7	2.0174	46.435	6	2	255300000	65944000	189360000	15.4	5	5	1.7836	43.261	4	2	202910000	61404000	141510000	4.1	2	2	1.86853	20.404	2	1
3357	Tb927.9.9450	Tb927.9.9450	ZC3H28	zinc finger protein family member, putative	114.75	0	27.716											0.829531	0.00415475	0.0170601	1.76802	+	5.5	4	4	1.9337	26.365	4	0	631400000	158630000	472770000	8.3	5	5	2.4313	25.929	4	1	315370000	63635000	251730000	8.1	5	5	1.42925	33.145	5	1
1669	Tb927.2.340	Tb927.2.340	RHS4	retrotransposon hot spot protein 4 (RHS4), putative	97.84	0	154.58											0.829574	0.000104693	0.00104886	2.97928	+	24.6	21	5	2.0068	30.715	6	2	554090000	142930000	411160000	33.8	28	8	1.772	6.9853	10	3	3141000000	965010000	2176000000	25.5	5	22	1.60244	8.536	6	2
1798	Tb927.3.2440	Tb927.3.2440	AEK1	AGC essential kinase 1	45.811	0	9.4502											0.829926	0.000402997	0.00275074	2.56055	+	4.2	1	1	1.8977		1	1	68775000	7423200	61351000	0	0	0			0	0	0	0	0	4.2	1	1	1.64968		1	0
1222	Tb927.11.16030	Tb927.11.16030	RPN7	proteasome regulatory non-ATP-ase subunit 7	45.549	0.0064063	2.4066											0.83088	0.0010876	0.0060309	2.21962	+	2.3	1	1	1.8262		1	0	43311000	18548000	24763000	2.3	1	1	1.5784		1	0	53905000	17449000	36457000	2.3	1	1			0	0
2385	Tb927.6.3790	Tb927.6.3790		valosin-containing protein homolog, putative, AAA ATPase	85.626	0.0025757	3.0446											0.835737	0.0031152	0.0136885	1.86364	+	2.1	1	1	1.6379		1	1	6023800	341040	5682800	2.1	1	1	1.615		1	0	17902000	4840200	13062000	2.1	1	1	2.14924		1	0
2168	Tb927.5.1820	Tb927.5.1820		60S acidic ribosomal protein, putative	10.132	0	19.896											0.844524	0.000299351	0.00221867	2.65391	+	34.6	2	2	1.7134	36.026	2	0	2085200000	556080000	1529100000	34.6	2	2	2.1664		1	0	2016000000	537640000	1478400000	34.6	2	2	1.71104	19.952	2	0
2074	Tb927.4.410	Tb927.4.410	CAF40	CAF 40	35.32	0	73.728											0.845335	6.00144e-05	0.000746599	3.12691	+	32.6	8	8	1.9288	8.9564	7	1	1107400000	290340000	817090000	34.2	8	8	1.9216	64.963	8	1	1168200000	361010000	807160000	29.7	7	7	1.69271	7.0015	7	1
564	Tb927.10.1510	Tb927.10.1510	NOT1	CCR4-NOT transcription complex subunit 1	259.12	0	323.31											0.849017	3.86531e-06	0.00023371	3.63132	+	23.7	41	41	1.8416	17.948	41	7	4997700000	1474900000	3522800000	28.8	50	50	1.8	18.07	49	12	5.8733e+09	1686700000	4186600000	24.7	44	44	1.78361	26.015	41	10
258	Tb11.v5.0800	Tb11.v5.0800		retrotransposon hot spot (RHS) protein, putative	22.537	0	11.037											0.849423	8.09947e-05	0.000893508	3.0489	+	19.2	3	1	1.8019		1	0	134430000	36455000	97976000	19.2	3	1			0	0	0	0	0	19.2	1	3	1.80242		1	1
688	Tb927.10.3280;Tb927.9.2020	Tb927.10.3280		60S ribosomal proteins L38, putative	9.5664	0	19.157											0.849548	9.5732e-06	0.000278573	3.55506	+	26.8	4	4	1.904	6.1492	7	3	4011900000	1275200000	2736700000	26.8	4	4	1.7475	7.9557	7	2	3889400000	1284200000	2605200000	26.8	4	4	1.80115	10.765	6	0
793	Tb927.10.6070	Tb927.10.6070	UMSBP1	universal minicircle sequence binding protein 1	14.566	0	25.073	1			1							0.850722	0.00707616	0.0261941	1.5818	+	0	0	0			0	0	0	0	0	35.7	4	4	1.9604	2.8582	5	0	5226900000	1542000000	3684900000	0	0	0			0	0
1109	Tb927.11.13360	Tb927.11.13360		AAA ATPase, putative	141.17	0	59.518											0.854029	0.000239363	0.00188423	2.72487	+	15.2	11	11	2.1225	15.604	11	7	423430000	63813000	359620000	10.5	8	8	1.6039	26.078	8	2	407110000	128620000	278490000	10	7	7	1.70364	22.564	7	5
719	Tb927.10.4110;Tb927.10.4120	Tb927.10.4110	RPL30	60S ribosomal protein L30	11.512	0	64.104											0.85752	1.71251e-05	0.000357687	3.4465	+	66.7	7	7	1.8576	12.305	7	0	6.0649e+09	2016000000	4048900000	68.6	8	8	1.8493	12.493	8	1	6.3824e+09	2103800000	4278600000	68.6	8	8	1.67532	17.456	8	1
1935	Tb927.3.740	Tb927.3.740	ZC3H5	ZFP family member, putative	25.529	0	4.6111											0.860491	0.0097378	0.0339739	1.46885	+	12.2	2	2	1.4865	62.278	2	1	146010000	32093000	113920000	8.5	1	1	2.3905		1	0	102810000	12093000	90717000	0	0	0			0	0
1777	Tb927.3.1920	Tb927.3.1920	NOT5	General negative regulator of transcription subunit 5	66.856	0	31.366											0.861698	7.97013e-06	0.000272444	3.56472	+	16.2	5	5	1.8765	6.2507	5	1	404050000	115460000	288590000	17.2	6	6	1.8367	10.801	6	2	335640000	84623000	251010000	16.2	5	5	1.83405	4.4598	4	0
1421	Tb927.11.4910	Tb927.11.4910		predicted ankyrin repeat family protein	43.647	0	26.422											0.862565	0.000751452	0.00451881	2.34498	+	15.8	5	5	2.1088	21.52	5	1	664710000	147580000	517130000	13	4	4	1.9928	19.928	4	2	416510000	132860000	283650000	18.9	6	6	1.79601	2.8018	5	2
847	Tb927.10.7550	Tb927.10.7550		hypothetical protein, conserved	60.829	0	9.8281											0.864105	0.00152706	0.00774155	2.11117	+	6.1	3	3	2.3462	15.979	3	2	96588000	11172000	85417000	4.1	2	2	1.9028	20.075	2	1	68086000	11747000	56339000	4.1	2	2	1.4689	3.6552	2	1
2138	Tb927.5.1090	Tb927.5.1090		threonyl-tRNA synthetase, putative	90.983	0	76.564	1										0.864623	1.87591e-05	0.000379176	3.42116	+	24.3	16	16	1.8621	23.693	17	3	2042700000	566110000	1476500000	21.8	16	16	1.9422	14.955	15	3	1627500000	434930000	1192600000	19.1	12	12	1.77718	8.6638	13	3
531	Tb927.10.14470	Tb927.10.14470	IFT140	intraflagellar transport protein 140	186.61	0	10.067											0.868887	0.000557308	0.00354191	2.45076	+	1.3	2	2	1.8773	28.257	2	0	125970000	52735000	73232000	0.6	1	1	2.1772		1	0	36002000	8991800	27010000	1.6	2	2	1.81964	12.95	2	1
2614	Tb927.7.4250;Tb927.7.4240	Tb927.7.4250		hypothetical protein, conserved	12.486	0	23.157											0.870651	0.00169646	0.00853134	2.06898	+	10.7	1	1	1.9349		1	1	43327000	31300000	12028000	10.7	1	1	1.4433		1	1	41405000	30563000	10842000	10.7	1	1	1.70071		1	0
3306	Tb927.9.7080	Tb927.9.7080		hypothetical protein, conserved	13.925	0	20.952											0.871292	8.29224e-05	0.000901559	3.04501	+	14.3	1	1	1.9064		1	0	109610000	32658000	76954000	14.3	1	1	2.0424		1	0	117970000	32784000	85183000	14.3	1	1	1.68728		1	0
156	Tb927.11.7270;Tb11.v5.0256	Tb927.11.7270	PSB3	proteasome beta 3 subunit, putative	22.484	0	6.8936											0.87369	0.00320846	0.0139807	1.85447	+	12.7	2	2	2.4408		1	1	124250000	6566800	117680000	7.8	1	1	2.0146	0.24572	2	2	187420000	65375000	122050000	7.8	1	1	1.38475	2.6564	2	2
589	Tb927.10.15720	Tb927.10.15720	RPN9	proteasome regulatory non-ATP-ase subunit 9	45.989	0	13.671											0.873924	5.92912e-05	0.000745506	3.12755	+	17.3	5	5	1.9808	39.195	5	4	137650000	23837000	113810000	9.1	3	3	1.811	18.872	2	2	55921000	15413000	40508000	4.2	1	1	1.91946		1	1
1480	Tb927.3.4360;Tb927.11.6140	Tb927.3.4360		40S ribosomal protein S15A, putative	14.645	0	51.91											0.876457	5.18378e-05	0.000682386	3.16597	+	40.8	4	4	1.9564	10.359	4	0	7.9209e+09	2342200000	5578700000	40.8	4	4	1.9747	32.953	4	0	8.1234e+09	2531800000	5591600000	40.8	4	4	1.74743	38.79	4	0
460	Tb927.10.12890	Tb927.10.12890		bifunctional aminoacyl-tRNA synthetase, putative	80.555	0	109.81	1										0.880687	0.000141404	0.00127826	2.89338	+	30.3	13	13	2.112	17.222	13	2	1548600000	336530000	1212100000	25.2	12	12	1.9029	25.101	12	1	1205900000	289420000	916440000	27.8	14	14	1.72855	19.254	12	0
1566	Tb927.11.8200	Tb927.11.8200		ribosomal protein S26, putative	12.806	0	34.278											0.881165	0.000142443	0.00127873	2.89322	+	24.3	2	2	1.9865	22.873	4	2	3628700000	938490000	2690200000	24.3	2	2	1.9913	3.7288	3	0	3415600000	941190000	2474400000	24.3	2	2	1.84264	14.074	3	1
2144	Tb927.5.1200	Tb927.5.1200	CSL4	exosome complex component CSL4	32.566	0.00034294	3.9723											0.885923	0.0126673	0.0411688	1.38543	+	3.9	1	1	1.6085		1	1	28144000	3288800	24855000	3.9	1	1	2.5449		1	1	24788000	1758900	23029000	3.9	1	1	1.54162		1	1
941	Tb927.10.9740	Tb927.10.9740	RPT6	Regulatory particle triple-A ATPase subunit 6	45.699	0	5.3813											0.889224	0.00632005	0.0238563	1.6224	+	7.4	2	1	1.7048		1	1	12610000	976440	11634000	7.4	2	1	2.0123		1	0	17201000	4210200	12991000	7.4	1	2			0	0
3191	Tb927.9.1850;Tb927.9.1810	Tb927.9.1850		60S ribosomal protein L35, putative	15.144	0	10.453											0.889395	0.00247564	0.0114331	1.94184	+	0	0	0			0	0	0	0	0	16.5	3	3	1.919	13.671	4	1	2158800000	413660000	1745100000	0	0	0			0	0
959	Tb927.11.10030;Tb927.11.10025	Tb927.11.10030		60S ribosomal protein L29, putative	8.2224	0	9.2703											0.89072	1.09864e-05	0.00029419	3.53137	+	16.9	2	2	1.9419	4.2273	3	0	2633200000	780230000	1852900000	16.9	2	2	1.9088	9.8208	3	0	2769100000	822380000	1946700000	16.9	2	2	1.81792	11.612	3	0
241	Tb11.v5.0670	Tb11.v5.0670		retrotransposon hot spot (RHS) protein, putative	34.014	0	38.367											0.892201	0.000855525	0.00501002	2.30016	+	19.6	4	1	2.2244		1	0	361210000	97127000	264080000	31.4	6	3	1.917	43.136	3	0	573150000	170400000	402750000	15.2	2	4	1.45315	24.75	2	1
2437	Tb927.6.4970	Tb927.6.4970		serine/arginine-rich protein specific kinase SRPK, putative	82.679	0.0022757	3.1459											0.892254	0.0098061	0.0341741	1.4663	+	2.4	1	1	1.6658		1	1	24595000	1874200	22721000	0	0	0			0	0	0	0	0	2.4	1	1			0	0
2724	Tb927.7.7460	Tb927.7.7460	Z41AP	ZC3H41-associated protein	22.358	0	91.711											0.897094	5.0957e-06	0.00024945	3.60302	+	54.2	7	7	1.8637	6.5126	9	1	2423800000	746920000	1676900000	65.1	9	9	1.9156	14.035	11	2	2393600000	641220000	1752400000	54.2	7	7	1.88612	13.385	9	2
2312	Tb927.6.1880	Tb927.6.1880		aspartyl-tRNA synthetase, putative	62.989	0	135.13											0.899774	7.02051e-05	0.000814639	3.08903	+	33.4	14	14	2.0297	51.08	13	1	2029900000	667880000	1362000000	38.2	17	17	1.9927	16.136	16	6	1877700000	588580000	1289100000	35.5	15	15	1.79025	59.089	14	4
2925	Tb927.8.570	Tb927.8.570	RPN10	proteasome regulatory non-ATP-ase subunit 10	35.778	0	23.296											0.900775	0.00970479	0.0339196	1.46955	+	10	2	2	2.3506	21.621	2	0	80535000	16337000	64198000	4.5	1	1	2.2805		1	0	27507000	4080900	23426000	10	2	2	2.00056	6.2703	2	0
2371	Tb927.6.3500	Tb927.6.3500	J59	endosomal trafficking protein RME-8, putative	253.87	0	45.823											0.903254	6.41992e-05	0.000770636	3.11315	+	5.1	9	9	1.7534	31.944	9	3	546400000	202390000	344010000	4.7	9	9	2.0803	45.821	10	6	460180000	160550000	299630000	3.8	7	7	1.94738	45.873	7	4
1484	Tb927.11.6200;Tb927.11.6180	Tb927.11.6200		60S ribosomal protein L28, putative	16.861	0	96.997											0.903851	4.83266e-05	0.000649816	3.18721	+	26.7	5	5	2.0949	6.3223	8	1	8664900000	2548100000	6.1168e+09	26	4	4	1.8823	2.6503	6	0	10292000000	3150500000	7.1412e+09	26.7	5	5	1.74277	10.163	8	1
259	Tb11.v5.0807;Tb927.9.13510	Tb11.v5.0807		ribonuclease, putative	64.261	0	12.244											0.905724	1.10923e-05	0.000294509	3.5309	+	3.5	2	2	1.996	16.744	2	0	165750000	48990000	116760000	5.1	3	3	1.8122	70.254	3	0	270340000	104330000	166020000	9	3	3	1.79727	13.017	3	0
735	Tb927.10.4710	Tb927.10.4710	PSB4	proteasome subunit beta type-2, putative	22.776	0	5.1752											0.905796	0.00796867	0.0287957	1.54067	+	5.3	1	1	2.4785		1	0	176170000	40124000	136050000	5.3	1	1	1.6055		1	0	124740000	41598000	83145000	0	0	0			0	0
1720	Tb927.2.5160	Tb927.2.5160	J2	Chaperone protein DnaJ 2	44.327	0	125.83											0.90771	5.91008e-05	0.000745506	3.12755	+	25.5	6	6	2.0637	3.1934	6	2	856460000	186470000	669990000	28	7	7	1.9791	6.5505	7	4	982650000	179680000	802960000	22.8	6	6	1.74663	11.433	6	2
412	Tb927.10.1170;Tb11.0560;Tb11.v5.0858	Tb927.10.1170	IFT172	intraflagellar transport protein 172	196.6	0	92.545											0.90987	0.0149308	0.0471078	1.32691	+	6.4	8	8	2.4196	71.316	7	4	334510000	108200000	226310000	5.8	8	8	2.4363	57.986	6	3	303990000	105700000	198280000	5.6	7	7	1.06936	63.85	6	5
2824	Tb927.8.2970	Tb927.8.2970		hypothetical protein, conserved	34.712	0	11.635											0.91134	3.00838e-06	0.000220536	3.65652	+	16.1	2	2	1.8982	9.1724	2	0	80284000	19767000	60517000	9.5	1	1	1.8332		1	0	28373000	7615300	20757000	16.1	2	2	1.88761	14.611	2	0
1918	Tb927.3.5520	Tb927.3.5520	RPN1	26S proteasome regulatory non-ATPase subunit	99.897	0	35.665											0.915863	0.000469992	0.00309997	2.50864	+	4.2	2	2	2.2179	27.856	3	0	97829000	29182000	68647000	8.6	4	4	1.7546	18.97	4	2	91907000	20707000	71200000	7.9	4	4	2.07129	28.648	5	2
1990	Tb927.4.1930	Tb927.4.1930	EIF3G	eukaryotic translation initiation factor 3 subunit g	31.293	0	26.506											0.91735	0.00026953	0.00204961	2.68833	+	15.1	4	4	2.1335	21.563	3	1	573850000	88149000	485700000	15.1	4	4	2.1098	49.82	4	1	485960000	189150000	296810000	20.6	5	5	1.64642	18.786	5	4
172	Tb11.v5.0295	Tb11.v5.0295		retrotransposon hot spot (RHS) protein, putative	46.847	0	4.7073											0.919088	0.0123284	0.0403605	1.39404	+	16.1	8	1	2.6281		1	1	38599000	28877000	9722600	13.9	8	1	1.5656		1	1	34047000	26741000	7305500	13.9	1	8	1.64322		1	1
339	Tb927.1.4690	Tb927.1.4690	PRMT1-ENZ	Protein arginine N-methyltransferase 1 catalytic subunit	39.206	0	30.457											0.924635	0.000219738	0.00176523	2.7532	+	17.1	4	4	1.6989	23.952	3	1	276740000	63593000	213150000	3.2	1	1	1.7724		1	0	60554000	9800100	50754000	8.4	2	2	1.89272	45.138	2	0
2280	Tb927.5.940	Tb927.5.940		NADH-dependent fumarate reductase, putative	87.388	0	19.353											0.928947	0.00357243	0.0151454	1.81972	+	40.3	21	2	1.2784	75.545	2	1	400830000	98250000	302590000	45.7	24	3	2.2411	67.586	3	1	602860000	155440000	447420000	33.8	1	19	2.05711		1	0
138	Tb11.v5.0196;Tb927.10.6030	Tb11.v5.0196		Proteasome subunit A N-terminal signature/Proteasome subunit, putative	29.335	0	38.992											0.930381	0.000493022	0.00319801	2.49512	+	26.3	4	4	2.1256	10.137	4	2	214460000	66486000	147970000	18.4	3	3	2.2335	35.229	3	1	169830000	63749000	106090000	18.4	3	3	1.7519	3.0584	3	2
565	Tb927.2.5910;Tb927.10.15120	Tb927.2.5910		40S ribosomal protein S13, putative	17.309	0	27.036											0.930952	6.55965e-06	0.000264452	3.57765	+	27.8	6	6	1.8992	16.03	6	1	5.9451e+09	1961600000	3983500000	30.5	5	5	1.9251	10.501	5	0	11743000000	3942700000	7.8e+09	27.8	6	6	1.81268	17.223	6	3
2354	Tb927.6.2780	Tb927.6.2780		U3 small nuclear ribonucleoprotein (snRNP), putative	33.287	0	27.604											0.931293	0.0159816	0.0494765	1.3056	+	13.9	3	3	3.4994	65.909	3	2	204640000	25214000	179430000	9.1	2	2	1.5921		1	0	75833000	29301000	46532000	13.9	3	3	1.56184	61.992	3	2
1877	Tb927.3.4500;Tb11.v5.0629	Tb927.3.4500	FHc	Fumarate hydratase class I, cytosolic	62.262	0	53.587											0.933494	0.00300501	0.0133542	1.87438	+	27.1	9	9	2.4847	9.6724	8	5	629310000	102850000	526460000	12.2	5	5	2.2515	25.033	5	2	419890000	136510000	283380000	13.8	5	5	1.6647	35.372	5	2
1705	Tb927.2.4710	Tb927.2.4710	RRM1	RNA-binding protein, putative	49.983	0	127.68											0.933608	2.9334e-05	0.000495103	3.3053	+	33.3	11	11	2.0387	8.6559	17	3	4451100000	1119700000	3331400000	34.5	13	13	2.0249	9.318	16	4	4697600000	882850000	3814700000	34.5	12	12	1.8305	5.4522	21	6
991	Tb927.11.10560	Tb927.11.10560	EIF4G4	eukaryotic translation initiation factor 4 gamma 4	79.7	0	77.291											0.934541	1.37689e-05	0.000326802	3.48571	+	22.4	15	15	2.026	6.9813	15	2	2403000000	670780000	1732200000	20.9	14	14	1.9723	27.658	13	4	2415700000	670550000	1745200000	21.2	14	14	1.86804	10.27	15	6
656	Tb927.9.15420;Tb927.10.270	Tb927.9.15420		60S ribosomal protein L32	15.353	0	75.694											0.93621	1.48993e-05	0.000332264	3.47852	+	40.2	6	6	2.0704	16.551	9	1	5.8618e+09	1697400000	4164400000	40.2	7	7	1.921	15.057	10	1	8.0013e+09	2367000000	5634300000	40.2	6	6	1.86147	10.417	7	0
410	Tb927.10.11600;Tb11.v5.0856	Tb927.10.11600		hypothetical protein, conserved	66.002	0	5.2491											0.939445	0.00894031	0.0316855	1.49914	+	1.5	1	1	2.5264		1	1	9708000	697630	9010400	2.2	1	1	1.8629		1	1	9737600	578320	9159300	0	0	0			0	0
150	Tb927.10.5340;Tb927.10.5330;Tb11.v5.1060;Tb11.v5.0243	Tb927.10.5340	RPS18	40S ribosomal protein S18, putative	17.51	0	123.3											0.946856	9.8208e-06	0.00028228	3.54932	+	34	7	7	2.0395	10.983	6	0	11096000000	3219700000	7.8767e+09	45.8	10	10	1.9597	8.6101	13	3	13539000000	4093100000	9445800000	29.4	6	6	1.90705	2.9431	7	1
2670	Tb927.7.6220	Tb927.7.6220		calcium/calmodulin-dependent protein kinase, putative	60.89	0	5.7634											0.946869	0.000118971	0.00113987	2.94314	+	2.9	1	1			0	0	2720600	0	2720600	2.9	1	1	1.9499		1	1	10760000	610650	10150000	5.5	2	2	1.83766	30.66	2	1
276	Tb927.10.2110;Tb927.10.2100;Tb927.10.2090;Tb11.v5.1046	Tb927.10.2110	EEF1A	elongation factor 1-alpha	49.105	0	323.31											0.949216	4.15335e-06	0.00023371	3.63132	+	64.8	23	23	1.9925	10.101	50	7	241480000000	71471000000	170010000000	67	26	26	1.9641	10.199	47	5	242820000000	71640000000	171180000000	66.6	25	25	1.91179	15.556	51	7
320	Tb927.1.3180	Tb927.1.3180	S11	40S ribosomal protein S11, putative	20.059	0	6.1334											0.951423	0.00281625	0.0126228	1.89885	+	37.4	7	0			0	0	0	0	0	44.3	8	1	1.8392	19.12	2	0	365150000	108790000	256360000	37.4	0	7			0	0
2622	Tb927.7.4420	Tb927.7.4420		proteasome alpha 3 subunit, putative	32.154	0	15.181											0.955806	0.000492227	0.00319801	2.49512	+	11.2	2	2	1.6586	13.242	2	0	160790000	58345000	102450000	5.6	1	1	1.7365		1	0	40126000	11793000	28333000	14	3	3	2.38005	26.726	2	1
1654	Tb927.2.2440	Tb927.2.2440	RPN6	proteasome regulatory non-ATPase subunit 6	57.323	0	21.044											0.956994	0.00143418	0.00738522	2.13164	+	11.1	5	5	2.6006	20.618	5	3	217940000	45388000	172550000	7.8	3	3	2.0201	15.481	3	1	111140000	24549000	86587000	5.7	2	2	1.68144	34.651	2	0
1528	Tb927.11.7140	Tb927.11.7140	CSBPII_33	cell cycle sequence binding phosphoprotein (RBP33), putative	35.476	0	15.71											0.957498	0.00146311	0.00749005	2.12552	+	10.2	2	2	1.8096	41.859	2	1	94946000	15347000	79599000	3.2	1	1	2.6854		1	1	44321000	32468000	11853000	7.3	2	2	1.77487	0.69967	2	1
1346	Tb927.2.6090;Tb927.11.3230	Tb927.2.6090	RPL44	60S ribosomal protein L44	12.454	0	7.3825											0.957704	3.04626e-05	0.000506279	3.29561	+	8.5	2	2	2.0702	9.016	2	0	2985500000	852710000	2132800000	8.5	2	2	2.0616	6.1354	2	0	2807600000	796620000	2010900000	8.5	2	2	1.89014	3.1877	2	0
3295	Tb927.9.6560	Tb927.9.6560	NRP1	pseudokinase NRP1	80.198	0	22.824											0.958203	0.000320765	0.00234256	2.63031	+	6.3	3	3	1.7867	6.9915	2	1	103460000	11848000	91611000	6.3	3	3	1.9616	3.3182	2	1	85262000	8892800	76369000	2.8	1	1			0	0
536	Tb927.10.14530	Tb927.10.14530	Rpn8	19S proteasome non-atpase subunit 8	42.35	0	9.5842											0.958222	0.0051039	0.0201646	1.69541	+	11.5	2	2	2.8467	83.504	3	1	72631000	14520000	58111000	11.5	2	2	2.0564	11.235	2	1	46307000	9030700	37277000	11.5	2	2	1.77308	4.6002	2	0
1741	Tb927.3.1030	Tb927.3.1030	RPB28	RNA-binding protein	39.272	0	131.64											0.959413	3.26073e-05	0.000519869	3.28411	+	45.7	12	12	2.1136	9.1246	15	3	3254400000	900970000	2353400000	41.2	12	12	2.0321	5.3643	15	5	2989000000	845300000	2143700000	45.7	12	12	1.77525	27.543	14	2
3024	Tb927.8.900	Tb927.8.900	TSR1	splicing factor TSR1	37.469	0	11.784											0.961229	2.92888e-05	0.000495103	3.3053	+	11	3	3	1.8853	11.628	4	1	485770000	116040000	369740000	7.3	2	2	1.853	14.244	2	0	306950000	98216000	208740000	7.3	2	2	2.18098	23.672	2	1
342	Tb927.1.600;Tb927.1.580	Tb927.1.600		phosphate-repressible phosphate permease, putative	54.7	0	29.102											0.965807	6.41687e-05	0.000770636	3.11315	+	8	3	3	2.0426	8.1125	3	1	469020000	77894000	391120000	6.2	2	2	2.1145	4.854	2	0	519590000	162790000	356800000	8	3	3	1.69742	11.936	4	2
1660	Tb927.2.280;Tb11.v5.0533	Tb927.2.280	RHS2	retrotransposon hot spot protein 2 (RHS2), putative	90.22	0	94.667											0.966062	3.80269e-05	0.00055982	3.25195	+	28.6	15	1	1.7768		1	0	198590000	62649000	135940000	28.1	16	1	1.8679		1	0	189490000	59633000	129860000	21.3	1	11	2.0945		1	0
953	Tb927.10.9910	Tb927.10.9910		PSP1 C-terminal conserved region, putative	48.986	0	34.535											0.970284	9.09666e-06	0.000274037	3.56219	+	12.9	4	4	2.0139	7.8815	4	0	247270000	68273000	179000000	13.8	4	4	2.0729	27.17	4	1	255510000	58924000	196580000	12	4	4	1.89552	30.535	4	2
112	Tb927.4.1100;Tb927.11.680;Tb11.0880	Tb927.4.1100		ribosomal protein L21E (60S), putative	18.015	0	75.24											0.970573	2.55011e-05	0.000456542	3.34052	+	42.8	6	6	2.1344	29.81	8	0	17741000000	4590000000	13151000000	37.7	5	5	2.0266	9.4193	7	0	15741000000	4762900000	10978000000	42.8	6	6	1.88398	7.5685	8	2
474	Tb927.10.13280	Tb927.10.13280		hypothetical protein, conserved	286.2	0	27.086											0.975261	0.000105455	0.00104886	2.97928	+	3.4	6	6	2.0591	33.379	6	4	150610000	40540000	110070000	3.3	5	5	2.0031	32.927	5	3	160100000	51320000	108780000	1.5	3	3	2.16666	43.55	3	0
2638	Tb927.7.5180;Tb927.7.5170	Tb927.7.5180		60S ribosomal protein L23a, putative	18.17	0	109.84											0.975689	1.51608e-05	0.000332835	3.47777	+	30.5	6	6	1.9672	8.1119	9	2	6.1086e+09	1818100000	4290500000	33.5	6	6	1.8437	4.2794	10	2	7.2816e+09	2210600000	5070900000	30.5	6	6	2.1389	7.415	10	3
540	Tb927.11.4820;Tb927.10.14580	Tb927.11.4820		60S ribosomal protein L17, putative	19.105	0	54.591											0.976746	7.93235e-06	0.000272444	3.56472	+	23.5	4	4	2.0892	4.1995	7	2	5460500000	1474600000	3985800000	23.5	4	4	1.9174	3.3009	6	3	5361700000	1482200000	3879500000	23.5	4	4	1.999	3.9936	6	2
993	Tb927.11.10580	Tb927.11.10580		COG (conserved oligomeric Golgi) complex component, COG2/Domain of unknown function (DUF3510), putative	99.087	0.005234	2.5278											0.977923	0.00116789	0.00635242	2.19706	+	1.1	1	1	2.2965		1	0	7045000	1587600	5457400	1.1	1	1	1.7697		1	0	8623400	2585700	6037700	1.1	1	1	1.88012		1	1
619	Tb927.10.1990	Tb927.10.1990	MVP	major vault protein, putative	95.062	0	10.912											0.978178	4.17111e-05	0.000594228	3.22605	+	4.3	2	2	1.8299	24.855	2	1	77006000	17564000	59441000	4.3	2	2	1.8424		1	0	48167000	12078000	36088000	2.7	1	1	2.19476		1	0
3069	Tb927.9.11410;Tb927.9.11380	Tb927.9.11410		60S ribosomal protein L23, putative	14.962	0	103.59											0.978286	1.63954e-05	0.000349433	3.45664	+	66.9	12	12	2.1236	9.0664	12	0	13457000000	3974300000	9482600000	66.9	12	12	1.9763	9.3424	12	1	13389000000	3890300000	9498800000	66.9	12	12	1.97781	24.482	14	2
389	Tb927.10.1100;Tb927.6.4690	Tb927.10.1100		60S ribosomal protein L9, putative	21.857	0	198.14											0.978366	2.08158e-05	0.000402155	3.39561	+	55	9	9	2.0913	4.9657	14	4	18316000000	5117700000	13198000000	55	9	9	2.0863	64.095	12	1	16638000000	4804400000	11834000000	55	10	10	1.89919	4.9587	13	3
3095	Tb927.9.12360	Tb927.9.12360	RBP35	RNA-binding protein, putative	61.658	0	18.524											0.982202	5.54799e-05	0.000718259	3.14372	+	8	4	4	2.1751	7.3986	4	2	253750000	59409000	194340000	10.2	4	4	1.7484	25.025	4	1	219180000	68986000	150200000	12.3	5	5	2.07439	8.0712	4	2
2754	Tb927.8.1340;Tb927.8.1330	Tb927.8.1340		60S ribosomal protein L7a, putative	30.879	0	134.71											0.983056	9.50783e-06	0.000278573	3.55506	+	37.3	11	11	2.1007	33.682	13	5	11167000000	2144400000	9022900000	45.3	14	14	2.0107	28.604	17	3	15855000000	4420500000	11434000000	40.6	13	13	1.94947	8.6568	16	4
2081	Tb927.4.430	Tb927.4.430		proteasome beta 7 subunit	24.409	0	6.065											0.983338	0.000130173	0.00121323	2.91606	+	7.8	1	1	2.3347		1	0	53584000	14281000	39303000	7.8	1	1	1.8246		1	0	48542000	16298000	32244000	7.8	1	1	1.99956		1	0
3316	Tb927.9.7620;Tb927.9.7590	Tb927.9.7620	L11	60S ribosomal protein L11, putative	22.369	0	71.583											0.98575	4.70155e-05	0.000640433	3.19353	+	40.2	5	5	2.1558	8.7721	6	1	7.3147e+09	2027000000	5287700000	40.7	5	5	2.0683	8.2042	7	1	7.9002e+09	2167600000	5732600000	33.5	4	4	1.97445	17.037	6	0
481	Tb927.11.9710;Tb927.10.13500	Tb927.11.9710	RPL10A	60S ribosomal protein L10a, putative	24.597	0	270.62											0.987789	5.61505e-06	0.000251826	3.5989	+	64	18	18	2.0832	8.6803	26	2	14071000000	4142300000	9928600000	63.1	17	17	2.0201	11.297	21	4	12893000000	3436900000	9456200000	64	19	19	1.93315	25.065	25	4
2519	Tb927.7.240;Tb927.7.230	Tb927.7.240		40S ribosomal protein S33, putative	11.17	0	33.92											0.988544	0.000107072	0.00105823	2.97542	+	33	2	2	2.3137	68.388	3	1	1304500000	312030000	992480000	44.7	3	3	2.0281	6.4339	3	0	1172900000	298760000	874170000	33	3	3	1.79543	10.327	3	1
2940	Tb927.9.14000;Tb927.8.6030	Tb927.9.14000		60S ribosomal protein L12, putative	17.578	0	37.1											0.989844	0.000153784	0.00134959	2.8698	+	23.2	2	2	2.3269	37.336	4	2	7.2878e+09	2077800000	5210000000	23.2	2	2	2.0626	9.2235	3	0	7.0459e+09	2021200000	5024700000	23.2	2	2	1.73518	11.088	4	1
1006	Tb927.11.10860	Tb927.11.10860	NOB1	20S-pre-rRNA D-site endonuclease NOB1	47.301	0	11.648											0.99201	0.00987147	0.0343637	1.4639	+	2.3	1	1			0	0	0	0	0	6	2	2	2.753	59.233	2	1	20362000	1607200	18755000	4.4	2	2	1.78888	36.622	2	2
387	Tb927.10.10850	Tb927.10.10850	AGO1	Protein argonaute-1	99.184	0	128.93											0.992051	5.07375e-06	0.00024945	3.60302	+	23	16	16	1.9738	14.671	17	4	2285200000	608170000	1677000000	21.6	15	15	2.1055	22.672	16	3	15129000000	6.3322e+09	8797000000	23.3	16	16	1.96202	15.705	16	7
245	Tb927.9.15380;Tb11.v5.0686	Tb927.9.15380	NDUFA9	nadh-ubiquinone oxidoreductase 39 kda subunit	42.585	0	20.103	1		1								0.995023	1.74238e-05	0.000361515	3.44187	+	9.7	3	3	2.0088	8.2657	2	1	82835000	18319000	64516000	5.6	2	2	1.8366	5.7323	4	2	178520000	49220000	129300000	7.5	2	2	2.16417	16.411	2	1
1215	Tb927.11.15900;Tb927.11.15880	Tb927.11.15900		60S ribosomal protein L27, putative	15.581	0	15.316											0.995029	1.03317e-05	0.000290782	3.53643	+	21.8	4	4	2.1239	4.4815	4	0	2777300000	754250000	2023100000	21.8	4	4	1.9825	4.0101	4	0	4471400000	1333300000	3138000000	21.8	4	4	2.01865	8.2139	4	0
3170	Tb927.9.15190	Tb927.9.15190		ribosomal protein L15, putative	24.401	0	6.4441											0.996244	1.33644e-05	0.000323092	3.49067	+	33.8	5	1	1.8206	12.879	2	0	1227500000	358400000	869110000	34.8	6	1	2.0672		1	0	1165300000	326960000	838370000	33.8	1	5	2.03426		1	0
1394	Tb927.11.4360	Tb927.11.4360		Protein of unknown function (DUF1014), putative	29.673	0	13.007											0.997828	0.00331309	0.014241	1.84646	+	8.6	2	2	2.5507	16.457	2	2	59484000	24072000	35412000	8.6	2	2	2.5537	24.26	2	1	70190000	39146000	31044000	8.6	2	2	1.55945	33.797	2	2
1900	Tb927.3.5050	Tb927.3.5050		60S ribosomal protein L4	41.856	0	280.53											0.998665	5.03823e-06	0.00024945	3.60302	+	54.3	20	20	2.0817	4.4135	27	4	21753000000	6.0596e+09	15693000000	50.5	16	16	2.0222	9.728	25	2	23240000000	6.6066e+09	16634000000	51.9	17	17	2.00256	13.069	26	3
2500	Tb927.7.1750;Tb927.7.1740;Tb927.7.1730	Tb927.7.1750		60S ribosomal protein L7, putative	27.713	0	93.636											1.0004	5.46157e-06	0.000251826	3.5989	+	47.9	12	11	1.9326	7.1941	13	4	14978000000	4493700000	10484000000	44.6	11	10	1.9783	52.489	14	4	14915000000	3894500000	11021000000	47.9	10	11	2.12734	6.9047	12	2
1175	Tb927.11.14900	Tb927.11.14900	COPE	coatomer subunit epsilon	34.594	0	7.3015											1.00057	0.000635738	0.00394409	2.40405	+	5.6	2	2	2.2219	4.602	2	0	69241000	15240000	54001000	5.9	2	2	2.3364		1	0	32166000	7639000	24527000	2.8	1	1	1.53927		1	1
2460	Tb927.6.720;Tb927.11.11230	Tb927.6.720		40S ribosomal protein L14, putative	21.443	0	38.469											1.00085	4.60028e-06	0.00024945	3.60302	+	31.7	6	6	2.0803	30.918	6	0	9018300000	2556100000	6.4622e+09	32.3	7	7	2.0498	20.385	8	1	13712000000	4014600000	9697600000	31.7	6	6	1.96668	23.618	6	0
1482	Tb927.11.6160	Tb927.11.6160	ERF3	eukaryotic release factor 3, putative	76.914	0	71.726											1.00533	9.60289e-06	0.000278573	3.55506	+	12.2	7	7	2.1608	17.447	7	1	862580000	263820000	598760000	15.8	9	9	2.0041	23.019	9	2	1731100000	469950000	1261100000	18.3	9	9	1.98102	8.1861	10	4
132	Tb927.7.5020;Tb927.7.5000;Tb11.v5.0182;Tb11.v5.0181	Tb927.7.5020		60S ribosomal protein L19, putative	29.408	0	30.262											1.00674	8.69661e-06	0.000272444	3.56472	+	11.5	4	4	1.9506	9.209	4	0	11807000000	3430400000	8.3762e+09	11.9	5	5	1.9819	11.928	6	0	13125000000	3664000000	9461300000	11.5	4	4	2.17283	2.0982	5	1
1230	Tb927.5.1110;Tb927.11.16280	Tb927.5.1110		60S ribosomal protein L8, putative	28.314	0	66.379											1.00751	8.84876e-06	0.000272444	3.56472	+	31.9	6	6	2.1294	6.8504	6	1	5419700000	1733900000	3685800000	31.9	5	5	2.0485	5.9305	6	1	6.2758e+09	2223300000	4052500000	31.9	6	6	1.997	2.8013	7	2
122	Tb927.7.4790;Tb11.v5.0162	Tb927.7.4790	BETA6	proteasome beta 6 subunit, 20S proteasome beta 6 subunit, putative	28.691	0	33.742											1.00771	1.86104e-05	0.000378612	3.42181	+	26.7	4	4	2.0126	30.253	4	2	197890000	66247000	131640000	15.1	2	2	1.9755	10.262	2	0	83209000	19749000	63461000	23.3	4	4	2.20658	7.4759	4	1
709	Tb927.11.14130;Tb927.10.3840	Tb927.11.14130		ribosomal protein L18, putative	20.904	0	84.769											1.00816	6.71817e-06	0.000265261	3.57633	+	44.7	8	8	2.1074	9.8513	9	0	10550000000	2991600000	7.5586e+09	44.7	8	8	2.0264	8.0284	10	0	10525000000	2980800000	7.5437e+09	44.7	7	7	2.03562	10.968	8	0
1942	Tb927.3.830	Tb927.3.830	FEN1	flap endonuclease-1 (FEN-1), putative	44.362	0	9.3153											1.00979	3.14988e-06	0.000220536	3.65652	+	9.9	2	2	2.0144	18.949	2	0	97455000	25971000	71484000	2.8	1	1	1.9375		1	0	68174000	19348000	48825000	13.7	3	3	2.08899	9.3237	3	1
682	Tb927.10.3150	Tb927.10.3150		N-acetyltransferase, putative	23.621	0	15.258											1.00991	0.000267506	0.00204414	2.68949	+	21	3	3	2.2286	12.188	2	1	146550000	29676000	116880000	21	3	3	2.344	17.118	2	1	146510000	26773000	119740000	12.7	2	2	1.83797	19.599	2	1
1964	Tb927.4.1330	Tb927.4.1330		DNA topoisomerase IB, large subunit	79.257	0	32.84											1.0142	7.88599e-05	0.000882782	3.05415	+	11.2	7	7	1.8478	56.106	7	2	1074200000	233680000	840510000	10.9	7	7	2.2928	16.63	7	4	870030000	119640000	750390000	9.8	6	6	2.1347	20.792	7	4
691	Tb927.10.3380;Tb927.10.3370	Tb927.10.3380		60S acidic ribosomal protein P2, putative	11.535	0	14.051											1.01473	2.26309e-06	0.000214856	3.66785	+	43	2	2	2.0553	6.0304	2	0	4968000000	1414600000	3553500000	43	2	2	2.0665	6.9288	2	0	4832700000	1313700000	3519000000	43	2	2	1.9822	7.5949	2	0
1287	Tb927.11.2060;Tb927.11.2050	Tb927.11.2060		60S acidic ribosomal protein P0, putative	34.627	0	272.72											1.01543	2.19998e-06	0.000214856	3.66785	+	62	13	13	2.0764	20.673	21	8	15738000000	4079500000	11658000000	61.1	12	12	2.0403	22.228	20	8	16779000000	4324000000	12455000000	61.1	12	12	1.97742	13.35	18	3
2649	Tb927.7.5490	Tb927.7.5490	PRMT7	protein arginine n-methyltransferase 7	44.026	0	16.792											1.01622	0.000327744	0.00237141	2.62499	+	13.8	3	3	2.3677	12.739	3	0	201340000	31369000	169970000	10.5	3	3	2.1552	20.403	3	2	166070000	26653000	139410000	8.2	2	2	1.62628	6.9164	2	1
727	Tb927.10.450	Tb927.10.450	CMF62	Component of motile flagella 62	71.879	0	5.6434											1.01709	4.37731e-05	0.000614983	3.21114	+	1.7	1	1	2.2207		1	0	38297000	9505500	28792000	3.3	2	2	2.0061	29.697	2	1	79664000	11930000	67734000	1.7	1	1	2.10695		1	0
2005	Tb927.4.2180	Tb927.4.2180		60S ribosomal protein L35a, putative	17.021	0	22.681											1.01732	3.19669e-06	0.000220536	3.65652	+	16.1	4	4	2.1147	5.7502	5	0	5719000000	1623200000	4095800000	22.1	6	6	2.0307	7.0863	8	1	8.0631e+09	2050300000	6.0128e+09	22.1	5	5	1.98263	16.49	5	1
3070	Tb927.9.11490;Tb927.9.11470	Tb927.9.11490	RPL27A	60S ribosomal protein L28, 60S ribosomal protein L27a, 60S ribosomal protein L29	16.266	0	18.532											1.02235	2.33767e-05	0.000428299	3.36825	+	20	2	2	2.2124	16.793	4	2	2149500000	543960000	1605500000	26.9	3	3	2.0818	3.8774	6	2	5351300000	1662800000	3688500000	20	2	2	2.00908	8.6407	5	2
598	Tb927.9.15210;Tb927.10.1590	Tb927.9.15210		ribosomal protein L36, putative	12.457	0	23.612											1.02365	2.79483e-06	0.000220536	3.65652	+	21.1	2	2	2.0794	9.2535	3	1	10151000000	2921200000	7.2295e+09	21.1	2	2	2.0108	5.0506	2	0	10010000000	2982900000	7.0272e+09	21.1	2	2	2.08433	0.037615	2	0
950	Tb927.11.4300;Tb927.10.9880	Tb927.11.4300	RPL18	60S ribosomal protein L18, putative	21.874	0	193.15											1.02545	2.04561e-06	0.000214856	3.66785	+	25.4	5	5	2.0258	10.906	7	1	3291000000	915400000	2375600000	40.4	7	7	2.0592	11.187	10	0	6.1875e+09	1836800000	4350700000	25.4	5	5	2.079	10.587	7	0
2052	Tb927.5.1610;Tb927.4.3550	Tb927.5.1610		60S ribosomal protein L13a, putative	25.711	0	55.742											1.02739	1.22746e-05	0.000315215	3.50139	+	27	7	7	2.1826	8.1876	8	2	12473000000	3545800000	8927400000	27	7	7	2.018	15.55	10	3	18662000000	5284600000	13378000000	27	7	7	2.08364	8.2873	11	3
405	Tb927.10.11390	Tb927.10.11390		60S ribosomal protein L6, putative	21.185	0	161.25											1.03136	3.29303e-06	0.000220536	3.65652	+	48.4	9	9	2.1353	8.3662	15	3	15673000000	4410700000	11262000000	48.4	9	9	2.0347	6.4531	14	1	20961000000	6.005e+09	14956000000	48.4	9	9	2.04353	6.1801	15	5
3092	Tb927.9.12240;Tb927.9.12200	Tb927.9.12240		60S ribosomal subunit protein L31, putative	21.692	0	28.364											1.03401	1.91002e-06	0.000214856	3.66785	+	26.6	5	5	2.1082	11.277	6	1	7.7254e+09	2114900000	5610600000	28.2	6	6	2.0455	7.7739	7	2	6.9946e+09	1844800000	5149800000	28.2	6	6	2.01373	11.721	6	1
764	Tb927.10.5480;Tb927.10.5460	Tb927.10.5480		60S ribosomal protein L24, putative	14.595	0	33.16											1.0343	6.39986e-06	0.000264452	3.57765	+	30.4	3	3	2.1344	4.4228	4	0	2634100000	729040000	1905100000	30.4	3	3	2.116	6.2453	4	0	2705400000	732220000	1973200000	30.4	3	3	2.03128	2.7246	4	0
2553	Tb927.7.3040	Tb927.7.3040		F-box and WD40 domain containing protein	69.073	0	19.689											1.03641	1.40029e-05	0.000329835	3.4817	+	10.7	5	5	2.2135	32.479	5	1	353260000	85967000	267290000	8.3	4	4	2.0176	38.018	4	2	240170000	53729000	186440000	6.6	3	3	2.09648	17.152	3	0
1984	Tb927.4.1800;Tb927.4.1790	Tb927.4.1800	MRPL3	Mitochondrial ribosomal protein L3	48.691	0	110.72											1.03662	4.07382e-06	0.00023371	3.63132	+	30.5	9	9	2.138	26.81	14	6	7.411e+09	2264100000	5146900000	35.9	11	11	2.1044	14.58	14	4	13196000000	3820600000	9375600000	32.4	10	10	1.98823	14.301	14	5
2529	Tb927.7.2550	Tb927.7.2550	RPT5	proteasome regulatory ATPase subunit 5	49.149	0	17.735											1.03705	0.000215115	0.00175422	2.75592	+	12.8	4	4	2.3727	11.14	4	1	150830000	31617000	119210000	5.6	2	2	2.2576		1	0	64276000	16325000	47951000	5.6	2	2	1.91351	8.4293	2	0
3303	Tb927.9.6940	Tb927.9.6940		DNA topoisomerase type IB small subunit	29.968	0	16.543											1.0375	0.000130501	0.00121323	2.91606	+	11.4	3	3	1.8834	83.578	4	1	265440000	73601000	191840000	11.4	3	3	2.3101	18.309	3	0	257750000	67403000	190340000	11.4	3	3	2.27169	8.0106	3	0
2885	Tb927.8.4820;Tb11.v5.0659	Tb927.8.4820	EIF4G3	eukaryotic translation initiation factor 4 gamma 3	69.338	0	50.817											1.03806	2.51899e-05	0.000453563	3.34336	+	19.9	9	9	2.2812	4.8554	8	3	544170000	108070000	436100000	17	7	7	1.9065	26.193	7	3	636770000	144840000	491930000	22.2	10	10	1.95271	37.071	8	4
633	Tb927.10.2290	Tb927.10.2290	J3	chaperone protein DnaJ, putative	46.795	0	12.663											1.03815	1.43198e-05	0.000329835	3.4817	+	8.9	2	2	2.0402	45.103	2	1	59488000	9711200	49777000	8.9	2	2	2.2274	17.591	2	0	74964000	22142000	52822000	4.1	1	1	1.89125		1	0
1463	Tb927.11.5850	Tb927.11.5850	RBP38	RNA-binding protein 38, putative	51.629	0	12.282											1.04079	0.000218626	0.00176523	2.7532	+	7	2	2	2.447	26.99	2	1	115570000	30105000	85467000	2.3	1	1	2.1341		1	0	111140000	29387000	81756000	7	2	2	2.00028	12.3	3	3
1337	Tb927.9.9210;Tb927.11.3000	Tb927.9.9210		60S ribosomal protein L37, putative	10.1	0	7.5262											1.04196	9.94309e-05	0.00101471	2.99366	+	10.7	1	1	2.1751		1	0	33006000	8557300	24448000	10.7	1	1	1.9866		1	0	1206900000	385900000	820960000	0	0	0			0	0
1836	Tb927.3.3320;Tb927.3.3310	Tb927.3.3320		60S ribosomal protein L13, putative	25.427	0	102.9											1.04568	2.02425e-06	0.000214856	3.66785	+	37.2	8	8	2.0268	29.351	11	1	18251000000	6.022e+09	12229000000	45.9	11	11	2.0488	22.737	12	1	23586000000	6.9623e+09	16624000000	37.2	8	8	2.13671	23.089	10	1
1946	Tb927.3.910	Tb927.3.910	TUBG	tubulin gamma chain	50.119	0	25.042											1.04622	6.0235e-05	0.000746599	3.12691	+	18.3	5	5	2.077	20.68	4	1	198260000	61895000	136370000	9.4	3	3	1.8914	6.3175	3	1	168150000	51692000	116460000	16.6	4	4	1.93742	25.303	4	0
1370	Tb927.11.3740	Tb927.11.3740	RPT2	proteasome regulatory ATPase subunit 2	48.928	0	10.671											1.04694	0.000310352	0.00228247	2.64159	+	8.5	3	3	2.346	9.5078	3	0	207210000	42731000	164480000	8.5	3	3	2.4061	4.2781	3	0	172600000	36964000	135630000	10.1	3	3	1.83564	63.233	3	1
634	Tb927.10.230	Tb927.10.230		proteasome subunit alpha type-5, putative	27.176	0	40.128											1.04783	0.00112516	0.00618441	2.2087	+	32.1	5	5	2.6089	25.8	5	1	274740000	54333000	220410000	24	4	4	2.4009	22.669	4	0	260400000	59124000	201270000	26.4	4	4	1.63816	15.941	4	1
3322	Tb927.9.8420;Tb927.9.8070	Tb927.9.8420		QM-like protein, 60S ribosomal protein L10, putative	24.736	0	100.65											1.04948	7.98269e-06	0.000272444	3.56472	+	37.1	8	8	2.1925	17.124	10	0	15752000000	4902000000	10850000000	42.7	11	11	2.1152	17.373	14	0	19718000000	6.1408e+09	13577000000	36.2	9	9	2.05533	16.231	11	2
693	Tb927.10.3500	Tb927.10.3500	RBSR4	splicing factor u2af 65 kda subunit	96.56	0	9.3793											1.05092	0.000101934	0.00103353	2.98568	+	4.3	3	3	2.3574	1.8829	3	1	131670000	23989000	107680000	3	2	2	2.1112	2.0329	2	0	102110000	26258000	75851000	4.3	3	3	1.75623	25.383	3	1
2541	Tb927.7.2720	Tb927.7.2720		translation initiation factor SUI1, putative	74.108	0	8.9521											1.05101	0.000140584	0.00127667	2.89392	+	2.1	1	1	2.0271		1	0	19256000	5247000	14009000	2.1	1	1	1.7692		1	0	22231000	7420800	14810000	2.1	1	1	2.10234		1	0
1456	Tb927.11.5650	Tb927.11.5650		replication factor C, subunit 1, putative	65.046	0.0052227	2.5076											1.05178	0.000253514	0.00197577	2.70426	+	1.7	1	1	2.5275		1	0	31977000	6943900	25034000	1.7	1	1	1.8064		1	0	36499000	10130000	26369000	1.7	1	1	1.86092		1	0
1473	Tb927.11.6010	Tb927.11.6010		conserved protein, unknown function	17.987	0	11.449											1.05188	0.00881171	0.0312651	1.50494	+	7.3	1	1	2.9102		1	0	85454000	14790000	70664000	0	0	0			0	0	0	0	0	9.8	1	1	1.75528		1	1
2185	Tb927.5.2320	Tb927.5.2320		Mak10 subunit, NatC N(alpha)-terminal acetyltransferase, putative	82.159	0	34.286											1.05203	0.000170015	0.00146892	2.833	+	10.7	6	6	2.272	5.1812	6	1	296940000	77775000	219160000	8.2	4	4	2.1721	20.767	4	2	234540000	41367000	193180000	9.2	4	4	2.2238	20.272	3	0
558	Tb927.10.14980	Tb927.10.14980	IFT52	intraflagellar transport protein 52	72.377	0	35.072											1.05444	0.00321473	0.0139885	1.85423	+	11.6	5	5	2.4206	5.6634	5	2	244190000	52709000	191480000	12.2	5	5	1.8951	40.815	4	3	187370000	30101000	157270000	7	3	3	1.43301	34.068	3	2
1820	Tb927.3.3000	Tb927.3.3000	PIFTC3	Putative intraflagellar transport protein C3	64.892	0	15.293											1.05533	0.00808837	0.0291274	1.5357	+	3.4	2	2	2.5115	17.734	2	0	93163000	21945000	71218000	8.1	3	3	2.5818	25.72	3	1	123120000	21460000	101660000	5.1	3	3	2.44588	86.664	3	2
2950	Tb927.9.14370;Tb927.8.6180	Tb927.9.14370		60S ribosomal protein L26, putative	16.454	0	9.759											1.05942	6.14963e-05	0.000758535	3.12002	+	20.3	2	2	2.303	2.5639	3	1	1664500000	435200000	1229300000	20.3	2	2	2.2705	6.2308	3	1	2407800000	584390000	1823400000	13.3	1	1	1.90208	7.3101	2	0
1619	Tb927.11.9610	Tb927.11.9610	EIF3I	eukaryotic translation initiation factor 3 subunit i	37.736	0	72.646											1.06108	7.47346e-06	0.000272444	3.56472	+	35.1	7	7	2.0472	23.427	7	3	738820000	144680000	594140000	41.5	9	9	2.175	17.024	9	3	1131300000	169150000	962170000	37.1	7	7	2.18503	11.789	7	5
213	Tb927.10.10960;Tb927.10.10950;Tb927.10.10940;Tb927.10.10920;Tb927.10.10900;Tb927.10.10890;Tb11.v5.0543;Tb927.10.10980;Tb927.10.10970;Tb927.10.10910;Tb927.10.10930	Tb927.10.10960		heat shock protein, putative	80.763	0	218.44											1.06325	0.000985542	0.00562645	2.24977	+	36.4	19	19	2.6767	13.36	23	7	9515500000	2197900000	7.3177e+09	45.7	24	24	2.3614	24.877	30	10	7.2813e+09	1833300000	5448000000	35.4	18	18	1.8031	8.3512	19	5
452	Tb927.11.9730;Tb927.10.12680	Tb927.11.9730		60S ribosomal protein L34, putative	19.336	0	25.213											1.06521	3.12186e-06	0.000220536	3.65652	+	15.3	4	4	2.0002	16.466	6	1	4375600000	1165400000	3210200000	15.3	3	3	2.1061	29.435	3	0	4669800000	1314900000	3354900000	22.9	5	5	2.08516	5.8387	6	0
3275	Tb927.9.5690	Tb927.9.5690		60S acidic ribosomal protein, putative	11.09	0	95.701											1.07241	7.09419e-06	0.000271872	3.56563	+	92.9	8	8	2.2276	27.771	10	2	7.5583e+09	1731200000	5827100000	92.9	8	8	2.1761	32.167	10	2	7.918e+09	1909700000	6.0084e+09	92.9	8	8	2.02848	5.6308	8	2
2330	Tb927.6.2210	Tb927.6.2210		hypothetical protein, conserved	123.85	0	49.938											1.07263	0.000339318	0.00242713	2.61491	+	8.2	6	6	2.7115	133.68	5	2	160090000	63644000	96445000	11.4	8	8	1.9018	81.487	7	2	208130000	81585000	126550000	6	5	5	1.99251	94.689	5	1
2447	Tb927.6.5130;Tb927.6.5120	Tb927.6.5130		60S acidic ribosomal protein P2, putative	10.444	0	59.505											1.0768	2.61378e-06	0.000220536	3.65652	+	52.3	7	7	2.1029	6.0349	9	3	4894500000	1190200000	3704300000	52.3	8	8	2.1451	4.8141	9	3	5.9228e+09	1507800000	4415000000	52.3	7	7	2.17571	3.3977	7	0
1041	Tb927.11.11590	Tb927.11.11590	EIF3E	Eukaryotic translation initiation factor 3 subunit E	46.677	0	82.588											1.07787	8.70441e-05	0.000915131	3.03852	+	34.9	9	9	2.0608	8.8556	10	7	446670000	82150000	364520000	24	7	7	2.1217	17.709	8	4	800050000	187740000	612310000	25.4	7	7	2.46621	10.384	7	3
1975	Tb927.4.1630	Tb927.4.1630	RRP6	ribosomal RNA processing protein 6	78.548	0	8.5379											1.07901	0.000308259	0.00227241	2.64351	+	3.4	1	1	2.1316		1	0	31655000	8169300	23485000	3.4	1	1	2.4246		1	0	27785000	6855200	20930000	2	1	1	2.31551		1	1
537	Tb927.10.14550	Tb927.10.14550	HEL67	ATP-dependent RNA helicase HEL67	66.588	0	239.61											1.0792	6.05946e-06	0.000260059	3.58493	+	49.5	21	20	2.1819	6.5709	25	1	9493100000	2473600000	7.0195e+09	55.2	24	23	2.2239	21.046	27	4	10639000000	2734000000	7.9051e+09	49.5	20	21	2.06898	11.28	25	5
3241	Tb927.9.3990;Tb927.9.3920	Tb927.9.3990		ribosomal protein S7, putative	23.841	0	72.542											1.0796	1.95317e-05	0.000386042	3.41336	+	42.1	9	9	2.2845	14.844	13	1	9493700000	2569500000	6.9242e+09	45	10	10	2.2297	18.701	14	4	12929000000	3562000000	9366700000	41.6	8	8	2.02212	7.1684	12	3
1938	Tb927.3.780	Tb927.3.780	TbPSA7	proteasome alpha 7 subunit	25.463	0	37.217											1.07994	9.34716e-05	0.000976156	3.01048	+	30.4	5	5	2.5231	17.857	5	4	221190000	18440000	202750000	26.6	4	4	1.9891	12.696	4	2	174660000	36396000	138260000	21.5	3	3	1.91172	42.664	3	0
263	Tb11.v5.0839	Tb11.v5.0839		retrotransposon hot spot (RHS) protein, putative	16.66	0.00033411	3.6213											1.08237	0.00117665	0.00637796	2.19532	+	15.3	2	1	2.3571	6.6094	2	2	265300000	62810000	202490000	15.3	2	1	2.2688		1	1	207670000	9373900	198290000	10.4	0	1			0	0
230	Tb11.v5.0624;Tb927.6.160	Tb11.v5.0624		retrotransposon hot spot protein (PHS), putative	62.492	0	80.024											1.08252	5.55066e-06	0.000251826	3.5989	+	16.5	7	4	2.0444	42.068	5	0	1172500000	435400000	737080000	17.8	8	4	2.0421	38.458	4	0	1046700000	335240000	711490000	14.3	4	6	2.12071	44.402	5	2
383	Tb927.10.1090;Tb927.10.1080	Tb927.10.1090	RPS23	40S ribosomal protein S23, putative	15.928	0	37.743											1.08455	1.3244e-06	0.000214856	3.66785	+	35	3	3	2.157	9.9791	3	0	3448200000	930660000	2517600000	35	3	3	2.1382	2.1767	4	0	5078700000	1382500000	3696200000	27.3	2	2	2.10234	9.7573	2	0
254	Tb927.6.1260;Tb11.v5.0742	Tb927.6.1260	PSB1	proteasome beta-1 subunit, putative	30.441	0	9.0389											1.08559	1.70969e-05	0.000357687	3.4465	+	5.7	1	1	2.3353		1	0	55823000	10792000	45031000	5.7	1	1	2.0142		1	0	51152000	10973000	40178000	5.7	1	1	2.17661		1	0
1403	Tb927.11.4530	Tb927.11.4530	ARD1	N-acetyltransferase subunit ARD1	27.484	0	10.903											1.08585	0.00126495	0.00675142	2.1706	+	15.5	3	3	2.5463	126.8	3	1	238050000	59418000	178630000	18.8	3	3	2.2748	25.001	3	1	172640000	22275000	150360000	8.8	2	2	1.4881	2.7044	2	0
1625	Tb927.11.9700	Tb927.11.9700		transcription factor BTF3, putative	11.406	0	163.94											1.09059	8.51095e-06	0.000272444	3.56472	+	44.6	4	4	2.1938	17.75	7	4	2633400000	562160000	2071200000	57.4	6	6	2.2682	10.149	9	1	4518700000	1167100000	3351600000	44.6	4	4	2.09271	9.6233	6	1
2948	Tb927.8.6160;Tb927.8.6150	Tb927.8.6160		40S ribosomal protein S8, putative	24.937	0	126.21											1.0917	5.77843e-06	0.000254984	3.59349	+	26.8	4	4	2.275	2.1553	4	0	6.986e+09	1794200000	5191700000	36.4	6	6	2.168	6.2444	7	0	9918300000	2581100000	7.3372e+09	31.4	5	5	2.03405	3.8173	5	0
890	Tb927.10.8270;Tb927.10.8290;Tb11.v5.0877	Tb927.10.8270	EIF3C-2	eukaryotic translation initiation factor 3 subunit c	84.339	0	151.95											1.0921	2.43814e-05	0.000441542	3.35503	+	27.6	14	14	2.1759	15.328	15	6	2230900000	589800000	1641100000	20.8	11	11	2.1348	20.438	12	5	1841300000	474380000	1366900000	25.5	13	13	2.33727	23.724	15	9
2208	Tb927.5.3030	Tb927.5.3030	IFT121	Intraflagellar transport protein 121	140.63	0.0034193	2.6823											1.09237	0.002258	0.0106493	1.97268	+	0	0	0			0	0	0	0	0	0.6	1	1	2.2533		1	0	1083700000	298350000	785370000	0	0	0			0	0
2151	Tb927.5.1490	Tb927.5.1490	eif4g1	Eukaryotic translation initiation factor 4 gamma 1	122.1	0	25.166											1.09654	4.53898e-05	0.000634849	3.19733	+	9	9	9	1.988	7.7106	8	3	245500000	54714000	190790000	7.6	8	8	2.2347	7.0125	7	2	229160000	44868000	184290000	4.4	5	5	2.4206	16.548	5	2
3341	Tb927.9.8820	Tb927.9.8820		hypothetical protein, conserved	119.55	0	23.698											1.09832	2.00712e-06	0.000214856	3.66785	+	6.5	5	5	2.0946	41.748	4	1	138870000	38801000	100070000	4.9	4	4	2.2301	11.224	4	1	171700000	42719000	128980000	5.8	4	4	2.10239	45.739	4	1
3323	Tb927.9.8130;Tb927.9.8100	Tb927.9.8130		nascent polypeptide associated complex subunit, putative	20.129	0	98.652											1.10701	1.5416e-05	0.000333092	3.47744	+	68.6	6	6	2.1298	5.6537	8	3	3612600000	914410000	2698200000	53.7	5	5	2.0244	8.8902	6	0	4032600000	1035300000	2997300000	68.6	6	6	2.40125	53.107	7	1
757	Tb927.10.5370;Tb927.10.5360	Tb927.10.5370		40S ribosomal protein S10, putative	19.285	0	86.13											1.11008	7.40434e-06	0.000272444	3.56472	+	48.3	9	9	2.2953	8.5923	11	2	4137100000	1045500000	3091600000	52.3	9	9	2.1817	21.074	11	3	4165000000	1079900000	3085100000	48.3	9	9	2.17557	15.45	11	2
2158	Tb927.5.1660	Tb927.5.1660	PDP	pyruvate dehydrogenase phosphatase, putative	46.85	0	34.307											1.11286	8.40442e-06	0.000272444	3.56472	+	10.6	3	3	2.3265	13.095	3	0	289600000	65917000	223680000	8.5	3	3	2.161	20.842	3	0	373780000	101200000	272570000	7.1	2	2	2.17533	0.18437	2	0
2444	Tb927.6.5080	Tb927.6.5080		Protein of unknown function (DUF3808), putative	65.003	0	8.6387											1.11372	0.000305959	0.00226078	2.64574	+	6.9	3	3	2.5258	12.217	3	0	198200000	41925000	156280000	4.8	2	2	2.4782	13.481	2	0	164130000	35381000	128750000	6.4	3	3	1.97309	19.864	3	1
1503	Tb927.11.6510;Tb927.11.6500	Tb927.11.6510		40S ribosomal protein S21, putative	21.118	0	55.894											1.11604	3.91413e-05	0.000573035	3.24182	+	18	2	2	2.1918	3.376	2	0	521580000	128750000	392830000	8.2	1	1	2.3632		1	0	425300000	105900000	319400000	18	2	2	2.26999	10.981	3	0
2903	Tb927.8.5260	Tb927.8.5260		60S ribosomal protein L39, putative	6.5468	0	11.595											1.11824	2.95513e-05	0.000495103	3.3053	+	33.3	2	2	2.1972	8.2048	3	0	2241500000	611250000	1630300000	33.3	2	2	1.9411	8.3666	3	0	4157100000	1164100000	2993000000	33.3	2	2	2.43433	11.996	3	0
663	Tb927.3.1370;Tb927.10.2840	Tb927.3.1370		40S ribosomal protein S25, putative	12.56	0	29.565											1.11914	4.17738e-06	0.00023371	3.63132	+	24.8	3	3	2.2736	30.372	5	2	3379100000	386830000	2992300000	33.6	4	4	2.2394	11.956	8	3	3952200000	1068100000	2884100000	24.8	3	3	2.05212	6.2321	5	1
1612	Tb927.11.9550	Tb927.11.9550		replication factor C, subunit 4, putative	37.586	0.00034305	3.9744											1.11935	0.000370216	0.00259482	2.58589	+	5	1	1	2.3876		1	0	32995000	5978400	27016000	5	1	1	2.6827		1	0	34696000	5712300	28983000	5	1	1	1.85165		1	1
3169	Tb927.9.15170;Tb927.9.15110	Tb927.9.15170	L5	60S ribosomal protein L5, putative	34.636	0	63.687											1.11981	1.33751e-05	0.000323092	3.49067	+	34.1	8	8	2.2708	7.072	10	1	9219700000	2396400000	6.8233e+09	23.4	8	8	2.1285	7.9003	9	1	8.2999e+09	2162600000	6.1373e+09	21.4	7	7	2.33149	4.5932	9	2
612	Tb927.10.190	Tb927.10.190		40S ribosomal protein S6, putative	28.44	0	39.196											1.12384	0.000202016	0.00167438	2.77615	+	27.6	8	2	2.5311	18.382	2	0	596560000	131050000	465510000	40.8	11	3	2.364	75.883	3	0	669120000	166940000	502180000	35.2	3	9	1.76361	8.452	3	0
771	Tb927.10.560	Tb927.10.560		40S ribosomal proteins S11, putative	20.087	0	62.178											1.12514	0.00240587	0.0112334	1.94949	+	37.4	7	0			0	0	0	0	0	44.3	8	1	1.7794		1	1	191900000	9763400	182130000	44.3	1	8	2.67924	10.197	3	3
1462	Tb927.11.5840	Tb927.11.5840	EIF1	Eukaryotic translation initiation factor 1, putative, Protein translation factor SUI1 homolog, putative	12.738	0	20.572											1.13098	7.88953e-05	0.000882782	3.05415	+	13.8	1	1	2.3676		1	0	76480000	17911000	58569000	13.8	1	1	2.4975		1	0	88524000	23356000	65168000	13.8	1	1	1.93289		1	0
3099	Tb927.9.12510	Tb927.9.12510	DED1	ATP-dependent DEAD/H RNA helicase, putative	82.74	0	183.66	1										1.13169	2.10898e-05	0.00040282	3.39489	+	34.3	21	20	2.3625	17.38	23	4	5666600000	1366600000	4299900000	34.6	21	20	2.3495	14.066	23	7	4970100000	1320700000	3649400000	38.9	21	22	2.08147	22.11	23	5
1002	Tb927.11.10910;Tb927.11.10790	Tb927.11.10910		40S ribosomal protein SA, putative	27.609	0	126.88											1.13408	3.48614e-06	0.000227544	3.64294	+	37.7	9	9	2.284	6.1325	10	3	13264000000	3321600000	9942800000	58.2	12	12	2.2553	32.242	16	4	14849000000	4062300000	10786000000	45.5	11	11	2.17746	9.0318	12	2
2746	Tb927.8.1170;Tb927.8.1190;Tb11.v5.0871	Tb927.8.1170	EIF3H-2	eukaryotic translation initiation factor 3 subunit h	36.419	0	81.571											1.13571	7.38171e-05	0.000847139	3.07205	+	30.5	7	7	2.3314	17.222	7	1	2684300000	689280000	1995000000	23	6	6	2.4778	25.66	7	2	2509700000	697210000	1812500000	23	6	6	2.16212	35.189	6	0
77	Tb05.5K5.110;Tb927.5.4460;Tb11.v5.0866	Tb05.5K5.110		BAC from homologous region on chr5, major vault protein, putative	94.06	0	25.185											1.13981	0.000164109	0.0014282	2.84521	+	4.7	3	3	2.0635	3.7541	3	0	170660000	42728000	127940000	5.8	4	4	2.7245	23.389	4	1	275030000	46504000	228530000	6.7	3	3	1.91736	31.446	3	1
2705	Tb927.7.7050	Tb927.7.7050		hypothetical protein, conserved	104.48	0	11.405											1.14175	0.00405179	0.0168136	1.77434	+	2.1	2	2	3.4161		1	0	70209000	12579000	57630000	3.2	2	2	1.5574	20.046	2	1	58555000	12598000	45957000	4.5	3	3	1.84621	25.322	3	1
1107	Tb927.11.13300	Tb927.11.13300	IFT25	Intraflagellar transport protein 25	16.922	0	11.08											1.14353	0.000132329	0.00122425	2.91213	+	16	2	2	2.2894	10.95	2	1	161190000	33215000	127970000	16	2	2	2.3145	8.7082	2	1	193200000	46370000	146830000	16	2	2	2.50319	22.3	3	2
2412	Tb927.6.4370	Tb927.6.4370	EIF3D	eukaryotic translation initiation factor 3 subunit d	57.974	0	96.739											1.14363	2.88409e-05	0.000493763	3.30648	+	21.7	10	10	2.2956	13.723	10	3	1646500000	239710000	1406700000	28.1	12	12	2.4592	27.143	12	2	1948800000	292320000	1656500000	21.7	9	9	2.14344	24.486	9	2
1142	Tb927.11.14020;Tb927.11.14000	Tb927.11.14020	NRBD2	nuclear RNA binding domain 2	30.274	0	84.666											1.14406	3.98689e-06	0.00023371	3.63132	+	29.7	8	8	2.3101	7.7012	9	2	4552600000	995010000	3557600000	34.4	9	9	2.0641	12.268	10	2	7.9518e+09	2092800000	5.859e+09	34.4	8	8	2.23479	10.087	9	1
541	Tb927.10.14710;Tb927.10.14600	Tb927.10.14710	RPS2	40S ribosomal protein S2, putative	28.642	0	138.19											1.14538	5.6265e-06	0.000251826	3.5989	+	58.3	14	14	2.3104	5.9138	21	4	12647000000	3326900000	9320000000	60.9	16	16	2.3294	14.666	20	3	13381000000	3498600000	9882500000	58.3	13	13	2.12974	7.2789	17	1
2568	Tb927.7.3370	Tb927.7.3370	IFT74	Intraflagellar transport protein 74, putative	67.485	0	18.49											1.14573	5.01529e-06	0.00024945	3.60302	+	7.7	4	4	2.2639	4.2618	2	1	101100000	19140000	81962000	10.2	5	5	2.1757	32.358	5	2	228940000	38457000	190490000	5	3	3	2.34648	11.965	3	1
871	Tb927.10.7990	Tb927.10.7990		replication factor C subunit 3, putative	38.734	0.00034977	4.3836											1.1474	0.000418044	0.00282879	2.5484	+	9.7	2	2	2.3236	1.1937	2	0	69883000	14800000	55083000	9.7	2	2	2.6363	19.43	2	2	51634000	2809300	48824000	4.9	1	1	1.67951		1	0
772	Tb927.8.1110;Tb927.10.5610	Tb927.8.1110		40S ribosomal protein S9, putative	22.051	0	41.834											1.15568	9.97371e-07	0.000214856	3.66785	+	32.1	6	6	2.2701	7.2964	7	1	9853300000	2503300000	7.35e+09	36.8	8	8	2.2191	13.668	10	2	11199000000	3221900000	7.9771e+09	32.6	7	7	2.18938	7.2353	8	2
2762	Tb927.8.1500	Tb927.8.1500		hypothetical protein, conserved	63.206	0	24.912											1.16484	4.11572e-06	0.00023371	3.63132	+	6.3	3	3	2.2122	20.782	3	0	193550000	54999000	138550000	5.2	2	2	2.1612	25.463	2	0	143020000	51758000	91262000	6.3	3	3	2.18876	17.571	3	1
1081	Tb927.11.12680	Tb927.11.12680		prefoldin subunit 2, putative	15.902	0	5.6699											1.16696	0.00149831	0.00764528	2.11661	+	15.9	2	2	2.9525	13.424	2	0	183890000	40418000	143470000	17.2	2	2	1.6179	51.363	2	1	133690000	17995000	115700000	15.9	2	2	2.64424	22.336	2	0
1492	Tb927.11.6320	Tb927.11.6320		MRB1-associated protein	53.267	0	8.5758											1.1691	0.00140655	0.0072718	2.13836	+	2.8	1	1	2.6417		1	0	39820000	8329400	31491000	6.1	2	2	1.5292	85.849	2	1	311540000	262060000	49479000	2.8	1	1	2.74439		1	0
3300	Tb927.9.6870	Tb927.9.6870	RBSR1	RNA-binding protein, putative	17.565	0	12.217											1.17271	0.00150436	0.00764631	2.11655	+	7.4	1	1	2.8049		1	0	90689000	19408000	71282000	7.4	1	1	2.8549		1	0	95523000	21433000	74090000	7.4	1	1	1.96893		1	0
2113	Tb927.4.5180;Tb927.8.7220	Tb927.4.5180	TLK1	tousled-like kinase I	73.278	0.00066357	3.4526											1.17744	0.00127689	0.00676765	2.16956	+	0	0	0			0	0	0	0	0	1.7	1	1	2.1836		1	1	5778100	336850	5441200	1.7	1	1	2.34269		1	0
731	Tb927.10.4640	Tb927.10.4640	EIF3L	eukaryotic translation initiation factor 3 subunit l	55.649	0	112.67											1.17826	3.36337e-05	0.000529519	3.27612	+	36.3	10	10	2.3156	8.6066	11	2	2082200000	513620000	1568600000	34.4	10	10	2.4963	18.23	11	3	1994000000	495510000	1498500000	32.4	10	10	2.31846	27.11	12	4
776	Tb927.10.5670	Tb927.10.5670	NAT1	N-acetyltransferase subunit Nat1, putative	82.189	0	122.23											1.18154	0.000120018	0.00114639	2.94067	+	29.1	17	17	2.5897	22.196	19	8	1735400000	382120000	1353200000	26.9	16	16	2.505	26.419	16	5	1678000000	396410000	1281600000	24.1	15	15	2.16011	32.204	15	4
2769	Tb927.8.1600	Tb927.8.1600		lysyl-tRNA synthetase, putative	75.653	0	102.08											1.18349	1.43943e-05	0.000329835	3.4817	+	18.8	11	11	2.5311	33.473	12	3	2746900000	815710000	1931100000	28.3	15	15	2.3002	13.279	15	4	1866800000	437680000	1429100000	30.3	16	16	2.16685	15.318	15	7
221	Tb11.v5.0588;Tb927.8.1410	Tb11.v5.0588		AARP2CN (NUC121) domain containing protein, putative	54.866	0	6.2943											1.18386	0.000323252	0.00234976	2.62898	+	6.3	2	2	2.9552	6.4605	2	1	38786000	3153900	35632000	3.1	1	1	2.2058		1	1	24375000	831080	23544000	3.1	1	1	2.15406		1	1
1032	Tb927.11.11370;Tb927.11.11360	Tb927.11.11370	RACK1	receptor for activated C kinase 1	34.69	0	297.13											1.18589	8.07236e-06	0.000272444	3.56472	+	67	16	16	2.395	12.063	23	9	52044000000	39589000000	12456000000	62.3	15	15	2.4209	21.507	20	1	22965000000	4817800000	18147000000	58.5	14	14	2.18603	5.8071	17	1
2198	Tb927.5.2770	Tb927.5.2770	SET15	SET domain protein 15	46.514	0	6.9769											1.18666	0.000258256	0.00199575	2.69989	+	6.6	2	2	1.8816	48.503	2	0	313850000	102760000	211090000	9.8	3	3	2.0535	15.331	3	2	295970000	80150000	215820000	6.4	2	2	2.51199	38.149	2	1
2311	Tb927.6.1870	Tb927.6.1870	EIF4E4	Eukaryotic translation initiation factor 4E-4	46.541	0	45.435											1.18894	5.58385e-05	0.000719926	3.14271	+	20.6	6	6	2.7002	7.8907	6	2	617970000	132450000	485520000	25.3	8	8	2.2534	28.72	8	3	1062500000	269740000	792710000	27.2	8	8	2.17047	15.307	7	2
1638	Tb927.2.100	Tb927.2.100	RHS1	retrotransposon hot spot protein 1 (RHS1), putative	94.932	0	33.806											1.192	5.20751e-05	0.000682641	3.16581	+	12.4	9	2	2.5028	40.879	2	0	194330000	43749000	150580000	13.1	10	2	2.006	44.777	2	0	122190000	32585000	89608000	13.5	1	10	2.13261		1	0
1150	Tb927.11.14190	Tb927.11.14190	TDR1	Tudor domain protein 1	100.47	0	167.83											1.19392	3.93945e-05	0.000574061	3.24104	+	22.6	15	15	2.5279	11.635	15	6	1551200000	317390000	1233800000	19.8	15	15	2.4963	36.181	14	6	1533000000	313010000	1220000000	16.7	11	11	2.12544	21.878	11	6
747	Tb927.10.5030;Tb927.7.3680	Tb927.10.5030		ubiquitin/ribosomal protein S27a, putative	16.705	0	35.971											1.19444	8.07652e-05	0.000893508	3.0489	+	13.2	1	1	2.348	9.0078	2	1	316020000	32323000	283700000	21.9	2	2	2.7086	14.341	4	0	1649000000	411730000	1237200000	21.9	2	2	1.97675	42.212	3	1
2858	Tb927.8.4220	Tb927.8.4220		hypothetical protein, conserved	25.995	0	16.357											1.19653	1.979e-05	0.000387512	3.41171	+	6.7	1	1	2.5687		1	0	76479000	18492000	57986000	11.1	2	2	2.0637	32.917	2	1	123730000	21122000	102610000	6.7	1	1	2.25104		1	0
1050	Tb927.11.11770	Tb927.11.11770	EIF4E3	Eukaryotic translation initiation factor 4E-3	47.963	0	17.867											1.2036	0.000197794	0.00165006	2.7825	+	5.7	1	1	2.6549		1	0	50128000	7747800	42381000	10.6	3	3	2.0308	22.032	3	1	281590000	120570000	161020000	5.7	1	1	2.67144		1	0
1340	Tb927.11.3070	Tb927.11.3070	RRB1	ribosome assembly protein RRB1, putative	64.324	0	8.8179											1.20722	0.000399303	0.00273147	2.5636	+	3.6	2	2	2.6294		1	0	79950000	17358000	62592000	6.6	3	3	2.8581	38.111	3	0	209290000	50208000	159090000	6.6	3	3	1.98224	88.849	3	3
1388	Tb927.11.4130	Tb927.11.4130		ubiquitin-like protein, putative	67.282	0	4.8538											1.20838	0.00031138	0.00228467	2.64118	+	2.1	1	1	2.3809		1	0	30503000	5025000	25478000	4.7	2	2	2.651		1	0	25593000	4970200	20623000	4.7	2	2	2.57699		1	0
1916	Tb927.3.5490	Tb927.3.5490	PIFTB2	Putative intraflagellar transport protein B2	79.115	0	13.368											1.2099	0.000688203	0.00417048	2.37981	+	2.9	1	1	2.6499		1	0	41555000	8160100	33395000	9.1	4	4	2.3522	30.6	4	3	79419000	18921000	60498000	0	0	0			0	0
2666	Tb927.7.6090	Tb927.7.6090	EIF3A	eukaryotic translation initiation factor 3 subunit a	88.162	0	139.12											1.2115	5.09471e-06	0.00024945	3.60302	+	28.6	18	18	2.2911	16.258	17	3	3132700000	754190000	2378600000	25.5	15	15	2.3927	23.305	15	2	3010400000	659280000	2351200000	19.8	13	13	2.449	74.933	14	4
1199	Tb927.11.15420	Tb927.11.15420	EIF3K	eukaryotic translation initiation factor 3 subunit k	23.057	0	57.927											1.21572	8.61311e-06	0.000272444	3.56472	+	34.1	6	6	2.2756	18.065	5	1	845390000	190640000	654750000	43.9	7	7	2.5429	26.001	7	2	1049000000	253590000	795440000	34.1	5	5	2.34621	13.763	5	1
836	Tb927.10.7340;Tb927.10.7330	Tb927.10.7340		40S ribosomal protein S24E, putative	15.683	0	63.968											1.21709	7.91634e-06	0.000272444	3.56472	+	35	5	5	2.5144	3.9116	6	0	7.3175e+09	1773300000	5544200000	35	5	5	2.3558	4.2748	6	1	6.9921e+09	1717500000	5274600000	34.3	4	4	2.32056	4.9218	5	1
3177	Tb927.9.15360	Tb927.9.15360		40S ribosomal protein S6, putative	28.476	0	74.623											1.21931	2.401e-05	0.000437346	3.35918	+	28.4	10	5	2.5139	3.9354	4	0	3774200000	902960000	2871300000	42.4	13	6	2.5248	4.4099	5	1	4152900000	891620000	3261200000	36	5	10	2.24689	10.905	6	3
1761	Tb927.3.1680	Tb927.3.1680	EIF3F	Eukaryotic translation initiation factor 3 subunit F	37.252	0	47.5											1.2203	3.52613e-05	0.000549621	3.25994	+	21.3	5	5	2.1319	9.4708	5	0	914550000	250100000	664450000	35.5	9	9	2.2729	10.015	9	2	1386300000	378600000	1007700000	31.7	8	8	2.72948	10.155	9	5
1920	Tb927.3.5550	Tb927.3.5550	IFT27	intraflagellar transport protein 27	20.638	0	7.9531											1.2212	6.94516e-05	0.000812002	3.09044	+	14.2	2	2	2.4982	4.1302	2	1	179670000	24773000	154900000	14.2	2	2	2.6963	14.942	2	1	172390000	22800000	149590000	14.2	2	2	2.02405	5.0699	2	1
573	Tb927.10.15360	Tb927.10.15360		hypothetical protein, conserved	191.99	0	16.888											1.22151	0.00349567	0.0149006	1.8268	+	1.1	1	1	2.9775		1	1	9999200	225930	9773200	1.2	2	2	2.3692	64.394	2	1	56879000	13528000	43351000	0	0	0			0	0
409	Tb927.9.6070;Tb927.10.11540	Tb927.9.6070	RPS3	40S ribosomal protein S3, putative	24.216	0	94.574											1.22206	9.01505e-06	0.000274037	3.56219	+	47.7	10	10	2.4238	6.3875	16	6	11630000000	2984400000	8645400000	55.1	13	13	2.4834	10.114	16	6	11398000000	3777700000	7.6202e+09	46.7	10	10	2.33667	12.207	14	1
2193	Tb927.5.2570	Tb927.5.2570	EIF3B	eukaryotic translation initiation factor 3 subunit b	79.81	0	72.37											1.22524	1.05554e-05	0.000290782	3.53643	+	26	11	11	2.3113	9.4742	11	6	1923600000	403240000	1520400000	27.3	12	12	2.5197	33.027	12	7	1675200000	325530000	1349700000	18.5	10	10	2.43061	17.939	10	3
895	Tb927.10.8430	Tb927.10.8430		40S ribosomal protein S12, putative	16.061	0	69.004											1.22542	4.0863e-06	0.00023371	3.63132	+	44.4	6	6	2.2891	4.487	7	2	6.3118e+09	1103600000	5208200000	44.4	6	6	2.4929	10.196	8	4	6.0353e+09	1148700000	4886600000	44.4	6	6	2.38817	7.4935	6	0
1099	Tb927.11.13190;Tb927.11.13090	Tb927.11.13190		elongation factor 1 gamma, putative	46.275	0	197.95											1.23171	8.31469e-05	0.000901559	3.04501	+	36.9	9	9	2.7672	7.5069	12	6	7.1636e+09	1377000000	5786600000	36.9	9	9	2.5034	24.166	12	6	8737200000	1880000000	6.8572e+09	36.9	9	9	2.1259	9.3423	11	2
783	Tb927.10.5840	Tb927.10.5840		translation elongation factor 1-beta, putative	21.959	0	65.288											1.23609	1.49535e-05	0.000332264	3.47852	+	38.3	7	4	2.5814	5.3041	4	0	2812200000	676330000	2135900000	37.8	6	4	2.491	9.331	4	0	2948700000	819240000	2129500000	38.3	4	7	2.20303	7.2853	5	1
1987	Tb927.4.1860	Tb927.4.1860		ribosomal protein S19, putative	18.846	0	67.416											1.2369	1.87082e-06	0.000214856	3.66785	+	38.9	7	7	2.4336	5.0645	9	4	5555000000	1143600000	4411400000	39.5	8	8	2.4326	3.2024	10	2	9986300000	2449600000	7.5367e+09	38.9	7	7	2.24719	5.5271	9	0
1226	Tb927.11.16130	Tb927.11.16130	NDPK	nucleoside diphosphate kinase	16.857	0	55.415											1.2378	1.4766e-05	0.000332264	3.47852	+	50.3	8	8	2.6128	2.719	10	1	11967000000	2730600000	9236200000	50.3	8	8	2.4561	2.8609	10	1	11954000000	2778100000	9175600000	49.7	7	7	2.19795	3.9296	9	0
2469	Tb927.7.1050;Tb927.7.1040	Tb927.7.1050		40S ribosomal protein S16, putative	16.998	0	71.378											1.23969	1.36358e-06	0.000214856	3.66785	+	40.9	7	7	2.4185	17.33	6	2	8.132e+09	2036900000	6.0951e+09	43	9	9	2.4332	7.4025	7	2	8726200000	1623400000	7.1028e+09	39.6	6	6	2.32013	6.5265	6	1
1491	Tb927.11.6300	Tb927.11.6300		40S ribosomal protein S5, putative	21.386	0	113.24											1.24045	1.48808e-06	0.000214856	3.66785	+	34.7	6	6	2.3574	27.515	9	0	7.6655e+09	1910600000	5754900000	55.3	10	10	2.2741	9.155	11	4	8.2149e+09	1922100000	6.2928e+09	44.7	7	7	2.47097	7.7214	7	4
3265	Tb927.9.5210	Tb927.9.5210		glutaminyl-tRNA synthetase, putative	67.278	0	19.956	1										1.24123	0.00255299	0.0116937	1.93205	+	8	4	4	3.1154	2.6963	3	1	326000000	46094000	279900000	11.6	5	5	3.1764	5.6531	4	1	419900000	62625000	357270000	8.1	4	4	1.8378	30.547	4	2
204	Tb11.v5.0501;Tb927.10.3940;Tb927.10.3930	Tb11.v5.0501		40S ribosomal protein S3A, putative	29.422	0	161.76											1.24345	1.29093e-06	0.000214856	3.66785	+	48.4	12	12	2.4224	8.5587	15	3	19395000000	5456100000	13939000000	49.6	15	15	2.4155	14.269	17	2	20681000000	5.8855e+09	14795000000	50.4	13	13	2.3713	5.7854	16	4
278	Tb927.11.3600;Tb927.11.3590;Tb11.v5.1059	Tb927.11.3600		40S ribosomal protein S4, putative	30.644	0	74.219											1.24472	2.22383e-06	0.000214856	3.66785	+	42.1	13	13	2.4783	17.982	16	4	12597000000	3133500000	9463400000	41.8	13	13	2.43	17.659	15	4	14060000000	3510200000	10550000000	39.6	13	13	2.32645	34.634	14	1
2776	Tb927.8.1840	Tb927.8.1840		Sec7 domain containing protein, putative	225.88	0	11.72											1.24706	0.0021308	0.010161	1.99306	+	1	2	2	2.9711	9.6753	2	1	29420000	2151300	27269000	1.4	2	2	1.916	60.861	2	2	17659000	1439200	16220000	2.5	4	4	2.34907	169.27	3	3
317	Tb927.1.3070	Tb927.1.3070		hypothetical protein, conserved	44.99	0.00033591	3.717											1.25313	0.00179791	0.00891276	2.04999	+	0	0	0			0	0	0	0	0	0	0	0			0	0	0	0	0	6.3	2	2	2.53062	10.738	2	1
1546	Tb927.11.7685;Tb927.11.7675	Tb927.11.7685		ribosomal protein S10p/S20	13.354	0	54.965											1.25698	3.27618e-05	0.000519869	3.28411	+	31.6	4	4	2.6731	3.9006	6	0	4566700000	1125500000	3441200000	39.3	6	6	2.5675	7.5968	9	1	5594800000	1370500000	4224300000	31.6	4	4	2.2519	5.5172	7	1
1052	Tb927.11.11830;Tb927.11.11820	Tb927.11.11830		40S ribosomal protein S17, putative	16.222	0	58.427											1.26882	6.729e-05	0.000792555	3.10097	+	44.4	7	7	2.7437	17.848	12	5	6.7783e+09	1544200000	5234100000	32.4	5	5	2.6657	11.6	8	0	6.2988e+09	1523600000	4775200000	37.3	6	6	2.20143	11.18	10	3
1338	Tb927.11.3030	Tb927.11.3030	PRS	phosphoribosylpyrophosphate synthetase, putative	39.402	0	71.817											1.27533	6.77333e-06	0.000265261	3.57633	+	22.2	5	5	2.6835	11.54	5	1	430290000	116650000	313640000	26.7	6	6	2.3877	16.947	6	2	508670000	100040000	408630000	17.7	4	4	2.32455	21.006	4	1
2054	Tb927.4.3590;Tb927.4.3570	Tb927.4.3590		translation elongation factor 1-beta, putative	24.334	0	169.34											1.27587	3.2509e-05	0.000519869	3.28411	+	57.1	11	8	2.8126	55.515	13	6	8.432e+09	1937700000	6.4943e+09	68.1	13	11	2.4477	35.167	14	3	11486000000	2720300000	8765600000	57.1	8	11	2.31262	8.0476	13	5
3066	Tb927.9.11270	Tb927.9.11270	TCP-1-eta	t- complex protein 1 (eta subunit), putative, T-complex protein 1, eta subunit, putative	61.471	0	133.34											1.28397	6.50511e-06	0.000264452	3.57765	+	46.8	17	17	2.6628	11.485	17	2	3979700000	932270000	3047500000	48.2	19	19	2.4728	29.288	21	6	3922500000	941000000	2981500000	51.1	19	19	2.36401	30.892	20	5
2907	Tb927.8.5330	Tb927.8.5330		tyrosyl/methionyl-tRNA synthetase, putative	24.204	0	10.321											1.28523	2.25241e-05	0.000420048	3.3767	+	12.1	2	2	2.3482	27.635	2	0	177020000	42516000	134510000	26	4	4	2.839	22.356	4	1	276910000	59160000	217750000	18.8	3	3	2.31273	23.171	3	1
2998	Tb927.8.760	Tb927.8.760	NOPP44/46-1	nucleolar RNA-binding protein	35.042	0	23.033											1.29227	7.47269e-05	0.000852519	3.0693	+	14.6	4	4	2.8007	10.628	4	1	2229900000	462250000	1767600000	14.6	4	4	2.7242	9.2273	4	1	1790200000	375120000	1415100000	14.6	4	4	2.24437	11.206	4	0
932	Tb927.10.9430	Tb927.10.9430	PRS	phosphoribosylpyrophosphate synthetase, putative	40.477	0	13.419											1.29862	1.25557e-05	0.000317234	3.49862	+	10.3	3	3	2.6337	2.8101	2	1	288280000	53228000	235050000	6.4	2	2	2.3025	1.7439	2	2	211960000	13505000	198460000	6.4	2	2	2.67144	1.3294	2	1
304	Tb927.1.2570	Tb927.1.2570	beta-coP	coatomer beta subunit	110.05	0	18.416											1.30179	0.000268406	0.00204603	2.68909	+	9.9	7	7	2.3722	42.055	6	4	131030000	18882000	112150000	2.9	2	2	3.1852	108.22	2	1	38191000	8744500	29446000	2.4	2	2	1.97044	4.5286	2	1
388	Tb927.10.10880	Tb927.10.10880	ABCF1	ATP-binding cassette sub-family F member 1, putative	77.697	0	80.358											1.30185	0.000109636	0.00107769	2.96751	+	8.5	4	4	2.8164	19.775	2	0	134620000	25952000	108670000	6.9	4	4	2.8358	13.372	3	0	162420000	28593000	133820000	9.6	5	5	2.17264	98.409	4	2
640	Tb927.10.2370	Tb927.10.2370	LA	Lupus La protein homolog, putative	37.659	0	49.604											1.3034	0.000100859	0.00102595	2.98887	+	25.4	6	6	2.8358	23.384	5	1	529640000	125620000	404030000	28.7	7	7	2.8051	13.274	9	6	528160000	110270000	417890000	15.8	4	4	2.19645	10.142	4	1
1803	Tb927.3.2600	Tb927.3.2600		ATP-dependent DEAD/H RNA helicase, putative	244.99	0	169.86											1.30674	8.12544e-06	0.000272444	3.56472	+	16.2	25	25	2.6644	50.129	26	13	2670500000	509710000	2160800000	13.3	22	22	2.2599	47.41	20	15	1803900000	339420000	1464500000	10.6	17	17	2.60933	15.625	14	5
356	Tb927.10.10030	Tb927.10.10030		hypothetical protein, conserved	11.38	0	7.1805											1.30797	0.000219552	0.00176523	2.7532	+	15	1	1	2.689		1	1	48338000	2348600	45989000	15	1	1	3.1072		1	1	45276000	1729100	43547000	29	2	2	2.07689	11.947	2	0
1246	Tb927.11.1660	Tb927.11.1660		vesicular transport protein (CDC48 homologue), putative	73.318	0	7.8545											1.32735	0.00267684	0.0121368	1.9159	+	1.8	1	1	3.2273		1	1	24449000	1834900	22614000	0	0	0			0	0	0	0	0	1.2	1	1	2.51509		1	0
568	Tb927.10.15180	Tb927.10.15180		nucleosome assembly protein, putative	41.302	0	16.398											1.32934	8.45357e-05	0.000902615	3.0445	+	6	2	2	2.9206	2.0484	2	1	597590000	100950000	496640000	9	3	3	2.6532	13.979	4	3	757170000	150040000	607140000	9.3	3	3	2.5194	111.2	3	2
493	Tb927.10.13800	Tb927.10.13800		hypothetical protein, conserved	46.281	0	20.595											1.35202	3.70354e-05	0.000557846	3.25349	+	13.2	3	3	2.5256	8.2964	2	0	140020000	27229000	112790000	10.4	2	2	2.5951	26.022	2	0	134640000	38563000	96077000	15.5	4	4	2.96182	91.042	4	2
2216	Tb927.5.3170	Tb927.5.3170	PRPS5	ribose-phosphate pyrophosphokinase, putative	73.305	0	11.342											1.35339	0.00995311	0.0345328	1.46177	+	6.9	4	4	3.1679	11.648	4	3	141370000	17491000	123880000	3.5	2	2	1.617		1	1	16309000	1435300	14874000	3.7	2	2	3.25648	25.181	2	1
559	Tb927.10.14990	Tb927.10.14990	IFT80	intraflagellar transport protein 80	86.676	0	41.618											1.37441	0.000185224	0.00157265	2.80337	+	11.8	6	6	2.9471	19.039	6	3	284220000	54729000	229490000	8.8	4	4	2.6282	18.596	4	1	166000000	27154000	138850000	5.6	3	3	1.97068	132.25	3	2
2374	Tb927.6.3540	Tb927.6.3540		zinc-finger protein, conserved	41.578	0.00034953	4.367											1.39139	2.70441e-06	0.000220536	3.65652	+	10.9	2	2	2.4414	12.818	2	1	100940000	16333000	84602000	2.5	1	1	2.8078		1	0	77977000	15081000	62896000	2.5	1	1	2.5943		1	0
2984	Tb927.8.7100	Tb927.8.7100	ACC	acetyl-CoA carboxylase	242.91	0	104.2											1.39335	8.03402e-06	0.000272444	3.56472	+	13.1	20	20	2.7943	26.05	19	9	1120200000	185070000	935160000	9.2	14	14	2.8534	70.054	15	10	770370000	87161000	683210000	10.3	16	16	2.45236	22.416	14	8
1259	Tb927.11.16830	Tb927.11.16830	RABL5	Rab-like 5, small G protein	24.466	0	15.463											1.39648	9.32057e-06	0.000278108	3.55579	+	16.9	4	4	2.8167	38.136	3	1	203180000	40609000	162570000	6.8	2	2	2.8181	12.182	2	1	136240000	23554000	112690000	19.2	4	4	2.58358	13.671	2	0
1913	Tb927.3.5400	Tb927.3.5400	RIO1	serine/threonine protein kinase RIO1, putative	64.429	0.00033727	3.7589											1.39874	0.000588303	0.00370856	2.4308	+	0	0	0			0	0	0	0	0	1.2	1	1	2.6458		1	1	31104000	937280	30167000	4.9	2	2	2.62764		1	1
3101	Tb927.9.12680	Tb927.9.12680		hypothetical protein, conserved	31.931	0	6.4655											1.40067	0.00488403	0.0195174	1.70958	+	3.7	1	1	1.9889		1	0	32183000	7700100	24482000	3.7	1	1	2.458		1	0	36795000	5083500	31711000	0	0	0			0	0
2362	Tb927.6.3100	Tb927.6.3100	IFT46	Intraflagellar transport complex B protein 46 C terminal, putative	48.134	0	6.7907											1.41036	1.52979e-05	0.000332835	3.47777	+	9.2	1	1	2.6748		1	1	19063000	922580	18140000	4.6	1	1	2.6664	5.3594	2	2	81289000	18457000	62832000	4.6	1	1	2.6331		1	1
3277	Tb927.9.5730	Tb927.9.5730		nucleosome assembly protein-like protein	47.584	0	18.28											1.41048	0.000212649	0.00174406	2.75844	+	12.3	4	4	2.9887	24.658	4	0	567000000	117830000	449170000	2.8	2	2	3.3327	42.778	2	0	227030000	54341000	172690000	2.6	1	1	2.2422		1	0
373	Tb927.10.1060	Tb927.10.1060	TCP-1-delta	T-complex protein 1, delta subunit, putative	58.361	0	94.615											1.42467	3.80599e-05	0.00055982	3.25195	+	44.2	19	19	3.0725	25.084	16	3	3732500000	815000000	2917500000	39.2	17	17	2.8729	33.075	18	5	3304700000	659700000	2645000000	42.2	17	17	2.59916	9.5963	16	4
2367	Tb927.6.3290	Tb927.6.3290	IFT20	intraflagellar transport protein 20	15.419	0.00033795	3.7859											1.42476	0.00124246	0.00666547	2.17617	+	12.3	1	1	2.8409		1	1	12289000	825270	11464000	8.5	1	1	2.5371		1	1	10221000	557500	9663800	0	0	0			0	0
1789	Tb927.3.2220	Tb927.3.2220	EIF3J	eukaryotic translation initiation factor 3 subunit j	23.8	0	6.9968											1.44414	0.00266659	0.0121254	1.9163	+	14.5	2	2	2.4682	28.048	2	2	42522000	2071600	40451000	5.9	1	1	2.9997		1	1	26205000	1207000	24998000	0	0	0			0	0
758	Tb927.10.5380;Tb11.v5.0337	Tb927.10.5380	IFT122	intraflagellar transport protein 122	139.43	0	7.9756											1.46227	5.85446e-05	0.000745506	3.12755	+	1.7	2	2	2.808	21.374	2	1	53537000	9540300	43997000	0.7	1	1	3.2446		1	0	36330000	7464300	28866000	1.6	1	1	2.24266		1	1
1277	Tb927.11.1820	Tb927.11.1820		translation initiation factor eIF2B delta subunit, putative	68.582	0	7.3894											1.48194	0.00202637	0.00981484	2.00812	+	5.7	3	3	3.5785		1	1	30340000	2342500	27998000	3.3	2	2	2.1336		1	1	26104000	2188200	23916000	2.1	1	1	2.85437		1	1
1280	Tb927.11.1900	Tb927.11.1900		T-complex protein 1, beta subunit, putative	58.057	0	163.47											1.49507	1.7596e-05	0.000362686	3.44047	+	43.9	16	16	3.122	36.238	16	6	2359900000	420640000	1939300000	28.4	13	13	3.0746	24.197	13	5	1836600000	251890000	1584700000	31.6	12	12	2.67258	16.14	11	4
1347	Tb927.11.3240	Tb927.11.3240	TCP-1-zeta	T-complex protein 1, zeta subunit, putative	59.579	0	102.1											1.51739	5.16032e-05	0.000682164	3.16611	+	30.3	14	14	3.3203	28.707	14	5	2752400000	443250000	2309200000	29.6	13	13	2.9419	15.891	12	4	1814200000	320640000	1493600000	26.5	11	11	2.98187	25.505	11	3
2829	Tb927.8.3150	Tb927.8.3150	TCP-1-gamma	T-complex protein 1, gamma subunit, putative	60.817	0	154.73											1.51823	3.05415e-05	0.000506279	3.29561	+	41.2	14	14	3.2933	37.114	14	4	1930300000	289600000	1640700000	44.8	15	15	3.0486	10.818	15	9	1334300000	183580000	1150700000	25.7	8	8	2.78614	3.0428	8	4
2511	Tb927.7.2160	Tb927.7.2160		hypothetical protein, conserved	37.233	0	11.97											1.54204	0.000927482	0.00538111	2.26913	+	10	2	2	3.8693	4.6838	2	2	94989000	3352300	91637000	3.2	1	1	3.7846		1	0	54102000	8204300	45898000	10	2	2	2.37338	6.8955	2	1
1256	Tb927.11.16760	Tb927.11.16760	TCP-1-alpha	T-complex protein 1, alpha subunit, putative	59.432	0	83.603											1.56762	2.62962e-05	0.000460512	3.33676	+	35.1	16	16	3.3779	5.6812	17	10	2856200000	472190000	2384000000	39.7	16	16	3.2793	9.0878	14	8	2511900000	456700000	2055200000	30.3	14	14	2.63797	10.544	13	7
884	Tb927.10.8190	Tb927.10.8190		T-complex protein 1, theta subunit, putative	58.081	0	97.433											1.57415	6.71056e-05	0.000792555	3.10097	+	36.5	12	12	3.5902	21.357	13	4	2233800000	305360000	1928400000	38.2	14	14	3.297	60.422	14	5	1848500000	345570000	1502900000	23.8	9	9	2.63165	35.086	10	6
2206	Tb927.5.2960	Tb927.5.2960	PRS	phosphoribosylpyrophosphate synthetase, putative	41.855	0	29.487											1.58023	3.10164e-05	0.000508515	3.2937	+	11.1	3	3	3.5102	12.19	3	1	126470000	14374000	112100000	3.6	1	1	3.163		1	0	42196000	7516200	34680000	11.1	3	3	2.52181	14.604	3	1
2989	Tb927.8.730	Tb927.8.730		nucleolar RNA-binding protein, putative	28.338	0.0022749	3.1454											1.61979	1.65798e-05	0.000350975	3.45472	+	5.1	1	1	3.329		1	0	189500000	37297000	152200000	5.1	1	1	3.4966		1	0	147160000	26912000	120250000	5.1	1	1	2.7101		1	0
2867	Tb927.8.4390	Tb927.8.4390	EIF2BB	translation initiation factor eIF-2B subunit beta, putative	51.583	0.000351	4.4213											1.62254	3.28548e-05	0.000519869	3.28411	+	3.8	1	1	3.7587		1	1	21440000	369670	21070000	9.7	2	2	2.6562	56.168	2	1	48907000	2781900	46125000	3.8	1	1	2.89436		1	1
2239	Tb927.5.3800	Tb927.5.3800	PYR1A-B	glutamine hydrolysing (not ammonia-dependent) carbomoyl phosphate synthase, putative	204.09	0	51.338											1.63078	1.01043e-05	0.000287789	3.54093	+	11.2	15	15	3.1822	74.183	14	8	880600000	162300000	718300000	7.1	9	9	3.5371	22.852	9	6	381340000	32503000	348840000	4.4	4	4	2.99581	31.15	3	1
1154	Tb927.11.14250	Tb927.11.14250	TCP-1-epsilon	T-complex protein 1, epsilon subunit, putative	59.381	0	92.239											1.64631	2.17355e-05	0.000410225	3.38698	+	23.8	11	11	3.5344	14.261	10	3	1611800000	232910000	1378900000	28.3	11	11	3.4934	12.036	11	5	1170600000	159030000	1011600000	15.6	6	6	2.85869	20.562	7	1
2214	Tb927.5.3120	Tb927.5.3120	EIF2B	eukaryotic translation initiation factor 2 beta subunit, putative	34.967	0	15.949											1.65437	1.4423e-05	0.000329835	3.4817	+	13.1	5	5	3.1682	142.17	5	3	547640000	116620000	431020000	13.1	4	4	3.7193	29.272	3	1	571160000	84765000	486390000	10.9	3	3	2.80245	119.2	3	2
1046	Tb927.11.11700	Tb927.11.11700		nucleotidyl transferase, putative	63.371	0.00034638	4.1915											1.72864	0.00127489	0.00676765	2.16956	+	2.6	1	1	3.5921		1	1	11259000	432660	10826000	3.9	2	2	3.0577		1	1	29989000	1159400	28829000	0	0	0			0	0
1103	Tb927.11.13250	Tb927.11.13250	eIF-2-gamma	eukaryotic translation initiation factor 2 gamma, putative	52.2	0	61.091											1.83852	3.7715e-05	0.00055982	3.25195	+	32.5	10	10	4.3946	27.138	10	2	1469300000	199250000	1270100000	34.8	11	11	3.7548	18.592	11	3	1236300000	164730000	1071600000	18.4	6	6	2.88834	60.726	6	2
1816	Tb927.3.2900	Tb927.3.2900	EIF2A	eukaryotic translation initiation factor 2 subunit alpha	46.824	0	65.434											1.84118	8.11555e-07	0.000214856	3.66785	+	30.4	7	7	3.9071	21.044	7	3	551350000	62176000	489170000	29.4	7	7	3.5106	29.019	7	5	441370000	46199000	395170000	26.3	6	6	3.43631	23.925	6	2
243	Tb927.10.2770;Tb11.v5.0684	Tb927.10.2770		eukaryotic translation initiation factor 5, putative	42.945	0	52.536											1.92491	5.05027e-05	0.000670445	3.17364	+	25.4	7	7	4.9468	31	5	2	485040000	80565000	404480000	31.7	10	10	3.8958	48.934	9	5	1236300000	215300000	1021000000	18.6	5	5	3.44685	24.308	5	2
792	Tb927.10.6050;Tb11.v5.0198;Tb11.v5.0197	Tb927.10.6050	CHC	clathrin heavy chain	190.62	0	72.067											1.97909	7.6341e-06	0.000272444	3.56472	+	12	13	13	4.1301	30.578	11	4	854040000	126500000	727540000	9.9	10	10	4.2788	33.142	9	4	481530000	58810000	422720000	10.7	12	12	3.26477	113.68	11	6
2237	Tb927.5.3700	Tb927.5.3700		hypothetical protein, conserved	32.239	0.00033898	3.8236	1										0.133954	0.0163967	0.0504667	1.297		3.4	1	1	1.0544		1	0	67204000	30777000	36427000	3.4	1	1	1.1445		1	0	61223000	28351000	32872000	3.4	1	1	1.11308		1	0
2197	Tb927.5.2680	Tb927.5.2680		EF-hand domain-containing protein	88.101	0.0025559	2.9572											0.293274	0.016398	0.0504667	1.297		2	1	1	1.1692		1	1	8052700	7317300	735350	0	0	0			0	0	0	0	0	2	1	1	1.35128		1	1
697	Tb927.10.3560	Tb927.10.3560	PRMT1-PRO	Protein arginine N-methyltransferase 1, prozyme	42.121	0	27.194											0.984242	0.0163981	0.0504667	1.297		9.5	3	3	3.1884	30.728	2	0	362800000	76534000	286260000	15.2	5	5	2.5481	20.272	5	2	547040000	104340000	442700000	6.9	2	2	1.35274	12.734	2	1
168	Tb927.10.6300;Tb11.v5.0276	Tb927.10.6300	MRPS5	Mitochondrial ribosomal protein S5	50.038	0	17.744	1	1									-0.88911	0.0164494	0.0505751	1.29606		5.7	2	2	0.96888	118.75	2	2	75136000	32486000	42649000	13.3	5	5	0.44195	7.1507	4	3	169670000	147130000	22545000	5.7	2	2	0.44611	0.067409	2	1
2704	Tb927.7.7030	Tb927.7.7030		zinc-finger of a C2HC-type, putative	68.705	0	5.4237											0.29807	0.0165442	0.0508168	1.29399		3.2	1	1	1.1869		1	0	16374000	4090600	12283000	4.8	2	2	1.3577	29.575	2	1	84101000	19416000	64685000	0	0	0			0	0
3154	Tb927.9.14200	Tb927.9.14200		methyltransferase domain containing protein, putative	44.532	0	20.781	1		1								-0.180166	0.0167427	0.0513761	1.28924		19.9	4	4	0.86784	91.315	4	0	331410000	220650000	110770000	16.6	3	3	0.96808	22.705	3	0	105640000	43189000	62451000	19.9	4	4	0.867679	24.076	4	0
1485	Tb927.11.6210	Tb927.11.6210	CYP51	Lanosterol 14-alpha demethylase	54.372	0	127.81							1				0.10873	0.016762	0.051385	1.28916		44.7	22	22	1.089	13.502	25	1	12868000000	5608300000	7.2593e+09	49.5	25	25	1.0878	10.642	28	4	17312000000	7.5237e+09	9788600000	44.5	21	21	1.0667	12.459	27	5
551	Tb927.10.14810	Tb927.10.14810	mbf1	multiprotein-bridging factor 1, putative	17.974	0	78.677											0.225786	0.0168735	0.0516763	1.28671		20.6	2	2	1.2811	12.132	3	0	536760000	213730000	323030000	27.5	3	3	1.1192	8.7195	4	0	1118200000	452150000	666070000	20.6	2	2	1.23507	8.3331	3	0
1166	Tb927.11.14560	Tb927.11.14560	CPSF160	Cleavage and polyadenylation specificity factor CPSF160, putative	159.06	0	36.316											0.236492	0.0170703	0.0522277	1.2821		6.3	8	8	1.3077	24.16	8	0	523320000	185360000	337960000	7.9	9	9	1.2455	28.894	10	3	541880000	233620000	308250000	8.7	10	10	1.08521	39.849	10	1
951	Tb927.10.9890;Tb11.v5.0458	Tb927.10.9890		hypothetical protein, conserved	97.192	0	83.448											0.113983	0.0171484	0.0524157	1.28054		18.9	11	11	1.1143	42.522	12	3	975790000	427520000	548270000	25.5	14	14	1.073	42.544	14	4	1079900000	617700000	462180000	28	16	16	1.073	21.108	17	8
3055	Tb927.9.11030;Tb927.9.11100	Tb927.9.11030	PKAC2	cAMP-dependent protein kinase catalytic subunit 2	38.569	0	19.203											0.357629	0.0172242	0.0525959	1.27905		17.3	3	3	1.2037	13.031	3	2	48449000	11731000	36718000	21.1	4	4	1.6107	30.177	4	2	128060000	20266000	107790000	13.7	3	3	1.17019	12.49	3	0
680	Tb927.10.3100	Tb927.10.3100		glycerol-3-phosphate acyltransferase, putative	78.194	0	12.748											-0.139027	0.0172524	0.0526307	1.27876		5	3	3	0.90047	25.448	3	0	100820000	48684000	52141000	6.9	4	4	0.86194	18.192	4	0	135880000	66439000	69441000	5	3	3	0.948497	14.968	3	0
415	Tb927.10.11770	Tb927.10.11770	SDH4	succinate dehydrogenase cytochrome B subunit	14.109	0	15.717	1		1								0.156109	0.0172697	0.0526321	1.27875		10.1	1	1	1.1214		1	0	34334000	14128000	20206000	18.6	2	2	1.0354	12.84	2	1	64465000	18680000	45785000	10.1	1	1	1.16749		1	0
418	Tb927.10.11840;Tb927.10.11850	Tb927.10.11840	TZP50	WD domain, G-beta repeat, putative	50.308	0	8.6574											-0.287189	0.0173367	0.0527339	1.27791		5.3	2	2	0.93529	10.808	2	0	83799000	33459000	50340000	5.3	2	2	0.87962	22.411	2	0	102380000	43088000	59296000	3.1	1	1	0.738607		1	0
2648	Tb927.7.5480	Tb927.7.5480	DHFR-TS	dihydrofolate reductase-thymidylate synthase	58.85	0	121.38	1								1		-0.147125	0.0173308	0.0527339	1.27791		22.2	11	11	0.84809	12.231	11	3	1295000000	700830000	594180000	32.4	14	14	0.94742	9.3001	17	7	2589700000	1448900000	1140800000	30.6	14	14	0.904895	6.8704	14	3
840	Tb927.10.7410	Tb927.10.7410		succinyl-CoA ligase [GDP-forming] beta-chain, putative	44.905	0	323.31	1							1			0.107034	0.0173918	0.0528502	1.27695		62.8	24	24	1.0713	13.004	42	7	94059000000	41739000000	52320000000	67.1	27	27	1.0924	8.0421	42	5	127480000000	53338000000	74141000000	63.5	25	25	1.06945	9.465	41	4
326	Tb927.1.3880	Tb927.1.3880		Fusaric acid resistance protein-like, putative	188.01	0	6.385											-0.26151	0.0174796	0.0530343	1.27544		2.7	4	4	0.97352	19.987	4	1	99093000	25881000	73212000	0.7	1	1	0.82758		1	0	9840700	4803300	5037400	2.9	3	3	0.768521	12.246	3	1
1506	Tb927.11.6570	Tb927.11.6570		Nodulin-like, putative	67.604	0	90.045	1										-0.15306	0.0174862	0.0530343	1.27544		9	4	4	0.89423	15.509	4	0	738260000	350590000	387660000	7.6	4	4	0.94522	10.169	5	3	661180000	281550000	379630000	9	4	4	0.840901	6.7489	3	0
2435	Tb927.6.4950	Tb927.6.4950	MAGOH	Protein mago nashi homolog	19.318	0.0013132	3.2861											0.667485	0.017553	0.0531854	1.27421		10.2	1	1	1.2367		1	1	55693000	5264700	50428000	0	0	0			0	0	0	0	0	10.2	1	1	1.65923		1	1
585	Tb927.10.15640	Tb927.10.15640		WD domain, G-beta repeat, putative	73.508	0.0013184	3.3454											0.752355	0.0176095	0.053305	1.27323		1.7	1	1	1.4932		1	1	19313000	1833700	17480000	1.7	1	1	1.9004		1	1	13493000	1169500	12323000	1.7	1	1			0	0
2597	Tb927.7.3960	Tb927.7.3960	MRPL16	Mitochondrial ribosomal protein L16	19.13	0	7.1032	1	1									-0.616893	0.017802	0.0538355	1.26893		10.8	1	1	0.5983		1	0	24444000	18626000	5817500	0	0	0			0	0	0	0	0	10.8	1	1	0.831878		1	0
1793	Tb927.3.2330	Tb927.3.2330	kkt17	kinetoplastid kinetochore protein 17	67.492	0.002574	3.0352											0.274552	0.0178927	0.0540577	1.26714		5.8	2	2	1.3437	43.829	2	0	271020000	74980000	196040000	4	1	1	1.0271		1	1	5714400	4753800	960620	5.8	2	2	1.25562	35.272	2	0
1867	Tb927.3.4190	Tb927.3.4190		endosomal integral membrane protein, putative	72.048	0	45.386											0.140728	0.0179599	0.0542086	1.26593		9.8	5	5	1.114	10.895	5	2	440940000	161140000	279800000	12.2	5	5	1.087	14.947	5	0	550530000	240400000	310130000	15.8	7	7	1.04943	14.861	8	4
2251	Tb927.5.4060	Tb927.5.4060		Nicastrin, putative	77.506	0	12.228											0.194746	0.0180889	0.0545454	1.26324		4	2	2	1.2231	5.0856	2	1	52225000	17363000	34862000	7.4	4	4	1.2174	24.775	4	0	147680000	60418000	87258000	7.4	4	4	1.08814	23.49	4	1
2859	Tb927.8.4230	Tb927.8.4230		hypothetical protein, conserved	119.02	0	60.545	1										-0.126391	0.018129	0.0546135	1.2627		10	6	6	0.877	6.5085	5	1	267640000	133550000	134100000	11	7	7	0.93592	7.3386	7	3	416640000	204610000	212030000	9.1	5	5	0.910001	10.474	5	1
1210	Tb927.11.15800	Tb927.11.15800	CIF1	Cytokinesis initiation factor 1	89.585	0	55.462											-0.224479	0.018314	0.0551179	1.25871		15	7	7	0.94399	7.7296	7	4	211490000	99373000	112110000	9.2	4	4	0.88099	4.8028	4	1	167620000	76874000	90750000	9	4	4	0.849473	11.52	3	1
1260	Tb927.11.16860	Tb927.11.16860	RESC3	RNA-editing substrate binding complex protein RESC3	53.077	0	49.914	1										-0.126354	0.0183695	0.055179	1.25823		15.8	6	6	0.96158	8.1267	5	1	362010000	139240000	222770000	23.7	8	8	0.90427	24.979	9	3	553860000	220230000	333630000	19.9	7	7	0.908595	17.358	7	2
1250	Tb927.11.16670	Tb927.11.16670		zinc finger protein, MYND-type, putative	63.505	0.0034461	2.752											0.789324	0.0183681	0.055179	1.25823		1.8	1	1	1.5165		1	1	36631000	3077600	33553000	1.8	1	1	1.9696		1	1	31459000	1645900	29813000	0	0	0			0	0
2798	Tb927.8.2240	Tb927.8.2240		Tryptophanyl-tRNA synthetase 2	52.902	0	33.476	1										-0.163954	0.0184451	0.0553529	1.25686		24.3	7	7	0.91221	26.164	8	2	497610000	251650000	245960000	24.1	7	7	0.83391	20.113	7	3	398530000	204860000	193670000	23.3	6	6	0.873515	11.187	6	2
3252	Tb927.9.4420	Tb927.9.4420		Beat-regulation protein	46.604	0	51.282											-0.190576	0.0185001	0.055465	1.25598		18.8	5	5	0.86668	20.511	5	1	300390000	179000000	121390000	11.6	3	3	0.83191	3.1639	3	1	193750000	91944000	101810000	16.9	4	4	0.974849	18.776	4	1
2278	Tb927.5.920	Tb927.5.920		rhodanese-like domain containing protein, putative	50.734	0	18.689	1										-0.457282	0.0186325	0.0558083	1.2533		15.1	5	5	0.98313	37.356	4	1	239750000	135370000	104370000	8.9	3	3	0.69735	8.4208	3	0	263360000	119660000	143700000	8.5	3	3	0.637552	60.853	3	1
2200	Tb927.5.2790	Tb927.5.2790	Pol beta-PAK	mitochondrial DNA polymerase beta-PAK	87.228	0	20.962	1			1							-0.273339	0.0187359	0.0560111	1.25173		7.5	4	4	0.73314	22.879	3	0	193740000	110120000	83617000	9.7	6	6	0.76603	17.235	4	1	239160000	114440000	124730000	6.6	3	3	0.924727	3.1509	4	2
2292	Tb927.6.1430	Tb927.6.1430		TRAF domain-containing protein	87.828	0	9.5899											1.08797	0.0187281	0.0560111	1.25173		1.7	1	1	2.5707		1	1	14898000	815900	14082000	2.2	1	1	1.7578		1	1	9172200	806910	8365300	1	1	1			0	0
1646	Tb927.2.1920	Tb927.2.1920		expression site-associated gene 5 (ESAG5) protein, putative	53.133	0.00035236	4.4616											0.184998	0.01876	0.0560295	1.25158		3.5	1	1	1.1084		1	0	69485000	30171000	39314000	3.5	1	1	1.0441		1	0	97580000	44222000	53358000	3.5	1	1	1.17492		1	0
576	Tb927.10.15430	Tb927.10.15430		Ankyrin repeats (3 copies), putative	59.61	0	62.576											-0.161305	0.0188318	0.0561906	1.25034		15.2	6	6	0.94044	19.149	6	0	428320000	208020000	220300000	18.4	6	6	0.92911	11.31	8	4	403510000	185870000	217630000	15.2	6	6	0.8296	10.729	6	1
1826	Tb927.3.3130	Tb927.3.3130	POMP24	Present in the outer mitochondrial membrane proteome 24	178.08	0	202.12											0.128324	0.0188815	0.0562853	1.2496		22.1	24	24	1.0655	17.24	26	5	3970900000	1650500000	2320400000	22.6	27	27	1.1432	25.701	30	8	4881500000	1940100000	2941300000	23.8	27	27	1.05927	14.883	26	4
2560	Tb927.7.3200	Tb927.7.3200		hypothetical protein, conserved	40.195	0	18.815	1										-0.214747	0.0189478	0.0564292	1.2485		21.2	5	5	0.86988	6.0132	4	0	299330000	154370000	144960000	21.2	5	5	0.76095	11.6	5	1	411380000	185070000	226310000	25.1	6	6	0.926956	4.1592	4	1
1512	Tb927.11.6680	Tb927.11.6680		amino acid permease/transporter, putative	56.062	0	6.1769											-0.440924	0.0189945	0.0564609	1.24825		0	0	0			0	0	0	0	0	2.4	1	1	0.77982		1	1	53537000	5434300	48103000	0	0	0			0	0
2932	Tb927.8.5880	Tb927.8.5880		eukaryotic translation initiation factor 1A, putative	19.445	0	21.358											0.504761	0.0189872	0.0564609	1.24825		26.2	3	3	1.7127	12.281	3	2	196190000	37358000	158830000	9.9	1	1	1.3805		1	0	65366000	24620000	40746000	9.9	1	1			0	0
2836	Tb927.8.3270	Tb927.8.3270		hypothetical protein	21.687	0	31.834											0.146588	0.0190228	0.0564914	1.24802		36.8	4	4	1.1279	13.155	4	1	482690000	235760000	246930000	36.8	4	4	1.1016	4.8632	4	1	485140000	236810000	248330000	36.8	4	4	1.03809	9.5415	4	1
3359	Tb927.9.9550	Tb927.9.9550	ERBP2	EnigmRBP2	24.509	0	31.261											-0.117786	0.0190639	0.0565557	1.24752		21.2	4	4	0.91776	2.7138	5	1	1012500000	493110000	519430000	21.2	4	4	0.89114	7.9903	6	1	2078600000	986530000	1092000000	17.5	3	3	0.927042	1.585	5	1
2997	Tb927.8.7530	Tb927.8.7530		3,2-trans-enoyl-CoA isomerase, mitochondrial precursor, putative	39.776	0	124.73	1						1				-0.109708	0.0190943	0.0565557	1.24752		40.2	10	8	0.94884	12.876	11	0	6.7204e+09	3070700000	3649600000	38	9	8	0.92749	11.562	11	2	8.3221e+09	3799400000	4522600000	33.5	7	9	0.906783	7.7277	10	1
3338	Tb927.9.8740	Tb927.9.8740	DRBD3	Double RNA binding domain protein 3	36.984	0	51.226											0.251165	0.0190986	0.0565557	1.24752		15	4	4	1.3047	7.3381	4	0	3672200000	1368700000	2303600000	15	5	5	1.2997	6.6627	5	0	4615500000	1718700000	2896800000	15	4	4	1.11484	21.04	4	0
2449	Tb927.6.570	Tb927.6.570		conserved protein	13.764	0.000342	3.9288											-0.477945	0.0193282	0.0571816	1.24274		0	0	0			0	0	0	0	0	0	0	0			0	0	0	0	0	9.1	1	1	0.767872		1	1
2060	Tb927.4.3690	Tb927.4.3690		Mitochondrial SSU ribosomal protein, putative	48.527	0	16.173	1	1									-0.34732	0.0193468	0.0571826	1.24274		7.5	1	1	0.75389		1	0	62113000	33320000	28793000	13.7	3	3	0.70166	23.13	3	2	96385000	39241000	57144000	13.7	3	3	0.98561	37.91	2	1
2517	Tb927.7.2240	Tb927.7.2240		hypothetical protein, conserved	59.665	0	83.477											0.174673	0.0194597	0.0574619	1.24062		33.3	14	14	1.1823	19.136	17	5	2758600000	978590000	1780000000	36.8	14	14	1.2005	51.594	17	3	3681800000	1390800000	2291100000	33.3	13	13	1.04307	18.974	16	5
2563	Tb927.7.3280	Tb927.7.3280	mt-IF-2	Mitochondrial initiation factor 2	86.942	0	33.581	1										-0.218978	0.0196587	0.0579951	1.23661		13.7	7	7	0.81926	23.916	6	1	413430000	225910000	187520000	16.5	8	8	0.86607	30.483	9	2	695100000	268250000	426850000	18	9	9	0.971723	20.854	9	4
1123	Tb927.11.13650	Tb927.11.13650	CYB5	cytochrome b5, putative	12.906	0	35.745											-0.108662	0.0197878	0.0583209	1.23418		26.9	2	2	0.93716	4.8275	2	0	714070000	321570000	392490000	26.9	2	2	0.92788	29.779	3	1	816550000	382460000	434090000	33.6	3	3	0.903261	40.179	3	1
3251	Tb927.9.4360	Tb927.9.4360	KREL1	RNA-editing ligase 1, mitochondrial	52.226	0	21.968	1										-0.108728	0.0198297	0.0583895	1.23367		14.3	4	4	0.95069	8.9636	4	3	241560000	88513000	153050000	14.5	6	6	0.90817	12.187	5	3	418140000	148370000	269770000	13	5	5	0.924044	10.301	4	3
1026	Tb927.11.11220	Tb927.11.11220		dynein heavy chain, putative	480.25	0	133.77											-0.117316	0.0198553	0.0584099	1.23351		9.8	31	29	0.9107	11.073	29	10	1543300000	695070000	848260000	10.7	33	31	0.89248	23.547	28	8	1430000000	686910000	743100000	11	30	32	0.934842	15.07	30	9
101	Tb927.11.7218;Tb11.02.5120b	Tb927.11.7218	MERS2	mitochondrial edited mRNA stability factor 1 subunit	104.09	0	8.8905	1										-0.563515	0.0199885	0.0586488	1.23174		1.8	1	1	0.70829		1	0	23153000	13658000	9494900	2.2	2	2	0.49378		1	0	19556000	13524000	6031700	3	2	2	0.925412	4.8461	2	1
2610	Tb927.7.4160	Tb927.7.4160	ELO3	Fatty acid elongase	34.397	0	37.009							1				-0.209401	0.0200122	0.0586488	1.23174		8.6	2	2	0.80704	1.0345	2	0	502410000	256740000	245680000	8.6	2	2	0.79903	0.62233	2	0	521220000	269750000	251470000	8.6	2	2	0.933358	0.1374	2	0
722	Tb927.10.4220	Tb927.10.4220		hypothetical protein, conserved	34.243	0	26.251	1										-0.137061	0.01999	0.0586488	1.23174		28.5	6	6	0.87064	23.41	8	5	602390000	302920000	299470000	19.4	5	5	0.88694	8.0114	6	0	661160000	333160000	328000000	34	7	7	0.922424	18.432	8	2
539	Tb927.10.14570	Tb927.10.14570		kinesin motor domain containing protein, putative	81.138	0	22.007											-0.11497	0.0200301	0.0586488	1.23174		10.2	5	5	0.93884	14.894	5	0	428170000	250670000	177500000	10.2	5	5	0.90509	31.257	6	2	394410000	184540000	209880000	6.8	4	4	0.901307	14.305	4	0
3192	Tb927.9.1880	Tb927.9.1880		WD domain, G-beta repeat, putative	63.117	0	26.235											-0.105962	0.0200012	0.0586488	1.23174		10.7	4	4	0.94984	7.8603	4	1	276230000	120340000	155890000	15.6	6	6	0.92317	14.43	7	3	534470000	224670000	309800000	14.1	5	5	0.916506	3.4172	5	1
268	Tb11.v5.0900;Tb927.11.6820	Tb11.v5.0900		hypothetical protein, conserved	36.017	0	4.8871											-0.29877	0.0200588	0.0586781	1.23152		5.4	1	1	0.72792		1	1	7790200	6835400	954790	0	0	0			0	0	0	0	0	5.4	1	1	0.862441		1	1
2868	Tb927.8.4400	Tb927.8.4400	pDC1	Outer dynein arm docking complex protein 1, putative	75.932	0	63.685											-0.144777	0.0201861	0.0589955	1.22918		20.2	9	9	0.90175	19.219	9	2	875400000	391680000	483710000	18.6	8	8	0.96927	2.6264	7	3	682750000	406970000	275780000	21.3	10	10	0.866551	8.998	9	3
1022	Tb927.11.11150	Tb927.11.11150	U5-40K	U5 snRNP-specific 40 kDa protein	35.002	0.0025445	2.9162											-0.242379	0.020208	0.0590045	1.22912		6.1	2	2	0.8247	13.737	3	0	145740000	67337000	78404000	2.1	1	1	0.81151	19.001	2	0	137540000	68229000	69314000	2.1	1	1	0.776639	14.512	2	0
3369	Tb927.9.9820	Tb927.9.9820		glyceraldehyde-3-phosphate dehydrogenase, putative	38.802	0	112.26											-0.137997	0.0204348	0.059611	1.22467		47.3	10	10	0.93915	17.934	11	1	1397800000	696980000	700800000	45.6	11	11	0.9282	6.8885	13	4	1911700000	947000000	964730000	45.6	11	11	0.91954	9.3368	12	5
2298	Tb927.6.1550	Tb927.6.1550	POMP30	Leucine-rich repeat, ribonuclease inhibitor subtype domain-containing protein	38.864	0	46.45											0.188192	0.020686	0.0602876	1.21977		21.8	4	4	1.2003	4.8195	5	1	792780000	295330000	497450000	21.8	4	4	1.2277	5.7707	4	1	940460000	334910000	605550000	21.8	4	4	1.08929	6.3937	5	2
2834	Tb927.8.3250	Tb927.8.3250		dynein heavy chain, putative	537.36	0	242.94											-0.0999987	0.0208539	0.0607205	1.21666		12.4	45	44	0.9348	18.107	44	16	2291800000	1134300000	1157500000	14.6	52	51	0.92852	16.986	50	17	3143000000	1644700000	1498300000	13.4	46	47	0.93006	17.743	46	14
914	Tb927.10.8950;Tb927.10.8970	Tb927.10.8950	KAP4-1	kinetoplast-associated protein 4 isoform 1	14.183	0	23.347	1			1							-0.179849	0.0212776	0.0618967	1.20833		17.5	3	3	0.87826	16.645	5	1	1063200000	538170000	524980000	17.5	3	3	0.84106	34.374	3	2	703280000	380420000	322870000	17.5	3	3	0.978282	20.961	4	0
631	Tb927.10.2250	Tb927.10.2250		ubiquitin-conjugating enzyme variant Kua homologue, putative	33.781	0	6.4761											-0.37254	0.0213225	0.0619697	1.20782		10	2	2	0.7397	33.686	2	2	77373000	17011000	60362000	10	2	2	0.80659	29.879	2	2	96056000	20097000	75958000	0	0	0			0	0
380	Tb927.10.10720	Tb927.10.10720		Tetraspanin family, putative	33.625	0	27.901											0.244681	0.0213608	0.0620236	1.20744		9	2	2	1.0894	6.7503	2	1	91276000	29952000	61325000	9	2	2	1.1028	5.8387	2	0	102220000	44044000	58174000	9	2	2	1.19419	10.32	2	0
79	Tb927.5.4480;Tb05.5K5.130	Tb927.5.4480		paraflagellar rod component par4, putative	68.313	0	157.15											-0.14618	0.0215409	0.0624885	1.2042		35.2	16	16	0.88184	15.497	15	3	2604200000	1195100000	1409100000	36.4	20	20	0.85028	14.885	21	7	3440800000	1603400000	1837400000	36.3	19	19	0.938527	28.239	18	6
3119	Tb927.9.13060	Tb927.9.13060		btb/poz domain containing protein, putative	57.717	0.0025616	2.9911											0.213558	0.0215908	0.0625174	1.204		3.3	1	1	1.2183		1	1	6033400	803290	5230100	3.3	1	1	1.2798		1	1	4346100	439660	3906400	3.3	1	1	1.10628		1	0
2854	Tb927.8.3970	Tb927.8.3970		oxidoreductase, putative	45.637	0.0037221	2.6551											1.05672	0.0215881	0.0625174	1.204		2.3	1	1	1.1033		1	0	14947000	6487900	8459200	3	1	1	3.7615		1	0	32035000	4113300	27921000	3	1	1	2.02638		1	0
1806	Tb927.3.2670	Tb927.3.2670	KPAF5	Kinetoplast polyadenylation factor 5	28.84	0	59.79	1										-0.154749	0.0216414	0.0626063	1.20338		33.8	6	6	0.87285	8.2374	8	3	1382700000	694600000	688110000	37.9	7	7	0.85344	6.4633	7	2	1241600000	689210000	552370000	26	5	5	0.898553	4.8976	6	0
2041	Tb927.4.3460;Tb927.4.3190	Tb927.4.3460		ubiquitin-conjugating enzyme E2, putative	19.118	0	4.7043											-0.246318	0.0217733	0.0629296	1.20114		21	2	2	0.84385	5.0067	2	1	56065000	45948000	10118000	15.6	1	1	0.98063		1	0	13083000	5715800	7367200	15.6	1	1	0.796178		1	0
1616	Tb927.11.9590	Tb927.11.9590		S-adenosylhomocysteine hydrolase, putative	48.447	0	96.303											0.313735	0.0218194	0.0630048	1.20063		30.2	9	9	1.5015	34.955	9	0	2247800000	740500000	1507300000	35.2	11	11	1.2727	10.77	11	2	2392000000	918640000	1473400000	28.6	8	8	1.15628	7.3514	8	3
1466	Tb927.11.590	Tb927.11.590		hypothetical protein, conserved	22.651	0.00034329	3.981	1										-0.69151	0.0218929	0.0631588	1.19957		5.5	1	1	0.69988		1	1	15033000	12809000	2224000	5.5	1	1	0.54783		1	0	34621000	18687000	15934000	0	0	0			0	0
2595	Tb927.7.3940	Tb927.7.3940	MCP16	mitochondrial carrier protein	36.34	0	212.46										1	-0.105137	0.0219193	0.0631767	1.19944		42.9	10	10	0.93081	8.4996	13	3	4137500000	2200700000	1936800000	45.6	11	11	0.90572	8.6454	14	0	4454600000	2114900000	2339700000	45.3	11	11	0.943129	7.8427	14	3
1821	Tb927.3.3030	Tb927.3.3030		phosphatidylcholine transfer protein, putative	41.285	0	21.89											0.136036	0.0219784	0.0632888	1.19867		6.2	2	2	1.0456	9.5545	2	0	176150000	72898000	103250000	11.7	3	3	1.0902	20.983	3	0	237090000	111310000	125780000	11.7	3	3	1.09596	3.4298	3	0
1390	Tb927.11.4200	Tb927.11.4200		mannose-specific lectin, putative	62.272	0	31.035					1						0.256108	0.0222705	0.0640711	1.19334		17.8	6	6	1.4174	18.186	6	1	409420000	102580000	306840000	16.7	5	5	1.1282	8.9618	5	0	693350000	306060000	387300000	13.2	5	5	1.12983	13.992	5	1
2357	Tb927.6.2930	Tb927.6.2930		ATPase family associated with various cellular activities (AAA), putative	59.606	0	12.914											0.219695	0.0224928	0.0646514	1.18942		4.5	2	2	1.1266	6.1635	2	0	67853000	28981000	38872000	4	2	2	1.0608	8.121	2	1	131900000	36378000	95522000	9.3	4	4	1.15793	59.754	4	0
2327	Tb927.6.2140	Tb927.6.2140	H2F2	hypothetical protein, conserved	28.771	0	81.156	1										-0.137372	0.0226096	0.0649274	1.18757		38.6	7	7	0.86	13.803	7	1	1441400000	660560000	780880000	46.4	9	9	0.94681	5.022	9	2	1758100000	830420000	927670000	46.4	9	9	0.943931	9.2012	9	3
2628	Tb927.7.4620	Tb927.7.4620	MBA1	mitoribosome receptor MBA1-like protein	32.677	0.0034204	2.6926	1										-0.119477	0.022639	0.0649524	1.1874		5.8	1	1	0.88989		1	0	66335000	30290000	36045000	12.7	2	2	0.95934	2.3425	2	0	121250000	52147000	69103000	5.8	1	1	0.932314		1	0
2820	Tb927.8.2820	Tb927.8.2820		hypothetical protein, conserved	141.11	0	5.8466											-1.49054	0.0227263	0.0651432	1.18613		28.3	3	3	0.47609	171.37	2	2	49088000	18248000	30840000	26.3	1	1	0.26602		1	1	24847000	4591300	20255000	0	0	0			0	0
3350	Tb927.9.9100	Tb927.9.9100		hypothetical protein, conserved	9.5887	0	147.2											-0.104952	0.0229911	0.0658421	1.1815		59.5	3	3	0.93809	1.7306	3	0	661980000	357390000	304590000	59.5	4	4	0.9045	5.1703	3	1	1600500000	879870000	720650000	59.5	4	4	0.947508	59.855	4	2
2093	Tb927.4.4610	Tb927.4.4610	mt-LAF15	Mitoribosomal LSU assembly factor 15	34.626	0	4.7126											-0.926617	0.0230263	0.0658826	1.18123		3.8	1	1	0.69338		1	0	25078000	13932000	11147000	3.8	1	1	0.6312		1	1	24415000	23023000	1391800	3.8	1	1	0.65066		1	0
1198	Tb927.11.1540	Tb927.11.1540	IVDH	isovaleryl-CoA dehydrogenase	44.799	0	74.527	1							1			-0.161461	0.0231667	0.0662238	1.17899		38.4	9	9	0.95622	12.542	9	4	1375000000	425840000	949130000	41.4	11	11	0.92437	17.885	10	3	1542000000	663610000	878350000	41.4	9	9	0.872524	10.656	10	5
970	Tb927.11.10160	Tb927.11.10160		60S ribosomal protein L22, putative	15.259	0	9.2453											1.00117	0.0232191	0.0663131	1.1784		13.1	2	0			0	0	0	0	0	15.4	2	1			0	0	0	0	0	45.4	1	4	2.42718		1	0
695	Tb927.10.3520;Tb927.11.8350	Tb927.10.3520	RPT4	protease regulatory ATPase subunit 4	44.855	0	20.532											0.732776	0.0233007	0.0664856	1.17727		13.8	5	4	2.6529	42.028	4	2	229120000	36212000	192900000	20.3	7	6	1.7869	33.03	6	5	241900000	29496000	212400000	14	4	5	1.35267	23.053	4	2
1194	Tb927.11.15230	Tb927.11.15230		cytosolic coat protein, putative	25.564	0	47.73											0.135393	0.0234563	0.0668687	1.17478		37.3	6	6	1.1586	10.978	7	0	1980900000	826870000	1154000000	37.3	6	6	1.0473	5.0414	6	1	1942900000	893020000	1049900000	28.5	5	5	1.12485	9.7119	5	1
3352	Tb927.9.9160	Tb927.9.9160		hypothetical protein, conserved	69.365	0.0064122	2.424											-0.333014	0.0236013	0.0672208	1.1725		1.6	1	1	0.96441		1	0	34185000	15413000	18772000	1.6	1	1	0.77736		1	0	39314000	19489000	19825000	1.6	1	1	0.804635		1	0
2204	Tb927.5.2940	Tb927.5.2940	STI1	stress-induced protein sti1, putative	62.327	0	7.7301											0.819991	0.023701	0.0674434	1.17106		4.2	2	2	2.297	28.267	2	2	121640000	8045900	113600000	5.6	2	2	2.6518	23.667	2	1	86835000	8580100	78255000	2.4	1	1	1.14002		1	1
3068	Tb927.9.11350	Tb927.9.11350		hypothetical protein, conserved	34.472	0	6.964											-0.265171	0.0237376	0.0674863	1.17078		5.2	1	1	0.70155		1	0	44366000	19149000	25217000	10	2	2	0.85774	10.952	2	0	76175000	33585000	42589000	10	2	2	0.851499	1.4814	2	0
2796	Tb927.8.2160	Tb927.8.2160	PGPA	p-glycoprotein, multidrug resistance protein A	174.68	0	218.11											-0.111173	0.0238032	0.0676116	1.16998		23.7	28	28	0.89236	33.129	30	5	6.3428e+09	3723100000	2619800000	27.5	34	34	0.91999	21.122	38	12	8.5365e+09	4388300000	4148200000	28.4	33	33	0.947957	23.752	38	9
2860	Tb927.8.4240	Tb927.8.4240		hypothetical protein, conserved	183.88	0	8.6978											-0.38444	0.0238555	0.0676987	1.16942		1.7	2	2	0.66422	19.156	2	0	55677000	30529000	25148000	0.8	1	1	0.72196		1	0	45177000	29069000	16108000	1.7	2	2	1.00265	38.377	2	0
2183	Tb927.5.2280	Tb927.5.2280	LPLAT1	Lysophospholipid acyltransferase 1, putative	49.808	0	16.735											-0.153956	0.0238788	0.0677034	1.16939		11.5	3	3	0.90723	4.5945	2	0	101030000	46075000	54953000	12.9	3	3	0.89796	3.1612	2	0	132400000	61792000	70606000	21.4	6	6	0.832501	78.487	4	0
2398	Tb927.6.4130	Tb927.6.4130	SDH3	succinate dehydrogenase subunit 3	11.734	0	12.382	1		1								0.31144	0.0239052	0.0677171	1.1693		27.9	2	2	1.1793		1	0	103970000	42415000	61550000	51.9	4	4	1.1156	5.1621	2	0	322560000	135940000	186620000	43.3	3	3	1.53998	36.918	2	1
1030	Tb927.11.11310	Tb927.11.11310		hypothetical protein, conserved	55.612	0	5.2968	1										-0.327714	0.0239575	0.0678038	1.16875		2	1	1	0.72811		1	0	35357000	18969000	16388000	4.8	2	2	0.88289	27.293	2	1	56294000	36270000	20024000	2	1	1	0.672993		1	0
1316	Tb927.11.2570	Tb927.11.2570		hypothetical protein, conserved	63.115	0	68.102											-0.107909	0.0241031	0.0681544	1.16651		26	10	10	0.93338	13.627	9	1	760650000	356840000	403820000	25.7	10	10	0.93949	28.99	10	0	975860000	372490000	603370000	23.9	11	11	0.894454	11.576	13	3
1634	Tb927.11.9880	Tb927.11.9880		Protein of unknown function (DUF2009), putative	51.909	0.0046311	2.5919											0.305385	0.0241708	0.0682842	1.16568		2.2	1	1	1.398		1	0	19416000	6450100	12966000	0	0	0			0	0	0	0	0	2.2	1	1	1.14977		1	0
2690	Tb927.7.680;Tb11.v5.0778	Tb927.7.680	J25	chaperone protein DnaJ, putative	88.706	0	26.665	1				1						0.268105	0.0243366	0.0686905	1.1631		6.2	3	3	1.0926	48.057	3	1	139150000	52677000	86469000	10.3	5	5	1.1652	47.557	4	2	216240000	57886000	158350000	9.6	5	5	1.14372	14.21	5	2
1672	Tb927.2.3580	Tb927.2.3580	TFIIS2-1	transcription elongation factor s-II, putative	52.172	0	38.36											0.148567	0.024445	0.0688726	1.16195		18.8	6	6	1.1471	23.067	7	3	471020000	128290000	342730000	17.3	6	6	1.1682	7.9053	6	3	545770000	142960000	402820000	18.8	6	6	1.02875	15.445	7	2
3064	Tb927.9.11250	Tb927.9.11250		predicted WD40 repeat protein	50.67	0	7.7092											0.264487	0.0244233	0.0688726	1.16195		6.5	2	2	1.0532	3.1021	2	0	43898000	20897000	23000000	2.7	1	1	1.189		1	1	19830000	2926400	16904000	6.5	2	2	1.17426	30.565	2	0
791	Tb927.10.6020	Tb927.10.6020		hypothetical protein, conserved	18.564	0	20.213											0.186455	0.0244693	0.068879	1.16191		29.2	3	3	1.1473	12.014	2	1	314300000	182860000	131440000	17.4	2	2	1.2347	5.6229	2	1	315130000	188140000	126980000	6.7	1	1	1.16029	0.9961	2	2
611	Tb927.10.1890	Tb927.10.1890		cysteine peptidase, Clan CA, family C2, putative	178.09	0	53.193											-0.108652	0.024509	0.0689287	1.1616		11.2	16	16	0.95728	27.152	16	2	719340000	356590000	362750000	8.6	12	12	0.89744	18.729	12	2	644160000	305120000	339040000	12.2	17	17	0.927902	15.412	17	3
1314	Tb927.11.2530	Tb927.11.2530	mS52	Mitochondrial SSU ribosomal protein, putative	84.864	0	40.265	1	1									-0.115289	0.024553	0.0689907	1.16121		14.7	10	10	0.8877	21.112	11	5	1194000000	569030000	624930000	14.3	9	9	0.96053	45.596	11	3	1128200000	561470000	566710000	17.9	11	11	0.929023	17.165	11	3
2585	Tb927.7.3740	Tb927.7.3740		SUMO-interacting motif-containing protein	93.25	0	170.14											-0.103469	0.0247272	0.0694178	1.15853		26.9	14	14	0.93816	11.52	16	7	1473300000	642270000	831030000	33.6	18	18	0.93144	17.77	19	4	2142900000	898080000	1244800000	28.4	14	14	0.949938	9.4436	14	2
505	Tb927.10.14010	Tb927.10.14010	rp2	tubulin cofactor C domain-containing protein RP2	50.631	0	49.662											-0.150186	0.0249058	0.0696074	1.15734		19.9	7	7	0.95183	36.486	8	2	2075000000	1004600000	1070300000	27.2	10	10	0.90689	19.506	10	1	2264700000	1126000000	1138700000	18.1	7	7	0.83022	11.062	8	2
1584	Tb927.11.8870	Tb927.11.8870	MHEL61	DEAD-box ATP-dependent RNA helicase, mitochondrial	60.659	0	155.42	1										-0.134781	0.0248827	0.0696074	1.15734		32.6	16	16	0.94485	8.5888	17	6	4182700000	1979900000	2202800000	38.8	19	19	0.95372	23.271	20	6	4854000000	2272700000	2581300000	35.9	18	18	0.876578	15.443	16	3
2310	Tb927.6.1860	Tb927.6.1860		ribosome recycling factor, putative	30.977	0	34.1	1										-0.127068	0.0248601	0.0696074	1.15734		13.1	2	2	0.88406	3.6472	2	0	197640000	100170000	97470000	17.9	3	3	0.94119	6.5124	3	0	373170000	152120000	221040000	8	1	1	0.882223		1	0
2662	Tb927.7.5840	Tb927.7.5840		hypothetical protein, conserved	26.164	0	20.035											0.146929	0.0248942	0.0696074	1.15734		13.5	3	3	1.0974	7.7467	3	1	254640000	103650000	150990000	13.5	3	3	1.1947	15.376	2	0	342820000	138800000	204020000	14	4	4	1.04324	6.6344	3	0
3198	Tb927.9.2110	Tb927.9.2110		hypothetical protein, conserved	13.122	0	8.0129	1										0.218223	0.0248212	0.0696074	1.15734		30.1	3	3	1.2337	8.8783	2	1	120170000	23091000	97078000	22.1	2	2	1.007	6.8718	2	0	253410000	143070000	110340000	30.1	3	3	1.23997	16.092	2	0
2409	Tb927.6.4330	Tb927.6.4330		telomere-associated protein	20.175	0	10.883											-0.335736	0.0250267	0.0698803	1.15565		0	0	0			0	0	0	0	0	22.8	2	2	0.68769	41.287	2	0	35931000	20540000	15391000	22.8	2	2	0.849401	0.39232	2	0
586	Tb927.10.15660	Tb927.10.15660		hypothetical protein, conserved	85.608	0	63.697	1			1							-0.179335	0.0250481	0.0698803	1.15565		18	12	12	0.8391	25.433	13	5	592680000	275920000	316760000	19.6	12	12	0.9877	48.754	14	4	719420000	328220000	391200000	18	12	12	0.869565	16.287	11	3
912	Tb927.10.8930	Tb927.10.8930	PFC18	paraflagellar rod component, putative	80.014	0	58.037											-0.114138	0.0251041	0.0699743	1.15506		21.5	10	10	0.92937	22.053	10	3	1151400000	510040000	641340000	15.1	8	8	0.90744	36.584	9	3	1240600000	604410000	636220000	15.1	8	8	0.96432	10.329	10	5
2235	Tb927.5.3640	Tb927.5.3640	mS65	Mitochondrial SSU ribosomal protein, putative	30.64	0	21.019	1	1									-0.415102	0.0251474	0.0700328	1.1547		18.5	3	3	0.78543	2.6477	3	2	350020000	189940000	160080000	21.5	4	4	0.90391	17.763	2	1	269700000	124970000	144730000	20.4	4	4	0.792079	47.962	3	1
854	Tb927.10.7670	Tb927.10.7670		Protein of unknown function (DUF2962), putative	27.443	0.0031496	2.8181											0.761462	0.0251789	0.0700583	1.15454		6.6	1	1	1.9654		1	0	37183000	14517000	22666000	0	0	0			0	0	0	0	0	0	0	0			0	0
1247	Tb927.11.16610	Tb927.11.16610		zinc-finger of a C2HC-type, putative	66.988	0.00035361	4.5312											0.22817	0.0254069	0.0706298	1.15101		2.4	1	1	1.2529		1	0	41868000	19011000	22857000	2.4	1	1	1.3063		1	1	26031000	21279000	4752100	2.4	1	1	1.05262		1	0
440	Tb927.10.12420	Tb927.10.12420		predicted S. cerevisiae Got1 homologue	15.605	0	10.335											0.159331	0.0255133	0.0708628	1.14958		20.4	2	2	1.1086	1.162	2	0	178810000	75527000	103290000	20.4	2	2	1.2258	18.936	2	0	166070000	68902000	97164000	20.4	2	2	1.06021	3.0865	2	0
3179	Tb927.9.15470;Tb11.v5.0819	Tb927.9.15470	KifX2A	kinetoplastid-specific kinesin, group 2	74.614	0	166.3											0.101175	0.0255391	0.0708716	1.14953		42.6	18	18	1.0667	9.2982	18	4	2876200000	1355900000	1520300000	38.9	20	20	1.1007	12.39	21	4	4019700000	1807000000	2212600000	40.4	17	17	1.05094	15.105	18	5
1458	Tb927.11.570	Tb927.11.570		DnaJ domain containing protein, putative	21.079	0	23.141	1										-0.466433	0.0256204	0.0710343	1.14853		12.3	2	2	1.0198	32.032	3	0	361170000	178880000	182300000	8	1	1	0.64725		1	0	231940000	130170000	101760000	8	1	1	0.66357		1	0
450	Tb927.10.1260	Tb927.10.1260		aspartyl-tRNA synthetase, putative	60.842	0	21.026	1										0.14618	0.0256949	0.0711779	1.14765		11.6	6	6	1.1412	11.701	6	1	356530000	166700000	189830000	9.6	5	5	1.0364	4.9459	5	1	369450000	189710000	179750000	12.9	7	7	1.17593	16.873	7	1
678	Tb927.10.3090	Tb927.10.3090		hypothetical protein, conserved	94.961	0.0003488	4.3262											0.304367	0.025777	0.0713422	1.14665		0	0	0			0	0	0	0	0	1.4	1	1	1.2006		1	0	10684000	3670600	7013400	0	0	0			0	0
2209	Tb927.5.3040	Tb927.5.3040		MIX protein	23.069	0	8.9687	1		1								-0.237348	0.0258527	0.0714886	1.14576		25.3	3	3	0.76398	30.932	3	2	186950000	61348000	125600000	9.1	1	1	0.80522		1	0	72108000	43771000	28338000	18.7	2	2	0.853752	26.307	2	2
2817	Tb927.8.2750	Tb927.8.2750		hypothetical protein, conserved	49.379	0.00034507	4.0759											-0.29448	0.025961	0.0716616	1.14471		3.2	1	1	0.79639		1	1	20614000	4078500	16535000	2.3	1	1			0	0	0	0	0	0	0	0			0	0
1837	Tb927.3.3330	Tb927.3.3330	HSP20	heat shock protein 20, putative	15.842	0	90.682	1				1						0.131873	0.0259426	0.0716616	1.14471		85.1	9	9	1.0951	8.5697	11	1	6.1433e+09	2469100000	3674300000	85.1	10	10	1.1214	19.193	12	1	6.4116e+09	2258500000	4153000000	85.1	11	11	1.02628	17.921	11	0
1327	Tb927.11.2690	Tb927.11.2690	ASCT	Succinyl-CoA:3-ketoacid coenzyme A transferase, mitochondrial	53.096	0	319.01	1							1			0.125155	0.0259903	0.0716792	1.14461		41.2	14	14	1.1121	6.4564	18	2	15614000000	6.2323e+09	9382200000	42.8	16	16	1.1458	7.4429	23	4	24778000000	10174000000	14604000000	41.2	14	14	1.04416	9.625	19	3
2242	Tb927.5.3850	Tb927.5.3850	XRNE	XRN 5'-3' exonuclease N-terminus, putative	98.121	0.0025373	2.8828											0.48351	0.026064	0.0718193	1.14376		1	1	1	1.5216		1	1	29912000	2303600	27608000	1	1	1	1.2847		1	1	26946000	1788200	25158000	1	1	1			0	0
2100	Tb927.4.4740	Tb927.4.4740	DHCS	Sphingosine N-acyltransferase, putative	45.288	0	10.285											0.12985	0.0261905	0.0721043	1.14204		6	2	2	1.1443	9.3393	2	0	88095000	36278000	51817000	6	2	2	1.1305	11.164	2	1	63765000	42074000	21691000	6	2	2	1.04073	7.7415	2	0
2321	Tb927.6.2050	Tb927.6.2050	RRS1	Ribosome biogenesis regulatory protein RRS1	24.654	0	10.536											0.425768	0.0263401	0.0724526	1.13995		9.9	2	2	1.752	23.318	2	0	218490000	68170000	150320000	19.2	3	3	1.4023	9.3728	3	2	122030000	42397000	79635000	19.2	3	3	1.24866	24.232	3	1
745	Tb927.10.5010	Tb927.10.5010	EF-G1	Elongation factor G1, mitochondrial, putative	83.982	0	172.19	1										-0.1009	0.026448	0.0726218	1.13893		39.7	21	21	0.94638	8.1904	23	6	4419800000	1986300000	2433400000	39.4	21	21	0.94493	11.267	24	3	5266100000	2372700000	2893500000	37.9	22	22	0.905797	9.9579	23	5
280	Tb927.1.1120	Tb927.1.1120	RRP8	ribosomal RNA-processing protein 8, putative	41.536	0.0013158	3.3312											0.290388	0.0264478	0.0726218	1.13893		6	1	1	1.4355		1	0	21390000	7113500	14276000	6	1	1	1.2401		1	0	23665000	7614000	16051000	6	1	1	1.23112		1	0
1766	Tb927.3.1730	Tb927.3.1730		translation elongation factor P, putative	25.482	0	13.641	1										-0.138288	0.0265199	0.0726919	1.13851		23.4	3	3	0.96013		1	0	17590000	7699100	9890700	27.7	4	4	0.93988	0.8979	3	0	489280000	227530000	261750000	12.6	2	2	0.872372	12.897	2	1
231	Tb927.10.14890;Tb11.v5.0636;Tb927.7.4830;Tb11.v5.0165	Tb927.10.14890	KIFC1	C-terminal motor kinesin, putative	90.8	0	101.87											0.167842	0.0265192	0.0726919	1.13851		15	8	8	1.0933	9.4993	8	2	1159000000	546660000	612380000	24.3	14	14	1.0287	18.538	15	6	1434000000	661220000	772810000	12.7	7	7	1.183	5.6201	8	3
1498	Tb927.11.6430	Tb927.11.6430		hypothetical protein, conserved	134.73	0	5.8828											-0.351783	0.0265971	0.0728194	1.13775		1	1	1	0.81537		1	0	73108000	36049000	37059000	1	1	1	0.8737		1	0	95612000	46561000	49050000	1.5	1	1	0.675447		1	1
1479	Tb927.11.6130	Tb927.11.6130		SKP1-like protein	21.125	0	23.138											0.283444	0.0266129	0.0728194	1.13775		13.7	2	2	1.2083	29.916	2	0	208710000	99715000	108990000	13.7	2	2	1.0104	40.567	2	0	198380000	102370000	96010000	13.7	2	2	1.38746	13.077	2	0
2621	Tb927.7.4400	Tb927.7.4400	IP6K	inositol hexakisphosphate kinase	82.629	0.0034472	2.7524											0.268791	0.0268041	0.0732498	1.13519		1.1	1	1	1.2069		1	0	2834800000	1140800000	1694000000	1.1	1	1	1.2027		1	0	3565200000	1496300000	2068900000	0	0	0			0	0
352	Tb927.1.880;Tb11.v5.0418	Tb927.1.880	MDN1	Midasin, putative	512.6	0	11.906											0.476242	0.026817	0.0732498	1.13519		0.7	3	3	1.7743	56.67	3	2	2037700000	949670000	1088000000	0.7	3	3	1.6057	69.457	2	0	2356800000	926660000	1430200000	1.1	4	4	1.25285	36.339	2	1
756	Tb927.10.5350;Tb11.v5.0242;Tb11.v5.0241	Tb927.10.5350		dynein heavy chain, putative	474.7	0	137.31											-0.140859	0.026879	0.0733555	1.13457		9.2	28	26	0.87386	48.548	25	6	1256500000	548790000	707720000	6.9	23	21	0.87205	46.49	17	1	1128900000	639770000	489120000	8.3	24	26	0.979624	35.639	21	4
1735	Tb927.2.6050	Tb927.2.6050		beta prime COP protein	94.485	0	5.7769											-0.738781	0.0269555	0.0734363	1.13409		2.2	2	2	0.51681	191.21	2	2	81166000	29376000	51789000	0	0	0			0	0	0	0	0	0	0	0			0	0
2696	Tb927.7.6910	Tb927.7.6910		Phosphatidylinositol 4-phosphate 5-kinase, putative	92.255	0	118.4											-0.0948164	0.026951	0.0734363	1.13409		22.8	13	13	0.94654	14.452	13	1	2409600000	1124000000	1285600000	21	13	13	0.9406	17.068	13	2	2579800000	1240800000	1339000000	28.9	16	16	0.937207	17.529	16	3
3158	Tb927.9.14410	Tb927.9.14410		RNA 3'-terminal phosphate cyclase, putative	39.228	0	16.941											0.433207	0.0270024	0.0735	1.13371		10.8	2	2	1.1291	60.603	2	0	204310000	111590000	92719000	14.4	3	3	1.8163	11.931	3	1	113640000	47043000	66600000	10.8	2	2	1.17253		1	0
3012	Tb927.8.8150	Tb927.8.8150		C2 domain containing protein, putative	19.746	0	28.96											0.135117	0.027087	0.0736662	1.13273		18.7	2	2	1.1492	4.3389	2	1	113240000	33864000	79374000	23.1	3	3	1.1006	19.757	3	0	255210000	121400000	133810000	18.7	2	2	1.02271	4.4202	2	0
1651	Tb927.2.2220	Tb927.2.2220		hypothetical protein, conserved	34.219	0.0037232	2.6579											-0.294994	0.0272589	0.073962	1.13099		4.5	1	1	0.83761		1	0	36447000	17381000	19066000	4.5	1	1			0	0	0	0	0	4.5	1	1	0.793147		1	0
330	Tb927.1.4180	Tb927.1.4180		leucine-rich repeat protein (LRRP), putative	81.988	0	27.341											-0.141003	0.0272737	0.073962	1.13099		17.3	7	7	0.94132	78.993	7	4	177500000	81790000	95707000	13.4	7	7	0.84749	11.969	5	1	197370000	85132000	112240000	11.8	6	6	0.888257	18.541	6	1
292	Tb927.1.1730	Tb927.1.1730	RESC15	RNA-editing substrate binding complex protein RESC15	75.065	0	42.229	1										-0.121526	0.0272633	0.073962	1.13099		22.8	8	8	0.86514	11.644	9	4	18612000000	8.5044e+09	10107000000	20.9	8	8	0.93152	11.445	8	0	19096000000	8669100000	10427000000	22.9	8	8	0.937734	9.5008	8	2
144	Tb927.5.295b;Tb11.v5.0214	Tb927.5.295b	RHS1	retrotransposon hotspot (RHS) protein 1	95.127	0	245.55	1										0.0964579	0.0273138	0.073962	1.13099		45.7	27	18	1.0503	14.129	20	4	5003900000	2162400000	2841400000	38.8	25	17	1.072	17.513	17	2	7.0595e+09	3067500000	3991900000	38.6	16	24	1.08973	19.404	18	5
427	Tb927.10.12090	Tb927.10.12090	RBP7A	RNA-binding protein, putative	13.272	0.0025782	3.052											0.416639	0.0273013	0.073962	1.13099		0	0	0			0	0	0	0	0	19.8	2	2	1.2455	34.104	2	1	83782000	14998000	68784000	0	0	0			0	0
1588	Tb927.11.8990	Tb927.11.8990		cation transporter, putative	41.116	0	10.645										1	0.130046	0.0274988	0.0743988	1.12843		5.9	2	2	1.0772	13.976	2	0	784550000	324210000	460340000	5.9	2	2	1.0443	4.6046	2	0	1156000000	511450000	644550000	5.9	2	2	1.16859	23.585	2	0
2142	Tb927.5.1150	Tb927.5.1150	PRP43	RNA helicase Prp43	81.483	0	20.583											0.218638	0.0275828	0.0745616	1.12749		7.6	5	5	1.2863	36.323	5	1	303490000	124840000	178650000	10.8	6	6	1.1768	34.136	3	1	238820000	65537000	173280000	7.8	4	4	1.19982	37.751	4	1
1012	Tb927.11.10950	Tb927.11.10950	J69	DnaJ domain containing protein, putative	36.848	0	25.809											-0.388214	0.0276469	0.0746347	1.12706		14.6	3	3	0.6561	25.793	4	2	93454000	52086000	41368000	15.5	3	3	0.63891	20.341	2	0	103440000	58683000	44754000	10.6	2	2	0.867152	17.418	2	0
425	Tb927.10.12030	Tb927.10.12030		hypothetical protein, conserved	27.19	0	12.232											0.760736	0.0276575	0.0746347	1.12706		9.6	3	3	2.1949	11.699	2	0	401240000	86610000	314630000	9.6	2	2	2.543	20.743	2	0	334190000	74430000	259760000	9.6	2	2	1.19604	24.802	2	1
1579	Tb927.11.8770	Tb927.11.8770	FAL1	ATP-dependent RNA helicase FAL1, putative	45.516	0	49.112											0.197976	0.0277084	0.0747078	1.12663		32.9	11	11	1.2948	20.555	11	1	955040000	342780000	612260000	29.2	9	9	1.1669	13.856	9	1	1007700000	357490000	650200000	34.4	10	10	1.07473	24.868	10	2
2801	Tb927.8.2310	Tb927.8.2310		(H+)-ATPase G subunit, putative	12.749	0	29.841											-0.319235	0.0277918	0.0748681	1.1257		15.6	1	1	0.83866		1	1	40186000	7704300	32482000	29.4	2	2	0.66492	17.479	3	2	160350000	86191000	74158000	15.6	1	1	0.967586	9.2071	2	2
2258	Tb927.5.4290	Tb927.5.4290		hypothetical protein, conserved	40.083	0	11.447											-0.463073	0.0278187	0.0748764	1.12566		6.6	2	2	0.89247	32.722	2	1	99003000	62813000	36190000	6.1	2	2			0	0	0	0	0	6.6	2	2	0.624415		1	0
1737	Tb927.2.6080	Tb927.2.6080		hypothetical protein, conserved	59.936	0.0093345	2.2472											0.395431	0.0280463	0.075424	1.12249		1.7	1	1	1.4031		1	0	19067000	6434500	12633000	1.7	1	1			0	0	0	0	0	0	0	0			0	0
1125	Tb927.11.13670	Tb927.11.13670		hypothetical protein, conserved	183.5	0	48.772											-0.11253	0.0282036	0.075782	1.12043		7.4	9	9	0.95036	15.542	9	1	622680000	302650000	320030000	6.8	8	8	0.87951	25.758	8	2	494530000	235600000	258930000	7.4	9	9	0.937383	23.356	9	0
2921	Tb927.8.5640	Tb927.8.5640	SDH6	putative succinate dehydrogenase subunit	37.089	0	91.025	1		1								0.104668	0.0282847	0.0759348	1.11956		21.3	4	4	1.1069	7.1166	4	1	1360200000	576390000	783810000	44.1	8	8	1.0917	15.745	8	2	2380200000	967850000	1412400000	40.8	7	7	1.04291	9.6027	8	3
2747	Tb927.8.1210	Tb927.8.1210		hypothetical protein, conserved	77.786	0	7.6731											0.648808	0.0285432	0.0765631	1.11598		17.5	1	1	1.7874		1	0	56401000	15931000	40469000	0	0	0			0	0	0	0	0	0	0	0			0	0
3010	Tb927.8.810	Tb927.8.810		radial spoke protein RSP9, putative	37.518	0	94.935											-0.141884	0.0285794	0.0765636	1.11598		51.7	12	12	0.90706	13.884	13	6	2576400000	1360100000	1216300000	43.5	11	11	0.98184	10.586	12	4	2584700000	1173400000	1411300000	37.5	9	9	0.867679	13.871	9	2
3030	Tb927.9.10100	Tb927.9.10100	SET28	SET domain protein 28	160.65	0	7.2067											0.708336	0.0285922	0.0765636	1.11598		0.8	1	1	2.5735		1	0	14944000	2846700	12097000	0.8	1	1	1.8661		1	0	32203000	8738300	23465000	1.6	2	2	1.16496	7.8937	2	1
807	Tb927.10.6610	Tb927.10.6610	J22	chaperone protein DnaJ, putative	31.198	0	56.875					1						-0.0936042	0.0286275	0.0765927	1.11581		23.4	4	4	0.94753	23.766	4	0	376160000	161170000	214990000	21.5	4	4	0.94535	16.929	4	2	386430000	158870000	227560000	23.4	4	4	0.921914	3.0166	4	1
679	Tb927.10.310	Tb927.10.310	PUF3	pumillio/PUF RNA binding protein 3	61.06	0	6.4403											0.178384	0.0286958	0.0767099	1.11515		0	0	0			0	0	0	0	0	2.3	1	1	1.1332		1	1	15075000	2036100	13039000	7.2	3	3	1.18754	31.707	3	3
2656	Tb927.7.5680	Tb927.7.5680		deoxyribose-phosphate aldolase, putative	30.037	0	43.559											0.120913	0.0288737	0.077054	1.1132		28.6	6	6	1.032	30.457	6	2	962130000	490790000	471340000	26.1	6	6	1.1412	17.787	6	1	1971600000	765640000	1206000000	22.5	5	5	1.07825	10.538	5	2
175	Tb11.v5.0325	Tb11.v5.0325		retrotransposon hot spot (RHS) protein, putative	36.986	0	17.632	1										0.206611	0.0288687	0.077054	1.1132		38.5	10	4	1.2711	79.279	5	1	1501100000	619070000	882010000	35.1	10	4	1.2327	11.063	5	2	1865500000	693370000	1172100000	32.6	4	9	1.03738	12.669	4	0
2983	Tb927.8.7040	Tb927.8.7040		hypothetical protein, conserved	21.365	0	94.819	1										0.117527	0.0289547	0.0772042	1.11236		38.6	5	5	1.1496	130.07	8	2	1096100000	446160000	649950000	43.4	7	7	1.0731	11.099	7	2	1135000000	399640000	735350000	35.4	4	4	1.05333	11.678	6	2
3107	Tb927.9.12770	Tb927.9.12770	KPAF3	Kinetoplast polyadenylation factor 3	116.54	0	99.119	1										-0.132914	0.0291106	0.0775539	1.1104		21.1	16	16	0.97829	31.287	17	7	3032900000	1394000000	1638900000	25.7	19	19	0.89694	39.956	18	6	3674700000	1675600000	1999100000	24.3	17	17	0.910084	19.248	18	7
2436	Tb927.6.4960	Tb927.6.4960	zc3h47	Zinc finger CCCH domain-containing protein 47	29.178	0	5.6303											0.509218	0.0291497	0.0775921	1.11018		9.2	2	2	1.7956	10.199	2	0	45980000	13332000	32648000	9.2	2	2	1.7341	18.802	2	1	37672000	7749800	29923000	9.2	2	2	1.03666	29.378	2	0
2644	Tb927.7.5320	Tb927.7.5320		hypothetical protein, conserved	83.43	0	17.126	1										-0.227112	0.0292271	0.0776784	1.1097		3.9	2	2	0.86519	12.851	2	1	66179000	22937000	43242000	8.7	4	4	0.73895	24.136	4	1	97741000	45881000	51860000	8.2	4	4	0.865052	13.974	4	1
1539	Tb927.11.7470	Tb927.11.7470		hypothetical protein, conserved	26.198	0	39.184											-0.151091	0.0292317	0.0776784	1.1097		47.4	7	7	0.87512	12.387	7	3	695220000	337660000	357560000	50.6	9	9	0.98028	13.195	9	3	1412700000	537900000	874850000	56.3	9	9	0.907441	10.639	10	3
1184	Tb927.11.15070	Tb927.11.15070	BBP119	Basal body protein	119.15	0	16.739	1										-0.144745	0.0293938	0.0780431	1.10767		4.3	4	4	0.84121	21.878	4	0	311270000	140670000	170600000	4.5	4	4	0.93827	12.097	4	2	292190000	149540000	142650000	5.8	5	5	0.883783	24.056	5	1
3156	Tb927.9.14240;Tb11.v5.0621	Tb927.9.14240	NUP82	Nucleoporin NUP82	82.445	0	65.463											0.10839	0.0294633	0.0781612	1.10701		17.8	10	10	1.0566	14.265	10	2	938820000	426250000	512560000	17.4	10	10	1.0558	6.8208	10	4	930390000	432570000	497820000	20.5	12	12	1.07159	13.885	11	1
3213	Tb927.9.2620	Tb927.9.2620	mt-SAF6	Mitoribosomal SSU assembly factor 6	76.723	0	7.4464	1										-0.464015	0.0295377	0.0781888	1.10686		3.7	2	2	0.61192	31.389	2	0	119630000	69407000	50226000	3.7	2	2	0.57543	35.755	2	1	119770000	87990000	31779000	3.7	2	2	0.948047	12.421	2	0
748	Tb927.10.5050	Tb927.10.5050		mitochondrial ATP synthase epsilon chain	8.6908	0	5.8841	1		1								-0.367406	0.0295485	0.0781888	1.10686		18.7	1	1	0.92816		1	0	500780000	230970000	269800000	18.7	1	1	0.88874	5.77	2	1	654470000	326950000	327520000	18.7	1	1	0.691037	69.24	2	1
3282	Tb927.9.5960	Tb927.9.5960	SDH2C	succinate dehydrogenase iron-sulfur subunit, putative	21.281	0	23.694	1		1								0.145221	0.0295033	0.0781888	1.10686		22.9	4	4	1.1911	18.183	4	2	694870000	318110000	376760000	27.1	5	5	1.0623	10.004	3	0	890790000	390830000	499960000	22.9	4	4	1.04528	3.08	3	1
728	Tb927.10.4550	Tb927.10.4550		hypothetical protein, conserved	18.658	0	6.2571	1										-0.304467	0.0296221	0.0783172	1.10614		9	1	1	0.71362		1	0	102330000	56540000	45785000	9	1	1	1.0116		1	0	195320000	63022000	132300000	6.4	1	1	0.77682		1	1
1939	Tb927.3.790	Tb927.3.790	ZC3H6	zinc finger CCCH domain-containing protein 6, putative	38.651	0	6.1613											-0.410338	0.0297089	0.0784146	1.1056		5.3	1	1	0.76985		1	0	31268000	17910000	13358000	4.8	1	1	0.63063		1	0	53343000	35306000	18037000	0	0	0			0	0
1500	Tb927.11.6460	Tb927.11.6460		EF-hand domain pair, putative	107.35	0	202.6											-0.097934	0.0296939	0.0784146	1.1056		37.5	25	25	0.92663	17.159	27	8	3250700000	1513300000	1737400000	43.1	27	27	0.93933	12.612	28	11	3283200000	1555600000	1727600000	37.8	25	25	0.959233	39.268	27	7
1811	Tb927.3.2830	Tb927.3.2830		brix domain containing protein, putative	41.62	0	9.6359											0.369315	0.0297641	0.078494	1.10516		11.8	3	3	1.5807	12.129	3	0	225530000	77851000	147680000	4.4	2	2	1.4491	20.058	2	0	202110000	72913000	129200000	4.4	2	2	1.06328	15.902	2	0
2838	Tb927.8.3330	Tb927.8.3330	MCP18	mitochondrial carrier protein	33.833	0	8.7265										1	-0.20571	0.0298199	0.07856	1.1048		5.9	1	1	0.87603		1	0	21461000	10610000	10851000	5.9	1	1	0.81799		1	0	19736000	10388000	9348200	5.9	1	1	0.990884		1	1
818	Tb927.10.6870	Tb927.10.6870		short-chain dehydrogenase, putative	40.178	0	28.23											-0.14078	0.0298393	0.07856	1.1048		23	6	6	0.87205	16.755	6	3	348250000	145480000	202760000	17.5	5	5	0.95472	5.5798	4	0	291200000	148150000	143050000	15.6	4	4	0.855066	6.8753	5	2
3176	Tb927.9.15330	Tb927.9.15330		U3 small nucleolar RNA-associated protein 6, putative	100.03	0	42.804											0.310586	0.0298734	0.0785838	1.10467		5.1	4	4	1.0431	23.175	3	1	211940000	97761000	114180000	7.6	6	6	1.1375	13.168	6	3	285570000	136440000	149130000	8.6	7	7	1.46441	15.142	6	2
1043	Tb927.11.11630	Tb927.11.11630		LSU ribosomal protein, mitochondrial, putative	28.476	0	13.166	1	1									-0.54881	0.029903	0.0785958	1.1046		4.5	1	1	0.46863		1	1	99596000	94175000	5421100	10.3	1	1	0.93606		1	1	43698000	38494000	5203800	4.5	1	1	0.723118		1	0
1067	Tb927.11.12230	Tb927.11.12230	HslU2	ATP-dependent protease ATPase subunit HslU2	54.897	0	134.09	1			1							-0.106565	0.0300124	0.0788171	1.10338		34.5	13	13	0.88687	12.18	13	3	3174500000	1290700000	1883800000	34.9	12	12	0.94265	13.156	12	2	3463100000	1509300000	1953800000	32.9	13	13	0.941442	6.6612	12	3
1268	Tb927.11.1700	Tb927.11.1700		hypothetical protein, conserved	61.63	0	61.001	1										-0.0932799	0.0301333	0.0790683	1.102		20.5	7	7	0.92472	15.357	7	1	1330000000	535300000	794680000	26	9	9	0.95702	12.717	9	1	1640400000	657150000	983270000	20.5	7	7	0.931619	15.877	8	2
549	Tb927.10.14770	Tb927.10.14770	AKB1	Associated kinase of Tb14-3-3	70.531	0	43.092											0.102275	0.0301642	0.0790831	1.10192		17.5	8	8	1.1072	40.342	8	1	1067400000	442140000	625280000	19.2	8	8	1.074	22.853	9	1	1345700000	581630000	764070000	16.1	7	7	1.0764	44.38	7	2
3271	Tb927.9.5440	Tb927.9.5440		actin, putative	46.749	0	18.506											-0.204288	0.0303488	0.0795006	1.09963		13.1	4	4	0.78346	126.97	2	0	231410000	71760000	159650000	12.8	4	4	0.9182	64.907	4	1	549650000	99477000	450170000	11.9	4	4	0.817528	97.598	4	1
2186	Tb927.5.2340	Tb927.5.2340		hypothetical protein, conserved	60.235	0	5.824											-0.157055	0.0304298	0.0795799	1.0992		3.5	1	1	0.81712		1	0	10390000	4845900	5544500	3.5	1	1	0.96432		1	0	16415000	7508000	8907000	3.5	1	1	0.903587		1	0
733	Tb927.10.4690	Tb927.10.4690		dynein light chain, putative	13.029	0	57.622											-0.113694	0.030425	0.0795799	1.0992		50.9	4	4	0.91112	2.4271	4	1	621820000	321080000	300740000	33.9	3	3	0.92224	3.7027	3	1	585080000	303110000	281970000	42.9	3	3	0.891504	5.0389	3	1
2701	Tb927.7.700	Tb927.7.700	NOP74	Nucleolar protein 74	74.25	0	10.39											0.525885	0.0305811	0.0799088	1.09741		8	3	3	1.8323	18.194	3	1	147870000	41093000	106780000	6	3	3	1.5669	14.878	3	0	150850000	44920000	105930000	8	3	3	0.968804	50.004	3	1
865	Tb927.10.7880	Tb927.10.7880		Sperm tail/Sperm tail C-terminal domain containing protein, putative	76.814	0	29.106											-0.196958	0.0306098	0.0799171	1.09736		6.8	4	4	0.97123	18.072	4	0	334800000	126710000	208090000	8.9	5	5	0.91428	23.283	5	1	326630000	139000000	187620000	6.8	4	4	0.794092	11.347	4	1
1400	Tb927.11.4480	Tb927.11.4480	RSP4/6	Flagellar radial spoke protein 4/6	66.905	0	86.819											-0.0935114	0.0306709	0.08001	1.09686		22.6	9	9	0.92791	53.112	12	4	1357100000	719050000	638100000	22.6	9	9	0.94173	54.79	10	2	1459000000	737730000	721300000	22.2	9	9	0.956572	16.899	10	2
3366	Tb927.9.9730	Tb927.9.9730	FP45	Flagellar pocket protein FP45	44.559	0	64.614											0.0950282	0.0307869	0.0801124	1.0963		18.8	5	5	1.0534	9.7521	5	0	938470000	469050000	469430000	18.5	5	5	1.0521	11.342	5	1	932880000	419400000	513480000	23.8	6	6	1.07304	19.818	6	1
839	Tb927.10.740;Tb11.v5.0750	Tb927.10.740	SMC4	structural maintenance of chromosome 4, putative	154.7	0	15.571											0.138767	0.0307375	0.0801124	1.0963		5.7	6	6	1.0399	19.947	5	3	791010000	370650000	420360000	5.1	5	5	1.078	7.4381	5	0	1761000000	799050000	962000000	4.2	4	4	1.10173	28.479	3	1
2652	Tb927.7.5570;Tb927.7.5580	Tb927.7.5570	MOB1A	cell cycle associated protein MOB1-A	24.609	0.0093486	2.2572											1.67804	0.0307641	0.0801124	1.0963		0	0	0			0	0	0	0	0	0	0	0			0	0	0	0	0	3.8	1	1	2.19106		1	1
385	Tb927.10.10830	Tb927.10.10830	RESC13	RNA-editing substrate binding complex protein RESC13	32.404	0	84.65	1										-0.125754	0.0310149	0.0806387	1.09346		24.4	6	6	0.97498	8.3716	6	0	1788200000	830230000	958010000	24.4	6	6	0.9032	9.4138	7	2	1925700000	883210000	1042500000	24.4	5	5	0.869414	16.965	6	2
1089	Tb927.11.12920	Tb927.11.12920		ClpA/B domain-containing protein	47.225	0	17.98											0.210443	0.0311909	0.081029	1.09136		11.9	4	4	1.0258	12.254	3	0	96913000	44935000	51977000	14.7	5	5	1.1703	124.08	4	2	233360000	129720000	103640000	10.9	4	4	1.13564	83.081	3	1
2995	Tb927.8.7480	Tb927.8.7480		hypothetical protein, conserved	70.712	0.0013206	3.3648											0.694806	0.0312253	0.0810512	1.09124		1.6	1	1	2.0192		1	0	35875000	9418700	26456000	1.9	1	1	2.3518		1	1	9657300	1027800	8629600	1.6	1	1	1.04078		1	0
1440	Tb927.11.5290	Tb927.11.5290	MCP9	mitochondrial carrier protein	29.883	0	48.979	1									1	-0.0939968	0.0312887	0.0811487	1.09072		33	11	11	0.95918	29.556	10	2	3215300000	1590900000	1624400000	34.8	10	10	0.92078	14.966	11	3	3747600000	1402600000	2344900000	33	11	11	0.928591	4.9672	13	4
734	Tb927.10.470	Tb927.10.470		choline dehydrogenase, putative	56.921	0	104.11	1							1			-0.105819	0.0314035	0.0812446	1.09021		34.3	9	9	0.90248	40.694	9	1	1288500000	690310000	598170000	34.3	10	10	0.93531	11.292	8	0	1310300000	633150000	677130000	34.3	9	9	0.968804	14.924	9	1
1037	Tb927.11.11725;Tb927.11.11475	Tb927.11.11725		ribosomal protein S14p/S29e	6.7299	0	10.667											0.495745	0.0313669	0.0812446	1.09021		0	0	0			0	0	0	0	0	0	0	0			0	0	0	0	0	17.5	1	1	1.55615		1	0
1061	Tb927.11.12110	Tb927.11.12110		RNA helicase, putative	143.09	0.00034211	3.929											0.579499	0.0314014	0.0812446	1.09021		0.9	1	1	1.6868		1	0	9415300	2773300	6642000	0.9	1	1	1.7589		1	0	8776000	2089600	6686400	0	0	0			0	0
1079	Tb927.11.12590	Tb927.11.12590		Der1-like family, putative	27.968	0	18.069					1						-0.221324	0.0315897	0.0815287	1.08869		11.1	2	2	0.98163	6.4499	2	0	241060000	108940000	132110000	15	3	3	0.89464	21.817	3	1	432670000	150030000	282640000	11.1	2	2	0.783085	15.003	2	0
955	Tb927.10.9960	Tb927.10.9960		hypothetical protein, conserved	50.168	0.00033356	3.6106	1										-0.164557	0.0316209	0.0815287	1.08869		1.7	1	1	0.8677		1	1	24661000	4317400	20344000	0	0	0			0	0	0	0	0	1.7	1	1	0.938086		1	1
1683	Tb927.2.4110	Tb927.2.4110	MPPA	Mitochondrial-processing peptidase subunit alpha	52.064	0	95.82	1				1						-0.125196	0.0315531	0.0815287	1.08869		25.8	10	10	0.86023	27.202	12	6	2446300000	1217300000	1229000000	36.9	15	15	0.96477	25.035	15	4	3357900000	1577000000	1781000000	28.6	11	11	0.930406	49.139	12	3
2055	Tb927.4.360	Tb927.4.360		1,2-Dihydroxy-3-keto-5-methylthiopentene dioxygenase, putative	33.47	0	31.57											0.098509	0.0316304	0.0815287	1.08869		21.1	5	5	1.0402	25.461	5	1	1257300000	614770000	642500000	20.7	5	5	1.0769	11.182	5	0	1181900000	527250000	654660000	16.1	4	4	1.10216	136.12	4	0
814	Tb927.10.6810	Tb927.10.6810		guanylate kinase, putative	29.956	0	85.874											0.12794	0.0316434	0.0815287	1.08869		44.7	8	8	1.0963	4.7964	8	4	816010000	406080000	409930000	35.2	6	6	1.0231	9.781	6	2	628950000	347850000	281090000	35.6	7	7	1.15539	8.6147	7	3
1656	Tb927.2.2520;Tb927.2.2510	Tb927.2.2520	VDAC2	Mitochondrial outer membrane protein porin 2	29.189	0	219.97	1									1	0.11692	0.0316889	0.0815789	1.08842		69.3	14	14	1.0902	18.262	18	0	19023000000	8.4731e+09	10550000000	69.3	13	13	1.021	23.475	17	0	20539000000	9408300000	11131000000	69.3	12	12	1.11185	20.898	17	2
124	Tb927.7.4840;Tb11.v5.0166	Tb927.7.4840		hypothetical protein, conserved	38.168	0	8.6026											-0.160558	0.0318332	0.0818828	1.08681		7.8	2	2	0.97616	9.8276	2	0	76967000	35460000	41507000	7.8	2	2	0.91826	12.335	2	0	102370000	48601000	53772000	11.7	3	3	0.864902	21.457	3	0
1077	Tb927.11.12540	Tb927.11.12540		leucine-rich repeat protein (LRRP), putative	115.21	0	42.756											-0.099669	0.0320503	0.0823737	1.08421		7.4	6	6	0.92235	12.063	6	1	541300000	258360000	282930000	11.2	9	9	0.91308	12.203	9	1	952890000	488740000	464150000	9.9	8	8	0.929887	14.655	8	1
2805	Tb927.8.2490	Tb927.8.2490	SET20	SET domain protein 20	35.229	0	8.3519	1										-0.549732	0.0321151	0.0824727	1.08369		0	0	0			0	0	0	0	0	3.2	1	1	0.71989		1	0	131400000	67652000	63753000	7.7	2	2	0.528123	101.1	2	1
3243	Tb927.9.4080	Tb927.9.4080	HYP2	Stumpy formation signalling pathway protein, putative	142.13	0	7.9721											1.33735	0.0324635	0.0832991	1.07936		1.7	2	2	1.8578		1	1	11061000	625300	10436000	1	1	1			0	0	0	0	0	1	1	1	3.4369		1	0
3067	Tb927.9.11300	Tb927.9.11300	MRPS17	Mitochondrial ribosomal protein S17	35.601	0	16.291	1	1									-0.661107	0.032534	0.0833711	1.07898		5.5	1	1	0.5043		1	1	26708000	25049000	1659400	17.3	4	4	0.55879	9.4525	3	1	352670000	173450000	179220000	5.5	1	1	1.07263		1	1
1091	Tb927.11.12960	Tb927.11.12960		protein Pet117, putative	10.664	0.0075781	2.3156	1										-0.243059	0.0325457	0.0833711	1.07898		10.9	1	1	0.76975		1	0	165810000	89182000	76627000	10.9	1	1	0.84874		1	0	268050000	119710000	148340000	0	0	0			0	0
3189	Tb927.9.1750	Tb927.9.1750		Fibronectin type III domain containing protein, putative	502.8	0	64.647											-0.128281	0.0325714	0.0833711	1.07898		4.2	13	13	0.90382	32.872	14	6	713960000	351960000	362000000	4.1	13	13	0.96399	15.24	13	4	810890000	357210000	453680000	3.6	11	11	0.856825	48.064	11	2
439	Tb927.10.12410	Tb927.10.12410		hypothetical protein, conserved	24.659	0	52.698											-0.145764	0.0327685	0.0838071	1.07672		39	6	6	0.86915	14.027	7	2	1029700000	509620000	520130000	42.5	7	7	0.84941	7.6901	8	3	1125300000	569390000	555870000	38.6	6	6	0.924556	27.458	7	4
823	Tb927.10.7020	Tb927.10.7020	AP	acid phosphatase, putative	48.932	0	41.398											0.227662	0.0329772	0.084272	1.07432		21.5	9	9	1.2372	13.219	8	1	1311000000	492700000	818320000	18.7	8	8	1.3346	50.524	8	5	1466400000	449040000	1017400000	19.9	9	9	1.10024	16.394	9	2
1088	Tb927.11.1290	Tb927.11.1290		hypothetical protein, conserved	43.112	0	15.667	1										-0.250386	0.0330492	0.0843186	1.07408		12.1	4	4	0.85216	36.413	4	0	519530000	153890000	365640000	12.1	4	4	0.69895	27.985	3	0	238190000	147060000	91122000	12.1	4	4	0.909008	28.116	3	0
1967	Tb927.4.1360	Tb927.4.1360		Glucose-6-phosphate 1-epimerase, putative	32.547	0	115.78											0.0971474	0.0330389	0.0843186	1.07408		41	8	8	1.1057	7.4774	7	2	6.4879e+09	2776200000	3711600000	45.4	10	10	1.0719	9.1608	9	1	7.5659e+09	3230200000	4335700000	39.2	7	7	1.05377	3.9787	7	2
1074	Tb927.11.1250	Tb927.11.1250	mS35	Mitochondrial SSU ribosomal protein, putative	98.264	0	88.63	1	1									-0.160881	0.033309	0.0849122	1.07103		30.7	19	19	0.85498	11.067	19	2	1862700000	984470000	878230000	22.3	13	13	0.83153	7.0522	13	1	1345700000	676190000	669500000	28	17	17	0.918611	11.808	17	3
1224	Tb927.11.16090	Tb927.11.16090	dDC2	Outer dynein arm docking complex protein 2, putative	72.145	0	47.641											-0.146489	0.0334665	0.0852241	1.06944		17	8	8	0.84991	21.048	8	2	700520000	361160000	339350000	21.1	10	10	0.92039	9.2364	12	5	698820000	242780000	456040000	12.1	6	6	0.981451	21.478	7	0
361	Tb927.10.10160	Tb927.10.10160	KPAF4	Kinetoplast polyadenylation factor 4	31.781	0	29.749	1										-0.118484	0.0334857	0.0852241	1.06944		13.9	2	2	0.97856	19.312	2	0	226830000	108390000	118440000	13.9	2	2	0.92161	2.3111	2	0	264860000	120710000	144150000	17.7	3	3	0.880747	14.437	3	1
1344	Tb927.11.3170	Tb927.11.3170		Der1-like family, putative	24.043	0.0025429	2.9032											-0.430903	0.0336031	0.0854533	1.06827		6.3	1	1	0.56201		1	0	33719000	20932000	12788000	6.3	1	1	0.68595		1	0	32167000	18468000	13698000	6.3	1	1	0.816526		1	0
2939	Tb927.8.6020	Tb927.8.6020		hypothetical protein, conserved	40.341	0.0061143	2.4493											-0.126223	0.0339591	0.0862886	1.06405		2.2	1	1	0.88433		1	0	66622000	31752000	34870000	2.2	1	1	0.93237		1	0	65350000	31020000	34330000	2.2	1	1	0.976658		1	0
1896	Tb927.3.4970	Tb927.3.4970		hypothetical protein, conserved	115.81	0	88.751											-0.0988542	0.0340017	0.0863269	1.06385		11.2	6	6	0.91216	16.332	6	0	336300000	156520000	179770000	14	9	9	0.92502	25.91	10	2	704160000	387220000	316940000	11.8	7	7	0.928074	13.517	7	2
3216	Tb927.9.2760	Tb927.9.2760	EB1	EB1-like C-terminal motif containing protein, putative	56.997	0	52.284											0.117899	0.0340373	0.0863473	1.06375		23.5	7	7	1.1235	38.446	6	1	293710000	162410000	131300000	14.2	4	4	1.1315	13.912	4	0	282610000	122060000	160550000	27.8	8	8	1.04942	18.637	7	1
2140	Tb927.5.1120	Tb927.5.1120	TZP656	Phage tail fibre repeat, putative	655.92	0	47.81											-0.283333	0.0342121	0.0867151	1.06191		15.2	5	5	0.8723	74.657	5	1	669420000	171120000	498300000	16.8	6	6	0.9397	68.989	6	1	795450000	231000000	564450000	15	5	5	0.66569	76.374	5	2
1844	Tb927.3.3510	Tb927.3.3510		hypothetical protein, conserved	52.853	0	42.3											-0.216331	0.0342377	0.0867151	1.06191		10.6	3	3	0.91563	6.5614	3	0	164790000	75762000	89032000	8.8	3	3	0.9608	66.962	3	1	198020000	113200000	84818000	6.7	2	2	0.831117	1.9219	2	0
135	Tb11.v5.0189;Tb927.7.5090	Tb11.v5.0189		condensin complex subunit 2, putative	79.132	0.00034783	4.2593											0.33446	0.0343115	0.086832	1.06132		2.4	1	1	1.113		1	0	72968000	35006000	37962000	2.4	1	1	1.2283		1	0	93487000	39613000	53875000	2.4	1	1	1.46638	43.627	2	1
1301	Tb927.11.2340	Tb927.11.2340		hypothetical protein, conserved	58.674	0	17.06											0.152934	0.0344855	0.0871277	1.05984		9.8	5	5	1.0598	3.6659	5	2	501990000	192230000	309760000	12.1	6	6	1.0399	4.7644	6	2	545830000	211810000	334020000	8.7	4	4	1.14759	9.5279	4	1
1857	Tb927.3.3850	Tb927.3.3850	sec16	COPII coat assembly protein sec16	146.55	0	17.287											0.44904	0.0345118	0.0871277	1.05984		3.2	4	4	1.7942	25.133	2	1	47875000	6813500	41061000	1.9	2	2	1.4063	24.863	2	0	61403000	22043000	39360000	1.9	2	2	1.38646	3.7978	2	0
192	Tb927.11.3650;Tb11.v5.0435	Tb927.11.3650		adenylosuccinate synthetase, putative	66.674	0	14.94											0.596157	0.034505	0.0871277	1.05984		5.6	2	2	1.3795	20.623	2	1	178730000	43130000	135600000	9.3	3	3	1.3105	1.2145	3	1	159780000	50085000	109690000	2.5	1	1	1.18406		1	0
2442	Tb927.6.5050	Tb927.6.5050		V-type ATPase, C subunit, putative	23.044	0	12.947											0.0951233	0.0346294	0.087284	1.05907		10.3	2	2	1.0604	12.797	2	1	288010000	191690000	96322000	5.4	1	1	1.0693		1	1	116960000	101980000	14979000	4.9	1	1	1.10183		1	0
2832	Tb927.8.3210	Tb927.8.3210		hypothetical protein, conserved	18.741	0.0031407	2.7798											0.97872	0.0346268	0.087284	1.05907		8.1	1	1	3.0058		1	0	76951000	4643200	72308000	8.1	1	1	2.0383		1	0	89218000	10320000	78899000	8.1	1	1	1.24923		1	1
2032	Tb927.4.2880	Tb927.4.2880	NUP225	Nucleoporin NUP225	225.59	0	78.761											0.134066	0.0347455	0.0875062	1.05796		10.1	14	14	1.1587	9.2731	16	7	873580000	372670000	500910000	11.9	17	17	1.0324	19.625	18	8	883400000	387390000	496010000	10.9	15	15	1.14542	17.542	15	6
1989	Tb927.4.1920	Tb927.4.1920	GPI16	GPI transamidase subunit 16, putative	75.806	0	72.958											0.123242	0.0351396	0.0883567	1.05376		11.8	5	5	1.1039	8.7524	6	3	773770000	349650000	424120000	17.2	7	7	1.158	1.8684	6	2	777680000	359610000	418060000	10.8	5	5	1.03048	7.7186	5	1
2654	Tb927.7.5640	Tb927.7.5640		G-patch domain containing protein, putative	29.168	0.0025723	3.0323											0.341031	0.0351298	0.0883567	1.05376		0	0	0			0	0	0	0	0	7.4	1	1	1.1936		1	0	14333000	5736900	8596200	0	0	0			0	0
919	Tb927.10.9070	Tb927.10.9070		hypothetical protein, conserved	65.927	0	7.98	1										-0.252994	0.0352713	0.0885458	1.05283		3.4	2	2	0.90756		1	0	69108000	33456000	35652000	6.9	3	3	0.90172	51.566	3	0	233060000	143500000	89561000	3.4	2	2	0.87974		1	0
2808	Tb927.8.2550	Tb927.8.2550	PRI1	mitochondrial DNA primase	69.862	0	37.879	1			1							-0.12252	0.0352474	0.0885458	1.05283		20.5	7	7	0.97498	38.532	7	1	833010000	339430000	493580000	21.8	8	8	0.8979	27.481	9	3	1192700000	559410000	633330000	23.2	8	8	0.93423	14.001	8	2
2863	Tb927.8.4320	Tb927.8.4320		hypothetical protein, conserved	167.7	0.0040248	2.639											-0.250133	0.0354037	0.0887732	1.05172		0	0	0			0	0	0	0	0	0	0	0			0	0	0	0	0	0.8	1	1	0.857633		1	1
1602	Tb927.11.9320	Tb927.11.9320		hypothetical protein, conserved	23.715	0	16.118											-0.168059	0.0354186	0.0887732	1.05172		11.8	2	2	0.79352	3.3704	2	1	104670000	84179000	20495000	22.3	3	3	0.95788	3.9383	2	1	64809000	17013000	47796000	11.8	2	2	0.901469	22.982	2	1
736	Tb927.10.4740	Tb927.10.4740		nucleolar RNA-binding protein, putative	7.4056	0.00034916	4.3561											0.550915	0.0355821	0.0891117	1.05007		0	0	0			0	0	0	0	0	25.4	1	1	1.6543		1	0	21830000	8283900	13546000	0	0	0			0	0
2196	Tb927.5.2670	Tb927.5.2670		hypothetical protein, conserved	14.491	0.00034795	4.2627											-0.139286	0.0356114	0.0891139	1.05005		8.7	1	1	0.89543		1	0	125210000	60012000	65196000	8.7	1	1	0.9371		1	0	99254000	50081000	49173000	0	0	0			0	0
495	Tb927.10.13850	Tb927.10.13850		ATP12 chaperone protein, putative	43.008	0	21.051	1		1								-0.0896476	0.0356805	0.0891442	1.04991		13.7	4	4	0.92548	27.861	3	0	511130000	244540000	266590000	9.7	3	3	0.9326	25.886	3	0	745180000	343340000	401840000	16.8	5	5	0.962186	24.708	5	2
3105	Tb927.9.12730	Tb927.9.12730	J50	chaperone protein DnaJ, putative	48.592	0	98.333	1				1						-0.086589	0.0356583	0.0891442	1.04991		28.6	9	9	0.93668	7.9303	11	1	3268800000	1478800000	1790000000	33.9	11	11	0.93431	6.361	12	2	3837000000	1653100000	2183900000	32.2	10	10	0.956663	10.579	12	1
2772	Tb927.8.1770	Tb927.8.1770		hypothetical protein, conserved	60.165	0	14.233	1										0.304355	0.0359351	0.0896375	1.04751		4	1	1	1.1313	0.41407	2	2	129500000	56474000	73029000	4.4	2	2	1.3236	12.327	2	1	73456000	15848000	57608000	2.3	1	1	1.49725		1	0
636	Tb927.10.2310	Tb927.10.2310		hypothetical protein, conserved	52.146	0	5.3391											0.338183	0.0359144	0.0896375	1.04751		2.7	1	1	1.299		1	1	16863000	667540	16196000	5.4	2	2	1.4763		1	0	28540000	8435300	20105000	2.7	1	1	1.37013		1	0
1802	Tb927.3.2490	Tb927.3.2490	PH1	Kinesin-like protein PH1	110.07	0	106.36											0.0927043	0.0360473	0.0897974	1.04674		23.4	19	19	1.039	49.406	19	2	3516200000	1663700000	1852500000	27.3	22	22	1.0958	18.736	23	5	3885900000	1659800000	2226100000	24.7	18	18	1.06703	13.967	18	3
130	Tb927.7.4970;Tb11.v5.0178	Tb927.7.4970	GS	glutamine synthetase, putative	42.433	0	8.3714											0.981936	0.0360565	0.0897974	1.04674		6.6	2	2	3.2696	83.377	2	2	141320000	10768000	130550000	5.2	2	2	1.3872	26.777	2	1	108950000	26336000	82617000	3.7	1	1	1.6988		1	0
2591	Tb927.7.3880	Tb927.7.3880	BBP87	Basal body protein	87.072	0	15.669											0.320362	0.0360956	0.0898234	1.04661		4.1	2	2	1.4212	27.478	2	1	44517000	22576000	21941000	4.1	2	2	1.2635	10.93	2	1	47756000	21632000	26124000	0	0	0			0	0
1182	Tb927.11.15020	Tb927.11.15020	SODB2	iron superoxide dismutase	23.28	0.002589	3.0898											0.242591	0.036265	0.0901732	1.04492		14.9	1	1	1.1916		1	0	19205000	6838800	12366000	22.6	3	1	1.275		1	1	7148200	821830	6326300	14.9	1	1	0.986291		1	1
1733	Tb927.2.5930	Tb927.2.5930		hypothetical protein, conserved	60.489	0	32.309	1		1								0.0969018	0.0363847	0.0903991	1.04384		8.6	3	3	1.1003	8.628	3	0	282800000	121410000	161390000	8.6	3	3	1.0307	2.2915	3	0	293720000	131180000	162530000	8.6	3	3	1.0767	10.088	3	0
3019	Tb927.8.8310	Tb927.8.8310	J70	chaperone protein DnaJ, putative	51.72	0	6.7301											0.169567	0.0364937	0.0905503	1.04311		2.9	1	1	1.2033		1	0	44248000	16941000	27307000	7.7	2	2	1.1026	12.844	2	1	117600000	73212000	44385000	10	3	3	1.19564	18.67	3	2
305	Tb927.1.2580	Tb927.1.2580	EAP1	exosome-associated protein 1	42.635	0	7.5768											0.608326	0.0365323	0.0905503	1.04311		5.5	1	1	1.5074		1	0	59306000	17458000	41847000	5.5	1	1	1.5471		1	1	34703000	2571800	32131000	5.5	1	1	1.00584		1	0
222	Tb11.v5.0589;Tb927.3.1110	Tb11.v5.0589		Clusterin-associated protein-1, putative	49.399	0	13.404											0.710724	0.0365187	0.0905503	1.04311		6.9	2	2	1.313		1	1	40524000	5660700	34864000	3.2	1	1	1.0501		1	1	31792000	4438600	27353000	6.9	2	2	2.39791	26.019	2	2
3289	Tb927.9.6270	Tb927.9.6270		hypothetical protein, conserved	57.132	0.0003453	4.1125											-0.176676	0.0367625	0.0910489	1.04073		2.4	1	1	0.90983		1	0	66757000	32039000	34719000	2.4	1	1	0.85984		1	0	74455000	35408000	39047000	2.4	1	1	0.981451		1	0
2454	Tb927.6.620	Tb927.6.620		hypothetical protein, conserved	301.88	0	32.919											-0.117732	0.0368865	0.0912838	1.03961		4.3	8	8	0.94834	14.852	7	1	264450000	113930000	150520000	6.5	12	12	0.94282	64.141	11	4	374210000	196510000	177700000	3.6	7	7	0.859476	14.33	6	1
1611	Tb927.11.9530	Tb927.11.9530	14-3-3-I	14-3-3 protein 1	30.31	0	20.74											0.353106	0.0369341	0.0913295	1.03939		11.1	3	3	1.543	7.0733	2	1	190710000	42930000	147780000	15.3	4	4	1.4173	38.069	5	3	584170000	150840000	433330000	8	2	2	0.991867	54.906	2	1
1971	Tb927.4.1540	Tb927.4.1540	POMP27	NAD dependent epimerase/dehydratase family, putative	55.24	0	91.168											-0.106336	0.0370363	0.09151	1.03853		30.5	9	9	0.89748	23.119	9	5	2556100000	1253000000	1303100000	29.1	9	9	0.90166	6.471	10	5	2133500000	983900000	1149600000	20.1	6	6	0.957304	20.813	6	1
1033	Tb927.11.11380	Tb927.11.11380		SUMO-interacting motif-containing protein	61.504	0	75.199	1										-0.0934926	0.037084	0.0915558	1.03831		16.7	6	6	0.91104	11.155	6	0	1153700000	559700000	593960000	18.7	7	7	0.93566	14.295	7	0	1590300000	719450000	870900000	18.7	7	7	0.937295	4.6841	6	0
265	Tb927.8.4130;Tb927.8.4080;Tb927.8.4030;Tb11.v5.0861	Tb927.8.4130	CITFA-5b	class I transcription factor A, subunit 5b	23.529	0.00033212	3.4818											0.238751	0.0372186	0.0918157	1.03708		8.5	2	2	1.0809	32.841	2	0	69274000	28790000	40484000	8.5	2	2	1.4198	9.4196	2	1	55239000	9108700	46130000	8.5	2	2	1.15239	16.272	3	1
1981	Tb927.4.1740	Tb927.4.1740	CMF41	Component of motile flagella 41	47.677	0	43.233											-0.0963097	0.037274	0.0918801	1.03678		25.4	8	8	0.95087	19.302	8	2	839330000	369020000	470310000	28.4	10	10	0.95394	14.467	10	3	1078700000	459660000	619080000	28.7	10	10	0.898957	4.8123	10	5
3367	Tb927.9.9740	Tb927.9.9740		AMP deaminase, putative	163.28	0	6.8128											-0.274579	0.0377261	0.0928482	1.03223		1.8	2	2	0.93984	4.3237	2	1	57160000	32815000	24346000	1.6	2	2	0.81421	17.489	2	0	43155000	22090000	21066000	1.1	1	1	0.674627		1	0
1195	Tb927.11.15240	Tb927.11.15240	RAB2B	Ras-related protein RAB2B, putative	23.511	0	62.983											0.100328	0.0377141	0.0928482	1.03223		57.1	9	9	1.0328	9.1993	10	3	2064700000	951070000	1113600000	42.9	6	6	1.1012	9.5815	5	0	1205800000	548900000	656910000	59	9	9	1.05483	12.948	9	4
1396	Tb927.11.4420	Tb927.11.4420		hypothetical protein, conserved	59.291	0	18.75											0.183076	0.037828	0.093026	1.0314		6.8	3	3	1.3034	17.153	3	0	347700000	145050000	202650000	14	5	5	1.0699	3.264	5	2	318340000	122690000	195640000	6.8	3	3	1.09872	32.848	3	0
593	Tb927.10.15790	Tb927.10.15790	COX19	cytochrome c oxidase assembly protein COX19, putative	16.775	0	11.885	1		1								-0.650729	0.037886	0.0930406	1.03133		24.1	2	2	0.3702	99.753	2	1	301580000	153740000	147850000	15.9	2	2	0.80719	1.0006	2	0	277660000	142920000	134740000	9	1	1	0.702938		1	0
666	Tb927.10.290	Tb927.10.290		proteasome alpha 2 subunit, putative	25.354	0	27.783											0.722633	0.0378933	0.0930406	1.03133		6.9	1	1	2.5014		1	0	26763000	6592300	20171000	23.8	3	3	2.0419	23.743	3	2	112960000	34535000	78429000	12.6	2	2	1.47667		1	1
824	Tb927.10.7060	Tb927.10.7060	NUP96	Nucleoporin NUP96	96.511	0	59.424											0.200122	0.0379769	0.0931729	1.03071		8.9	6	6	1.1756	22.367	5	0	487010000	160670000	326330000	17.9	11	11	1.298	33.801	10	4	820490000	293050000	527440000	15.1	8	8	1.01047	31.1	7	3
808	Tb927.10.6630	Tb927.10.6630	DBP2A	ATP-dependent RNA helicase DBP2A, putative	64.082	0	53.874											0.138899	0.03846	0.0942842	1.02556		24.8	12	12	1.1836	8.8852	12	2	1269200000	523020000	746230000	27.8	12	12	1.1357	23.564	12	2	1231200000	494170000	737050000	29.2	14	14	1.06547	11.562	13	2
2383	Tb927.6.3710	Tb927.6.3710		hypothetical protein, conserved	78.289	0.002849	2.8698											-0.64994	0.0386537	0.094685	1.02372		0	0	0			0	0	0	0	0	2.1	1	1	0.74376		1	0	10873000	5559900	5313500	3.6	2	2	0.54609		1	0
3256	Tb927.9.4660	Tb927.9.4660		hypothetical protein, conserved	55.558	0	11.982	1										-0.17613	0.0387237	0.0947823	1.02327		6.1	2	2	0.86574	6.4995	2	0	107840000	50874000	56970000	8.9	3	3	0.89104	25.602	3	1	122190000	63679000	58507000	8.1	3	3	0.800897	11.625	3	0
673	Tb927.10.3030;Tb927.10.2980	Tb927.10.3030	RPN11	proteasome regulatory non-ATPase subunit 11	33.847	0	12.473											0.797702	0.0387767	0.094838	1.02302		4.3	1	1	2.2979		1	0	60725000	15050000	45675000	4.3	1	1	2.4602		1	0	61993000	14518000	47475000	13.8	3	3	0.909504	81.692	2	1
2028	Tb927.4.2790	Tb927.4.2790	KRIPP12	kinetoplast ribosomal PPR-repeat containing protein 12	62.809	0	18.951	1										-0.341706	0.0389824	0.0952667	1.02106		6.7	3	3	0.68231	3.6027	3	0	71508000	42437000	29071000	10.5	4	4	0.6796	15.031	3	0	78043000	41638000	36405000	4.4	2	2	0.824266	1.916	2	0
1640	Tb927.2.1210	Tb927.2.1210	RHS4	retrotransposon hot spot protein 4 (RHS4), putative	99.688	0	61.852											0.595434	0.0390241	0.0952942	1.02093		14.8	12	2	2.0734		1	1	70928000	49938000	20990000	15	12	1	1.9615		1	1	82690000	58115000	24575000	16	1	12	1.20668		1	1
1253	Tb927.11.16730	Tb927.11.16730	GCVL-2	dihydrolipoyl dehydrogenase	50.433	0	323.31	1							1			0.0825391	0.0391459	0.0955172	1.01992		65.2	26	26	1.0561	4.5898	39	5	60540000000	26143000000	34396000000	72.5	31	31	1.0567	9.4539	46	7	83090000000	35882000000	47208000000	65.6	26	26	1.06791	8.3588	38	5
97	Tb11.02.5070b;Tb927.11.7212	Tb11.02.5070b		hypothetical protein, conserved	32.082	0	7.0618	1										0.277222	0.0392204	0.0956246	1.01943		9.6	1	1	1.1571		1	0	30775000	10866000	19909000	13.4	2	2	1.3862	25.315	2	0	199680000	129450000	70228000	0	0	0			0	0
629	Tb927.10.2230	Tb927.10.2230		NADPH:adrenodoxin oxidoreductase, mitochondrial, putative	65.601	0	12.086	1					1					-0.174643	0.0393596	0.0958894	1.01823		9.7	4	4	0.97312	19.398	4	1	119300000	64668000	54630000	4.8	3	3	0.80759	24.519	3	0	99992000	55351000	44642000	3.3	2	2	0.837381	5.3129	2	0
3115	Tb927.9.12980	Tb927.9.12980		Alpha/beta hydrolase family, putative	46.891	0	8.9917											-0.196086	0.0394061	0.095928	1.01805		5.2	2	2	0.9702	6.7957	2	1	101360000	27713000	73643000	6.4	2	2	0.79632	8.0385	2	0	99195000	50311000	48885000	9.2	3	3	0.802697	0.64305	2	1
868	Tb927.10.7920	Tb927.10.7920		hypothetical protein, conserved	26.008	0	25.525											-0.132156	0.0394812	0.0960361	1.01757		20.4	4	4	0.8617	14.734	4	0	438230000	215510000	222720000	10	2	2	0.96937	0.98258	2	0	169860000	80402000	89454000	14.3	3	3	0.87222	14.384	3	0
571	Tb927.10.15310	Tb927.10.15310		hypothetical protein, conserved	47.654	0	13.101											-0.129527	0.0396473	0.0961479	1.01706		4.7	2	2	0.8494	52.829	3	1	144830000	59088000	85744000	4.7	2	2	0.96666	8.3834	2	0	157270000	67726000	89549000	4.7	2	2	0.897989	19.973	2	1
3148	Tb927.9.1410	Tb927.9.1410		SUMO-interacting motif-containing protein	66.632	0	43.946											-0.127462	0.0396319	0.0961479	1.01706		9	4	4	0.99402	14.548	5	3	264470000	142430000	122040000	11.4	5	5	0.8816	22.89	5	0	365750000	189900000	175850000	7	3	3	0.907194	5.8532	3	0
1899	Tb927.3.5020	Tb927.3.5020	FLAM6	Flagellar Member 6	155.86	0	117.6											-0.106117	0.039628	0.0961479	1.01706		17.4	18	18	0.96663	26.002	18	1	1605900000	760830000	845100000	17.7	18	18	0.92339	13.409	20	8	1707900000	774600000	933340000	17.7	18	18	0.882457	17.079	19	4
1630	Tb927.11.9820	Tb927.11.9820		TZ ciliopathy protein (tectonic), putative	64.425	0	20.804											0.103955	0.0396499	0.0961479	1.01706		14.9	6	6	1.0631	13.727	6	4	267330000	130070000	137260000	11	4	4	1.134	4.1094	4	0	256960000	96895000	160070000	13	5	5	1.04106	6.5875	5	2
1887	Tb927.3.4790;Tb927.3.4750	Tb927.3.4790		Aminopeptidase M1, putative	97.251	0	11.439											0.184679	0.0396926	0.096177	1.01693		3	2	2	1.2083	3.7887	2	1	60708000	19684000	41024000	3.8	3	3	1.1476	90.893	3	0	124450000	34435000	90019000	1.4	1	1			0	0
3164	Tb927.9.15000	Tb927.9.15000		proteasome complex subunit Rpn13 ubiquitin receptor, putative	27.214	0	5.9527											0.793598	0.0398646	0.096519	1.01539		8	2	2	2.6704	9.68	2	1	50983000	6520200	44462000	8	2	2	1.3782	76.805	2	1	48650000	9084600	39565000	12.7	3	3	1.41515	39.263	2	1
271	Tb927.4.3080;Tb11.v5.0963	Tb927.4.3080		Uncharacterised ACR, YggU family COG1872, putative	18.44	0	5.6431	1										-0.326293	0.0399792	0.0966186	1.01494		17	2	2	0.9888	7.0489	2	0	71714000	32534000	39180000	10.9	1	1	0.86977		1	0	22763000	12516000	10247000	27.9	3	3	0.700673	2.4155	2	0
704	Tb927.10.3760	Tb927.10.3760		vacuolar ATP synthase subunit d, putative	31.285	0	12.665											-0.187114	0.0399765	0.0966186	1.01494		3.2	1	1	1.0125		1	0	133600000	61764000	71837000	6	1	1	0.86382		1	0	25095000	12483000	12612000	3.2	1	1	0.819001		1	1
1869	Tb927.3.4240	Tb927.3.4240	TRX2	thioredoxin, putative	21.78	0	4.9118	1										0.13935	0.0399982	0.0966186	1.01494		0	0	0			0	0	0	0	0	9.5	1	1	1.1248		1	0	79265000	29091000	50174000	14	2	2	1.12091	21.804	2	1
1315	Tb927.11.2540	Tb927.11.2540		hypothetical protein, conserved	33.848	0	65.028											-0.090497	0.0401683	0.0969548	1.01343		34.7	9	9	0.91693	12.312	9	1	1972600000	1086000000	886520000	38	10	10	0.9689	11.379	11	1	2341400000	1149900000	1191500000	34.7	9	9	0.939144	11.358	9	1
129	Tb927.7.4940;Tb11.v5.0175	Tb927.7.4940		serine peptidase, clan SC, family S9A-like protein, oligopeptidase B protein, putative	104.35	0	30.752	1				1						-0.211234	0.0402533	0.0969597	1.01341		11.6	8	8	0.89383	10.529	8	3	680190000	331620000	348570000	13.8	9	9	0.95058	13.589	8	2	657700000	307320000	350380000	8.4	6	6	0.733353	24.628	5	1
887	Tb927.10.8210	Tb927.10.8210	KREPA2	KREPA2	62.912	0	22.058	1										-0.0859312	0.0402479	0.0969597	1.01341		18.4	4	4	0.94395	7.3554	4	1	366760000	196470000	170290000	17.2	4	4	0.93709	8.8828	4	1	360590000	190910000	169680000	18.4	4	4	0.925669	16.456	4	0
2977	Tb927.8.6830	Tb927.8.6830		kinesin, putative	198.66	0	6.4719											0.224849	0.0402632	0.0969597	1.01341		1	2	2	1.2044		1	0	39003000	16899000	22104000	1	2	2	1.2042	2.0782	2	0	591290000	247880000	343410000	0.4	1	1	0.983381		1	0
888	Tb927.10.8240	Tb927.10.8240	CIF4	Cytokinesis initiation factor 4	42.845	0	12.4											-0.114902	0.0403213	0.097025	1.01312		10.4	2	2	0.89679	7.4369	2	0	126440000	59489000	66953000	13.6	3	3	0.98963	3.1813	3	1	207130000	74996000	132140000	13.6	3	3	0.895736	10.352	3	1
1227	Tb927.11.1620	Tb927.11.1620		hypothetical protein, conserved	21.598	0	29.667	1										-0.11265	0.0405958	0.0976107	1.0105		39.6	5	5	0.89021	21.271	5	1	769840000	323020000	446820000	33.3	4	4	0.88899	40.424	4	2	809640000	372860000	436780000	25.5	3	3	0.970026	3.7547	3	0
2439	Tb927.6.5000	Tb927.6.5000		Protein of unknown function (DUF773), putative	44.275	0	30.286											-0.109142	0.0407083	0.0978061	1.00963		16.2	5	5	0.90729	8.9666	5	1	458340000	208370000	249970000	13.2	5	5	0.96918	3.6052	5	1	470220000	210310000	259900000	21.6	7	7	0.951294	54.729	7	2
323	Tb927.1.3310	Tb927.1.3310		hypothetical protein, conserved	28.503	0	62.658											0.0916846	0.0407957	0.0979408	1.00904		31.3	7	7	1.0608	9.777	7	0	3993200000	1791200000	2201900000	44.4	10	10	1.0307	4.4014	10	2	4755500000	2132700000	2622800000	31.3	6	6	1.08044	10.396	8	1
364	Tb927.10.10370;Tb927.10.10290	Tb927.10.10370	MC6	microtubule inner protein MC6	20.152	0	24.369											-0.156986	0.0409738	0.0982933	1.00748		19.8	2	2	0.90123	8.1753	2	0	164000000	76079000	87917000	19.8	2	2	0.85326	2.4139	2	0	166120000	78564000	87561000	19.8	2	2	0.841397	18.508	2	0
2864	Tb927.8.4330	Tb927.8.4330	RAB11	small GTP-binding protein Rab11	23.527	0	143.79											0.0862503	0.0410662	0.0984396	1.00683		46.8	7	7	1.0424	6.0498	8	0	4208300000	1774100000	2434200000	46.8	7	7	1.0606	7.1994	7	0	3905900000	1662900000	2243000000	46.8	7	7	1.05625	6.7622	7	0
2845	Tb927.8.3630;Tb927.8.3620;Tb11.v5.0766	Tb927.8.3630	FT2	folate transporter 2	69.808	0	45.845											-0.233313	0.0413169	0.0987739	1.00536		14.1	7	2	0.91956	6.6015	2	0	692600000	322320000	370270000	14.4	7	2	0.9264	9.5339	2	0	772320000	364480000	407840000	14.1	2	7	0.705219	37.119	2	0
1895	Tb927.3.4950	Tb927.3.4950		hypothetical protein, conserved	55.3	0	11.041	1										-0.102947	0.0413318	0.0987739	1.00536		10.4	3	3	0.96969	14.955	3	1	107190000	55661000	51530000	15.8	5	5	0.8856	10.753	5	2	139440000	78727000	60710000	10.4	3	3	0.933445	23.595	3	2
1947	Tb927.3.930	Tb927.3.930	OADalpha	dynein heavy chain, putative	531.41	0	323.31											-0.0812194	0.0412881	0.0987739	1.00536		26.7	94	93	0.94448	13.047	95	25	15434000000	7.0329e+09	8.4013e+09	29.2	102	101	0.93877	15.935	107	24	19376000000	8930300000	10446000000	27.6	93	94	0.952925	18.26	96	25
390	Tb927.10.11020	Tb927.10.11020	MSH2	DNA mismatch repair protein MSH2, putative	105.34	0.0003375	3.7618											0.371736	0.0412501	0.0987739	1.00536		0.9	1	1	1.3335		1	0	26891000	9576500	17315000	0.9	1	1	1.5081		1	0	18959000	6256300	12703000	1.2	1	1	1.07718		1	1
1832	Tb927.3.3200	Tb927.3.3200	MC15	microtubule inner protein MC15	39.357	0	18.432											-0.16317	0.0420356	0.100379	0.998356		15.1	4	4	0.79607	12.432	4	1	344460000	132250000	212210000	18.9	5	5	0.8854	8.7966	5	1	642840000	348320000	294520000	15.1	4	4	0.951113	10.088	5	3
336	Tb927.1.4490	Tb927.1.4490	NAT2	N-acetyltransferase 2, putative	19.682	0	43.658											-0.0953517	0.042152	0.100504	0.997817		32.6	3	3	0.94478	6.8991	3	0	1277700000	610430000	667230000	32.6	4	4	0.89609	97.031	5	0	1535000000	760710000	774260000	36.6	6	6	0.942418	12.703	7	2
1447	Tb927.11.5440	Tb927.11.5440		NADP-dependent malic enzyme, cytosolic	61.506	0.00033715	3.7589											0.351588	0.042147	0.100504	0.997817		5.3	1	1	1.1238		1	0	28491000	10489000	18002000	6.9	2	2	1.1317		1	0	31668000	16164000	15504000	5.3	1	1	1.21309		1	0
96	Tb927.11.13007;Tb927.11.13003;Tb11.v5.0537;Tb927.11.9920;Tb11.01.1680.v5	Tb927.11.13007		ubiquitin-60S ribosomal protein L40	14.656	0	54.988											-0.19294	0.0424462	0.101128	0.995127		36.7	4	4	0.96312	8.2309	4	0	2530800000	1082400000	1448400000	36.7	4	4	0.94997	7.6568	4	0	4586300000	1961700000	2624700000	26.6	3	3	0.807559	2.9009	3	0
3286	Tb927.9.6130	Tb927.9.6130		calmodulin, putative	17.842	0	65.609											-0.0999114	0.0425307	0.101253	0.994593		46.5	6	6	0.89564	10.546	6	1	1843500000	969110000	874420000	35	5	5	0.91681	18.59	6	1	1799900000	846000000	953890000	26.8	4	4	0.966744	3.8494	4	1
844	Tb927.10.7480	Tb927.10.7480		hypothetical protein, conserved	22.139	0.0003358	3.7138											-0.243635	0.0431726	0.102625	0.988747		5.1	1	1	0.82084		1	0	29068000	10231000	18837000	5.1	1	1	0.71681		1	0	45956000	23314000	22642000	5.1	1	1	0.867679		1	0
2947	Tb927.8.6130	Tb927.8.6130		hypothetical protein, conserved	32.895	0.00034352	3.9901											0.346176	0.0431496	0.102625	0.988747		0	0	0			0	0	0	0	0	4.1	1	1	1.3665		1	0	15735000	5657800	10077000	4.1	1	1	1.18252		1	0
784	Tb927.10.5860	Tb927.10.5860		hypothetical protein, conserved	16.309	0	8.4488											-0.188414	0.043686	0.103767	0.983942		13.4	2	2	0.91265		1	1	192500000	17544000	174960000	11.3	2	2			0	0	0	0	0	5.6	1	1	0.918105		1	1
366	Tb927.10.10320	Tb927.10.10320		dynein light chain Tctex-type, putative	12.161	0	7.4141											-0.770623	0.0437225	0.103775	0.983909		11.9	1	1			0	0	0	0	0	8.3	1	1	0.48044	88.946	2	1	109610000	48114000	61494000	0	0	0			0	0
2580	Tb927.7.3560	Tb927.7.3560	CMF7	Component of motile flagella 7	199.21	0	54.399											-0.110234	0.0437628	0.103792	0.983838		8.6	11	11	0.88435	8.906	11	5	351400000	191400000	160000000	8.5	11	11	0.89853	23.859	11	4	512900000	230620000	282270000	7.2	9	9	0.952925	66.08	8	3
1986	Tb927.4.1850	Tb927.4.1850		signal recognition particle subunit SRP68, putative	64.384	0	6.1321											2.09247	0.0438828	0.103998	0.982977		2.9	1	1	2.4354		1	1	15546000	396980	15149000	5	2	2	7.4683		1	1	15990000	509960	15480000	2.1	1	1			0	0
1775	Tb927.3.1890	Tb927.3.1890		cytochrome c oxidase assembly protein, putative	33.231	0	7.9434	1		1								-0.283596	0.0440879	0.104405	0.98128		6	1	1	0.70148		1	1	36551000	31538000	5013100	6	1	1	0.76893		1	1	44621000	37328000	7292800	6	1	1	1.02728		1	1
3141	Tb927.9.1380	Tb927.9.1380		hypothetical protein, conserved	42.439	0	83.479	1										-0.132438	0.0444533	0.105111	0.978352		27.7	7	7	0.84845	13.859	9	2	1730000000	845880000	884110000	39.1	11	11	0.88688	8.3781	15	5	4261700000	2058800000	2202900000	31.1	8	8	0.937559	15.653	9	0
1296	Tb927.11.2245	Tb927.11.2245	ATPEG4	mitochondrial ATP synthase subunit ATPEG4	7.6387	0	9.356											-0.122494	0.044424	0.105111	0.978352		14.5	1	1	0.87219	3.7146	2	0	719660000	366470000	353190000	27.4	3	3	0.91173	7.9193	3	0	1851500000	888090000	963460000	14.5	2	2	0.994629	9.6902	4	2
1319	Tb927.11.260	Tb927.11.260	PIFTF6	Putative intraflagellar transport protein F6	149.06	0	5.2635											0.795003	0.0445715	0.105311	0.977525		2.2	2	2	2.2172	6.9583	2	2	48950000	2514800	46435000	1.5	2	2	2.5635	29.679	2	2	45013000	1691700	43322000	1.5	2	2	0.881057	79.753	2	2
350	Tb927.1.840	Tb927.1.840		transmembrane protein, putative	21.18	0	9.9056	1										-0.519691	0.04468	0.105488	0.976798		16	2	2	0.74342	8.0229	2	0	182890000	101900000	80992000	7.5	1	1	0.44479		1	0	52295000	38424000	13871000	16	2	2	0.881679	26.823	2	0
1130	Tb927.11.13750	Tb927.11.13750	RAB4	Ras-related protein Rab4	22.057	0	22.804											0.0856701	0.0448077	0.10571	0.975885		34.8	5	4	1.0599	31.541	5	3	312220000	153190000	159030000	28.8	5	4	1.0542	4.0559	5	3	464280000	198740000	265540000	17.7	2	3	1.09189	7.6091	2	0
3344	Tb927.9.8950	Tb927.9.8950	FACE1	CAAX prenyl protease 1, putative, metallo- peptidase, Clan M- Family M48	48.904	0	48.227											-0.10108	0.0448456	0.105719	0.975845		18	6	6	0.91116	6.7341	6	0	4092500000	1887400000	2205100000	18.7	7	7	0.98733	8.5156	8	0	5408000000	2569700000	2838300000	18.7	7	7	0.916842	8.3003	8	0
3305	Tb927.9.7060	Tb927.9.7060		hypothetical protein, conserved	32.799	0	7.824											-0.200393	0.0451326	0.106316	0.973401		13.5	3	3	0.95065	24.276	3	1	57988000	25553000	32435000	0	0	0			0	0	0	0	0	10.1	2	2	0.85778	15.837	2	0
3246	Tb927.9.4210;Tb11.v5.0561	Tb927.9.4210	ACS3	fatty acyl CoA synthetase 3	77.853	0	322.35											-0.0844834	0.0456673	0.107334	0.969265		33.9	20	3	0.92801	4.7152	3	0	813950000	405160000	408790000	38.2	23	4	0.94771	3.2581	4	0	1009800000	477910000	531920000	31.9	3	19	0.967867	7.2468	3	1
1684	Tb927.2.4130	Tb927.2.4130	TFEalpha1	enoyl-CoA hydratase/Enoyl-CoA isomerase/3-hydroxyacyl-CoA dehydrogenase, putative	88.9	0	117.62											0.0855409	0.045658	0.107334	0.969265		21.7	12	12	1.0598	20.171	11	2	2222900000	983850000	1239000000	25.3	14	14	1.0606	11.584	14	2	2795800000	1210600000	1585200000	24.4	13	13	1.03463	12.45	13	1
501	Tb927.10.13980	Tb927.10.13980		btb/poz domain containing protein, putative	23.794	0	9.1551											0.18428	0.0456389	0.107334	0.969265		11.5	3	3	1.227	9.9394	2	0	264060000	98527000	165530000	11.5	3	3	1.2242	13.877	2	0	232870000	84919000	147950000	19.7	4	4	1.12022	16.13	3	2
1770	Tb927.3.1790	Tb927.3.1790		pyruvate dehydrogenase E1 beta subunit, putative	37.566	0	323.31	1							1			0.0792913	0.0458834	0.107761	0.96754		63.2	18	18	1.0655	7.2696	22	2	30156000000	12690000000	17466000000	71.8	21	21	1.0644	10.313	26	2	38725000000	16230000000	22495000000	63.2	18	18	1.04987	6.4428	20	2
2062	Tb927.4.3740	Tb927.4.3740	FAZ1	flagellar attachment zone protein 1	192.57	0	323.31											-0.0798243	0.0460448	0.108059	0.96634		45.7	22	22	0.93513	42.619	25	7	10545000000	4937100000	5608200000	47.1	27	27	0.96017	9.6284	27	6	11946000000	5429100000	6.5169e+09	43	19	19	0.942507	20.655	23	5
244	Tb11.v5.0685;Tb927.8.3110	Tb11.v5.0685		hypothetical protein, conserved	38.639	0	26.314											-0.160499	0.0462103	0.108366	0.965107		4.7	1	1	0.80002		1	0	81864000	41863000	40001000	17.4	4	4	0.98319	16.326	5	2	298000000	145790000	152220000	14	3	3	0.893735	13.194	3	0
416	Tb927.10.11780	Tb927.10.11780		hypothetical protein, conserved	131.27	0	22.429											-0.163385	0.0466006	0.109105	0.962155		7.3	6	6	0.78874	8.7789	6	1	228360000	128410000	99954000	4.8	5	5	0.93342	24.337	5	2	215990000	81451000	134540000	6.4	7	7	0.962094	8.2552	7	4
1372	Tb927.11.3770	Tb927.11.3770		Dpy-30 motif containing protein, putative	28.969	0	59.328											-0.110887	0.0466299	0.109105	0.962155		17.9	4	4	0.88983	10.907	5	3	1031000000	592250000	438760000	30.9	7	7	0.91367	14.312	6	1	1445100000	796140000	648990000	24.4	5	5	0.993443	3.4522	4	1
2018	Tb927.4.2450	Tb927.4.2450	PDI-1	protein disulfide isomerase 1	44.722	0	116.15					1						0.0967499	0.046599	0.109105	0.962155		39.2	10	10	1.0914	7.6437	11	0	3673900000	1503000000	2170800000	39.2	10	10	1.1072	26.891	11	1	4341400000	1591300000	2750100000	34.6	10	10	1.0583	6.5001	11	1
411	Tb927.10.11660	Tb927.10.11660		hypothetical protein, conserved	50.098	0	8.0276											0.265995	0.0469486	0.109769	0.959522		2.4	1	1	1.5044		1	0	55344000	20701000	34643000	2.4	1	1	1.0518		1	0	49809000	19902000	29907000	2.4	1	1	1.14697		1	0
2714	Tb927.7.7240	Tb927.7.7240		leucine-rich repeat protein (LRRP), putative	78.688	0	9.2969											-0.130825	0.0470836	0.110002	0.958599		3.2	2	2	0.88223	7.6379	2	0	211150000	113940000	97209000	5.7	3	3	0.85215	19.862	3	1	177640000	90014000	87630000	3.2	2	2	0.984446	0.98624	2	0
2575	Tb927.7.3470	Tb927.7.3470		p22 protein precursor, putative	30.144	0.0058175	2.4614	1				1						-0.306208	0.0472324	0.110268	0.957552		0	0	0			0	0	0	0	0	6.2	2	2	0.86132	4.024	2	2	102330000	89223000	13106000	0	0	0			0	0
2225	Tb927.5.3330	Tb927.5.3330		hypothetical protein, conserved	521.76	0.0025397	2.8899	1										0.160946	0.0472967	0.110336	0.957284		0.1	1	1	1.2716		1	0	769090000	305440000	463650000	0.2	1	1	1.0575		1	0	124330000	49939000	74387000	0.1	1	1	1.08189		1	0
2416	Tb927.6.4500	Tb927.6.4500		conserved repeat domain containing protein, putative	22.705	0	69.422											0.114271	0.0475297	0.110797	0.955474		33.5	5	5	1.1563	7.4376	8	4	3364900000	1524500000	1840400000	33.5	5	5	1.0359	7.8461	7	4	3108700000	1569600000	1539100000	33.5	5	5	1.04166	6.1545	6	1
2807	Tb927.8.2540	Tb927.8.2540	SCP2	3-ketoacyl-CoA thiolase	46.244	0	323.31	1						1				-0.101541	0.0475803	0.110832	0.955335		63.5	20	20	0.91039	8.1564	24	1	24727000000	12213000000	12514000000	50.9	18	18	0.89158	7.817	23	1	30683000000	15224000000	15458000000	55	19	19	0.971912	6.1144	23	4
2894	Tb927.8.5040	Tb927.8.5040		EMG1/NEP1 methyltransferase, putative	31.11	0	5.1311											0.437137	0.0476582	0.110931	0.954947		5	1	1	1.3938		1	0	48475000	19114000	29361000	8.6	2	2	1.9145	39.675	2	0	105130000	32100000	73028000	5	1	1	1.23056		1	0
118	Tb11.1390;Tb927.11.1830	Tb11.1390		hypothetical protein, conserved	62.07	0	86.292											0.107026	0.0478249	0.111236	0.953753		13.7	6	6	1.056	6.2828	6	1	1665600000	717910000	947720000	15.3	7	7	1.0295	6.515	7	2	2080600000	1048600000	1032000000	15.6	7	7	1.07997	49.954	7	1
3136	Tb927.9.13580	Tb927.9.13580		hypothetical protein, conserved	48.929	0	22.537	1										-0.194089	0.0481122	0.111822	0.951474		8.8	3	3	0.88937	27.109	3	0	552110000	307690000	244410000	11.4	4	4	0.79347	8.8672	4	1	523950000	279230000	244720000	8.8	3	3	0.816727	13.394	4	2
3142	Tb927.9.13970	Tb927.9.13970	NufB2	NUFIP body protein 2	36.788	0	5.227											0.694463	0.0481567	0.111842	0.951395		6.2	1	1	2.1735		1	0	18170000	4756100	13413000	4.1	1	1	1.7771		1	0	13023000	3498900	9524100	0	0	0			0	0
3372	Tb927.9.9870	Tb927.9.9870	KIN13-6	Kinesin-13 6, putative	53.501	0	16.431											0.220074	0.0484947	0.112544	0.948679		10	3	3	1.2439	5.0266	3	0	140230000	51831000	88401000	1.7	1	1	1.3403		1	0	40743000	15468000	25274000	12.4	4	4	1.09402	32.514	4	2
1565	Tb927.11.8160	Tb927.11.8160		dynein heavy chain, putative	473.83	0	169.99											-0.10861	0.0489383	0.113489	0.945046		8.9	29	28	0.95623	25.066	26	5	1929200000	890150000	1039100000	10	31	30	0.97362	27.206	29	8	2042400000	899110000	1143300000	10.7	30	31	0.905141	24.998	29	8
2525	Tb927.7.2410	Tb927.7.2410	MFNL	mitofusin-like protein MFNL	66.378	0	71.409	1				1						0.105549	0.049419	0.114434	0.941444		20.5	13	13	1.0354	17.497	14	2	1649500000	685370000	964150000	21.3	12	12	1.0356	18.556	13	4	1572700000	660950000	911780000	19.5	12	12	1.10324	16.254	13	2
2096	Tb927.4.4670	Tb927.4.4670		MYND finger, putative	54.134	0.00033704	3.7532											1.21543	0.0493874	0.114434	0.941444		3.7	2	2	3.2662	72.84	2	2	54694000	3074100	51620000	1.7	1	1	1.6509		1	1	31225000	2272700	28952000	1.7	1	1			0	0
2588	Tb927.7.3810	Tb927.7.3810	CSD3	cold shock domain-containing protein 3, putative	41.685	0	45.873	1										-0.104223	0.049863	0.115377	0.93788		16.8	4	4	0.97052	4.5836	4	1	911820000	448050000	463780000	20.5	5	5	0.96275	8.3832	5	2	1095300000	428340000	666930000	16.8	4	4	0.900414	9.4673	4	0
1778	Tb927.3.1930	Tb927.3.1930	CDC40	pre-mrna-processing factor 17	52.822	0	5.2688											0.241885	0.0500963	0.115831	0.936174		4.8	2	2	1.1462	22.568	2	0	916690000	441520000	475170000	4.8	2	2	1.4569	56.06	2	1	971050000	433530000	537520000	4.8	2	2	1.05599	24.149	2	0
82	Tb927.5.4360;Tb05.5K5.20	Tb927.5.4360		hypothetical protein, conserved	36.427	0	6.9225	1										-0.136314	0.0503433	0.116317	0.934358		6.8	2	2	0.92129	6.0469	2	0	203730000	118530000	85198000	2.2	1	1	0.82356		1	0	82976000	42430000	40547000	2.2	1	1	0.927558		1	0
739	Tb927.10.4850	Tb927.10.4850		hypothetical protein, conserved	51.34	0	81.675	1										-0.0861055	0.0504885	0.116452	0.933852		28.6	8	8	0.91428	8.5445	10	2	2362900000	1096100000	1266800000	31.1	9	9	0.93412	12.81	9	3	2406200000	1113100000	1293100000	29.2	9	9	0.972763	15.142	10	4
3371	Tb927.9.9860	Tb927.9.9860	GRP170	170 kDa glucose-regulated protein, putative	79.857	0	87.869					1						0.0773326	0.050539	0.116452	0.933852		21.5	13	13	1.0556	10.074	13	1	2783500000	1244800000	1538700000	25.7	15	15	1.0531	13.36	15	4	2952700000	1534800000	1418000000	21.5	13	13	1.07002	13.62	14	3
897	Tb927.10.8560	Tb927.10.8560	RAB23	small GTPase, putative	24.28	0	6.6386											0.101642	0.0504599	0.116452	0.933852		3.1	1	1	1.0263		1	0	88864000	41670000	47194000	3.1	1	1	1.043		1	0	85395000	40179000	45216000	8.4	2	2	1.11494	18.687	2	1
1040	Tb927.11.11550;Tb927.11.11560	Tb927.11.11550	TOP2A	DNA topoisomerase II alpha, putative	164.65	0	6.5324											0.468346	0.0505506	0.116452	0.933852		1.8	2	2	1.7276	90.499	2	1	203830000	91007000	112830000	2	2	2	0.95241		1	0	199540000	105420000	94113000	1.2	1	1	1.27403		1	0
1586	Tb927.11.8950	Tb927.11.8950	LRRP1	leucine rich repeat	78.96	0	54.195											0.236922	0.0505901	0.116458	0.933832		13.9	8	8	0.95969	23.041	8	5	492670000	156700000	335960000	16.5	9	9	1.2094	20.436	8	3	380410000	143900000	236510000	14.9	8	8	1.301	25.181	8	2
2287	Tb927.6.1200	Tb927.6.1200	RESC16	RNA-editing substrate binding complex protein RESC16	52.96	0	66.918	1										-0.0817477	0.0511232	0.117598	0.929599		36.8	11	11	0.92536	10.273	11	2	793970000	350000000	443970000	36.8	11	11	0.93223	23.878	13	5	999400000	477560000	521840000	34	11	11	0.957304	14.804	12	4
107	Tb11.0350;Tb927.11.7650;Tb927.10.14440	Tb11.0350		hypothetical protein	51.596	0	5.0741											0.515909	0.0513013	0.117922	0.928407		5.6	3	3	1.3048	50.556	3	1	91376000	28137000	63239000	1.5	1	1	2.1066		1	0	46167000	10853000	35314000	1.5	1	1	0.979816		1	0
561	Tb927.10.15000	Tb927.10.15000		hypothetical protein, conserved	48.002	0	54.496											-0.0824954	0.0515093	0.118226	0.927287		16.4	6	6	0.94472	10.478	7	2	505770000	249970000	255800000	18.7	7	7	0.92393	8.3532	6	1	510730000	283220000	227510000	14	5	5	0.972952	10.27	5	0
1439	Tb927.11.5270	Tb927.11.5270		ubiquitin carboxyl-terminal hydrolase, putative	85.624	0.00034223	3.9353											0.217899	0.0514874	0.118226	0.927287		0	0	0			0	0	0	0	0	3.1	2	2	1.133	14.931	3	2	50609000	21471000	29138000	0	0	0			0	0
1263	Tb927.11.16890	Tb927.11.16890	FLAM7	Tetratricopeptide-like helical domain containing protein	228.84	0	28.862											-0.0792423	0.0518794	0.118901	0.924814		5.1	7	6	0.93051	14.727	6	1	377200000	176520000	200680000	6.6	9	8	0.96682	12.507	7	1	483560000	243320000	240240000	5.5	7	8	0.951203	15.671	6	1
279	Tb927.1.1000	Tb927.1.1000		developmentally regulated phosphoprotein	47.206	0	53.429	1										0.102674	0.0518586	0.118901	0.924814		18.1	5	5	1.1054	13.29	5	0	592080000	268760000	323330000	16	4	4	1.0053	8.3976	4	1	508300000	263940000	244350000	21.4	6	6	1.09971	15.197	6	2
977	Tb927.11.10260	Tb927.11.10260	PEX3	Peroxin 3, putative	51.855	0	37.889											0.0980031	0.0519412	0.118956	0.924614		27.6	10	10	1.0331	37.588	11	3	1400300000	583070000	817240000	24.1	9	9	1.0765	10.008	11	5	1484100000	685660000	798390000	22.2	8	8	1.12983	6.5948	9	4
1243	Tb927.11.16530	Tb927.11.16530		hypothetical protein, conserved	117.5	0	12.885	1										-0.208245	0.0520589	0.119139	0.923948		3.3	2	2	0.91318	3.002	2	1	44173000	31519000	12654000	4.5	3	3	0.73462	17.636	3	1	87292000	53768000	33524000	4.5	3	3	0.854555	5.3648	2	1
1197	Tb927.11.15375	Tb927.11.15375		hypothetical protein	14.929	0	5.6234											-0.313776	0.0522402	0.119466	0.922755		12.3	1	1	0.87004	3.0354	2	2	56843000	30939000	25904000	26.9	2	2	0.94809	32.978	2	1	82108000	44836000	37272000	26.9	2	2	0.609645	86.731	2	1
2599	Tb927.7.3990	Tb927.7.3990	POLIC	mitochondrial DNA polymerase I protein C	182.03	0	13.041	1			1							-0.239632	0.0525237	0.120027	0.920722		3.9	4	4	0.93812	13.757	4	0	246340000	113890000	132450000	1.7	2	2	0.80621	1.0362	2	0	42231000	21206000	21025000	3.9	4	4	0.963206	20.403	4	1
2356	Tb927.6.2890	Tb927.6.2890		single strand-specific nuclease, putative	31.362	0	9.0485											-0.331772	0.0527554	0.120465	0.919139		0	0	0			0	0	0	0	0	0	0	0			0	0	0	0	0	8.7	1	1	0.734484		1	0
2645	Tb927.7.5340	Tb927.7.5340	CARP3	cAMP response protein 3	56.822	0	93.16											0.10734	0.0527924	0.120465	0.919139		30.3	12	12	1.1452	13.25	12	1	1855400000	875230000	980180000	33.3	14	14	1.0176	12.806	15	4	3311100000	1430000000	1881100000	30.3	12	12	1.08736	9.2946	13	4
1193	Tb927.11.15220	Tb927.11.15220		hypothetical protein, conserved	33.135	0	20.791											-0.148436	0.0528821	0.120582	0.918718		5.6	1	1	0.97171		1	0	85589000	38660000	46929000	5.6	1	1	0.96326		1	0	97492000	45536000	51956000	5.6	1	1	0.853752		1	0
1824	Tb927.3.3110	Tb927.3.3110	CND3	Condensin complex subunit 3, putative	118.8	0	9.5089											0.1586	0.0529852	0.120729	0.918188		4.3	5	5	1.031	15.218	4	2	222950000	74830000	148120000	1.8	2	2	1.2089		1	0	141070000	52295000	88774000	3.3	4	4	1.20233	9.8194	3	1
1555	Tb927.11.7940	Tb927.11.7940		calmodulin, putative	17.786	0	18.346											-0.101892	0.0531334	0.120891	0.917606		30.5	3	3	0.96844	19.563	3	0	204270000	94546000	109730000	30.5	3	3	0.89476	13.58	3	1	187660000	94408000	93249000	30.5	3	3	0.898473	11.407	3	0
2825	Tb927.8.3010	Tb927.8.3010		hook complex protein, conserved	82.184	0.0070015	2.3627											0.227403	0.0531065	0.120891	0.917606		0	0	0			0	0	0	0	0	1.5	1	1	1.2559		1	0	33755000	12142000	21613000	1.5	1	1	1.03579		1	0
1331	Tb927.11.2790	Tb927.11.2790	CFAP91	Cilia- and flagella-associated protein 91, putative	80.033	0	23.341											-0.10803	0.0539631	0.12269	0.911192		11.1	4	4	0.97881	42.097	5	2	223400000	93349000	130060000	11.1	4	4	0.9521	16.65	4	1	215240000	92008000	123230000	13	5	5	0.911826	6.7924	6	4
1796	Tb927.3.2410	Tb927.3.2410	PEX10	Peroxisome biogenesis factor 10	32.979	0	19.377											0.12712	0.0541001	0.122912	0.910406		19.1	5	5	1.0925	17.248	5	1	288620000	128960000	159660000	12.4	3	3	0.99575	28.706	3	0	195560000	96359000	99198000	16.4	4	4	1.12718	9.4843	4	1
2461	Tb927.6.740	Tb927.6.740		ATP-dependent DEAH-box RNA helicase, putative	139.08	0	19.346											0.406375	0.0542892	0.123252	0.909205		3.7	3	3	0.99161	55.108	3	1	106570000	45847000	60723000	2.2	2	2	1.1759	10.16	2	0	77209000	31172000	46037000	1.9	2	2	1.76844	17.657	2	1
2737	Tb927.7.920;Tb11.v5.0698	Tb927.7.920	IAD5-1	Inner arm dynein 5-1	468.08	0	144.42											-0.0879959	0.0548166	0.124321	0.905455		9.3	29	28	0.95295	20.554	25	6	1435700000	598050000	837660000	8.8	27	26	0.90345	14.891	25	5	1650000000	749670000	900320000	8.9	26	27	0.935629	39.046	25	6
1917	Tb927.3.5500	Tb927.3.5500	RPB3	DNA-directed RNA polymerase II subunit 3, putative	37.771	0	14.516											0.0973181	0.0548463	0.124321	0.905455		21.4	5	5	1.042	6.6603	2	0	98954000	45245000	53709000	14.8	3	3	1.1146	11.141	2	0	98137000	46469000	51668000	14.8	3	3	1.10095	4.809	2	0
1031	Tb927.11.11350	Tb927.11.11350		ATPase, putative	62.81	0	6.8415											0.189118	0.0548791	0.124321	0.905455		1.8	1	1	1.0445		1	0	39456000	20111000	19345000	3.4	2	2	1.0304	2.3725	2	0	86973000	33683000	53290000	10.1	3	3	1.2142	16.841	3	1
1862	Tb927.3.4020	Tb927.3.4020		phosphatidylinositol 4-kinase alpha, putative	255.5	0.0025907	3.1047											0.134794	0.0551445	0.124832	0.903674		1.4	2	2	1.0042		1	0	71011000	33016000	37995000	1.4	2	2	1.0908	5.2061	2	1	376630000	159230000	217400000	1.1	1	1	1.1056		1	0
2849	Tb927.8.3790	Tb927.8.3790	PFC2	paraflagellar rod component, putative	25.119	0	47.819											-0.114889	0.0555628	0.125688	0.900705		44.4	5	5	0.98299	7.0208	6	0	519950000	224230000	295720000	44.4	5	5	0.93797	9.1213	6	0	589650000	266020000	323630000	44.4	5	5	0.921065	53.663	7	1
432	Tb927.10.12240	Tb927.10.12240		3-ketoacyl-CoA reductase, putative	36.075	0	193.75							1				0.0935581	0.0556042	0.125691	0.900695		53.5	12	12	1.0679	10.028	13	0	4218300000	1722200000	2496100000	53.2	11	11	1.0165	47.307	14	1	5197200000	2270700000	2926500000	53.5	12	12	1.07086	8.2668	14	3
1639	Tb927.2.1180	Tb927.2.1180		retrotransposon hot spot protein 3 (RHS3), putative	67.838	0	8.7306											0.666297	0.0557471	0.125923	0.899894		6.9	5	2	2.0367		1	1	171700000	8871700	162830000	6.9	5	2	2.5334	24.78	2	2	186280000	7761300	178520000	5.2	2	4	1.19422	35.13	2	1
3183	Tb927.9.1600	Tb927.9.1600	TZP182	hypothetical protein, conserved	182.2	0	17.831											0.275635	0.0563047	0.127091	0.895884		3.4	2	2	0.93586	86.581	2	1	64636000	16871000	47766000	2.9	2	2	1.299	75.464	2	1	56671000	10504000	46167000	3.4	2	2	1.30823		1	0
2491	Tb927.7.1490	Tb927.7.1490		hypothetical protein, conserved	27.511	0	7.1445	1										-0.142247	0.0563916	0.127144	0.895703		6.1	1	1	0.87486		1	0	42273000	20278000	21996000	5.3	1	1	0.82977		1	0	29720000	14485000	15235000	6.1	1	1	0.997208		1	0
2265	Tb927.5.530	Tb927.5.530		hypothetical protein, conserved	71.4	0	17.979	1										-0.111292	0.0564094	0.127144	0.895703		8.3	4	4	0.96476	49.995	4	0	395390000	149590000	245800000	10.4	5	5	0.91923	27.077	5	0	462910000	210000000	252900000	11.5	6	6	0.859033	35.026	5	2
1422	Tb927.11.4920	Tb927.11.4920	MC5	microtubule inner protein MC5	30.707	0	53.931											-0.125936	0.0564961	0.127248	0.895349		38.2	8	8	0.84904	6.8625	8	1	592220000	283060000	309160000	26.1	6	6	0.91329	19.729	7	3	635830000	293990000	341840000	28.3	6	6	0.9994	10.634	7	2
2122	Tb927.4.600	Tb927.4.600		Alpha/beta hydrolase family, putative	34.458	0	91.846	1										-0.0858488	0.056848	0.127949	0.892964		45.4	8	8	0.98135	13.265	10	1	3911500000	1730000000	2181500000	36.3	8	8	0.94031	13.94	10	1	4340900000	1919900000	2421000000	28.7	7	7	0.912742	5.4955	8	1
599	Tb927.10.16060	Tb927.10.16060		hypothetical protein, conserved	13.498	0.0034418	2.7454	1										-0.150616	0.0570567	0.128142	0.892307		7.8	1	1			0	0	0	0	0	7.8	1	1	0.85224		1	0	131660000	60405000	71253000	7.8	1	1	0.958405		1	0
1111	Tb927.11.13400	Tb927.11.13400	BDF5	Bromodomain factor 5	73.634	0	25.517											0.183354	0.057047	0.128142	0.892307		11.8	5	5	1.1029	46.284	6	2	348970000	148570000	200400000	10.2	5	5	1.1821	18.977	5	2	366840000	150550000	216290000	12.9	6	6	0.991965	66.892	6	2
2441	Tb927.6.5040	Tb927.6.5040		ribosomal protein L15, putative	24.433	0	39.299											0.680042	0.0570336	0.128142	0.892307		33.8	5	1	2.1133		1	0	882980000	248240000	634740000	34.8	6	1	2.0435		1	0	965920000	276690000	689230000	33.8	1	5	0.832986	119.3	2	1
3339	Tb927.9.8810	Tb927.9.8810		hypothetical protein, conserved	19.911	0.00033681	3.7493											-0.155576	0.0571539	0.128269	0.891879		4.4	1	1	0.9198		1	0	69901000	30259000	39642000	10	2	2	0.93596	10.266	2	1	208700000	144260000	64440000	4.4	1	1	0.959325		1	0
3345	Tb927.9.8990	Tb927.9.8990		Ankyrin repeats (3 copies), putative	38.856	0	87.08											-0.106	0.0571952	0.12827	0.891876		29.3	7	7	0.8715	3.0758	8	2	1827400000	815680000	1011700000	40.6	9	9	0.98216	8.287	9	1	2521300000	1196900000	1324400000	45.8	10	10	0.919033	7.3778	11	3
2822	Tb927.8.2880	Tb927.8.2880		hypothetical protein, conserved	125.11	0	11.738	1										-0.194852	0.0577183	0.12935	0.888233		4.2	3	3	0.76545	14.67	3	1	119180000	74736000	44447000	5.3	4	4	1.0193	26.995	3	1	146370000	82696000	63671000	2.1	2	2	0.84969		1	0
899	Tb927.10.8620	Tb927.10.8620		hypothetical protein, conserved	21.046	0.0025625	2.9951	1	1									-0.214612	0.0577931	0.129425	0.887981		8.7	1	1	0.77181		1	0	12398000	6126100	6272400	8.7	1	1	0.84214		1	0	12101000	6252100	5849100	8.7	1	1	0.813471		1	0
1457	Tb927.11.5680	Tb927.11.5680	LC1	dynein light chain 1, axonemal	23.96	0	26.92											-0.0851628	0.0581103	0.130042	0.885915		20	3	3	0.92676	6.8216	3	1	580990000	347690000	233300000	45.7	6	6	0.95371	6.5114	6	3	692460000	391940000	300520000	23.3	3	3	0.977613	50.674	3	2
2523	Tb927.7.2390	Tb927.7.2390	TAC102	Tripartite attachment complex protein 102	102.86	0	82.688	1			1							-0.0810448	0.0582005	0.130152	0.885551		23.3	15	15	0.95881	7.8088	17	5	2337600000	1185000000	1152600000	27.8	19	19	0.97064	7.8276	20	4	3019100000	1359400000	1659700000	25.3	16	16	0.933707	10.954	17	5
872	Tb927.10.8000	Tb927.10.8000		EF-hand domain pair, putative	151.01	0	22.891											-0.121791	0.0586318	0.130926	0.882974		5.7	5	5	0.84178	20.441	4	0	213140000	106160000	106980000	5.4	5	5	0.95373	20.209	5	1	156960000	71447000	85517000	6.4	6	6	0.911743	9.4882	5	0
702	Tb927.10.3640	Tb927.10.3640	NP	nuclear transmembrane protein, putative	31.534	0	24.014											-0.072492	0.058595	0.130926	0.882974		12.3	3	3	0.94807	1.8898	4	0	1314900000	606260000	708590000	15.1	4	4	0.95017	8.6985	5	0	2069400000	957470000	1111900000	12.3	3	3	0.961354	7.7921	4	0
2827	Tb927.8.3060	Tb927.8.3060		cytosolic leucyl aminopeptidase, putative, metallo-peptidase, Clan MF, Family M17	71.314	0	150.97											0.0876294	0.0586723	0.130926	0.882974		42	17	17	1.08	12.56	22	6	6.2328e+09	2388200000	3844500000	43.8	20	20	1.0976	16.066	22	3	9854400000	4648700000	5205700000	39.3	18	18	1.05849	12.533	20	3
655	Tb927.10.2680	Tb927.10.2680		pyridine nucleotide-disulphide oxidoreductase, putative	64.611	0	5.3081	1		1								-0.248773	0.0588238	0.131171	0.882163		1.2	1	1	0.74652		1	0	36786000	18742000	18045000	1.6	1	1	0.77338		1	1	32620000	26594000	6025500	6.4	2	2	0.822436	2.0525	2	0
1475	Tb927.11.6050	Tb927.11.6050		Flagellar-associated PapD-like, putative	189.56	0	22.822											-0.112555	0.0590717	0.13163	0.880646		5	5	5	0.88232	4.8876	5	2	85742000	28868000	56874000	4.7	5	5	0.883	17.643	3	1	82160000	46505000	35655000	5.6	6	6	0.946611	26.383	6	2
1868	Tb927.3.4210	Tb927.3.4210		hypothetical protein, conserved	192.82	0	15.247	1										-0.112983	0.0593186	0.132086	0.879143		1.7	2	2	0.91356		1	0	42028000	19026000	23001000	1.4	2	2	0.92538	23.493	2	1	56041000	28858000	27183000	0.5	1	1	0.866927		1	0
1884	Tb927.3.4710	Tb927.3.4710	FAZ23	Flagellum attachment zone protein 23	59.745	0	13.836											-0.305625	0.0594132	0.132203	0.878759		0	0	0			0	0	0	0	0	7.3	3	3	0.75014	49.657	3	0	96930000	42251000	54679000	0	0	0			0	0
3185	Tb927.9.1650	Tb927.9.1650		hypothetical protein, conserved	40.422	0.00034388	4.0128	1										-0.216918	0.0595389	0.132389	0.87815		5.5	1	1	0.76311		1	0	11961000	6286100	5675100	5.5	1	1	0.85681		1	0	15351000	6859600	8491600	5.5	1	1	0.805283		1	0
2268	Tb927.5.570	Tb927.5.570	BOH2	Bait on Hook 2	233.39	0	16.909											-0.12713	0.0597824	0.132647	0.877301		3.6	6	6	0.83032	8.9962	6	1	212330000	111680000	100640000	3	6	6	0.93039	15.336	6	2	225340000	118510000	106830000	3	5	5	0.928678	6.4976	5	1
2106	Tb927.8.7390;Tb927.4.5030	Tb927.8.7390		PP1, protein phosphatase 1	39.294	0	25.531											0.0753447	0.059766	0.132647	0.877301		11	3	3	1.0425	3.6322	3	0	163030000	69621000	93413000	15	4	4	1.0634	15.514	4	0	283290000	110860000	172420000	7.5	2	2	1.03584	2.6413	2	0
1730	Tb927.2.5810	Tb927.2.5810		Holliday-junction resolvase-like of SPT6/SH2 domain containing protein, putative	174.02	0	20.375											0.234537	0.0597246	0.132647	0.877301		4.1	5	5	1.2912	18.381	4	1	145110000	55924000	89182000	3	3	3	1.3666	34.445	3	2	75139000	51515000	23624000	3.6	4	4	0.990786	53.086	4	2
3234	Tb927.9.3670	Tb927.9.3670		Endonuclease/Exonuclease/phosphatase family, putative	59.886	0	5.5685	1										-0.188358	0.0599811	0.132994	0.876168		0	0	0			0	0	0	0	0	0	0	0			0	0	0	0	0	4	2	2	0.888336	21.095	2	0
1923	Tb927.3.5590	Tb927.3.5590		hypothetical protein, conserved	77.227	0	5.9299	1										-0.211564	0.0601176	0.133177	0.875571		1.4	1	1	0.81684		1	0	26998000	13783000	13215000	5.6	3	3	0.77017	40.165	2	1	37140000	11909000	25232000	2.7	2	2	0.84717		1	0
[truncated: 1,882 more rows]
[truncated: 13 more columns]

## Sheet: Legend
Global mitochondrial proteome changes upon ablation of MaRF11. Mitochondria-enriched fractions of uninduced and four days induced TbMaRF11 RNAi cells were analyzed by SILAC-based quantitative mass spectrometry. The experiment was done in four replicates including label switches. The mean log2 of normalized ratios (induced/uninduced) and the corresponding negative log10 of the corrected and adjust…
[truncated: 4 more rows]
