# Supplementary material for: Pam16 and Pam18 were repurposed during Trypanosoma brucei evolution to regulate the replication of mitochondrial DNA
Source: PLoS Biol. 2024 Aug 15;22(8):e3002449. doi: 10.1371/journal.pbio.3002449 (PMC11349236; doi:10.1371/journal.pbio.3002449)
Supplement: S1 Data — (XLSX) [file pbio.3002449.s016.xlsx]

## Sheet: Fig. 2A
	TbPam18 RNAi: kDNA area [arb.unit]							TbPam16 RNAi: kDNA area [arb.unit]
	Days +Tet							Days +Tet
	0 (n=89)	3 (n=140)	4 (n=129)	5 (n=132)				0 (n=85)	3 (n=119)	4 (n=95)	5 (n=105)
	0.535	0.398	0.252	0.304				0.398	0.325	0.314	0.283
	0.535	0.629	0.252	0.409				0.587	0.304	0.377	0.283
	0.472	0.587	0.335	0.241				0.524	0.409	0.356	0.419
	0.639	0.419	0.43	0.241				0.451	0.524	0.325	0.21
	0.451	0.241	0.388	0.157				0.398	0.377	0.325	0.325
	0.545	0.367	0.314	0.241				0.713	0.419	0.262	0.388
	0.482	0.493	0.325	0.273				0.566	0.398	0.314	0.377
	0.503	0.388	0.283	0.241				0.43	0.304	0.178	0.199
	0.618	0.409	0.346	0.482				0.577	0.335	0.43	0.273
	0.629	0.461	0.304	0.398				0.43	0.43	0.293	0.314
	0.451	0.43	0.21	0.252				0.692	0.398	0.356	0.535
	0.388	0.419	0.241	0.094				0.713	0.325	0.367	0.356
	0.44	0.44	0.325	0.335				0.587	0.419	0.241	0.157
	0.524	0.304	0.314	0.514				0.514	0.335	0.398	0.126
	0.43	0.262	0.346	0.178				0.597	0.409	0.409	0.356
	0.639	0.461	0.65	0.629				0.723	0.419	0.283	0.021
	0.524	0.597	0.335	0.178				0.545	0.451	0.283	0.178
	0.734	0.556	0.388	0.157				0.577	0.398	0.325	0.105
	0.493	0.577	0.178	0.262				0.472	0.556	0.388	0.325
	0.587	0.556	0.398	0.231				0.451	0.461	0.21	0.419
	0.356	0.388	0.325	0.273				0.472	0.419	0.409	0.273
	0.388	0.587	0.157	0.482				0.535	0.671	0.293	0.398
	0.44	0.398	0.199	0.241				0.482	0.556	0.325	0.073
	0.713	0.43	0.367	0.419				0.514	0.524	0.273	0.335
	0.44	0.597	0.314	0.168				0.503	0.482	0.22	0.356
	0.482	0.639	0.335	0.189				0.367	0.535	0.252	0.22
	0.419	0.136	0.304	0.335				0.66	0.535	0.356	0.335
	0.535	0.524	0.157	0.325				0.524	0.398	0.419	0.314
	0.482	0.493	0.314	0.388				0.734	0.587	0.346	0.073
	0.419	0.535	0.629	0.231				0.535	0.451	0.314	0.262
	0.482	0.545	0.262	0.388				0.629	0.377	0.377	0.367
	0.556	0.44	0.472	0.293				0.629	0.398	0.199	0.304
	0.461	0.377	0.293	0.283				0.346	0.577	0.304	0.189
	0.472	0.451	0.461	0.22				0.482	0.524	0.21	0.283
	0.587	0.545	0.262	0.283				0.618	0.566	0.356	0.493
	0.587	0.398	0.346	0.189				0.44	0.346	0.356	0.22
	0.356	0.43	0.325	0.293				0.535	0.388	0.262	0.545
	0.409	0.388	0.168	0.283				0.514	0.535	0.335	0.283
	0.335	0.482	0.356	0.178				0.451	0.514	0.178	0.21
	0.514	0.556	0.398	0.168				0.451	0.723	0.252	0.252
	0.43	0.293	0.293	0.293				0.398	0.419	0.325	0.514
	0.43	0.545	0.335	0.44				0.514	0.493	0.44	0.335
	0.44	0.335	0.335	0.252				0.461	0.22	0.262	0.22
	0.44	0.43	0.335	0.252				0.44	0.377	0.168	0.493
	0.377	0.346	0.514	0.136				0.461	0.43	0.293	0.283
	0.451	0.597	0.377	0.304				0.451	0.451	0.398	0.168
	0.545	0.577	0.21	0.304				0.493	0.409	0.335	0.168
	0.472	0.44	0.052	0.377				0.545	0.451	0.283	0.189
	0.556	0.178	0.283	0.335				0.493	0.409	0.304	0.409
	0.524	0.723	0.472	0.273				0.535	0.377	0.44	0.168
	0.472	0.524	0.367	0.231				0.451	0.524	0.461	0.157
	0.514	0.493	0.346	0.451				0.493	0.566	0.524	0.231
	0.356	0.252	0.472	0.252				0.65	0.639	0.493	0.042
	0.524	0.304	0.472	0.252				0.482	0.451	0.356	0.325
	0.524	0.556	0.461	0.314				0.535	0.587	0.231	0.472
	0.377	0.293	0.419	0.199				0.629	0.566	0.535	0.283
	0.618	0.419	0.419	0.283				0.461	0.367	0.325	0.262
	0.65	0.545	0.346	0.514				0.493	0.126	0.44	0.22
	0.734	0.535	0.304	0.147				0.43	0.514	0.398	0.273
	0.398	0.535	0.325	0.241				0.545	0.556	0.157	0.21
	0.388	0.514	0.503	0.293				0.618	0.577	0.556	0.252
	0.472	0.461	0.482	0.252				0.346	0.231	0.367	0.335
	0.472	0.608	0.514	0.189				0.367	0.377	0.325	0.367
	0.514	0.451	0.493	0.189				0.524	0.409	0.419	0.388
	0.398	0.514	0.608	0.252				0.472	0.461	0.493	0.367
	0.419	0.681	0.346	0.189				0.723	0.377	0.409	0.409
	0.398	0.451	0.66	0.409				0.629	0.367	0.335	0.335
	0.398	0.461	0.587	0.419				0.493	0.398	0.346	0.241
	0.451	0.482	0.671	0.094				0.587	0.388	0.252	0.231
	0.545	0.472	0.587	0.44				0.597	0.43	0.231	0.273
	0.43	0.346	0.461	0.325				0.356	0.524	0.314	0.493
	0.451	0.482	0.231	0.367				0.451	0.556	0.472	0.189
	0.451	0.587	0.577	0.252				0.461	0.629	0.199	0.168
	0.587	0.514	0.356	0.21				0.451	0.419	0.335	0.178
	0.314	0.388	0.545	0.273				0.482	0.419	0.388	0.293
	0.535	0.43	0.461	0.409				0.44	0.398	0.356	0.346
	0.482	0.597	0.44	0.199				0.545	0.577	0.325	0.377
	0.524	0.577	0.325	0.073				0.482	0.524	0.136	0.304
	0.377	0.545	0.346	0.65				0.734	0.566	0.241	0.304
	0.304	0.451	0.231	0.304				0.65	0.346	0.335	0.273
	0.356	0.377	0.231	0.419				0.419	0.388	0.293	0.157
	0.545	0.43	0.22	0.304				0.472	0.535	0.262	0.273
	0.66	0.262	0.335	0.22				0.556	0.514	0.451	0.356
	0.503	0.514	0.293	0.21				0.44	0.723	0.388	0.252
	0.734	0.451	0.367	0.388				0.577	0.419	0.335	0.262
	0.577	0.503	0.713	0.304					0.493	0.325	0.314
	0.44	0.535	0.419	0.241					0.22	0.346	0.22
	0.503	0.65	0.409	0.472					0.377	0.314	0.44
	0.472	0.535	0.199	0.377					0.43	0.314	0.21
		0.388	0.304	0.262					0.451	0.325	0.335
		0.577	0.252	0.283					0.409	0.325	0.304
		0.514	0.503	0.22					0.451	0.451	0.346
		0.451	0.157	0.115					0.409	0.356	0.314
		0.577	0.367	0.094					0.377	0.356	0.335
		0.577	0.346	0.451					0.524	0.273	0.241
		0.472	0.367	0.178					0.566		0.304
		0.388	0.377	0.744					0.639		0.21
		0.377	0.325	0.283					0.451		0.325
		0.482	0.356	0.367					0.587		0.189
		0.43	0.314	0.388					0.566		0.293
		0.639	0.335	0.231					0.367		0.44
		0.44	0.231	0.44					0.126		0.22
		0.482	0.356	0.293					0.514		0.367
		0.409	0.419	0.252					0.556		0.199
		0.388	0.273	0.189					0.577		0.283
		0.293	0.314	0.335					0.231
		0.66	0.293	0.168					0.377
		0.377	0.451	0.189					0.409
		0.419	0.346	0.461					0.461
		0.461	0.283	0.262					0.377
		0.514	0.335	0.388					0.367
		0.346	0.356	0.461					0.398
		0.356	0.524	0.325					0.388
		0.367	0.43	0.252					0.43
		0.419	0.115	0.367					0.524
		0.514	0.241	0.451					0.556
		0.566	0.314	0.21					0.629
		0.587	0.126	0.388					0.419
		0.377	0.335	0.105					0.419
		0.388	0.325	0.335
		0.451	0.66	0.377
		0.356	0.346	0.126
		0.44	0.388	0.178
		0.566	0.514	0.157
		0.367	0.377	0.199
		0.535	0.325	0.189
		0.419	0.493	0.314
		0.367	0.409	0.314
		0.451	0.388	0.21
		0.388		0.367
		0.241		0.367
		0.377		0.514
		0.409
		0.409
		0.482
		0.388
		0.409
		0.178
		0.493
		0.283

## Sheet: Fig. 2B
		TbPam18 RNAi (band intensity [arb. units])						TbPam16 RNAi (band intensity [arb. units])
		Days +Tet	Tubulin	Minicircles	Maxicircles			Days +Tet	Tubulin	Minicircles	Maxicircles
	Replicate 1	0	51985.7	86365.4	71200000			0	40324.2	76116	43649.6
		2	57704.4	73620.9	65200000			2	41534.2	78296.4	46362.1
		3	56705	60683.5	28200000			3	38216.2	54564.3	24005.2
		4	31293.5	33757.6	6020000			4	17755	31969.1	4548.55
		5	62589.7	59954.4	360000			5	24809.8	51061.4	0
	Replicate 2	0	23353.7	21070.8	24409.8			0	23758.7	14093.4	22812.6
		2	22996.7	25082.9	26197.2			2	29270.9	19158.4	24913.7
		3	18839.4	19585.1	8128.97			3	34374.1	24802	11587.8
		4	18847.4	13698.6	873.435			4	31360.3	24062.6	3144.96
		5	13292.6	11835.3	0			5	35544.9	18053.3	280.364
	Replicate 3	0	54867.1	72840.4	44681.1			0	44696.4	49547.2	40184.2
		2	59685.7	73351.1	41081.1			2	48867.9	47387.8	38369.4
		3	50410.8	70122.6	12419.4			3	52877.6	48737.8	15644.2
		4	52776.7	65463	1798.58			4	49637.6	61170.6	5760.52
		5	56053.5	55788.5	481.021			5	54623.8	49121.2	1310.51

## Sheet: Fig. 4AB
		TbPam18 RNAi in NYsm							TbPam16 in NYsm
			Cell count [cells/ml]						Cell count [cells/ml]
		Days	-Tet	+Tet				Days	NYsm	sKO	dKO
	Replicate 1	0	100000	100000				0	200000	200000	200000
		1	1522000	1440000				1	1475000	1470000	1440000
		2	1213000	1435000				2	1235000	1520000	1453000
		3	1574000	1663000				3	1202000	1360000	1229000
		4	1274000	1432000				4	1747000	1680000	1467000
		5	1449000	1497000				5	2035000	2038000	1916000
		6	1646000	1680000				6	2042000	1964000	1838000
		7	1362000	1476000				7	1950000	1836000	1616000
	Replicate 2	0	100000	100000				0	x	x	200000
		1	1556000	1461000				1	x	x	248046
		2	1255000	1151000				2	x	x	1032000
		3	1235000	1908000				3	x	x	414505
		4	1434000	1514000				4	x	x	2650000
		5	1691000	1621000				5	x	x	1394000
		6	1385000	1200000				6	x	x	992343
		7	1515000	1868000				7	x	x	823560
	Replicate 3	0	100000	100000				0	x	x	200000
		1	1432000	1494000				1	x	x	1468000
		2	1477000	1438000				2	x	x	1197000
		3	1280000	1599000				3	x	x	987053
		4	1830000	1446000				4	x	x	1270000
		5	1505000	1276000				5	x	x	1736000
		6	1562000	1806000				6	x	x	1730000
		7	1477000	1573000				7	x	x	1640000

## Sheet: Fig. 4C
TbPam18 RNAi in NYsm: kDNA area [arb.unit]							kDNA area [arb. unit]
	Days +Tet						NYsm	TbPam16 dKO
	0 (n=178)	5 (n=122)					0 (n=78)	5 (n=191)
	0.933	0.472					0.639	0.252
	0.744	0.335					0.461	0.293
	0.377	0.472					0.189	0.314
	0.115	0.597					0.367	0.734
	0.388	0.493					0.241	0.461
	0.126	0.409					0.398	0.556
	0.356	0.87					0.335	0.252
	0.388	0.388					0.073	0.356
	0.304	0.43					0.472	0.314
	0.314	0.996					0.755	0.168
	0.44	0.44					0.461	0.304
	0.367	0.304					0.556	0.293
	0.157	0.304					0.419	0.147
	0.231	0.524					0.325	0.535
	0.252	0.388					0.325	0.283
	0.283	0.461					0.398	0.063
	0.356	0.807					0.43	0.346
	0.346	0.482					0.608	0.451
	0.052	0.262					0.43	0.084
	0.262	0.409					0.168	0.22
	0.073	0.419					0.105	0.199
	0.356	0.293					0.346	0.356
	0.671	0.744					0.356	0.346
	0.692	0.43					0.126	0.356
	0.241	0.335					0.356	0.409
	0.189	0.461					0.535	0.241
	0.314	0.545					0.597	0.168
	0.493	0.535					0.367	0.419
	0.22	0.147					0.451	0.556
	0.199	0.608					0.367	0.304
	0.828	0.566					0.954	0.43
	0.126	0.105					0.346	0.335
	0.231	0.388					0.377	0.587
	0.503	0.346					0.388	0.22
	0.692	0.577					0.21	0.545
	0.451	0.304					0.451	0.755
	0.367	0.597					0.346	0.535
	0.283	0.231					0.461	0.136
	0.252	0.472					0.335	0.231
	0.314	0.199					0.335	0.136
	0.377	0.419					0.398	0.493
	0.786	0.314					0.503	0.283
	0.314	0.44					0.073	0.681
	0.231	0.199					0.178	0.304
	0.818	0.503					0.335	0.367
	0.136	0.493					0.629	0.65
	0.231	0.367					0.493	0.22
	0.44	0.461					0.22	0.231
	0.545	0.744					0.618	0.335
	0.262	0.587					0.241	1.101
	0.44	0.545					0.252	0.461
	0.388	0.377					0.933	0.241
	0.566	0.409					0.954	0.65
	0.723	0.985					0.535	0.178
	0.776	0.377					0.293	0.472
	0.388	0.189					0.189	0.126
	0.241	0.273					0.304	0.335
	0.556	0.765					0.325	0.157
	0.283	0.377					0.461	0.199
	0.461	0.377					0.65	0.283
	0.514	0.094					0.367	0.283
	0.43	0.66					0.377	0.325
	0.702	0.409					0.126	0.136
	0.734	0.398					0.461	0.618
	0.325	0.105					0.524	0.325
	0.126	0.293					0.493	0.293
	0.084	0.451					0.922	0.493
	0.063	0.419					0.325	0.325
	0.283	0.419					1.038	0.252
	0.199	0.545					0.335	0.755
	0.283	0.367					0.66	0.398
	0.629	0.755					0.87	0.241
	0.273	0.472					0.692	0.419
	0.252	0.545					0.608	0.524
	0.954	0.451					0.451	0.587
	0.797	0.409					0.66	0.325
	0.503	0.556					0.388	0.273
	0.346	0.367					0.503	0.524
	0.22	0.367						0.189
	0.639	1.268						0.231
	0.44	0.199						0.189
	0.314	0.493						0.503
	0.608	0.367						0.304
	0.419	0.744						0.241
	0.199	0.587						0.22
	0.367	0.545						0.409
	0.566	0.377						0.147
	0.189	0.409						0.136
	0.608	0.985						0.503
	0.964	0.377						0.199
	0.22	0.189						0.157
	0.88	0.273						0.451
	0.377	0.765						0.293
	0.115	0.377						0.168
	0.692	0.377						0.335
	0.304	0.094						0.356
	0.178	0.409						0.356
	0.063	0.398						0.126
	0.115	0.293						0.105
	0.954	0.451						0.115
	0.377	0.419						0.388
	0.88	0.367						0.325
	0.388	0.755						1.111
	0.503	0.472						0.346
	0.377	0.451						0.954
	1.038	0.409						0.597
	0.44	0.556						0.178
	0.461	0.556						0.231
	0.681	0.556						0.734
	0.996	0.388						0.377
	0.377	0.409						0.377
	0.398	0.398						0.262
	0.692	0.419						0.335
	0.388	0.87						0.356
	0.409	0.157						0.273
	0.377	0.241						0.535
	0.409	0.314						0.713
	1.027	0.514						0.398
	0.419	0.461						0.293
	0.241	0.283						0.377
	0.22	0.409						0.451
	0.482	0.325						0.744
	0.304							0.797
	0.545							0.293
	0.346							0.126
	0.503							0.43
	0.975							0.231
	0.314							0.22
	0.472							0.776
	0.556							0.105
	0.304							0.461
	0.43							0.891
	0.136							0.44
	0.692							0.943
	0.231							0.545
	0.472							0.273
	0.231							0.451
	0.797							0.451
	0.157							0.147
	0.356							0.356
	0.503							0.472
	0.21							0.346
	0.597							0.472
	0.388							0.283
	0.346							0.493
	0.472							0.147
	0.461							0.765
	0.535							0.325
	0.273							0.105
	0.535							0.063
	0.786							0.346
	0.367							0.252
	0.293							0.314
	0.367							0.21
	0.608							0.126
	0.052							0.21
	0.839							0.168
	0.346							0.283
	0.451							0.671
	0.22							0.105
	0.639							0.461
	0.503							0.273
	0.262							0.818
	0.472							0.314
	0.398							0.577
	0.325							0.252
	0.273							0.293
	0.43							0.273
	0.293							0.377
	0.451							0.472
	0.136							0.671
	0.797							0.262
	0.367							0.566
	0.451							0.314
	0.356							0.639
	0.419							0.44
	0.094							0.629
	0.451							0.409
								0.335
								0.409
								0.556
								0.367
								0.451
								0.241
								0.556
								0.293
								0.252
								0.367
								0.577
								0.409
								0.419

## Sheet: Fig. 4D
		TbPam18 RNAi (band intensity [arb. units])						NYsm vs. TbPam16 dKO (band intensity [arb. units])
		Days +Tet	Tubulin	Minicircles	Maxicircles			Days +Tet	Tubulin	Minicircles	Maxicircles
	Replicate 1	0	28277	42272	10077			Nysm	26411	43939	8408
		5	37476	46447	25709			TbPam16 dKO	19068	52457	19325
	Replicate 2	0	35809	45209	52127			Nysm	6745	31353	35153
		5	18240	33810	33608			TbPam16 dKO	5387	28217	21933
	Replicate 3	0	24938	42906	47868			Nysm	27436	35933	59914
		5	6721	26039	18133			TbPam16 dKO	10319	29196	34771

## Sheet: Fig. 5B-D
	TbPam18 exclusive expressor				ΔN-TbPam18 exclusive expressor
		Cell count [cells/ml]				Cell count [cells/ml]
	Days	-Tet	+Tet		Days	-Tet	+Tet
	0	340000	340000		0	324000	324000
	3	17310000	20610000		3	14090000	13390000
	4	26590000	21510000		4	15070000	11040000
	5	21280000	26090000		5	12700000	7500000
	6	22240000	24720000		6	15000000	7200000
	7	22550000	24120000		7	x	x
	8	22490000	20420000		8	11580000	2200000
	TbPam16-HA exclusive expressor				ΔN-TbPam16-HA exclusive expressor
		Cell count [cells/ml]				Cell count [cells/ml]
	Days	-Tet	+Tet		Days	-Tet	+Tet
	0	200000	200000		0	298375	298375
	3	6073000	6040000		3	24030000	23050000
	4	11740000	14400000		4	17300000	12910000
	5	12400000	12360000		5	17620000	9446000
	6	17970000	17840000		6	18900000	7337000
	7	20820000	18970000		7	x	x
	8	14410000	12240000		8	13160000	2281000
	myc-TbPam16exclusive expressor
		Cell count [cells/ml]
	Days	-Tet	+Tet
	0	200000	200000
	3	6073000	6030000
	4	15150000	9756000
	5	11310000	6543000
	6	25090000	7938000
	7	22780000	5154000
	8	13680000	3892000
	10	17700000	1303000

## Sheet: Fig. 6B-C
	TbPam18-S98P exclusive expressor					TbScPam18 exclusive expressor
		Cell count [cells/ml]					Cell count [cells/ml]
	Days	-Tet	+Tet			Days	-Tet	+Tet
	0	311700	311700			0	500000	500000
	3	23740000	23770000			3	17610000	21360000
	4	19530000	17460000			4	29410000	24500000
	5	19760000	12150000			5	18310000	17050000
	6	18380000	9545000			6	21790000	13070000
	7	21300000	10880000			7	21610000	9660000
	10	14890000	6150000			8	20480000	8638000

## Sheet: Fig. 7B
	MaRF11/Tb927.11.435 RNAi					TbCOQ8 RNAi
		Cell count [cells/ml]					Cell count [cells/ml]
	Days	-Tet	+Tet			Days	-Tet	+Tet
	0	5000000	5000000			0	5000000	5000000
	1	17570000	17310000			1	20100000	19000000
	2	17170000	17240000			2	20480000	17810000
	3	22290000	20710000			3	23700000	15450000
	4	24050000	19860000			4	24540000	9550000
	5	23300000	18650000			5	26900000	7356000
	6	25220000	14170000			6	31250000	8635000
	7	29370000	11770000
	8	22940000	8482000
	10	20000000	4460000
	TbCOQ9 RNAi					Tb927.8.4190 RNAi
		Cell count [cells/ml]					Cell count [cells/ml]
	Days	-Tet	+Tet			Days	-Tet	+Tet
	0	5000000	5000000			0	5000000	5000000
	1	18200000	17500000			1	17500000	18200000
	2	18550000	17990000			2	18620000	17560000
	3	23570000	21120000			3	22980000	21630000
	4	22430000	20700000			4	26200000	21620000
	5	28120000	21160000			5	25380000	22680000
	6	25040000	22140000			6	28630000	23780000
	7	25300000	22690000			7	28710000	23520000
	8	25500000	20100000			8	23460000	22240000
	10	23100000	27840000			10	32850000	23430000

## Sheet: Fig. 8A
	MaRF11/Tb927.11.435 RNAi: kDNA area [arb.unit]									COQ8 RNAi: kDNA area [arb.unit]
	Days +Tet									Days +Tet
	0 (n=124)	3 (n=72)	4 (n=175)	5 (n=132)	6 (n=65)					0 (n=89)	2 (n=106)	3 (n=98)	4 (n=71)
	0.964	0.88	0.65	0.262	0.493					0.723	0.723	0.66	0.964
	1.184	0.723	0.356	0.388	0.262					0.755	0.839	1.006	1.09
	0.975	0.608	0.388	0.419	0.094					0.901	0.713	0.744	0.828
	0.618	0.524	0.43	0.398	0.283					0.933	0.608	0.975	1.038
	0.587	0.556	0.671	0.178	0.21					0.755	0.954	1.069	0.88
	0.692	1.101	0.503	0.178	0.084					0.671	0.713	0.744	1.006
	1.027	0.629	0.356	0.241	0.231					1.09	0.377	0.765	1.006
	0.597	0.943	0.535	0.199	0.419					0.671	0.618	0.744	1.048
	0.556	0.493	0.535	0.241	0.21					0.87	0.86	0.723	0.65
	1.132	0.545	0.503	0.293	0.231					1.027	0.65	0.901	1.09
	1.122	0.472	0.273	0.262	0.262					0.723	0.818	0.891	0.723
	0.681	0.702	0.252	0.461	0.325					0.702	0.943	0.839	0.975
	1.237	0.608	0.325	0.115	0.356					0.681	0.681	0.786	0.996
	0.776	0.545	0.231	0.43	0.252					0.577	0.985	0.765	0.933
	0.985	0.88	0.262	0.356	0.346					0.828	0.65	1.017	0.933
	1.363	0.786	0.252	0.535	0.304					0.765	0.66	0.702	0.587
	1.457	0.493	0.262	0.472	0.493					0.702	1.101	0.786	0.891
	1.069	0.44	0.22	0.293	0.367					1.174	0.933	1.226	0.713
	1.038	0.577	0.241	0.126	0.356					0.818	0.755	1.174	0.891
	1.101	1.017	0.273	0.346	0.419					0.87	0.472	0.933	0.692
	0.535	0.65	0.377	0.346	0.461					0.765	0.765	1.09	0.671
	1.143	0.765	0.325	0.178	0.398					0.818	0.618	1.101	0.639
	0.597	0.828	0.273	0.21	0.168					0.86	0.891	0.807	0.702
	0.618	0.597	0.409	0.157	0.178					0.734	0.933	1.038	0.891
	0.681	0.702	0.021	0.147	0.377					0.755	0.713	1.174	0.807
	0.577	0.86	0.325	0.231	0.283					1.111	0.755	0.786	0.734
	0.765	0.87	0.346	0.126	0.314					0.891	0.87	0.597	0.87
	1.09	0.713	0.535	0.22	0.252					0.975	0.87	0.807	0.912
	1.143	0.566	0.367	0.262	0.283					0.618	1.08	0.996	0.692
	1.143	0.65	0.849	0.21	0.409					0.818	0.671	0.692	0.985
	0.86	0.608	0.409	0.304	0.084					0.901	0.922	0.723	0.786
	0.723	0.839	0.356	0.189	0.273					0.933	0.849	0.996	0.786
	0.86	0.66	0.472	0.178	0.388					1.143	0.577	0.88	0.922
	0.597	0.514	0.566	0.168	0.44					0.901	0.629	0.723	0.964
	0.545	0.618	0.451	0.22	0.262					1.006	0.608	0.797	0.818
	0.87	0.535	0.388	0.43	0.252					1.132	0.744	0.88	1.111
	0.65	0.776	0.566	0.293	0.147					1.048	0.922	0.88	1.101
	0.839	0.608	0.356	0.21	0.231					0.765	0.86	0.797	1.132
	0.587	0.493	0.398	0.126	0.115					0.66	0.755	0.933	0.954
	0.629	0.577	0.493	0.168	0.377					0.608	1.143	0.985	0.922
	0.66	0.723	0.367	0.147	0.356					0.807	0.933	0.639	0.901
	0.639	0.839	0.472	0.283	0.273					1.08	0.964	0.849	0.933
	0.975	0.786	0.451	0.398	0.293					0.975	0.849	0.901	0.88
	0.765	0.577	0.713	0.241	0.115					0.713	0.765	0.692	0.849
	0.671	0.786	0.21	0.199	0.22					0.765	0.755	1.059	0.65
	0.681	0.671	0.86	0.168	0.147					0.86	1.069	0.964	0.797
	0.692	0.451	0.65	0.178	0.325					0.713	1.048	0.933	0.461
	0.597	0.713	0.377	1.122	0.398					1.132	0.933	0.776	0.839
	0.681	1.122	0.482	0.273	0.398					0.828	0.922	0.671	1.027
	0.629	0.943	0.178	0.472	0.409					0.776	0.734	0.933	0.755
	0.985	0.807	0.262	0.231	0.44					0.776	0.943	1.017	1.059
	0.597	0.524	0.199	0.356	0.314					0.671	0.912	0.839	0.86
	0.671	0.618	0.314	0.472	0.325					0.367	0.755	0.912	1.027
	0.629	0.608	0.335	0.43	0.346					0.597	0.849	0.964	0.639
	0.776	0.66	0.356	0.241	0.377					0.451	0.776	0.713	0.818
	0.818	0.535	0.283	0.105	0.409					0.744	0.839	0.901	1.027
	0.65	0.587	0.168	0.388	0.482					0.692	0.723	0.828	0.608
	0.734	0.755	0.451	0.094	0.461					1.122	0.692	0.849	0.577
	0.943	0.807	0.472	0.314	0.241					0.702	0.66	0.922	1.017
	1.132	0.671	0.388	0.304	0.493					0.639	0.639	1.111	0.765
	0.66	0.744	0.503	0.231	0.314					0.765	1.101	1.184	0.765
	0.744	0.451	0.556	0.094	0.168					0.681	0.818	1.143	0.87
	0.786	1.027	0.618	0.157	0.419					0.681	0.776	0.975	0.891
	1.143	0.744	0.556	0.335	0.44					0.639	1.027	0.639	1.101
	0.723	0.681	0.723	0.283	0.189					0.776	0.922	0.744	0.964
	1.153	0.356	0.304	0.293						0.597	0.891	0.943	1.038
	0.996	0.723	0.325	0.335						0.671	0.954	0.922	0.88
	0.797	0.943	0.21	0.293						0.66	0.702	0.797	0.87
	0.65	0.535	0.597	0.314						0.807	0.702	0.88	0.86
	1.09	0.797	0.22	0.398						0.723	0.734	0.87	0.839
	0.629	0.566	0.451	0.094						0.755	1.111	0.891	0.692
	0.755	0.451	0.66	0.325						0.912	0.922	0.901
	0.797		0.283	0.325						0.975	1.163	0.765
	0.88		0.304	0.818						1.08	1.027	0.87
	0.639		0.377	0.231						1.132	0.734	0.807
	0.849		0.587	0.314						1.048	0.734	0.692
	0.671		0.44	0.314						0.996	0.681	0.797
	1.174		0.346	0.136						0.86	0.692	0.681
	1.111		0.314	0.21						0.828	0.922	0.912
	0.87		0.335	0.356						0.891	0.849	0.618
	0.786		0.262	0.22						0.933	0.964	0.629
	0.723		0.65	0.147						1.069	0.874	1.174
	0.901		0.765	0.755						1.006	0.639	0.818
	0.964		0.262	0.094						0.639	0.849	0.86
	0.755		0.556	0.241						0.88	0.734	0.943
	0.755		0.231	0.22						0.734	0.818	0.734
	0.713		0.535	0.178						0.629	1.006	0.922
	0.86		0.472	0.094						0.912	0.797	0.713
	0.88		0.136	0.314							0.639	0.639
	0.807		0.136	0.461							0.744	0.922
	0.912		0.388	0.44							0.985	0.818
	0.87		0.325	0.493							0.849	0.734
	0.86		0.325	0.377							0.702	0.723
	0.461		0.283	0.608							0.755	0.88
	1.017		0.189	0.419							0.597	0.723
	0.839		0.283	0.451							0.723	0.86
	0.839		0.524	0.566							0.996	0.776
	0.901		0.461	0.398							0.901	0.776
	0.776		0.325	0.503							0.807
	0.818		0.409	0.377							0.88
	0.901		0.943	0.346							0.776
	1.027		0.88	0.482							0.713
	0.996		0.44	0.293							0.828
	0.597		0.556	0.461							0.818
	0.901		0.901	0.356							0.964
	1.122		0.535	0.398							0.713
	1.111		0.566	0.314
	0.933		0.577	0.577
	1.153		0.325	0.377
	0.786		0.975	0.451
	0.681		0.87	0.367
	1.604		0.241	0.304
	1.184		0.43	0.398
	0.975		0.524	0.482
	0.723		0.346	0.482
	0.797		0.629	0.43
	0.839		0.44	0.419
	0.786		0.398	0.503
	1.143		0.629	0.398
	1.069		0.398	0.472
	1.143		0.681	0.524
	0.639		0.241	0.293
	0.964		0.587	0.535
	0.776		0.65	0.419
			0.587	0.545
			0.597	0.451
			0.493	0.597
			0.43	0.461
			0.639	0.503
			0.461	0.535
			0.514
			0.545
			0.765
			0.744
			0.409
			0.545
			0.597
			0.943
			1.09
			0.377
			0.409
			0.597
			0.419
			0.482
			0.44
			0.43
			0.44
			0.493
			0.346
			0.503
			0.356
			0.713
			0.493
			0.398
			0.43
			0.765
			0.356
			0.608
			0.577
			0.629
			0.765
			0.388
			0.482
			0.409
			0.818
			0.514
			0.472
			0.744
			0.314
			1.048
			0.252
			0.335
			0.398
			0.755

## Sheet: Fig. 8B
	MaRF11/Tb927.11.435 RNAi (band intensity [arb. units])
		Days +Tet	Tubulin	Minicircles	Maxicircles
	Replicate 1	0	14303.5	11675.3	12973.7
		2	13047.3	10280.9	10164.4
		3	10464.4	11557.1	4549.23
		4	11760.9	10889.2	350.607
		5	9671.05	11567.8	357.849
		6	11708.7	12182.5	355.435
	Replicate 2	0	7350.71	10228.1	9976.9
		2	5962.35	11091.1	9234.25
		3	4541.05	10878.8	1593.31
		4	7156.59	9969.7	471.456
		5	7061.88	11601.4	799.406
		6	4782.23	11702.8	204.602
	Replicate 3	0	10595	11040.4	10768.2
		2	6826.47	10576.9	9077.25
		3	7993.47	11248.6	1476.77
		4	6682.23	11750.2	0
		5	7687.05	11185.7	0
		6	7821.47	12453.9	429.092

[truncated: 7 more sheets: Fig. 8D, Fig. 9A, Fig. S4A, Fig. S4C, Fig. S5, Fig. S6A, Fig. S6C]
